# Supplementary material for: The genomes of Scedosporium between environmental challenges and opportunism
Source: IMA Fungus. 2023 Dec 4;14:25. doi: 10.1186/s43008-023-00128-3 (PMC10694956; doi:10.1186/s43008-023-00128-3)
Supplement: Supplementary file 1 — Additional file 1. BUSCO completeness scores for the newly-generated Microascaceae gene models. [file 43008_2023_128_MOESM1_ESM.xlsx]

## Sheet: Sheet1
Additional File 1: BUSCO completeness scores for the newly-generated Microascaceae gene models
Scedosporium aurantiacum MUT6114
	C:99.0%[S:96.8%,D:2.2%],F:0.2%,M:0.8%,n:1706
1689	Complete BUSCOs (C)
1651	Complete and single-copy BUSCOs (S)
38	Complete and duplicated BUSCOs (D)
4	Fragmented BUSCOs (F)
13	Missing BUSCOs (M)
1706	Total BUSCO groups searched
Scedosporium aurantiacum WM 09.24
	C:96.2%[S:94.0%,D:2.2%],F:1.6%,M:2.2%,n:1706
1641	Complete BUSCOs (C)
1603	Complete and single-copy BUSCOs (S)
38	Complete and duplicated BUSCOs (D)
27	Fragmented BUSCOs (F)
38	Missing BUSCOs (M)
1706	Total BUSCO groups searched
Scedosporium apiospermum HDO1
	C:99.0%[S:95.5%,D:3.5%],F:0.1%,M:0.9%,n:1706
1688	Complete BUSCOs (C)
1629	Complete and single-copy BUSCOs (S)
59	Complete and duplicated BUSCOs (D)
2	Fragmented BUSCOs (F)
16	Missing BUSCOs (M)
1706	Total BUSCO groups searched
Scedosporium boydii IHEM 23826
	C:98.9%[S:96.3%,D:2.6%],F:0.2%,M:0.9%,n:1706
1687	Complete BUSCOs (C)
1643	Complete and single-copy BUSCOs (S)
44	Complete and duplicated BUSCOs (D)
4	Fragmented BUSCOs (F)
15	Missing BUSCOs (M)
1706	Total BUSCO groups searched
Scedosporium dehoogii 120008799-01/4
	C:99.0%[S:96.8%,D:2.2%],F:0.2%,M:0.8%,n:1706
1689	Complete BUSCOs (C)
1651	Complete and single-copy BUSCOs (S)
38	Complete and duplicated BUSCOs (D)
4	Fragmented BUSCOs (F)
13	Missing BUSCOs (M)
1706	Total BUSCO groups searched
Scedosporium sp. IMV 00882
	C:98.7%[S:96.4%,D:2.3%],F:0.3%,M:1.0%,n:1706
1685	Complete BUSCOs (C)
1645	Complete and single-copy BUSCOs (S)
40	Complete and duplicated BUSCOs (D)
5	Fragmented BUSCOs (F)
16	Missing BUSCOs (M)
1706	Total BUSCO groups searched
Scedosporium minutisporum MUT6113
	C:96.3%[S:93.6%,D:2.7%],F:1.3%,M:2.4%,n:1706
1643	Complete BUSCOs (C)
1597	Complete and single-copy BUSCOs (S)
46	Complete and duplicated BUSCOs (D)
23	Fragmented BUSCOs (F)
40	Missing BUSCOs (M)
1706	Total BUSCO groups searched
Scopulariopsis brevicaulis LF580
	C:97.8%[S:96.2%,D:1.6%],F:0.9%,M:1.3%,n:1706
1670	Complete BUSCOs (C)
1642	Complete and single-copy BUSCOs (S)
28	Complete and duplicated BUSCOs (D)
15	Fragmented BUSCOs (F)
21	Missing BUSCOs (M)
1706	Total BUSCO groups searched
