# Supplementary material for: The genomes of Scedosporium between environmental challenges and opportunism
Source: IMA Fungus. 2023 Dec 4;14:25. doi: 10.1186/s43008-023-00128-3 (PMC10694956; doi:10.1186/s43008-023-00128-3)
Supplement: Supplementary file 2 — Additional file 2. List of genomes selected for this study, and relative genome parameters. The table also reports whether a specific strain is frequently found to cause disease in humans, based on clinical mycology literature. The definition of “rarely found in clinical samples” was reserved to fungi for which a single case or few cases of infections in humans. The amount of proteins in specific functional areas are also reported for each strain. [file 43008_2023_128_MOESM2_ESM.xlsx]

## Sheet: Supplementary_table1
Additional File 2: list of genomes selected for this study, and relative genome parameters. The table also reports whether a specific strain is frequently found to cause disease in humans, based on clinical mycology literature. The definition of “rarely found in clinical samples” was reserved to fungi for which a single case or few cases of infections in humans. The amount of proteins in specific…
ID	Name	Reference	Found.in.clinical.samples	Genome.size	G+C%	Genes	Glycoside.Hydrolases..GH.	Auxiliary.activity	Polysaccharide.lyases	Carbohydrate.binding.module	Glycosyltransferase	Carbohydrate.esterase	Secreted.effectors	Secreted.proteins	Related.to.secondary.metabolites	Related.to.proteases.peptidases	Related.to.lipases	Related.to.detoxification	Related.to.iron.metabolism	Hydrophobins
Acrchr1_GeneCatalog_proteins_20170914.aa	Acremonium chrysogenum ATCC 11550	Terfehr et al., 2014. doi: 10.1128/genomeA.00948-14	rarely	28.56	55.17	8899	206	73	7	20	83	49	109	258	69	100	55	507	116	3
AcreTS7_1_GeneCatalog_proteins_20190328.aa	Emericellopsis sp. TS7	Hagestad et al., 2021. doi: 10.1186/s43008-021-00072-0	no	27.3	54.2	9964	251	94	19	47	108	55	130	301	83	106	55	577	125	3
Altlo1_GeneModels_ExternalModels_aa	Alternaria longipes BMP0313	Dang et al., 2015. https://doi.org/10.1186/s12864-015-1430-7	frequently	35.74	50.99	13219	308	181	29	75	115	116	245	694	93	147	85	834	185	5
apio.hdo	Scedosporium apiospermum HDO1	Morales et al., 2017. 10.1186/s40793-017-0287-6	frequently	44.22	49.1	12149	237	154	4	94	96	87	169	453	104	140	78	761	165	5
Aspfl1_GeneCatalog_proteins_20121018.aa	Aspergillus flavus NRRL3357	Arnaud et al., 2012. doi: 10.1093/nar/gkr875	frequently	36.79	48.2	12604	332	123	28	53	123	87	241	550	166	105	81	998	227	4
boydi	Scedosporium boydii IHEM 23826	Duvaux et al., 2017. 10.1128/genomeA.00871-17	frequently	43.3	50.7	12347	238	161	4	97	95	86	184	492	102	131	92	785	171	4
GCF_003025095.1_Triha_v1.0_protein	Trichoderma harzianum TR274	Steindorff et al., 2014. 10.1186/1471-2164-15-204	rarely	40.9	47.5	13925	287	99	9	67	102	67	169	512	124	153	64	852	160	12
Clasph1_GeneCatalog_proteins_20160727.aa	Cladosporium sphaerospermum UM 843	Ng et al., 2012. doi: 10.1128/EC.00081-12	frequently	26.69	54.3	8807	263	95	14	45	100	66	71	335	73	92	58	606	100	5
Coclu2_GeneCatalog_proteins_20120521.aa	Cochliobolus lunatus m118	Condon et al., 2013. doi: 10.1371/journal.pgen.1003233	frequently	31.17	50.75	12131	263	137	19	64	98	104	312	621	88	132	67	719	154	4
Colfi1_GeneCatalog_proteins_20160218.aa	Colletotrichum fioriniae PJ7	Baroncelli et al., 2014. doi: 10.1128/genomeA.00112-14	no	49	51.7	13759	404	211	42	85	113	124	351	947	117	181	85	1085	280	6
Conap1_GeneCatalog_proteins_20160826.aa	Coniosporium apollinis CBS 100218	Teixeira et al., 2017. doi: 10.1016/j.simyco.2017.01.001	no	28.65	52.1	9308	154	55	2	26	87	46	85	232	55	103	50	534	128	3
dehogi	Scedosporium dehoogii 120008799-01/4	Shiller et al., 2021. 10.1007/s11046-021-00582-w.	no	41.19	50.85	11567	206	149	4	83	95	80	180	445	86	131	84	710	166	4
Fusso1_GeneCatalog_proteins_20180401.aa	Fusarium solani FSSC 5 v1.0	Mesny et al., 2021. doi: 10.1038/s41467-021-27479-y	frequently	52.93	50.79	17656	380	170	43	86	132	127	344	744	141	204	108	1288	228	7
GCA_000149585.1_ASM14958v1_protein	Histoplasma mississippiense NAm1	Sharpton et al., 2009. 10.1101/gr.087551.108	frequently	33	46.3	9313	83	37	0	9	64	21	70	108	56	70	42	325	71	3
GCA_000392275.1_UCRPA7V03_protein	Phaeoacremonium minimum UCRPA7	Blanco-Ulate B et al., 2013. 10.1128/genomeA.00390-13	rarely	47.46	49.6	8834	270	96	16	37	78	68	78	262	64	129	57	728	129	3
GCA_000465215.2_Pysem1.0_protein	Pyrenophora seminiperda CCB06	Soliai et al., 2014. https://doi.org/10.1371/journal.pone.0087045	no	32.53	49.8	8711	213	97	11	47	79	64	137	273	68	92	54	514	115	1
GCA_000513255.1_PROQFM164_20130607_protein	Penicillium roqueforti FM164	Cheeseman et al., 2014. 10.1038/ncomms3876	rarely	29.01	48.23	12319	209	78	7	58	105	49	127	328	84	85	57	657	144	6
GCA_000600275.1_Eurhe1_protein	Aspergillus ruber CBS 135680	Kis-Papo et al., 2014. 10.1038/ncomms4745	no	26.2	48.8	10066	151	81	11	25	91	44	112	263	78	81	48	686	142	3
GCA_000968615.1_ASM96861v1_protein	Thielaviopsis punctulata CR-DP1	Wingfield et al., 2015. doi: 10.5598/imafungus.2015.06.01.15	no	28.11	48.3	5296	113	41	7	20	66	20	29	135	44	83	34	282	50	1
GCA_000978885.1_ASM97888v1_protein	Ceratocystis platani CFO	unpublished	no	29.1	48.2	5622	103	34	5	19	61	16	47	182	39	69	69	252	44	3
GCA_001048715.1_Pbras_Allpaths-LG_protein	Penicillium brasilianum MG11	Horn et al., 2015	rarely	35.89	49.9	11943	317	93	14	69	118	92	108	392	109	118	66	851	177	5
GCA_002116315.1_ASM211631v1_protein	Epicoccum nigrum ICMP 19927	Fokin et al., 2017	rarely	34.74	52	12025	270	127	20	65	95	86	160	554	81	116	72	685	146	3
GCA_002276285.1_Lprolificans_pilon_protein	Lomentospora prolificans JHH-5317	Luo et al., 2017. 10.1534/g3.117.300107	frequently	37.62	51.48	8560	219	146	14	69	79	86	139	335	61	103	61	588	118	2
GCA_002572855.1_Emmon_cres_4076_V1_protein	Emmonsia crescens UAMH4076	Munoz et al., 2018. https://doi.org/10.1038/s41598-018-22816-6	frequently	33.8	44.05	8908	98	41	0	14	75	28	114	199	65	88	44	401	87	4
GCA_002572885.1_Emmon_parv_130_protein	Emmonsia parva UAMH130	Munoz et al., 2018. https://doi.org/10.1038/s41598-018-22816-6	frequently	27.8	47.5	8201	100	45	1	15	74	32	79	184	65	87	46	412	88	3
GCA_004156035.1_ASM415603v1_protein	Alternaria tenuissima FERA 1166	Armitage et al., 2019. 10.3389/fmicb.2019.03124	no	35.7	51	13653	306	176	27	74	118	121	307	804	100	150	76	856	189	6
GCA_009982845.1_Delst1_protein	Delphinella strobiligena CBS 735.71	Aridas et al., 2020. 10.1016/j.simyco.2020.01.003	no	29.21	48.1	10337	200	59	3	32	109	46	77	262	75	90	51	558	105	4
GCA_010015605.1_Decga1_protein	Decorospora gaudefroyi P77	Haridas et al., 2020. 10.1016/j.simyco.2020.01.003	no	30.55	52.2	11835	214	109	11	63	96	77	199	449	60	120	64	523	115	4
GCA_011058905.1_ASM1105890v1_protein	Curvularia kusanoi 30M1	unpublished	frequently	33.34	52.1	11490	278	134	20	52	104	96	143	551	75	129	64	771	150	2
GCA_019096155.1_ASM1909615v1_protein	Staphylotrichum longicolle FW57	Brandt et al., 2021. 10.1186/s13068-021-01927-9	no	35.6	57.5	10761	310	145	18	112	101	75	196	571	77	141	80	618	136	2
GCA_019359935.1_ASM1935993v1_protein	Trichophyton interdigitale UCMS-IGIB-CI11	unpublished	frequently	22	48.7	7600	79	42	1	22	70	27	109	197	77	97	35	372	94	3
GCA_900231935.2_ERZ478497	Pyrenophora teres f. maculata SG1	Syme et al., 2018. https://doi.org/10.3389/fgene.2018.00130	no	41.28	45.9	10571	247	127	12	60	101	81	308	686	100	119	62	646	145	4
GCF_000002655.1_ASM265v1_protein	Aspergillus fumigatus Af293	Nierman et al., 2005. 10.1038/nature04332	frequently	29.38	49.5	9630	278	67	16	63	107	69	98	323	89	100	54	612	128	9
GCF_000003515.1_ASM351v2_protein	Uncinocarpus reesii 1704	Sharpton et al., 2009. 10.1101/gr.087551.108	no	22.35	48.6	7760	78	28	0	20	71	21	77	173	64	94	38	348	73	2
GCF_000143365.1_ASM14336v1_protein	Chaetomium globosum CBS 148.51	Cuomo et al., 2015. 10.1128/genomeA.00021-15	frequently	34.89	55.85	11040	239	143	17	90	94	64	195	564	76	116	70	536	127	2
GCF_000149035.1_C_graminicola_M1_001_V1_protein	Colletotrichum graminicola M1.001	'O''Connell et al., 2012. 10.1038/ng.2372 '	rarely	51.6	47.29	12020	300	150	18	75	105	90	260	662	95	150	67	788	197	4
GCF_000149335.2_ASM14933v2_protein	Coccidioides immitis RS	Sharpton et al., 2009. 10.1101/gr.087551.108	frequently	29.02	46.4	9910	72	35	1	15	74	27	88	172	71	100	41	376	85	2
GCF_000149615.1_ASM14961v1_protein	Aspergillus terreus NIH2624	Arnaud et al., 2012. doi: 10.1093/nar/gkr875	frequently	29.33	52.3	10401	288	101	15	72	107	77	131	422	130	88	65	763	183	7
GCF_000149645.2_ASM14964v3_protein	Aspergillus fischeri NRRL 181	Arnaud et al., 2012. doi: 10.1093/nar/gkr875	frequently	32.55	49.5	10388	317	79	21	81	103	82	145	421	109	105	60	677	155	9
GCF_000149955.1_ASM14995v2_protein	Fusarium oxysporum f. sp. Lycopersici 4287	Ma et al., 2010. 10.1038/nature08850	no	61.36	47.5	27347	467	212	31	159	202	125	480	945	157	278	131	1545	316	9
GCF_000149985.1_ASM14998v1_protein	Pyrenophora tritici-repentis Pt-1C-BFP	Manning et al., 2013. 10.1534/g3.112.004044	no	38	50.8	12169	244	134	12	51	100	78	266	609	93	114	62	667	147	5
GCF_000150675.1_ASM15067v2_protein	Verticillium dahliae VdLs.17	Klosterman et al., 2011. 10.1371/journal.ppat.1002137	rarely	33.83	55.6	10535	276	112	38	70	100	71	153	498	72	125	63	606	110	7
GCF_000150975.2_MS_CBS118893_protein	Nannizzia gypsea CBS 118893	Martinez et al., 2012. 10.1128/mBio.00259-12	frequently	23.25	48.4	8921	87	45	0	34	76	31	145	259	83	99	42	401	106	2
GCF_000151145.1_ASM15114v1_protein	Microsporum canis CBS 113480	Martinez et al., 2012. 10.1128/mBio.00259-12	frequently	23.24	41.12	8765	86	42	0	39	76	31	117	218	91	103	44	410	122	2
GCF_000151335.2_JCVI-cpa1-1.0_protein	Coccidioides posadasii C735 delta SOWgp	Sharpton et al., 2009. 10.1101/gr.087551.108	frequently	27.01	46.6	7227	68	37	1	13	71	24	52	136	68	96	36	362	82	2
GCF_000151425.1_ASM15142v1_protein	Trichophyton rubrum CBS 118892	Martinez et al., 2012. 10.1128/mBio.00259-12	frequently	22.5	47.5	8706	81	41	1	23	75	28	115	230	77	98	40	368	98	3
GCF_000151505.1_ASM15150v1_protein	Trichophyton verrucosum HKI 0517	Burmester et al., 2011	frequently	22.54	48.2	8028	81	41	1	18	73	25	69	147	83	95	38	365	95	2
GCF_000184455.2_ASM18445v3_protein	Aspergillus oryzae RIB40	Machida et al., 2005. 10.1038/nature04300	rarely	37.91	47.4	12074	314	117	32	47	115	81	176	449	158	99	73	950	225	4
GCF_000221225.1_CTHT_3.0_protein	Chaetomium thermophilum var. thermophilum DSM 1495	Amlacher et al., 2011. 10.1016/j.cell.2011.06.039	no	28.32	41.7	7164	136	65	4	42	72	39	82	199	49	92	46	340	70	1
GCF_000226095.1_ASM22609v1_protein	Thermothelomyces thermophilus ATCC 42464	Berka et al., 2011. 10.1038/nbt.1976	frequently	38.74	51.45	9097	196	83	10	47	83	51	137	302	63	98	48	416	89	1
GCF_000226115.1_ASM22611v1_protein	Thermothielavioides terrestris NRRL 8126	Berka et al., 2011. 10.1038/nbt.1976	no	39.91	54.76	9802	207	100	5	58	91	55	123	366	57	104	59	498	102	1
GCF_000226395.1_PenChr_Nov2007_protein	Penicillium rubens Wisconsin 54-1255	van den Berg et al., 2008. 10.1038/nbt.1498	rarely	32.22	49	12791	234	95	11	50	109	65	137	368	98	92	62	732	157	5
GCF_000230625.1_Exop_derm_V1_protein	Exophiala dermatitidis NIH/UT8656	Teixeira et al., 2017. doi: 10.1016/j.simyco.2017.01.001	frequently	26.38	51.47	9578	130	46	2	11	91	48	29	157	74	85	48	584	107	0
GCF_000354255.1_CocheC4_1_protein	Bipolaris maydis ATCC 48331	Ohm et al., 2012. 10.1371/journal.ppat.1003037	no	32.93	49.8	12705	271	149	17	68	103	97	342	654	89	127	64	783	203	5
GCF_000365165.1_Clad_carr_CBS_160_54_V1_protein	Cladophialophora carrionii CBS 160.54	Teixeira et al., 2017. doi: 10.1016/j.simyco.2017.01.001	frequently	28.99	49.8	10373	156	64	2	14	94	52	45	212	80	94	53	746	154	2
GCF_000585515.1_Clad_yegr_CBS_114405_V1_protein	Cladophialophora yegresii CBS 114405	Teixeira et al., 2017. doi: 10.1016/j.simyco.2017.01.001	no	27.9	54	10118	145	61	0	12	88	48	50	205	73	95	52	731	145	2
GCF_000585565.1_Capr_epim_CBS_606_96_V1_protein	Capronia epimyces CBS 606.96	Teixeira et al., 2017. doi: 10.1016/j.simyco.2017.01.001	no	28.89	53.4	10469	120	57	1	7	93	58	35	152	95	94	50	843	148	0
GCF_000585585.1_Capr_coro_CBS_617_96_V1_protein	Capronia coronata CBS 617.96	Teixeira et al., 2017. doi: 10.1016/j.simyco.2017.01.001	no	28.51	52.8	9231	127	41	2	11	90	59	35	144	79	87	46	635	108	0
GCF_000709125.1_Exop_aqua_CBS_119918_V1_protein	Exophiala aquamarina CBS 119918	Teixeira et al., 2017. doi: 10.1016/j.simyco.2017.01.001	no	41.57	49	13118	195	76	1	22	112	68	57	216	95	118	60	1180	261	1
GCF_000721755.1_Aureobasidium_pullulans_var._subglaciale_EXF-2481_v1.0_protein	Aureobasidium pullulans var. subglaciale EXF-2481	Gostin?ar et al., 2014. 10.1186/1471-2164-15-549	no	25.8	50.8	10792	275	65	14	47	104	79	125	438	69	96	54	582	117	2
GCF_000721775.1_Aureobasidium_pullulans_var._melanogenum_CBS_110374_v1.0_protein	Aureobasidium pullulans var. melanogenum CBS 110374	Gostin?ar et al., 2014. 10.1186/1471-2164-15-549	frequently	26.2	50	10582	259	76	4	44	110	76	112	366	68	93	58	564	103	2
GCF_000721785.1_Aureobasidium_pullulans_var._pullulans_EXF-150_assembly_version_1.0_protein	Aureobasidium pullulans var. pullulans EXF-150	Gostin?ar et al., 2014. 10.1186/1471-2164-15-549	frequently	26.2	50.6	11844	296	74	15	48	117	89	146	463	78	99	58	617	112	2
GCF_000732125.1_ScApio1.0_protein	Scedosporium apiospermum IHEM 14462	Vandeputte et al., 2014. 10.1128/genomeA.00988-14.	frequently	43.4	49.75	8375	193	129	3	63	77	65	105	304	78	104	58	619	149	4
GCF_000835475.1_Clad_bant_CBS_173_52_V1_protein	Cladophialophora bantiana CBS 173.52	Teixeira et al., 2017. doi: 10.1016/j.simyco.2017.01.001	rarely	36.91	51.3	12762	172	85	0	11	103	69	37	228	91	114	63	1073	232	0
GCF_000835495.1_Clad_immu_CBS83496_V1_protein	Cladophialophora immunda CBS83496	Teixeira et al., 2017. doi: 10.1016/j.simyco.2017.01.001	frequently	43.03	52.85	14033	176	85	0	14	109	68	46	235	92	126	74	1029	204	4
GCF_000835555.1_Rhin_mack_CBS_650_93_V1_protein	Rhinocladiella mackenziei CBS 650.93	Moreno et al., 2018. 10.1534/g3.117.300421	rarely	32.47	50.35	11382	153	70	0	10	86	48	26	155	89	96	48	930	234	1
GCF_000836275.1_Exop_meso_CBS40295_V1_protein	Exophiala mesophila CBS40295	Teixeira et al., 2017. doi: 10.1016/j.simyco.2017.01.001	rarely	29.27	50.3	10347	126	66	2	12	113	57	38	164	80	93	52	713	128	1
GCF_000836435.1_Fons_mult_CBS_102226_V1_protein	Fonsecaea multimorphosa CBS 102226	Teixeira et al., 2017. doi: 10.1016/j.simyco.2017.01.001	frequently	33.45	52.6	12369	165	88	2	11	101	84	39	231	96	110	67	1089	225	1
GCF_001299255.1_ASM129925v1_protein	Phialophora attinorum CBS 131958	Moreno et al., 2015. 10.1128/genomeA.01099-15.	no	30.37	53.6	11848	176	79	3	25	107	68	81	339	79	106	48	912	183	2
GCF_001642055.1_Altal1_protein	Alternaria alternata SRC1lrK2f	Zeiner et al., 2016. 10.1371/journal.pone.0157844	rarely	32.99	51.1	13466	300	176	28	83	118	119	297	716	84	143	74	833	177	5
GCF_003711515.1_Sodal1_protein	Sodiomyces alkalinus CBS110278	Grum-Grzhimaylo et al., 2018. 10.1111/mec.14912	no	43.45	48.9	9404	149	81	6	41	84	42	114	238	66	96	46	435	89	3
GCF_011800055.1_NFU_CgLc1_1.0_protein	Colletotrichum gloeosporioides Lc1	Fu et al., 2020. https://doi.org/10.1094/PHYTO-12-19-0452-R	frequently	61.9	52.3	15368	448	234	50	112	123	123	460	1080	134	201	91	1288	331	5
GCF_014235925.1_CTRU02_protein	Colletotrichum truncatum CMES1059	Rog\E9rio et al., 2020. https://doi.org/10.1094/PHYTO-03-20-0102-A	frequently	56.1	49.9	15888	455	202	60	120	142	133	582	1164	137	220	87	1105	278	3
GCF_900067095.1_F._proliferatum_ET1_version_1_protein	Fusarium proliferatum ET1	Niehaus et al., 2016. 10.1093/gbe/evw259	frequently	45.2	48.7	16136	357	150	32	78	123	126	376	798	124	189	97	1157	255	11
Grocl1_GeneCatalog_proteins_20131017.aa	Grosmannia clavigera kw1407	DiGuistini et al., 2011. 10.1073/pnas.1011289108	no	29.79	53.3	8312	151	57	5	25	81	38	45	175	59	102	46	519	98	3
Helgr1_GeneModels_AllModels_20210224_aa	Helicocarpus griseus UAMH 5409	Mu\F1oz et al., 2018. 10.1038/s41598-018-22816-6	frequently	32.04	48	10224	195	95	6	29	74	70	147	321	82	84	58	609	144	3
Hisca1_GeneCatalog_proteins_20130826.aa	Histoplasma capsulatum NAm1	Sharpton et al., 2009. 10.1101/gr.087551.108	frequently	32.99	46.3	9251	84	36	0	10	63	22	72	101	59	73	44	331	73	3
Horwer1_GeneCatalog_proteins_20160803.aa	Hortaea werneckii EXF-2000 M0	Lenassi et al., 2013. 10.1371/journal.pone.0071328	frequently	49.94	53.4	15748	507	142	23	64	183	130	105	626	117	174	115	1071	187	2
lixii.proteins	Trichoderma lixii MUT3171	this study	no	40.89	49.4	11923	294	106	9	68	107	68	174	528	124	156	63	859	162	12
Metro1_GeneCatalog_proteins_20160603.aa	Metarhizium robertsii ARSEF 23	Gao et al., 2011. 10.1371/journal.pgen.1001264	rarely	41.66	51.1	11688	207	94	6	37	122	55	296	639	122	186	84	711	183	5
Paevar_HGY_1_GeneCatalog_proteins_20180620.aa	Paecilomyces variotii CBS144490 HYG1	Urquhart et al., 2018. 10.3389/fmicb.2018.03058	frequently	32.37	46.7	9230	161	68	3	21	85	46	69	231	71	80	50	601	129	5
Parbra1_GeneCatalog_proteins_20161024.aa	Paracoccidioides brasiliensis Pb18	Desjardins et al., 2011. 10.1371/journal.pgen.1002345	frequently	29.95	44.3	8390	74	31	0	7	65	23	63	104	60	75	37	337	72	2
Pendig1_GeneCatalog_proteins_20170530.aa	Penicillium digitatum Pd1	Marcet-Houben et al., 2012. 10.1186/1471-2164-13-646	rarely	24.88	48.9	8946	179	50	6	32	88	41	93	210	79	84	49	477	93	4
Polhy1_GeneModels_AllModels_20210223_aa	Polytolypa hystricis UAMH 7299	Mu\F1oz et al., 2018. https://doi.org/10.1038/s41598-018-22816-6	frequently	34.69	45.6	9934	171	74	11	39	79	54	129	260	74	88	61	523	109	4
Racan1_GeneModels_AllModels_20210311_aa	Rachicladosporium antarcticum CCFEE 5527	Coleine et al., 2017. 10.1128/genomeA.00397-17	no	47.41	54.9	18781	396	133	6	96	190	140	137	632	110	204	119	1013	169	5
sa.proteins	Scedosporium aurantiacum MUT6114	this study	frequently	40.36	50.2	10788	199	137	4	77	91	66	173	417	76	120	66	585	131	5
scedo_aus.proteins	Scedosporium aurantiacum WM 09.24	Pérez-Bercoff et al., 2015. 10.1128/genomeA.01526-14	frequently	39.89	48.86	10505	195	135	4	75	93	65	165	404	79	119	63	580	131	5
scedo_sp	Scedosporium sp. IMV 00882	Singh et al., 2017. https://doi.org/10.1128/genomeA.01602-16	frequently	40.99	51	11614	205	148	5	84	95	79	180	440	89	130	87	717	166	5
scopulariopsis	Scopulariopsis brevicaulis LF580	Kumar et al., 2015. https://doi.org/10.1371/journal.pone.0140398	frequently	33.8	57.4	10008	262	108	17	44	79	71	102	296	82	105	59	690	125	2
sm.proteins	Scedosporium minutisporum MUT6113	this study	frequently	43.17	51.2	12364	226	153	4	81	105	77	183	437	85	139	85	717	172	5
Spobr1_GeneModels_AllModels_20210311_aa	Sporothrix brasiliensis 5110	Teixeira et al., 2014. doi: 10.1016/j.simyco.2017.01.001	frequently	33.17	54.7	9067	197	75	1	49	88	64	73	328	60	95	55	480	80	1
Spoin1_GeneModels_AllModels_20210310_aa	Sporothrix insectorum RCEF 264	Shang et al., 2016. 10.1093/gbe/evw082	no	34.72	53.7	9496	192	78	1	40	78	64	66	346	61	92	43	529	86	5
Sposc1_GeneModels_AllModels_20210310_aa	Sporothrix schenckii 1099-18	Teixeira et al., 2014. doi: 10.1016/j.simyco.2017.01.001	frequently	32.35	54.95	10277	210	77	1	53	90	61	90	358	60	98	55	511	83	1
Stach1_GeneModels_AllModels_20210226_aa	Stachybotrys chartarum IBT 40288	Semeiks et al., 2014. 10.1186/1471-2164-15-590	rarely	36.01	53.15	11368	275	179	36	87	107	62	130	513	90	138	70	815	197	4
Stachl1_GeneModels_AllModels_20210223_aa	Stachybotrys chlorohalonata IBT 40285	Semeiks et al., 2014. 10.1186/1471-2164-15-590	rarely	34.39	53.2	10706	267	158	35	80	88	54	127	491	76	139	65	699	155	5
Stael1_GeneCatalog_proteins_20170424.aa	Stachybotrys elegans MPI-CAGE-CH-0235	Mesny et al., 2021. doi: 10.1038/s41467-021-27479-y	no	43.47	52.6	14925	363	229	23	109	123	112	311	797	117	209	96	1069	271	6
Talis1_GeneModels_AllModels_20210223_aa	Talaromyces islandicus WF3812	Schafhauser et al., 2015. 10.1016/j.jbiotec.2015.07.004	rarely	34.72	46.3	9927	324	86	7	43	111	71	68	369	115	116	62	817	192	5
Talma1_2_GeneCatalog_proteins_20140114.aa	Talaromyces marneffei ATCC 18224	Nierman et al., 2015. 10.1128/genomeA.01559-14	frequently	28.64	46.72	10638	238	76	7	66	105	62	78	277	116	119	68	726	166	5
Thelan1_GeneCatalog_proteins_20160730.aa	Thermomyces lanuginosus SSBP	McHunu et al., 2013. 10.1128/genomeA.00388-13	rarely	19.16	52.2	6241	98	28	0	12	70	25	25	77	51	70	55	330	59	4
Tolinf1_GeneCatalog_proteins_20160803.aa	Tolypocladium inflatum NRRL 8044	Bushley et al., 2013. 10.1371/journal.pgen.1003496	no	30.35	57.8	9998	158	58	2	25	96	41	118	298	84	121	64	506	110	7
