# Supplementary material for: The genomes of Scedosporium between environmental challenges and opportunism
Source: IMA Fungus. 2023 Dec 4;14:25. doi: 10.1186/s43008-023-00128-3 (PMC10694956; doi:10.1186/s43008-023-00128-3)
Supplement: Supplementary file 3 — Additional file 3. List of Pfam identifiers used to count, for the 100 analyzed genomes, the absolute number of proteins putatively involved in pathogenicity. [file 43008_2023_128_MOESM3_ESM.xlsx]

## Sheet: Legend
Additional File 3: list of Pfam identifiers used to count, for the 100 analyzed genomes, the absolute number of proteins putatively involved in pathogenicity.

## Sheet: related to lipases
PF01648
PF00155
PF00202
PF01063
PF00266
PF00502
PF00668
PF00378
PF07993
PF10604
PF03364
PF16073
PF00975

## Sheet: hydrophobins
PF07249
PF01185
PF06766
PF01391

## Sheet: related to ROS detoxification
PF04636
PF00080
PF00081
PF02777
PF00141
PF00255
PF08622
PF12326
PF10766
PF11403
PF11403
PF01756
PF04088
PF04614
PF09262
PF08085
PF08998
PF00141
PF01328
PF04261
PF08414
PF00034
PF00042
PF00067
PF00115
PF00141
PF00199
PF01077
PF01231
PF01322
PF01333
PF01578
PF02085
PF02167
PF02276
PF03100
PF03301
PF04261
PF05038
PF06778
PF07361
PF07700
PF09459
PF11545
PF11563
PF13442
PF16525
PF00141
PF00255
PF08622
PF00044
PF00056
PF00067
PF00081
PF00106
PF00107
PF00115
PF00141
PF00142
PF00146
PF00148
PF00171
PF00175
PF00180
PF00186
PF00199
PF00208
PF00255
PF00296
PF00305
PF00317
PF00329
PF00346
PF00351
PF00355
PF00368
PF00384
PF00389
PF00390
PF00393
PF00394
PF00441
PF00465
PF00478
PF00479
PF00499
PF00507
PF00578
PF00667
PF00724
PF00725
PF00732
PF00742
PF00743
PF00745
PF00763
PF00775
PF00815
PF00837
PF00848
PF00866
PF00941
PF00984
PF01058
PF01059
PF01073
PF01077
PF01082
PF01113
PF01118
PF01126
PF01179
PF01180
PF01186
PF01207
PF01210
PF01218
PF01232
PF01266
PF01314
PF01450
PF01493
PF01558
PF01565
PF01568
PF01593
PF01625
PF01641
PF01645
PF01786
PF01799
PF01855
PF01872
PF01880
PF01959
PF01993
PF02153
PF02219
PF02315
PF02317
PF02322
PF02332
PF02335
PF02347
PF02571
PF02615
PF02627
PF02628
PF02662
PF02668
PF02670
PF02683
PF02727
PF02728
PF02730
PF02737
PF02738
PF02770
PF02771
PF02777
PF02781
PF02800
PF02812
PF02826
PF02852
PF02866
PF02867
PF02873
PF02898
PF02910
PF02915
PF02921
PF02943
PF02975
PF03055
PF03060
PF03063
PF03079
PF03139
PF03150
PF03171
PF03404
PF03405
PF03435
PF03447
PF03460
PF03720
PF03721
PF03971
PF04030
PF04075
PF04116
PF04137
PF04166
PF04209
PF04261
PF04444
PF04551
PF04723
PF04777
PF04805
PF04879
PF04898
PF05153
PF05173
PF05199
PF05201
PF05373
PF05430
PF05893
PF05896
PF05995
PF05996
PF06052
PF06433
PF06442
PF06444
PF06455
PF06481
PF07137
PF07156
PF07355
PF07479
PF07731
PF07847
PF07955
PF07992
PF08022
PF08030
PF08031
PF08125
PF08240
PF08336
PF08354
PF08369
PF08414
PF08417
PF08471
PF08491
PF08501
PF08992
PF09004
PF09165
PF09166
PF09242
PF09265
PF09290
PF09317
PF09326
PF09338
PF10371
PF10399
PF10414
PF10417
PF10588
PF10637
PF10664
PF10716
PF11909
PF11910
PF11960
PF11973
PF12142
PF12143
PF12242
PF12270
PF12549
PF13597
PF13640
PF13806
PF13911
PF14850
PF15461
PF00255
PF00141
PF01328
PF04261
PF08414
PF00141
PF01328
PF04261
PF08414
PF00141
PF01328
PF04261
PF08414
PF01082

## Sheet: related to proteases
PF00648
PF00770
PF00949
PF01421
PF01742
PF01750
PF02395
PF02617
PF02902
PF02907
PF02983
PF03418
PF05362
PF06337
PF09668
PF12122
PF00050
PF00112
PF00197
PF00228
PF01398
PF07648
PF00014
PF00026
PF00077
PF00079
PF00082
PF00413
PF00574
PF01278
PF01400
PF01435
PF01523
PF01694
PF01841
PF01957
PF02190
PF02225
PF02338
PF02517
PF02822
PF02974
PF03420
PF03974
PF04386
PF05184
PF05375
PF05543
PF05649
PF06262
PF06280
PF06550
PF07581
PF08367
PF08773
PF09272
PF10275
PF11818
PF12032
PF12190
PF12385
PF12436
PF14684
PF14685
PF16491
PF16733
PF17804
PF18425
PF18560
PF00234
PF01965
PF03489
PF07910
PF13678
PF13975
PF19289
PF19290
PF02102
PF05417
PF13367
PF00188
PF01067
PF02337
PF03412
PF03413
PF03797
PF04327
PF04586
PF05317
PF05548
PF05577
PF05582
PF05618
PF06114
PF06480
PF06689
PF07691
PF07703
PF08325
PF08602
PF09149
PF09342
PF09768
PF10026
PF10086
PF10251
PF12221
PF12388
PF12595
PF12628
PF12951
PF13337
PF13402
PF13670
PF13734
PF14343
PF14731
PF15567
PF16030
PF16850
PF18213
PF18237
PF18322
PF18398
PF18399
PF00814
PF01835
PF01863
PF03983
PF05569
PF07502
PF07591
PF08284
PF12246
PF12247
PF13650
PF14550
PF15494
PF19718
PF19722
PF20034
PF00299
PF00548
PF03539
PF00947
PF01002
PF01006
PF01768
PF04951
PF05409
PF05416
PF05550
PF05572
PF08516
PF09023
PF10511
PF11647
PF02993
PF08715
PF18492
PF01577
PF03510
PF02073
PF02127
PF01005
PF01538
PF01963
PF02331
PF02581
PF03070
PF03783
PF03973
PF04089
PF04485
PF04732
PF05134
PF05576
PF05617
PF05930
PF06105
PF06183
PF06668
PF07359
PF07448
PF08059
PF08453
PF08487
PF08686
PF09022
PF09501
PF12173
PF12380
PF12381
PF12384
PF12386
PF12601
PF12821
PF13004
PF13019
PF13757
PF13969
PF14479
PF14901
PF15499
PF16107
PF16374
PF16376
PF17423
PF17574
PF17945
PF17970
PF17972
PF17973
PF18098
PF18242
PF18261
PF18405
PF18434
PF18625
PF18626
PF18642
PF18650
PF19213
PF04014
PF05415
PF10463
PF10508
PF12264
PF12967
PF14533
PF14610
PF14959
PF16286

## Sheet: related to iron metabolism
PF00067
PF00111
PF00210
PF00301
PF00355
PF00775
PF00848
PF00848
PF00919
PF01058
PF01077
PF01106
PF01106
PF01106
PF01314
PF01314
PF01322
PF01333
PF01458
PF01491
PF01491
PF01592
PF01592
PF01592
PF01880
PF01964
PF02276
PF02445
PF02664
PF02730
PF02730
PF02900
PF02943
PF03079
PF03239
PF03239
PF03239
PF03315
PF04055
PF04060
PF04116
PF04120
PF04183
PF04362
PF04384
PF04444
PF05093
PF05093
PF05153
PF05171
PF05995
PF05996
PF06007
PF06052
PF06397
PF06446
PF06463
PF06963
PF06963
PF07361
PF07664
PF07664
PF08731
PF08943
PF09326
PF09360
PF10576
PF10589
PF10637
PF10660
PF11575
PF11806
PF11806
PF13085
PF13225
PF17357

## Sheet: related to secondary metabolism
PF01648
PF00155
PF00202
PF01063
PF00266
PF00502
PF00668
PF00378
PF07993
PF10604
PF03364
PF16073
PF00975
