# Supplementary material for: The genomes of Scedosporium between environmental challenges and opportunism
Source: IMA Fungus. 2023 Dec 4;14:25. doi: 10.1186/s43008-023-00128-3 (PMC10694956; doi:10.1186/s43008-023-00128-3)
Supplement: Supplementary file 6 — Additional file 6. List of of orthologous chitin-bind gene found in an expanded family at the Scedosporium node. SignalP and TargetP scores were computed and ranked with Predector. [file 43008_2023_128_MOESM6_ESM.xlsx]

## Sheet: table-chitin-binding
Additional File 6: list of of orthologous chitin-bind gene found in an expanded family at the Scedosporium node. SignalP and TargetP scores were computed and ranked with Predector.
GeneID	Is secreted (SignalP)	Is secreted (TargetP)	TargetP probability
jgi|Acrchr1|2509|ACRE_085170T0	Yes	Yes	0.973
jgi|Acrchr1|6309|ACRE_049390T0	No	Yes	0.98
jgi|AcreTS7_1|748302|estExt_fgenesh1_pg.C_60171	Yes	Yes	0.998
jgi|AcreTS7_1|557238|CE557237_844	No	No	0
jgi|AcreTS7_1|653958|fgenesh1_kg.11_#_739_#_TRINITY_DN2379_c0_g1_i4	No	No	0.173
jgi|AcreTS7_1|695689|MIX11066_2196_27	No	No	0
jgi|AcreTS7_1|690301|MIX5678_451_56	No	No	0.003
jgi|Altlo1|260024|ALGCTG_404.jigsaw-mRNA.13	No	No	0.012
jgi|Altlo1|263681|ALGCTG_869.jigsaw-mRNA.23	Yes	Yes	0.999
jgi|Altlo1|260025|ALGCTG_404.jigsaw-mRNA.14	No	No	0.002
jgi|Aspfl1|37394|7000001155828792	Yes	Yes	1
jgi|Aspfl1|33664|7000001155789634	Yes	Yes	0.99
jgi|Aspfl1|26474|7000001155835861	No	No	0.004
jgi|Coclu2|104390|e_gw1.4.1424.1	No	No	0.001
jgi|Coclu2|33779|gm1.2529_g	No	No	0
jgi|Colfi1|282642|mRNA7462	Yes	Yes	0.953
jgi|Colfi1|279299|mRNA4119	Yes	Yes	0.998
jgi|Fusso1|502304|fgenesh1_kg.20_#_160_#_TRINITY_DN28456_c0_g1_i1	Yes	Yes	0.999
jgi|Fusso1|512790|fgenesh1_pm.10_#_126	No	Yes	0.996
jgi|Fusso1|517463|fgenesh1_pm.27_#_134	No	No	0
jgi|Fusso1|530791|estExt_fgenesh1_pg.C_440001	No	No	0.002
EOO02167.1	Yes	Yes	0.999
CDM26432.1	Yes	Yes	0.995
CDM37791.1	Yes	Yes	0.999
CDM31769.1	Yes	Yes	1
CDM27743.1	Yes	Yes	0.999
CDM30338.1	Yes	Yes	1
CDM32715.1	Yes	Yes	0.996
CDM31984.1	Yes	Yes	0.994
CDM26618.1	Yes	Yes	0.999
CDM26431.1	No	No	0.001
EYE97882.1	No	No	0
CEJ55820.1	Yes	Yes	0.923
CEJ58525.1	Yes	Yes	0.998
OSS48452.1	No	Yes	0.995
OSS43774.1	No	No	0.057
PKS08450.1	Yes	Yes	1
PKS11029.1	No	No	0.034
PKS08521.1	No	Yes	0.997
PKS12604.1	No	No	0.082
PKS08412.1	No	No	0
PKS05023.1	No	No	0.02
PGG99158.1	Yes	Yes	0.995
RYO62594.1	No	Yes	1
KAF1838921.1	Yes	Yes	0.996
KAF1835102.1	Yes	Yes	0.954
KAF1828811.1	Yes	Yes	0.998
KAF1828295.1	No	No	0.002
KAG7284936.1	Yes	Yes	0.998
KAG7294045.1	Yes	Yes	0.999
KAG7284253.1	Yes	Yes	0.993
KAG7287400.1	No	Yes	0.999
KAG7290681.1	No	No	0.148
KAG7284871.1	No	No	0
KAG7293806.1	No	No	0.454
KAG7292895.1	No	No	0.266
KAG8211652.1	No	No	0
CAA9965973.1	Yes	Yes	0.991
XP_751248.1	Yes	Yes	0.998
XP_747948.2	Yes	Yes	0.996
XP_753949.1	No	Yes	0.98
XP_002583760.1	No	Yes	0.999
XP_002541578.1	Yes	Yes	0.996
XP_002544597.1	Yes	Yes	0.715
XP_001227266.1	Yes	Yes	0.904
XP_001222455.1	Yes	Yes	0.741
XP_001226383.1	Yes	Yes	0.663
XP_001229545.1	No	No	0.137
XP_001222456.1	No	No	0.001
XP_001223888.1	No	No	0
XP_008098648.1	Yes	Yes	0.993
XP_008100669.1	No	No	0.084
XP_008100668.1	No	No	0.312
XP_008100809.1	No	Yes	0.998
XP_008100670.1	No	No	0.049
XP_008092396.1	No	No	0.001
XP_001209460.1	Yes	Yes	1
XP_001211989.1	Yes	Yes	0.989
XP_001214802.1	Yes	Yes	0.999
XP_001215392.1	Yes	Yes	0.981
XP_001214657.1	No	No	0
XP_001267092.1	No	Yes	0.996
XP_001266139.1	Yes	Yes	0.997
XP_001265952.1	No	No	0.059
XP_001265953.1	No	No	0
XP_018255330.1	Yes	Yes	1
XP_018258804.1	Yes	Yes	0.986
XP_018245651.1	No	No	0.001
XP_001938131.1	No	No	0.001
XP_009654200.1	No	No	0.001
XP_009648082.1	No	No	0
XP_003175028.1	No	Yes	1
XP_003174923.1	No	Yes	1
XP_003174933.1	No	Yes	0.993
XP_003169941.1	No	No	0
XP_003169945.1	No	No	0
XP_003170924.1	No	No	0.208
XP_003236712.1	Yes	Yes	0.997
XP_003233751.1	No	Yes	0.999
XP_003236120.1	Yes	Yes	0.998
XP_003023465.1	Yes	Yes	0.999
XP_003021102.1	No	No	0.153
XP_003024832.1	No	No	0
XP_023091226.1	Yes	Yes	1
XP_023093841.1	Yes	Yes	0.979
XP_006694180.1	No	No	0.181
XP_006696853.1	No	No	0
XP_003664710.1	Yes	Yes	1
XP_003663924.1	No	No	0.075
XP_003656901.1	Yes	Yes	0.999
XP_003649273.1	Yes	Yes	0.998
XP_003656187.1	Yes	Yes	0.998
XP_003652943.1	No	No	0.185
XP_002564194.1	Yes	Yes	1
XP_002561063.1	Yes	Yes	1
XP_002557228.1	Yes	Yes	1
XP_002560332.1	Yes	Yes	1
XP_002561797.1	Yes	Yes	0.996
XP_002561007.1	No	No	0.004
XP_014080761.1	No	Yes	1
XP_014080420.1	No	No	0
XP_016641677.1	Yes	Yes	1
XP_016640042.1	Yes	Yes	1
XP_016643464.1	Yes	Yes	0.996
XP_016645259.1	Yes	Yes	0.999
XP_016646574.1	Yes	Yes	0.999
XP_016641758.1	No	No	0.007
XP_016641837.1	No	No	0.001
XP_016643341.1	No	No	0.002
XP_016643232.1	No	No	0
XP_018378782.1	Yes	Yes	1
XP_028467720.1	No	No	0.342
XP_045257179.1	Yes	Yes	0.996
XP_045262109.1	Yes	Yes	0.973
XP_045259978.1	Yes	Yes	1
XP_045270857.1	No	Yes	0.99
XP_045264174.1	No	No	0
XP_045259172.1	No	No	0.013
XP_045267625.1	No	No	0
XP_036574549.1	Yes	Yes	0.998
XP_036579904.1	Yes	Yes	0.963
XP_036574875.1	Yes	Yes	0.986
XP_036576910.1	Yes	Yes	0.958
XP_036577796.1	Yes	Yes	0.988
XP_036581681.1	No	Yes	1
XP_036581751.1	Yes	Yes	0.949
XP_036578581.1	No	Yes	0.997
XP_036577699.1	Yes	Yes	0.949
XP_036575107.1	No	No	0
XP_036575105.1	No	No	0
XP_036590015.1	No	No	0.001
XP_036575106.1	No	No	0.002
XP_031089130.1	Yes	Yes	1
jgi|Grocl1|7933|CMQ_4824m.01	Yes	Yes	0.998
jgi|Grocl1|1588|CMQ_8025m.01	Yes	Yes	0.978
jgi|Metro1|5528|MAA_10924T0	Yes	Yes	0.963
jgi|Metro1|36|MAA_01650T0	Yes	Yes	0.994
jgi|Metro1|5537|MAA_00431T0	Yes	Yes	1
jgi|Metro1|2814|MAA_00157T0	Yes	Yes	0.975
jgi|Metro1|5450|MAA_00376T0	No	Yes	0.939
jgi|Metro1|9420|MAA_06971T0	No	No	0
jgi|Metro1|9421|MAA_11295T0	No	No	0
jgi|Paevar_HGY_1|264871|fgenesh1_kg.110_#_306_#_TRINITY_DN7863_c0_g1_i1	Yes	Yes	0.997
jgi|Paevar_HGY_1|244233|fgenesh1_kg.30_#_2_#_TRINITY_DN12241_c0_g1_i1	No	Yes	0.739
jgi|Pendig1|16787|PDIP_06030	Yes	Yes	0.993
jgi|Pendig1|15016|PDIP_69760	Yes	Yes	1
jgi|Pendig1|13982|PDIP_59730	Yes	Yes	0.963
jgi|Pendig1|17522|PDIP_10190	No	No	0.056
jgi|Stael1|407984|fgenesh1_pg.5_#_329	No	Yes	0.944
jgi|Stael1|461621|estExt_fgenesh1_pg.C_8_t20091	Yes	Yes	0.985
jgi|Stael1|504621|MIX18974_6_14	Yes	Yes	0.671
jgi|Stael1|375622|estExt_Genewise1.C_8_t20467	No	No	0.344
jgi|Stael1|358159|e_gw1.12.43.1	No	No	0.001
jgi|Stael1|462102|estExt_fgenesh1_pg.C_9_t10493	No	No	0
jgi|Talma1_2|3338|PMAA_070530	Yes	Yes	0.882
jgi|Talma1_2|3770|PMAA_074710	No	Yes	0.999
jgi|Talma1_2|2439|PMAA_061980	Yes	Yes	0.999
jgi|Talma1_2|6442|PMAA_038530	Yes	Yes	0.933
jgi|Talma1_2|4775|PMAA_022800	Yes	No	0.47
jgi|Tolinf1|198095|TINF08245-mRNA-1	Yes	Yes	0.998
jgi|Tolinf1|195560|TINF05713-mRNA-1	Yes	Yes	0.994
jgi|Tolinf1|192305|TINF03252-mRNA-1	No	No	0.001
jgi|Tolinf1|193577|TINF00551-mRNA-1	No	No	0.016
jgi|Tolinf1|197559|TINF07522-mRNA-1	No	No	0.002
g7170.t1_apio.hdo	Yes	Yes	0.999
g5926.t1_apio.hdo	Yes	Yes	0.998
g2808.t1_apio.hdo	Yes	Yes	0.871
g1542.t2_apio.hdo	Yes	Yes	0.995
g1542.t1_apio.hdo	Yes	Yes	0.995
g6024.t1_apio.hdo	No	Yes	0.996
g642.t1_apio.hdo	Yes	Yes	0.999
g4256.t1_apio.hdo	No	No	0.001
g7171.t1_apio.hdo	No	No	0.005
g6513.t1_boydii	Yes	Yes	1
g7352.t1_boydii	Yes	Yes	0.994
g10729.t1_boydii	Yes	Yes	0.985
g756.t1_boydii	Yes	Yes	0.995
g756.t2_boydii	Yes	Yes	0.995
g9693.t1_boydii	Yes	Yes	1
g8383.t1_boydii	Yes	Yes	0.849
g4739.t1_boydii	Yes	Yes	0.994
g7932.t1_boydii	No	Yes	1
g8343.t1_boydii	No	Yes	0.999
g10233.t1_boydii	No	No	0.001
g2366.t1_boydii	Yes	Yes	0.999
g8384.t1_boydii	No	No	0
g243.t1_boydii	No	No	0.001
g242.t1_boydii	No	No	0.001
g3660.t1_boydii	No	No	0
g6850.t1_dehoogii	Yes	Yes	0.997
g8367.t1_dehoogii	Yes	Yes	1
g4771.t1_dehoogii	Yes	Yes	1
g7929.t1_dehoogii	Yes	Yes	1
g8352.t1_dehoogii	No	Yes	0.996
g5539.t1_dehoogii	Yes	Yes	0.999
g7374.t1_dehoogii	No	Yes	0.998
g9617.t2_dehoogii	No	No	0
g8366.t1_dehoogii	No	No	0.001
g8739.t1_dehoogii	No	No	0
g8836.t1_dehoogii	No	Yes	0.999
g8739.t2_dehoogii	No	No	0
g6174.t1_dehoogii	No	No	0.127
g9617.t3_dehoogii	No	No	0.008
g9619.t1_dehoogii	No	No	0
g4276.t1_lixii	Yes	Yes	0.989
g7576.t1_lixii	No	Yes	1
g782.t1_lixii	Yes	Yes	0.944
g2676.t1_lixii	No	No	0.018
g10765.t1_lixii	No	No	0.09
g2752.t1_lixii	No	No	0.003
g10468.t1_MUT6114	Yes	Yes	1
g5919.t1_MUT6114	Yes	Yes	0.994
g6634.t1_MUT6114	Yes	Yes	1
g7138.t1_MUT6114	Yes	Yes	0.95
g6894.t1_MUT6114	No	Yes	0.897
g7141.t1_MUT6114	Yes	Yes	0.98
g273.t1_MUT6114	Yes	Yes	0.987
g1212.t1_MUT6114	Yes	Yes	0.964
g9896.t1_MUT6114	No	Yes	1
g701.t1_MUT6114	No	No	0.004
g1215.t1_MUT6114	Yes	No	0.409
g6895.t1_MUT6114	No	No	0.001
g6893.t1_MUT6114	No	No	0.302
g7846.t1_MUT6114	No	No	0
g10048.t1_WM09.24	Yes	Yes	1
g6540.t1_WM09.24	Yes	Yes	1
g7783.t1_WM09.24	Yes	Yes	1
g3494.t1_WM09.24	Yes	Yes	0.987
g405.t1_WM09.24	Yes	Yes	0.991
g6698.t1_WM09.24	No	No	0.002
g6699.t1_WM09.24	No	No	0.019
g6388.t1_WM09.24	No	No	0
g8347.t1_WM09.24	No	No	0.002
g6387.t1_WM09.24	No	Yes	0.763
g6697.t1_WM09.24	No	No	0
g4139.t1_WM09.24	No	No	0.023
g4140.t1_WM09.24	No	No	0
g2855.t1_WM09.24	No	No	0.001
g7176.t1_scedo_sp	Yes	Yes	0.997
g907.t2_scedo_sp	Yes	Yes	0.964
g1977.t1_scedo_sp	Yes	Yes	1
g6847.t1_scedo_sp	Yes	Yes	1
g8457.t1_scedo_sp	No	Yes	0.996
g2459.t1_scedo_sp	Yes	Yes	0.999
g6394.t1_scedo_sp	Yes	Yes	1
g7160.t2_scedo_sp	No	No	0
g1400.t1_scedo_sp	No	No	0
g9505.t1_scedo_sp	No	Yes	0.999
g10332.t1_scedo_sp	No	No	0.127
g7160.t1_scedo_sp	No	No	0.008
g7162.t1_scedo_sp	No	No	0
g2393.t1_scopulariopsis	Yes	Yes	0.997
g6728.t1_scopulariopsis	Yes	Yes	0.999
g3979.t1_scopulariopsis	Yes	Yes	0.999
g8902.t1_scopulariopsis	No	No	0.007
g4246.t1_MUT6113	Yes	Yes	0.999
g1623.t1_MUT6113	Yes	Yes	0.998
g7977.t1_MUT6113	Yes	Yes	0.981
g10756.t1_MUT6113	Yes	Yes	1
g4451.t1_MUT6113	Yes	Yes	0.998
g7686.t1_MUT6113	Yes	Yes	0.999
g3844.t1_MUT6113	Yes	Yes	0.996
g11712.t1_MUT6113	Yes	Yes	0.999
g5108.t1_MUT6113	Yes	Yes	0.841
g5712.t1_MUT6113	No	Yes	0.997
g1168.t1_MUT6113	No	Yes	0.999
g6682.t1_MUT6113	No	No	0.016
g6232.t1_MUT6113	No	No	0.026
g6233.t1_MUT6113	No	No	0
g591.t1_MUT6113	No	No	0.006
g4452.t1_MUT6113	No	No	0
XP_002846907.1	No	Yes	1
XP_002851156.1	Yes	Yes	1
XP_002844242.1	Yes	Yes	0.997
XP_002847275.1	Yes	Yes	1
XP_002842640.1	No	No	0.024
