# Supplementary material for: The genomes of Scedosporium between environmental challenges and opportunism
Source: IMA Fungus. 2023 Dec 4;14:25. doi: 10.1186/s43008-023-00128-3 (PMC10694956; doi:10.1186/s43008-023-00128-3)
Supplement: Supplementary file 7 — Additional file 7. GATK output including the point mutations detected between S. aurantiacum MUT6114 and S. aurantiacum WM 09.24. [file 43008_2023_128_MOESM7_ESM.zip]

Archive with 1 entries (1 files):
- New folder/Supplementary File 1
