# Supplementary material for: The genomes of Scedosporium between environmental challenges and opportunism
Source: IMA Fungus. 2023 Dec 4;14:25. doi: 10.1186/s43008-023-00128-3 (PMC10694956; doi:10.1186/s43008-023-00128-3)
Supplement: Supplementary file 7 — Additional file 7. GATK output including the point mutations detected between S. aurantiacum MUT6114 and S. aurantiacum WM 09.24. [file 43008_2023_128_MOESM7_ESM.zip › New folder/Supplementary File 1]

##fileformat=VCFv4.2
##ALT=<ID=NON_REF,Description="Represents any possible alternative allele not already represented at this location by REF and ALT">
##FILTER=<ID=LowQual,Description="Low quality">
##FORMAT=<ID=AD,Number=R,Type=Integer,Description="Allelic depths for the ref and alt alleles in the order listed">
##FORMAT=<ID=DP,Number=1,Type=Integer,Description="Approximate read depth (reads with MQ=255 or with bad mates are filtered)">
##FORMAT=<ID=GQ,Number=1,Type=Integer,Description="Genotype Quality">
##FORMAT=<ID=GT,Number=1,Type=String,Description="Genotype">
##FORMAT=<ID=MIN_DP,Number=1,Type=Integer,Description="Minimum DP observed within the GVCF block">
##FORMAT=<ID=PL,Number=G,Type=Integer,Description="Normalized, Phred-scaled likelihoods for genotypes as defined in the VCF specification">
##FORMAT=<ID=RGQ,Number=1,Type=Integer,Description="Unconditional reference genotype confidence, encoded as a phred quality -10*log10 p(genotype call is wrong)">
##FORMAT=<ID=SB,Number=4,Type=Integer,Description="Per-sample component statistics which comprise the Fisher's Exact Test to detect strand bias.">
##INFO=<ID=AC,Number=A,Type=Integer,Description="Allele count in genotypes, for each ALT allele, in the same order as listed">
##INFO=<ID=AF,Number=A,Type=Float,Description="Allele Frequency, for each ALT allele, in the same order as listed">
##INFO=<ID=AN,Number=1,Type=Integer,Description="Total number of alleles in called genotypes">
##INFO=<ID=BaseQRankSum,Number=1,Type=Float,Description="Z-score from Wilcoxon rank sum test of Alt Vs. Ref base qualities">
##INFO=<ID=DP,Number=1,Type=Integer,Description="Approximate read depth; some reads may have been filtered">
##INFO=<ID=END,Number=1,Type=Integer,Description="Stop position of the interval">
##INFO=<ID=ExcessHet,Number=1,Type=Float,Description="Phred-scaled p-value for exact test of excess heterozygosity">
##INFO=<ID=FS,Number=1,Type=Float,Description="Phred-scaled p-value using Fisher's exact test to detect strand bias">
##INFO=<ID=InbreedingCoeff,Number=1,Type=Float,Description="Inbreeding coefficient as estimated from the genotype likelihoods per-sample when compared against the Hardy-Weinberg expectation">
##INFO=<ID=MLEAC,Number=A,Type=Integer,Description="Maximum likelihood expectation (MLE) for the allele counts (not necessarily the same as the AC), for each ALT allele, in the same order as listed">
##INFO=<ID=MLEAF,Number=A,Type=Float,Description="Maximum likelihood expectation (MLE) for the allele frequency (not necessarily the same as the AF), for each ALT allele, in the same order as listed">
##INFO=<ID=MQ,Number=1,Type=Float,Description="RMS Mapping Quality">
##INFO=<ID=MQRankSum,Number=1,Type=Float,Description="Z-score From Wilcoxon rank sum test of Alt vs. Ref read mapping qualities">
##INFO=<ID=QD,Number=1,Type=Float,Description="Variant Confidence/Quality by Depth">
##INFO=<ID=RAW_MQandDP,Number=2,Type=Integer,Description="Raw data (sum of squared MQ and total depth) for improved RMS Mapping Quality calculation. Incompatible with deprecated RAW_MQ formulation.">
##INFO=<ID=ReadPosRankSum,Number=1,Type=Float,Description="Z-score from Wilcoxon rank sum test of Alt vs. Ref read position bias">
##INFO=<ID=SOR,Number=1,Type=Float,Description="Symmetric Odds Ratio of 2x2 contingency table to detect strand bias">
##contig=<ID=JUDQ01000001.1,length=380183>
##contig=<ID=JUDQ01000010.1,length=228398>
##contig=<ID=JUDQ01000100.1,length=98134>
##contig=<ID=JUDQ01001000.1,length=2697>
##contig=<ID=JUDQ01001001.1,length=2689>
##contig=<ID=JUDQ01001002.1,length=2685>
##contig=<ID=JUDQ01001003.1,length=2673>
##contig=<ID=JUDQ01001004.1,length=2646>
##contig=<ID=JUDQ01001005.1,length=2641>
##contig=<ID=JUDQ01001006.1,length=2636>
##contig=<ID=JUDQ01001007.1,length=2635>
##contig=<ID=JUDQ01001008.1,length=2590>
##contig=<ID=JUDQ01001009.1,length=2581>
##contig=<ID=JUDQ01000101.1,length=97679>
##contig=<ID=JUDQ01001010.1,length=2578>
##contig=<ID=JUDQ01001011.1,length=2555>
##contig=<ID=JUDQ01001012.1,length=2555>
##contig=<ID=JUDQ01001013.1,length=2553>
##contig=<ID=JUDQ01001014.1,length=2531>
##contig=<ID=JUDQ01001015.1,length=2529>
##contig=<ID=JUDQ01001016.1,length=2529>
##contig=<ID=JUDQ01001017.1,length=2518>
##contig=<ID=JUDQ01001018.1,length=2502>
##contig=<ID=JUDQ01001019.1,length=2483>
##contig=<ID=JUDQ01000102.1,length=97588>
##contig=<ID=JUDQ01001020.1,length=2478>
##contig=<ID=JUDQ01001021.1,length=2476>
##contig=<ID=JUDQ01001022.1,length=2474>
##contig=<ID=JUDQ01001023.1,length=2398>
##contig=<ID=JUDQ01001024.1,length=2397>
##contig=<ID=JUDQ01001025.1,length=2389>
##contig=<ID=JUDQ01001026.1,length=2383>
##contig=<ID=JUDQ01001027.1,length=2337>
##contig=<ID=JUDQ01001028.1,length=2335>
##contig=<ID=JUDQ01001029.1,length=2334>
##contig=<ID=JUDQ01000103.1,length=96033>
##contig=<ID=JUDQ01001030.1,length=2323>
##contig=<ID=JUDQ01001031.1,length=2316>
##contig=<ID=JUDQ01001032.1,length=2301>
##contig=<ID=JUDQ01001033.1,length=2295>
##contig=<ID=JUDQ01001034.1,length=2289>
##contig=<ID=JUDQ01001035.1,length=2285>
##contig=<ID=JUDQ01001036.1,length=2284>
##contig=<ID=JUDQ01001037.1,length=2282>
##contig=<ID=JUDQ01001038.1,length=2281>
##contig=<ID=JUDQ01001039.1,length=2280>
##contig=<ID=JUDQ01000104.1,length=95349>
##contig=<ID=JUDQ01001040.1,length=2276>
##contig=<ID=JUDQ01001041.1,length=2260>
##contig=<ID=JUDQ01001042.1,length=2259>
##contig=<ID=JUDQ01001043.1,length=2254>
##contig=<ID=JUDQ01001044.1,length=2252>
##contig=<ID=JUDQ01001045.1,length=2247>
##contig=<ID=JUDQ01001046.1,length=2237>
##contig=<ID=JUDQ01001047.1,length=2234>
##contig=<ID=JUDQ01001048.1,length=2234>
##contig=<ID=JUDQ01001049.1,length=2224>
##contig=<ID=JUDQ01000105.1,length=94925>
##contig=<ID=JUDQ01001050.1,length=2215>
##contig=<ID=JUDQ01001051.1,length=2214>
##contig=<ID=JUDQ01001052.1,length=2210>
##contig=<ID=JUDQ01001053.1,length=2202>
##contig=<ID=JUDQ01001054.1,length=2202>
##contig=<ID=JUDQ01001055.1,length=2191>
##contig=<ID=JUDQ01001056.1,length=2184>
##contig=<ID=JUDQ01001057.1,length=2180>
##contig=<ID=JUDQ01001058.1,length=2170>
##contig=<ID=JUDQ01001059.1,length=2168>
##contig=<ID=JUDQ01000106.1,length=94525>
##contig=<ID=JUDQ01001060.1,length=2154>
##contig=<ID=JUDQ01001061.1,length=2146>
##contig=<ID=JUDQ01001062.1,length=2126>
##contig=<ID=JUDQ01001063.1,length=2115>
##contig=<ID=JUDQ01001064.1,length=2112>
##contig=<ID=JUDQ01001065.1,length=2108>
##contig=<ID=JUDQ01001066.1,length=2093>
##contig=<ID=JUDQ01001067.1,length=2092>
##contig=<ID=JUDQ01001068.1,length=2083>
##contig=<ID=JUDQ01001069.1,length=2079>
##contig=<ID=JUDQ01000107.1,length=93718>
##contig=<ID=JUDQ01001070.1,length=2074>
##contig=<ID=JUDQ01001071.1,length=2061>
##contig=<ID=JUDQ01001072.1,length=2039>
##contig=<ID=JUDQ01001073.1,length=2021>
##contig=<ID=JUDQ01001074.1,length=2019>
##contig=<ID=JUDQ01001075.1,length=2010>
##contig=<ID=JUDQ01001076.1,length=1995>
##contig=<ID=JUDQ01001077.1,length=1988>
##contig=<ID=JUDQ01001078.1,length=1971>
##contig=<ID=JUDQ01001079.1,length=1958>
##contig=<ID=JUDQ01000108.1,length=93447>
##contig=<ID=JUDQ01001080.1,length=1954>
##contig=<ID=JUDQ01001081.1,length=1947>
##contig=<ID=JUDQ01001082.1,length=1944>
##contig=<ID=JUDQ01001083.1,length=1929>
##contig=<ID=JUDQ01001084.1,length=1922>
##contig=<ID=JUDQ01001085.1,length=1921>
##contig=<ID=JUDQ01001086.1,length=1913>
##contig=<ID=JUDQ01001087.1,length=1905>
##contig=<ID=JUDQ01001088.1,length=1901>
##contig=<ID=JUDQ01001089.1,length=1898>
##contig=<ID=JUDQ01000109.1,length=93351>
##contig=<ID=JUDQ01001090.1,length=1888>
##contig=<ID=JUDQ01001091.1,length=1887>
##contig=<ID=JUDQ01001092.1,length=1885>
##contig=<ID=JUDQ01001093.1,length=1881>
##contig=<ID=JUDQ01001094.1,length=1870>
##contig=<ID=JUDQ01001095.1,length=1866>
##contig=<ID=JUDQ01001096.1,length=1844>
##contig=<ID=JUDQ01001097.1,length=1843>
##contig=<ID=JUDQ01001098.1,length=1840>
##contig=<ID=JUDQ01001099.1,length=1832>
##contig=<ID=JUDQ01000011.1,length=223936>
##contig=<ID=JUDQ01000110.1,length=90852>
##contig=<ID=JUDQ01001100.1,length=1815>
##contig=<ID=JUDQ01001101.1,length=1803>
##contig=<ID=JUDQ01001102.1,length=1799>
##contig=<ID=JUDQ01001103.1,length=1791>
##contig=<ID=JUDQ01001104.1,length=1791>
##contig=<ID=JUDQ01001105.1,length=1786>
##contig=<ID=JUDQ01001106.1,length=1781>
##contig=<ID=JUDQ01001107.1,length=1774>
##contig=<ID=JUDQ01001108.1,length=1765>
##contig=<ID=JUDQ01001109.1,length=1747>
##contig=<ID=JUDQ01000111.1,length=90494>
##contig=<ID=JUDQ01001110.1,length=1745>
##contig=<ID=JUDQ01001111.1,length=1738>
##contig=<ID=JUDQ01001112.1,length=1701>
##contig=<ID=JUDQ01001113.1,length=1683>
##contig=<ID=JUDQ01001114.1,length=1683>
##contig=<ID=JUDQ01001115.1,length=1676>
##contig=<ID=JUDQ01001116.1,length=1675>
##contig=<ID=JUDQ01001117.1,length=1669>
##contig=<ID=JUDQ01001118.1,length=1658>
##contig=<ID=JUDQ01001119.1,length=1651>
##contig=<ID=JUDQ01000112.1,length=90183>
##contig=<ID=JUDQ01001120.1,length=1647>
##contig=<ID=JUDQ01001121.1,length=1640>
##contig=<ID=JUDQ01001122.1,length=1638>
##contig=<ID=JUDQ01001123.1,length=1612>
##contig=<ID=JUDQ01001124.1,length=1608>
##contig=<ID=JUDQ01001125.1,length=1606>
##contig=<ID=JUDQ01001126.1,length=1603>
##contig=<ID=JUDQ01001127.1,length=1590>
##contig=<ID=JUDQ01001128.1,length=1583>
##contig=<ID=JUDQ01001129.1,length=1569>
##contig=<ID=JUDQ01000113.1,length=90091>
##contig=<ID=JUDQ01001130.1,length=1569>
##contig=<ID=JUDQ01001131.1,length=1566>
##contig=<ID=JUDQ01001132.1,length=1554>
##contig=<ID=JUDQ01001133.1,length=1535>
##contig=<ID=JUDQ01001134.1,length=1532>
##contig=<ID=JUDQ01001135.1,length=1527>
##contig=<ID=JUDQ01001136.1,length=1522>
##contig=<ID=JUDQ01001137.1,length=1514>
##contig=<ID=JUDQ01001138.1,length=1509>
##contig=<ID=JUDQ01001139.1,length=1501>
##contig=<ID=JUDQ01000114.1,length=89763>
##contig=<ID=JUDQ01001140.1,length=1499>
##contig=<ID=JUDQ01001141.1,length=1494>
##contig=<ID=JUDQ01001142.1,length=1493>
##contig=<ID=JUDQ01001143.1,length=1488>
##contig=<ID=JUDQ01001144.1,length=1480>
##contig=<ID=JUDQ01001145.1,length=1475>
##contig=<ID=JUDQ01001146.1,length=1475>
##contig=<ID=JUDQ01001147.1,length=1462>
##contig=<ID=JUDQ01001148.1,length=1461>
##contig=<ID=JUDQ01001149.1,length=1442>
##contig=<ID=JUDQ01000115.1,length=89598>
##contig=<ID=JUDQ01001150.1,length=1439>
##contig=<ID=JUDQ01001151.1,length=1435>
##contig=<ID=JUDQ01001152.1,length=1429>
##contig=<ID=JUDQ01001153.1,length=1422>
##contig=<ID=JUDQ01001154.1,length=1418>
##contig=<ID=JUDQ01001155.1,length=1415>
##contig=<ID=JUDQ01001156.1,length=1408>
##contig=<ID=JUDQ01001157.1,length=1403>
##contig=<ID=JUDQ01001158.1,length=1390>
##contig=<ID=JUDQ01001159.1,length=1389>
##contig=<ID=JUDQ01000116.1,length=89568>
##contig=<ID=JUDQ01001160.1,length=1385>
##contig=<ID=JUDQ01001161.1,length=1379>
##contig=<ID=JUDQ01001162.1,length=1378>
##contig=<ID=JUDQ01001163.1,length=1361>
##contig=<ID=JUDQ01001164.1,length=1358>
##contig=<ID=JUDQ01001165.1,length=1349>
##contig=<ID=JUDQ01001166.1,length=1349>
##contig=<ID=JUDQ01001167.1,length=1347>
##contig=<ID=JUDQ01001168.1,length=1343>
##contig=<ID=JUDQ01001169.1,length=1325>
##contig=<ID=JUDQ01000117.1,length=89562>
##contig=<ID=JUDQ01001170.1,length=1322>
##contig=<ID=JUDQ01001171.1,length=1317>
##contig=<ID=JUDQ01001172.1,length=1316>
##contig=<ID=JUDQ01001173.1,length=1311>
##contig=<ID=JUDQ01001174.1,length=1309>
##contig=<ID=JUDQ01001175.1,length=1300>
##contig=<ID=JUDQ01001176.1,length=1294>
##contig=<ID=JUDQ01001177.1,length=1274>
##contig=<ID=JUDQ01001178.1,length=1271>
##contig=<ID=JUDQ01001179.1,length=1263>
##contig=<ID=JUDQ01000118.1,length=89248>
##contig=<ID=JUDQ01001180.1,length=1257>
##contig=<ID=JUDQ01001181.1,length=1253>
##contig=<ID=JUDQ01001182.1,length=1249>
##contig=<ID=JUDQ01001183.1,length=1247>
##contig=<ID=JUDQ01001184.1,length=1243>
##contig=<ID=JUDQ01001185.1,length=1242>
##contig=<ID=JUDQ01001186.1,length=1237>
##contig=<ID=JUDQ01001187.1,length=1228>
##contig=<ID=JUDQ01001188.1,length=1222>
##contig=<ID=JUDQ01001189.1,length=1222>
##contig=<ID=JUDQ01000119.1,length=88575>
##contig=<ID=JUDQ01001190.1,length=1217>
##contig=<ID=JUDQ01001191.1,length=1212>
##contig=<ID=JUDQ01001192.1,length=1209>
##contig=<ID=JUDQ01001193.1,length=1206>
##contig=<ID=JUDQ01001194.1,length=1204>
##contig=<ID=JUDQ01001195.1,length=1198>
##contig=<ID=JUDQ01001196.1,length=1195>
##contig=<ID=JUDQ01001197.1,length=1193>
##contig=<ID=JUDQ01001198.1,length=1191>
##contig=<ID=JUDQ01001199.1,length=1184>
##contig=<ID=JUDQ01000012.1,length=222932>
##contig=<ID=JUDQ01000120.1,length=88484>
##contig=<ID=JUDQ01001200.1,length=1181>
##contig=<ID=JUDQ01001201.1,length=1177>
##contig=<ID=JUDQ01001202.1,length=1176>
##contig=<ID=JUDQ01001203.1,length=1175>
##contig=<ID=JUDQ01001204.1,length=1170>
##contig=<ID=JUDQ01001205.1,length=1169>
##contig=<ID=JUDQ01001206.1,length=1168>
##contig=<ID=JUDQ01001207.1,length=1167>
##contig=<ID=JUDQ01001208.1,length=1161>
##contig=<ID=JUDQ01001209.1,length=1158>
##contig=<ID=JUDQ01000121.1,length=88446>
##contig=<ID=JUDQ01001210.1,length=1156>
##contig=<ID=JUDQ01001211.1,length=1148>
##contig=<ID=JUDQ01001212.1,length=1146>
##contig=<ID=JUDQ01001213.1,length=1143>
##contig=<ID=JUDQ01001214.1,length=1143>
##contig=<ID=JUDQ01001215.1,length=1140>
##contig=<ID=JUDQ01001216.1,length=1139>
##contig=<ID=JUDQ01001217.1,length=1135>
##contig=<ID=JUDQ01001218.1,length=1133>
##contig=<ID=JUDQ01001219.1,length=1133>
##contig=<ID=JUDQ01000122.1,length=88407>
##contig=<ID=JUDQ01001220.1,length=1129>
##contig=<ID=JUDQ01001221.1,length=1090>
##contig=<ID=JUDQ01001222.1,length=1087>
##contig=<ID=JUDQ01001223.1,length=1087>
##contig=<ID=JUDQ01001224.1,length=1086>
##contig=<ID=JUDQ01001225.1,length=1084>
##contig=<ID=JUDQ01001226.1,length=1078>
##contig=<ID=JUDQ01001227.1,length=1074>
##contig=<ID=JUDQ01001228.1,length=1073>
##contig=<ID=JUDQ01001229.1,length=1072>
##contig=<ID=JUDQ01000123.1,length=86942>
##contig=<ID=JUDQ01001230.1,length=1072>
##contig=<ID=JUDQ01001231.1,length=1070>
##contig=<ID=JUDQ01001232.1,length=1069>
##contig=<ID=JUDQ01001233.1,length=1068>
##contig=<ID=JUDQ01001234.1,length=1066>
##contig=<ID=JUDQ01001235.1,length=1060>
##contig=<ID=JUDQ01001236.1,length=1052>
##contig=<ID=JUDQ01001237.1,length=1052>
##contig=<ID=JUDQ01001238.1,length=1049>
##contig=<ID=JUDQ01001239.1,length=1040>
##contig=<ID=JUDQ01000124.1,length=86714>
##contig=<ID=JUDQ01001240.1,length=1034>
##contig=<ID=JUDQ01001241.1,length=1029>
##contig=<ID=JUDQ01001242.1,length=1028>
##contig=<ID=JUDQ01001243.1,length=1028>
##contig=<ID=JUDQ01001244.1,length=1010>
##contig=<ID=JUDQ01001245.1,length=1010>
##contig=<ID=JUDQ01001246.1,length=1009>
##contig=<ID=JUDQ01001247.1,length=1003>
##contig=<ID=JUDQ01001248.1,length=1001>
##contig=<ID=JUDQ01001249.1,length=1000>
##contig=<ID=JUDQ01000125.1,length=86691>
##contig=<ID=JUDQ01001250.1,length=999>
##contig=<ID=JUDQ01001251.1,length=993>
##contig=<ID=JUDQ01001252.1,length=991>
##contig=<ID=JUDQ01001253.1,length=984>
##contig=<ID=JUDQ01001254.1,length=983>
##contig=<ID=JUDQ01001255.1,length=981>
##contig=<ID=JUDQ01001256.1,length=981>
##contig=<ID=JUDQ01001257.1,length=977>
##contig=<ID=JUDQ01001258.1,length=974>
##contig=<ID=JUDQ01001259.1,length=969>
##contig=<ID=JUDQ01000126.1,length=86617>
##contig=<ID=JUDQ01001260.1,length=955>
##contig=<ID=JUDQ01001261.1,length=954>
##contig=<ID=JUDQ01001262.1,length=953>
##contig=<ID=JUDQ01001263.1,length=952>
##contig=<ID=JUDQ01001264.1,length=944>
##contig=<ID=JUDQ01001265.1,length=940>
##contig=<ID=JUDQ01001266.1,length=939>
##contig=<ID=JUDQ01001267.1,length=937>
##contig=<ID=JUDQ01001268.1,length=937>
##contig=<ID=JUDQ01001269.1,length=936>
##contig=<ID=JUDQ01000127.1,length=86476>
##contig=<ID=JUDQ01001270.1,length=934>
##contig=<ID=JUDQ01001271.1,length=930>
##contig=<ID=JUDQ01001272.1,length=924>
##contig=<ID=JUDQ01001273.1,length=924>
##contig=<ID=JUDQ01001274.1,length=924>
##contig=<ID=JUDQ01001275.1,length=919>
##contig=<ID=JUDQ01001276.1,length=918>
##contig=<ID=JUDQ01001277.1,length=916>
##contig=<ID=JUDQ01001278.1,length=912>
##contig=<ID=JUDQ01001279.1,length=907>
##contig=<ID=JUDQ01000128.1,length=85535>
##contig=<ID=JUDQ01001280.1,length=896>
##contig=<ID=JUDQ01001281.1,length=896>
##contig=<ID=JUDQ01001282.1,length=895>
##contig=<ID=JUDQ01001283.1,length=886>
##contig=<ID=JUDQ01001284.1,length=884>
##contig=<ID=JUDQ01001285.1,length=883>
##contig=<ID=JUDQ01001286.1,length=881>
##contig=<ID=JUDQ01001287.1,length=881>
##contig=<ID=JUDQ01001288.1,length=881>
##contig=<ID=JUDQ01001289.1,length=880>
##contig=<ID=JUDQ01000129.1,length=85360>
##contig=<ID=JUDQ01001290.1,length=878>
##contig=<ID=JUDQ01001291.1,length=876>
##contig=<ID=JUDQ01001292.1,length=875>
##contig=<ID=JUDQ01001293.1,length=875>
##contig=<ID=JUDQ01001294.1,length=870>
##contig=<ID=JUDQ01001295.1,length=867>
##contig=<ID=JUDQ01001296.1,length=866>
##contig=<ID=JUDQ01001297.1,length=863>
##contig=<ID=JUDQ01001298.1,length=861>
##contig=<ID=JUDQ01001299.1,length=858>
##contig=<ID=JUDQ01000013.1,length=220192>
##contig=<ID=JUDQ01000130.1,length=84770>
##contig=<ID=JUDQ01001300.1,length=855>
##contig=<ID=JUDQ01001301.1,length=855>
##contig=<ID=JUDQ01001302.1,length=848>
##contig=<ID=JUDQ01001303.1,length=847>
##contig=<ID=JUDQ01001304.1,length=845>
##contig=<ID=JUDQ01001305.1,length=842>
##contig=<ID=JUDQ01001306.1,length=840>
##contig=<ID=JUDQ01001307.1,length=839>
##contig=<ID=JUDQ01001308.1,length=838>
##contig=<ID=JUDQ01001309.1,length=834>
##contig=<ID=JUDQ01000131.1,length=84705>
##contig=<ID=JUDQ01001310.1,length=832>
##contig=<ID=JUDQ01001311.1,length=831>
##contig=<ID=JUDQ01001312.1,length=831>
##contig=<ID=JUDQ01001313.1,length=828>
##contig=<ID=JUDQ01001314.1,length=826>
##contig=<ID=JUDQ01001315.1,length=812>
##contig=<ID=JUDQ01001316.1,length=811>
##contig=<ID=JUDQ01001317.1,length=806>
##contig=<ID=JUDQ01001318.1,length=799>
##contig=<ID=JUDQ01001319.1,length=794>
##contig=<ID=JUDQ01000132.1,length=84676>
##contig=<ID=JUDQ01001320.1,length=794>
##contig=<ID=JUDQ01001321.1,length=793>
##contig=<ID=JUDQ01001322.1,length=791>
##contig=<ID=JUDQ01001323.1,length=783>
##contig=<ID=JUDQ01001324.1,length=776>
##contig=<ID=JUDQ01001325.1,length=773>
##contig=<ID=JUDQ01001326.1,length=773>
##contig=<ID=JUDQ01001327.1,length=772>
##contig=<ID=JUDQ01001328.1,length=770>
##contig=<ID=JUDQ01001329.1,length=769>
##contig=<ID=JUDQ01000133.1,length=84564>
##contig=<ID=JUDQ01001330.1,length=768>
##contig=<ID=JUDQ01001331.1,length=767>
##contig=<ID=JUDQ01001332.1,length=764>
##contig=<ID=JUDQ01001333.1,length=764>
##contig=<ID=JUDQ01001334.1,length=762>
##contig=<ID=JUDQ01001335.1,length=762>
##contig=<ID=JUDQ01001336.1,length=757>
##contig=<ID=JUDQ01001337.1,length=754>
##contig=<ID=JUDQ01001338.1,length=753>
##contig=<ID=JUDQ01001339.1,length=752>
##contig=<ID=JUDQ01000134.1,length=84246>
##contig=<ID=JUDQ01001340.1,length=750>
##contig=<ID=JUDQ01001341.1,length=746>
##contig=<ID=JUDQ01001342.1,length=743>
##contig=<ID=JUDQ01001343.1,length=742>
##contig=<ID=JUDQ01001344.1,length=737>
##contig=<ID=JUDQ01001345.1,length=735>
##contig=<ID=JUDQ01001346.1,length=733>
##contig=<ID=JUDQ01001347.1,length=731>
##contig=<ID=JUDQ01001348.1,length=728>
##contig=<ID=JUDQ01001349.1,length=727>
##contig=<ID=JUDQ01000135.1,length=83797>
##contig=<ID=JUDQ01001350.1,length=726>
##contig=<ID=JUDQ01001351.1,length=725>
##contig=<ID=JUDQ01001352.1,length=724>
##contig=<ID=JUDQ01001353.1,length=720>
##contig=<ID=JUDQ01001354.1,length=719>
##contig=<ID=JUDQ01001355.1,length=718>
##contig=<ID=JUDQ01001356.1,length=718>
##contig=<ID=JUDQ01001357.1,length=717>
##contig=<ID=JUDQ01001358.1,length=711>
##contig=<ID=JUDQ01001359.1,length=705>
##contig=<ID=JUDQ01000136.1,length=83549>
##contig=<ID=JUDQ01001360.1,length=702>
##contig=<ID=JUDQ01001361.1,length=699>
##contig=<ID=JUDQ01001362.1,length=693>
##contig=<ID=JUDQ01001363.1,length=692>
##contig=<ID=JUDQ01001364.1,length=681>
##contig=<ID=JUDQ01001365.1,length=680>
##contig=<ID=JUDQ01001366.1,length=677>
##contig=<ID=JUDQ01001367.1,length=668>
##contig=<ID=JUDQ01001368.1,length=663>
##contig=<ID=JUDQ01001369.1,length=662>
##contig=<ID=JUDQ01000137.1,length=83133>
##contig=<ID=JUDQ01001370.1,length=659>
##contig=<ID=JUDQ01001371.1,length=650>
##contig=<ID=JUDQ01001372.1,length=650>
##contig=<ID=JUDQ01001373.1,length=648>
##contig=<ID=JUDQ01001374.1,length=646>
##contig=<ID=JUDQ01001375.1,length=646>
##contig=<ID=JUDQ01001376.1,length=643>
##contig=<ID=JUDQ01001377.1,length=643>
##contig=<ID=JUDQ01001378.1,length=640>
##contig=<ID=JUDQ01001379.1,length=638>
##contig=<ID=JUDQ01000138.1,length=82766>
##contig=<ID=JUDQ01001380.1,length=638>
##contig=<ID=JUDQ01001381.1,length=637>
##contig=<ID=JUDQ01001382.1,length=636>
##contig=<ID=JUDQ01001383.1,length=635>
##contig=<ID=JUDQ01001384.1,length=629>
##contig=<ID=JUDQ01001385.1,length=628>
##contig=<ID=JUDQ01001386.1,length=624>
##contig=<ID=JUDQ01001387.1,length=624>
##contig=<ID=JUDQ01001388.1,length=623>
##contig=<ID=JUDQ01001389.1,length=623>
##contig=<ID=JUDQ01000139.1,length=82006>
##contig=<ID=JUDQ01001390.1,length=619>
##contig=<ID=JUDQ01001391.1,length=619>
##contig=<ID=JUDQ01001392.1,length=618>
##contig=<ID=JUDQ01001393.1,length=603>
##contig=<ID=JUDQ01001394.1,length=591>
##contig=<ID=JUDQ01001395.1,length=591>
##contig=<ID=JUDQ01001396.1,length=589>
##contig=<ID=JUDQ01001397.1,length=587>
##contig=<ID=JUDQ01001398.1,length=585>
##contig=<ID=JUDQ01001399.1,length=577>
##contig=<ID=JUDQ01000014.1,length=219257>
##contig=<ID=JUDQ01000140.1,length=81862>
##contig=<ID=JUDQ01001400.1,length=575>
##contig=<ID=JUDQ01001401.1,length=574>
##contig=<ID=JUDQ01001402.1,length=574>
##contig=<ID=JUDQ01001403.1,length=570>
##contig=<ID=JUDQ01001404.1,length=569>
##contig=<ID=JUDQ01001405.1,length=567>
##contig=<ID=JUDQ01001406.1,length=566>
##contig=<ID=JUDQ01001407.1,length=559>
##contig=<ID=JUDQ01001408.1,length=556>
##contig=<ID=JUDQ01001409.1,length=552>
##contig=<ID=JUDQ01000141.1,length=81381>
##contig=<ID=JUDQ01001410.1,length=545>
##contig=<ID=JUDQ01001411.1,length=545>
##contig=<ID=JUDQ01001412.1,length=542>
##contig=<ID=JUDQ01001413.1,length=542>
##contig=<ID=JUDQ01001414.1,length=537>
##contig=<ID=JUDQ01001415.1,length=536>
##contig=<ID=JUDQ01001416.1,length=534>
##contig=<ID=JUDQ01001417.1,length=534>
##contig=<ID=JUDQ01001418.1,length=531>
##contig=<ID=JUDQ01001419.1,length=530>
##contig=<ID=JUDQ01000142.1,length=81209>
##contig=<ID=JUDQ01001420.1,length=527>
##contig=<ID=JUDQ01001421.1,length=522>
##contig=<ID=JUDQ01001422.1,length=522>
##contig=<ID=JUDQ01001423.1,length=520>
##contig=<ID=JUDQ01001424.1,length=518>
##contig=<ID=JUDQ01001425.1,length=517>
##contig=<ID=JUDQ01001426.1,length=515>
##contig=<ID=JUDQ01001427.1,length=509>
##contig=<ID=JUDQ01001428.1,length=506>
##contig=<ID=JUDQ01001429.1,length=504>
##contig=<ID=JUDQ01000143.1,length=81187>
##contig=<ID=JUDQ01001430.1,length=502>
##contig=<ID=JUDQ01001431.1,length=495>
##contig=<ID=JUDQ01001432.1,length=493>
##contig=<ID=JUDQ01001433.1,length=482>
##contig=<ID=JUDQ01001434.1,length=482>
##contig=<ID=JUDQ01001435.1,length=481>
##contig=<ID=JUDQ01001436.1,length=480>
##contig=<ID=JUDQ01001437.1,length=475>
##contig=<ID=JUDQ01001438.1,length=475>
##contig=<ID=JUDQ01001439.1,length=466>
##contig=<ID=JUDQ01000144.1,length=80824>
##contig=<ID=JUDQ01001440.1,length=466>
##contig=<ID=JUDQ01001441.1,length=464>
##contig=<ID=JUDQ01001442.1,length=464>
##contig=<ID=JUDQ01001443.1,length=462>
##contig=<ID=JUDQ01001444.1,length=460>
##contig=<ID=JUDQ01001445.1,length=459>
##contig=<ID=JUDQ01001446.1,length=459>
##contig=<ID=JUDQ01001447.1,length=458>
##contig=<ID=JUDQ01001448.1,length=457>
##contig=<ID=JUDQ01001449.1,length=457>
##contig=<ID=JUDQ01000145.1,length=80640>
##contig=<ID=JUDQ01001450.1,length=456>
##contig=<ID=JUDQ01001451.1,length=454>
##contig=<ID=JUDQ01001452.1,length=454>
##contig=<ID=JUDQ01001453.1,length=450>
##contig=<ID=JUDQ01001454.1,length=448>
##contig=<ID=JUDQ01001455.1,length=443>
##contig=<ID=JUDQ01001456.1,length=440>
##contig=<ID=JUDQ01001457.1,length=439>
##contig=<ID=JUDQ01001458.1,length=438>
##contig=<ID=JUDQ01001459.1,length=438>
##contig=<ID=JUDQ01000146.1,length=80145>
##contig=<ID=JUDQ01001460.1,length=437>
##contig=<ID=JUDQ01001461.1,length=437>
##contig=<ID=JUDQ01001462.1,length=437>
##contig=<ID=JUDQ01001463.1,length=431>
##contig=<ID=JUDQ01001464.1,length=429>
##contig=<ID=JUDQ01001465.1,length=427>
##contig=<ID=JUDQ01001466.1,length=427>
##contig=<ID=JUDQ01001467.1,length=423>
##contig=<ID=JUDQ01001468.1,length=419>
##contig=<ID=JUDQ01001469.1,length=418>
##contig=<ID=JUDQ01000147.1,length=80033>
##contig=<ID=JUDQ01001470.1,length=416>
##contig=<ID=JUDQ01001471.1,length=414>
##contig=<ID=JUDQ01001472.1,length=413>
##contig=<ID=JUDQ01001473.1,length=409>
##contig=<ID=JUDQ01001474.1,length=406>
##contig=<ID=JUDQ01001475.1,length=406>
##contig=<ID=JUDQ01001476.1,length=405>
##contig=<ID=JUDQ01001477.1,length=405>
##contig=<ID=JUDQ01001478.1,length=403>
##contig=<ID=JUDQ01001479.1,length=400>
##contig=<ID=JUDQ01000148.1,length=79536>
##contig=<ID=JUDQ01001480.1,length=397>
##contig=<ID=JUDQ01001481.1,length=396>
##contig=<ID=JUDQ01001482.1,length=393>
##contig=<ID=JUDQ01001483.1,length=390>
##contig=<ID=JUDQ01001484.1,length=380>
##contig=<ID=JUDQ01001485.1,length=378>
##contig=<ID=JUDQ01001486.1,length=377>
##contig=<ID=JUDQ01001487.1,length=376>
##contig=<ID=JUDQ01001488.1,length=375>
##contig=<ID=JUDQ01001489.1,length=374>
##contig=<ID=JUDQ01000149.1,length=79525>
##contig=<ID=JUDQ01001490.1,length=374>
##contig=<ID=JUDQ01001491.1,length=367>
##contig=<ID=JUDQ01001492.1,length=366>
##contig=<ID=JUDQ01001493.1,length=363>
##contig=<ID=JUDQ01001494.1,length=356>
##contig=<ID=JUDQ01001495.1,length=355>
##contig=<ID=JUDQ01001496.1,length=355>
##contig=<ID=JUDQ01001497.1,length=354>
##contig=<ID=JUDQ01001498.1,length=352>
##contig=<ID=JUDQ01001499.1,length=349>
##contig=<ID=JUDQ01000015.1,length=206882>
##contig=<ID=JUDQ01000150.1,length=79521>
##contig=<ID=JUDQ01001500.1,length=349>
##contig=<ID=JUDQ01001501.1,length=348>
##contig=<ID=JUDQ01001502.1,length=346>
##contig=<ID=JUDQ01001503.1,length=345>
##contig=<ID=JUDQ01001504.1,length=345>
##contig=<ID=JUDQ01001505.1,length=341>
##contig=<ID=JUDQ01001506.1,length=340>
##contig=<ID=JUDQ01001507.1,length=339>
##contig=<ID=JUDQ01001508.1,length=337>
##contig=<ID=JUDQ01001509.1,length=336>
##contig=<ID=JUDQ01000151.1,length=79179>
##contig=<ID=JUDQ01001510.1,length=336>
##contig=<ID=JUDQ01001511.1,length=332>
##contig=<ID=JUDQ01001512.1,length=331>
##contig=<ID=JUDQ01001513.1,length=330>
##contig=<ID=JUDQ01001514.1,length=330>
##contig=<ID=JUDQ01001515.1,length=329>
##contig=<ID=JUDQ01001516.1,length=328>
##contig=<ID=JUDQ01001517.1,length=326>
##contig=<ID=JUDQ01001518.1,length=325>
##contig=<ID=JUDQ01001519.1,length=323>
##contig=<ID=JUDQ01000152.1,length=78306>
##contig=<ID=JUDQ01001520.1,length=322>
##contig=<ID=JUDQ01001521.1,length=319>
##contig=<ID=JUDQ01001522.1,length=317>
##contig=<ID=JUDQ01001523.1,length=314>
##contig=<ID=JUDQ01001524.1,length=313>
##contig=<ID=JUDQ01001525.1,length=312>
##contig=<ID=JUDQ01001526.1,length=311>
##contig=<ID=JUDQ01001527.1,length=304>
##contig=<ID=JUDQ01001528.1,length=303>
##contig=<ID=JUDQ01001529.1,length=303>
##contig=<ID=JUDQ01000153.1,length=78269>
##contig=<ID=JUDQ01001530.1,length=303>
##contig=<ID=JUDQ01001531.1,length=302>
##contig=<ID=JUDQ01001532.1,length=301>
##contig=<ID=JUDQ01001533.1,length=297>
##contig=<ID=JUDQ01001534.1,length=297>
##contig=<ID=JUDQ01001535.1,length=290>
##contig=<ID=JUDQ01001536.1,length=286>
##contig=<ID=JUDQ01001537.1,length=285>
##contig=<ID=JUDQ01001538.1,length=285>
##contig=<ID=JUDQ01001539.1,length=285>
##contig=<ID=JUDQ01000154.1,length=77684>
##contig=<ID=JUDQ01001540.1,length=283>
##contig=<ID=JUDQ01001541.1,length=282>
##contig=<ID=JUDQ01001542.1,length=278>
##contig=<ID=JUDQ01001543.1,length=277>
##contig=<ID=JUDQ01001544.1,length=277>
##contig=<ID=JUDQ01001545.1,length=277>
##contig=<ID=JUDQ01001546.1,length=274>
##contig=<ID=JUDQ01001547.1,length=273>
##contig=<ID=JUDQ01001548.1,length=273>
##contig=<ID=JUDQ01001549.1,length=272>
##contig=<ID=JUDQ01000155.1,length=77089>
##contig=<ID=JUDQ01001550.1,length=271>
##contig=<ID=JUDQ01001551.1,length=270>
##contig=<ID=JUDQ01001552.1,length=269>
##contig=<ID=JUDQ01001553.1,length=267>
##contig=<ID=JUDQ01001554.1,length=266>
##contig=<ID=JUDQ01001555.1,length=266>
##contig=<ID=JUDQ01001556.1,length=261>
##contig=<ID=JUDQ01001557.1,length=260>
##contig=<ID=JUDQ01001558.1,length=259>
##contig=<ID=JUDQ01001559.1,length=254>
##contig=<ID=JUDQ01000156.1,length=77057>
##contig=<ID=JUDQ01001560.1,length=251>
##contig=<ID=JUDQ01001561.1,length=250>
##contig=<ID=JUDQ01001562.1,length=242>
##contig=<ID=JUDQ01001563.1,length=238>
##contig=<ID=JUDQ01001564.1,length=237>
##contig=<ID=JUDQ01001565.1,length=233>
##contig=<ID=JUDQ01001566.1,length=229>
##contig=<ID=JUDQ01001567.1,length=228>
##contig=<ID=JUDQ01001568.1,length=227>
##contig=<ID=JUDQ01001569.1,length=226>
##contig=<ID=JUDQ01000157.1,length=76968>
##contig=<ID=JUDQ01001570.1,length=224>
##contig=<ID=JUDQ01001571.1,length=223>
##contig=<ID=JUDQ01001572.1,length=221>
##contig=<ID=JUDQ01001573.1,length=218>
##contig=<ID=JUDQ01001574.1,length=217>
##contig=<ID=JUDQ01001575.1,length=213>
##contig=<ID=JUDQ01001576.1,length=212>
##contig=<ID=JUDQ01001577.1,length=209>
##contig=<ID=JUDQ01001578.1,length=207>
##contig=<ID=JUDQ01001579.1,length=206>
##contig=<ID=JUDQ01000158.1,length=76651>
##contig=<ID=JUDQ01001580.1,length=205>
##contig=<ID=JUDQ01001581.1,length=203>
##contig=<ID=JUDQ01001582.1,length=202>
##contig=<ID=JUDQ01001583.1,length=202>
##contig=<ID=JUDQ01001584.1,length=202>
##contig=<ID=JUDQ01000159.1,length=75943>
##contig=<ID=JUDQ01000016.1,length=205764>
##contig=<ID=JUDQ01000160.1,length=75816>
##contig=<ID=JUDQ01000161.1,length=75776>
##contig=<ID=JUDQ01000162.1,length=75759>
##contig=<ID=JUDQ01000163.1,length=75297>
##contig=<ID=JUDQ01000164.1,length=75192>
##contig=<ID=JUDQ01000165.1,length=75100>
##contig=<ID=JUDQ01000166.1,length=74949>
##contig=<ID=JUDQ01000167.1,length=74533>
##contig=<ID=JUDQ01000168.1,length=74476>
##contig=<ID=JUDQ01000169.1,length=74266>
##contig=<ID=JUDQ01000017.1,length=205427>
##contig=<ID=JUDQ01000170.1,length=73245>
##contig=<ID=JUDQ01000171.1,length=73015>
##contig=<ID=JUDQ01000172.1,length=72445>
##contig=<ID=JUDQ01000173.1,length=72023>
##contig=<ID=JUDQ01000174.1,length=71896>
##contig=<ID=JUDQ01000175.1,length=71418>
##contig=<ID=JUDQ01000176.1,length=70946>
##contig=<ID=JUDQ01000177.1,length=70615>
##contig=<ID=JUDQ01000178.1,length=69841>
##contig=<ID=JUDQ01000179.1,length=69567>
##contig=<ID=JUDQ01000018.1,length=203811>
##contig=<ID=JUDQ01000180.1,length=69086>
##contig=<ID=JUDQ01000181.1,length=69035>
##contig=<ID=JUDQ01000182.1,length=68493>
##contig=<ID=JUDQ01000183.1,length=68411>
##contig=<ID=JUDQ01000184.1,length=67974>
##contig=<ID=JUDQ01000185.1,length=67902>
##contig=<ID=JUDQ01000186.1,length=67890>
##contig=<ID=JUDQ01000187.1,length=67724>
##contig=<ID=JUDQ01000188.1,length=67702>
##contig=<ID=JUDQ01000189.1,length=67114>
##contig=<ID=JUDQ01000019.1,length=194437>
##contig=<ID=JUDQ01000190.1,length=66505>
##contig=<ID=JUDQ01000191.1,length=66267>
##contig=<ID=JUDQ01000192.1,length=66197>
##contig=<ID=JUDQ01000193.1,length=66114>
##contig=<ID=JUDQ01000194.1,length=66056>
##contig=<ID=JUDQ01000195.1,length=65863>
##contig=<ID=JUDQ01000196.1,length=65375>
##contig=<ID=JUDQ01000197.1,length=65102>
##contig=<ID=JUDQ01000198.1,length=64669>
##contig=<ID=JUDQ01000199.1,length=64616>
##contig=<ID=JUDQ01000002.1,length=314905>
##contig=<ID=JUDQ01000020.1,length=194040>
##contig=<ID=JUDQ01000200.1,length=64517>
##contig=<ID=JUDQ01000201.1,length=64291>
##contig=<ID=JUDQ01000202.1,length=64213>
##contig=<ID=JUDQ01000203.1,length=63012>
##contig=<ID=JUDQ01000204.1,length=62780>
##contig=<ID=JUDQ01000205.1,length=62614>
##contig=<ID=JUDQ01000206.1,length=62402>
##contig=<ID=JUDQ01000207.1,length=61995>
##contig=<ID=JUDQ01000208.1,length=61951>
##contig=<ID=JUDQ01000209.1,length=61841>
##contig=<ID=JUDQ01000021.1,length=191711>
##contig=<ID=JUDQ01000210.1,length=61388>
##contig=<ID=JUDQ01000211.1,length=61337>
##contig=<ID=JUDQ01000212.1,length=61110>
##contig=<ID=JUDQ01000213.1,length=60741>
##contig=<ID=JUDQ01000214.1,length=59981>
##contig=<ID=JUDQ01000215.1,length=59979>
##contig=<ID=JUDQ01000216.1,length=59951>
##contig=<ID=JUDQ01000217.1,length=59799>
##contig=<ID=JUDQ01000218.1,length=59629>
##contig=<ID=JUDQ01000219.1,length=59445>
##contig=<ID=JUDQ01000022.1,length=189683>
##contig=<ID=JUDQ01000220.1,length=59200>
##contig=<ID=JUDQ01000221.1,length=59039>
##contig=<ID=JUDQ01000222.1,length=58906>
##contig=<ID=JUDQ01000223.1,length=58789>
##contig=<ID=JUDQ01000224.1,length=58769>
##contig=<ID=JUDQ01000225.1,length=58054>
##contig=<ID=JUDQ01000226.1,length=57870>
##contig=<ID=JUDQ01000227.1,length=57658>
##contig=<ID=JUDQ01000228.1,length=57589>
##contig=<ID=JUDQ01000229.1,length=57027>
##contig=<ID=JUDQ01000023.1,length=189660>
##contig=<ID=JUDQ01000230.1,length=56926>
##contig=<ID=JUDQ01000231.1,length=56713>
##contig=<ID=JUDQ01000232.1,length=56053>
##contig=<ID=JUDQ01000233.1,length=55755>
##contig=<ID=JUDQ01000234.1,length=55561>
##contig=<ID=JUDQ01000235.1,length=54977>
##contig=<ID=JUDQ01000236.1,length=54357>
##contig=<ID=JUDQ01000237.1,length=53467>
##contig=<ID=JUDQ01000238.1,length=52859>
##contig=<ID=JUDQ01000239.1,length=52856>
##contig=<ID=JUDQ01000024.1,length=181352>
##contig=<ID=JUDQ01000240.1,length=52428>
##contig=<ID=JUDQ01000241.1,length=52397>
##contig=<ID=JUDQ01000242.1,length=52292>
##contig=<ID=JUDQ01000243.1,length=51974>
##contig=<ID=JUDQ01000244.1,length=51513>
##contig=<ID=JUDQ01000245.1,length=51292>
##contig=<ID=JUDQ01000246.1,length=51287>
##contig=<ID=JUDQ01000247.1,length=51154>
##contig=<ID=JUDQ01000248.1,length=50975>
##contig=<ID=JUDQ01000249.1,length=50780>
##contig=<ID=JUDQ01000025.1,length=176057>
##contig=<ID=JUDQ01000250.1,length=50698>
##contig=<ID=JUDQ01000251.1,length=50655>
##contig=<ID=JUDQ01000252.1,length=50646>
##contig=<ID=JUDQ01000253.1,length=50625>
##contig=<ID=JUDQ01000254.1,length=50532>
##contig=<ID=JUDQ01000255.1,length=50488>
##contig=<ID=JUDQ01000256.1,length=50434>
##contig=<ID=JUDQ01000257.1,length=50307>
##contig=<ID=JUDQ01000258.1,length=49966>
##contig=<ID=JUDQ01000259.1,length=49889>
##contig=<ID=JUDQ01000026.1,length=174225>
##contig=<ID=JUDQ01000260.1,length=49807>
##contig=<ID=JUDQ01000261.1,length=49708>
##contig=<ID=JUDQ01000262.1,length=49649>
##contig=<ID=JUDQ01000263.1,length=49474>
##contig=<ID=JUDQ01000264.1,length=49437>
##contig=<ID=JUDQ01000265.1,length=49351>
##contig=<ID=JUDQ01000266.1,length=49326>
##contig=<ID=JUDQ01000267.1,length=49283>
##contig=<ID=JUDQ01000268.1,length=48904>
##contig=<ID=JUDQ01000269.1,length=48701>
##contig=<ID=JUDQ01000027.1,length=171513>
##contig=<ID=JUDQ01000270.1,length=48640>
##contig=<ID=JUDQ01000271.1,length=48446>
##contig=<ID=JUDQ01000272.1,length=48378>
##contig=<ID=JUDQ01000273.1,length=48170>
##contig=<ID=JUDQ01000274.1,length=48113>
##contig=<ID=JUDQ01000275.1,length=47865>
##contig=<ID=JUDQ01000276.1,length=47024>
##contig=<ID=JUDQ01000277.1,length=46743>
##contig=<ID=JUDQ01000278.1,length=46728>
##contig=<ID=JUDQ01000279.1,length=46642>
##contig=<ID=JUDQ01000028.1,length=166450>
##contig=<ID=JUDQ01000280.1,length=46200>
##contig=<ID=JUDQ01000281.1,length=46030>
##contig=<ID=JUDQ01000282.1,length=46016>
##contig=<ID=JUDQ01000283.1,length=45842>
##contig=<ID=JUDQ01000284.1,length=45740>
##contig=<ID=JUDQ01000285.1,length=45427>
##contig=<ID=JUDQ01000286.1,length=45160>
##contig=<ID=JUDQ01000287.1,length=45081>
##contig=<ID=JUDQ01000288.1,length=44968>
##contig=<ID=JUDQ01000289.1,length=44684>
##contig=<ID=JUDQ01000029.1,length=165110>
##contig=<ID=JUDQ01000290.1,length=44533>
##contig=<ID=JUDQ01000291.1,length=44429>
##contig=<ID=JUDQ01000292.1,length=44257>
##contig=<ID=JUDQ01000293.1,length=43937>
##contig=<ID=JUDQ01000294.1,length=43750>
##contig=<ID=JUDQ01000295.1,length=43704>
##contig=<ID=JUDQ01000296.1,length=43612>
##contig=<ID=JUDQ01000297.1,length=43585>
##contig=<ID=JUDQ01000298.1,length=43439>
##contig=<ID=JUDQ01000299.1,length=43402>
##contig=<ID=JUDQ01000003.1,length=275957>
##contig=<ID=JUDQ01000030.1,length=164988>
##contig=<ID=JUDQ01000300.1,length=43395>
##contig=<ID=JUDQ01000301.1,length=43018>
##contig=<ID=JUDQ01000302.1,length=42979>
##contig=<ID=JUDQ01000303.1,length=42916>
##contig=<ID=JUDQ01000304.1,length=42892>
##contig=<ID=JUDQ01000305.1,length=42688>
##contig=<ID=JUDQ01000306.1,length=42675>
##contig=<ID=JUDQ01000307.1,length=42620>
##contig=<ID=JUDQ01000308.1,length=42433>
##contig=<ID=JUDQ01000309.1,length=42100>
##contig=<ID=JUDQ01000031.1,length=164469>
##contig=<ID=JUDQ01000310.1,length=42100>
##contig=<ID=JUDQ01000311.1,length=42031>
##contig=<ID=JUDQ01000312.1,length=41771>
##contig=<ID=JUDQ01000313.1,length=41668>
##contig=<ID=JUDQ01000314.1,length=41549>
##contig=<ID=JUDQ01000315.1,length=41409>
##contig=<ID=JUDQ01000316.1,length=41255>
##contig=<ID=JUDQ01000317.1,length=41026>
##contig=<ID=JUDQ01000318.1,length=41001>
##contig=<ID=JUDQ01000319.1,length=40904>
##contig=<ID=JUDQ01000032.1,length=162603>
##contig=<ID=JUDQ01000320.1,length=40872>
##contig=<ID=JUDQ01000321.1,length=40764>
##contig=<ID=JUDQ01000322.1,length=40759>
##contig=<ID=JUDQ01000323.1,length=40443>
##contig=<ID=JUDQ01000324.1,length=40335>
##contig=<ID=JUDQ01000325.1,length=39923>
##contig=<ID=JUDQ01000326.1,length=39507>
##contig=<ID=JUDQ01000327.1,length=39292>
##contig=<ID=JUDQ01000328.1,length=39265>
##contig=<ID=JUDQ01000329.1,length=39218>
##contig=<ID=JUDQ01000033.1,length=159794>
##contig=<ID=JUDQ01000330.1,length=38912>
##contig=<ID=JUDQ01000331.1,length=38894>
##contig=<ID=JUDQ01000332.1,length=38609>
##contig=<ID=JUDQ01000333.1,length=38466>
##contig=<ID=JUDQ01000334.1,length=38435>
##contig=<ID=JUDQ01000335.1,length=38385>
##contig=<ID=JUDQ01000336.1,length=38078>
##contig=<ID=JUDQ01000337.1,length=38055>
##contig=<ID=JUDQ01000338.1,length=38035>
##contig=<ID=JUDQ01000339.1,length=37450>
##contig=<ID=JUDQ01000034.1,length=159273>
##contig=<ID=JUDQ01000340.1,length=37387>
##contig=<ID=JUDQ01000341.1,length=37343>
##contig=<ID=JUDQ01000342.1,length=37250>
##contig=<ID=JUDQ01000343.1,length=37235>
##contig=<ID=JUDQ01000344.1,length=37075>
##contig=<ID=JUDQ01000345.1,length=37012>
##contig=<ID=JUDQ01000346.1,length=36969>
##contig=<ID=JUDQ01000347.1,length=36896>
##contig=<ID=JUDQ01000348.1,length=36807>
##contig=<ID=JUDQ01000349.1,length=36743>
##contig=<ID=JUDQ01000035.1,length=158440>
##contig=<ID=JUDQ01000350.1,length=36543>
##contig=<ID=JUDQ01000351.1,length=36208>
##contig=<ID=JUDQ01000352.1,length=36148>
##contig=<ID=JUDQ01000353.1,length=36001>
##contig=<ID=JUDQ01000354.1,length=35388>
##contig=<ID=JUDQ01000355.1,length=35239>
##contig=<ID=JUDQ01000356.1,length=35157>
##contig=<ID=JUDQ01000357.1,length=35131>
##contig=<ID=JUDQ01000358.1,length=35023>
##contig=<ID=JUDQ01000359.1,length=34982>
##contig=<ID=JUDQ01000036.1,length=152972>
##contig=<ID=JUDQ01000360.1,length=34979>
##contig=<ID=JUDQ01000361.1,length=34941>
##contig=<ID=JUDQ01000362.1,length=34723>
##contig=<ID=JUDQ01000363.1,length=34676>
##contig=<ID=JUDQ01000364.1,length=34561>
##contig=<ID=JUDQ01000365.1,length=34419>
##contig=<ID=JUDQ01000366.1,length=34379>
##contig=<ID=JUDQ01000367.1,length=34246>
##contig=<ID=JUDQ01000368.1,length=34115>
##contig=<ID=JUDQ01000369.1,length=34059>
##contig=<ID=JUDQ01000037.1,length=152622>
##contig=<ID=JUDQ01000370.1,length=34032>
##contig=<ID=JUDQ01000371.1,length=33880>
##contig=<ID=JUDQ01000372.1,length=33299>
##contig=<ID=JUDQ01000373.1,length=33095>
##contig=<ID=JUDQ01000374.1,length=32915>
##contig=<ID=JUDQ01000375.1,length=32849>
##contig=<ID=JUDQ01000376.1,length=32764>
##contig=<ID=JUDQ01000377.1,length=32749>
##contig=<ID=JUDQ01000378.1,length=32667>
##contig=<ID=JUDQ01000379.1,length=31858>
##contig=<ID=JUDQ01000038.1,length=152061>
##contig=<ID=JUDQ01000380.1,length=31364>
##contig=<ID=JUDQ01000381.1,length=31346>
##contig=<ID=JUDQ01000382.1,length=31178>
##contig=<ID=JUDQ01000383.1,length=31074>
##contig=<ID=JUDQ01000384.1,length=30900>
##contig=<ID=JUDQ01000385.1,length=30827>
##contig=<ID=JUDQ01000386.1,length=30773>
##contig=<ID=JUDQ01000387.1,length=30752>
##contig=<ID=JUDQ01000388.1,length=30537>
##contig=<ID=JUDQ01000389.1,length=30475>
##contig=<ID=JUDQ01000039.1,length=150921>
##contig=<ID=JUDQ01000390.1,length=30309>
##contig=<ID=JUDQ01000391.1,length=30028>
##contig=<ID=JUDQ01000392.1,length=29842>
##contig=<ID=JUDQ01000393.1,length=29808>
##contig=<ID=JUDQ01000394.1,length=29758>
##contig=<ID=JUDQ01000395.1,length=29747>
##contig=<ID=JUDQ01000396.1,length=29744>
##contig=<ID=JUDQ01000397.1,length=29726>
##contig=<ID=JUDQ01000398.1,length=29471>
##contig=<ID=JUDQ01000399.1,length=29444>
##contig=<ID=JUDQ01000004.1,length=271456>
##contig=<ID=JUDQ01000040.1,length=150670>
##contig=<ID=JUDQ01000400.1,length=29391>
##contig=<ID=JUDQ01000401.1,length=29254>
##contig=<ID=JUDQ01000402.1,length=29241>
##contig=<ID=JUDQ01000403.1,length=29060>
##contig=<ID=JUDQ01000404.1,length=28940>
##contig=<ID=JUDQ01000405.1,length=28817>
##contig=<ID=JUDQ01000406.1,length=28814>
##contig=<ID=JUDQ01000407.1,length=28792>
##contig=<ID=JUDQ01000408.1,length=28758>
##contig=<ID=JUDQ01000409.1,length=28532>
##contig=<ID=JUDQ01000041.1,length=150302>
##contig=<ID=JUDQ01000410.1,length=28517>
##contig=<ID=JUDQ01000411.1,length=28506>
##contig=<ID=JUDQ01000412.1,length=28479>
##contig=<ID=JUDQ01000413.1,length=28416>
##contig=<ID=JUDQ01000414.1,length=28324>
##contig=<ID=JUDQ01000415.1,length=28274>
##contig=<ID=JUDQ01000416.1,length=28212>
##contig=<ID=JUDQ01000417.1,length=28152>
##contig=<ID=JUDQ01000418.1,length=28139>
##contig=<ID=JUDQ01000419.1,length=28063>
##contig=<ID=JUDQ01000042.1,length=149255>
##contig=<ID=JUDQ01000420.1,length=27975>
##contig=<ID=JUDQ01000421.1,length=27956>
##contig=<ID=JUDQ01000422.1,length=27725>
##contig=<ID=JUDQ01000423.1,length=27684>
##contig=<ID=JUDQ01000424.1,length=27666>
##contig=<ID=JUDQ01000425.1,length=27432>
##contig=<ID=JUDQ01000426.1,length=27118>
##contig=<ID=JUDQ01000427.1,length=27005>
##contig=<ID=JUDQ01000428.1,length=26983>
##contig=<ID=JUDQ01000429.1,length=26921>
##contig=<ID=JUDQ01000043.1,length=148778>
##contig=<ID=JUDQ01000430.1,length=26895>
##contig=<ID=JUDQ01000431.1,length=26890>
##contig=<ID=JUDQ01000432.1,length=26816>
##contig=<ID=JUDQ01000433.1,length=26583>
##contig=<ID=JUDQ01000434.1,length=26503>
##contig=<ID=JUDQ01000435.1,length=26300>
##contig=<ID=JUDQ01000436.1,length=26217>
##contig=<ID=JUDQ01000437.1,length=26047>
##contig=<ID=JUDQ01000438.1,length=25972>
##contig=<ID=JUDQ01000439.1,length=25717>
##contig=<ID=JUDQ01000044.1,length=148750>
##contig=<ID=JUDQ01000440.1,length=25555>
##contig=<ID=JUDQ01000441.1,length=25476>
##contig=<ID=JUDQ01000442.1,length=25423>
##contig=<ID=JUDQ01000443.1,length=25404>
##contig=<ID=JUDQ01000444.1,length=25379>
##contig=<ID=JUDQ01000445.1,length=25243>
##contig=<ID=JUDQ01000446.1,length=25202>
##contig=<ID=JUDQ01000447.1,length=25181>
##contig=<ID=JUDQ01000448.1,length=25118>
##contig=<ID=JUDQ01000449.1,length=25103>
##contig=<ID=JUDQ01000045.1,length=146292>
##contig=<ID=JUDQ01000450.1,length=25069>
##contig=<ID=JUDQ01000451.1,length=24967>
##contig=<ID=JUDQ01000452.1,length=24944>
##contig=<ID=JUDQ01000453.1,length=24876>
##contig=<ID=JUDQ01000454.1,length=24808>
##contig=<ID=JUDQ01000455.1,length=24602>
##contig=<ID=JUDQ01000456.1,length=24567>
##contig=<ID=JUDQ01000457.1,length=24563>
##contig=<ID=JUDQ01000458.1,length=24246>
##contig=<ID=JUDQ01000459.1,length=24209>
##contig=<ID=JUDQ01000046.1,length=144945>
##contig=<ID=JUDQ01000460.1,length=24198>
##contig=<ID=JUDQ01000461.1,length=24100>
##contig=<ID=JUDQ01000462.1,length=24043>
##contig=<ID=JUDQ01000463.1,length=24037>
##contig=<ID=JUDQ01000464.1,length=24007>
##contig=<ID=JUDQ01000465.1,length=23837>
##contig=<ID=JUDQ01000466.1,length=23824>
##contig=<ID=JUDQ01000467.1,length=23819>
##contig=<ID=JUDQ01000468.1,length=23751>
##contig=<ID=JUDQ01000469.1,length=23685>
##contig=<ID=JUDQ01000047.1,length=144119>
##contig=<ID=JUDQ01000470.1,length=23684>
##contig=<ID=JUDQ01000471.1,length=23642>
##contig=<ID=JUDQ01000472.1,length=23403>
##contig=<ID=JUDQ01000473.1,length=23345>
##contig=<ID=JUDQ01000474.1,length=23212>
##contig=<ID=JUDQ01000475.1,length=23195>
##contig=<ID=JUDQ01000476.1,length=23193>
##contig=<ID=JUDQ01000477.1,length=23144>
##contig=<ID=JUDQ01000478.1,length=23105>
##contig=<ID=JUDQ01000479.1,length=22914>
##contig=<ID=JUDQ01000048.1,length=143755>
##contig=<ID=JUDQ01000480.1,length=22778>
##contig=<ID=JUDQ01000481.1,length=22592>
##contig=<ID=JUDQ01000482.1,length=22559>
##contig=<ID=JUDQ01000483.1,length=22472>
##contig=<ID=JUDQ01000484.1,length=22136>
##contig=<ID=JUDQ01000485.1,length=22025>
##contig=<ID=JUDQ01000486.1,length=22004>
##contig=<ID=JUDQ01000487.1,length=21965>
##contig=<ID=JUDQ01000488.1,length=21922>
##contig=<ID=JUDQ01000489.1,length=21917>
##contig=<ID=JUDQ01000049.1,length=142294>
##contig=<ID=JUDQ01000490.1,length=21799>
##contig=<ID=JUDQ01000491.1,length=21750>
##contig=<ID=JUDQ01000492.1,length=21725>
##contig=<ID=JUDQ01000493.1,length=21713>
##contig=<ID=JUDQ01000494.1,length=21695>
##contig=<ID=JUDQ01000495.1,length=21653>
##contig=<ID=JUDQ01000496.1,length=21495>
##contig=<ID=JUDQ01000497.1,length=21435>
##contig=<ID=JUDQ01000498.1,length=21433>
##contig=<ID=JUDQ01000499.1,length=21419>
##contig=<ID=JUDQ01000005.1,length=262270>
##contig=<ID=JUDQ01000050.1,length=139954>
##contig=<ID=JUDQ01000500.1,length=21277>
##contig=<ID=JUDQ01000501.1,length=21177>
##contig=<ID=JUDQ01000502.1,length=21172>
##contig=<ID=JUDQ01000503.1,length=21155>
##contig=<ID=JUDQ01000504.1,length=21148>
##contig=<ID=JUDQ01000505.1,length=21139>
##contig=<ID=JUDQ01000506.1,length=21070>
##contig=<ID=JUDQ01000507.1,length=20962>
##contig=<ID=JUDQ01000508.1,length=20890>
##contig=<ID=JUDQ01000509.1,length=20872>
##contig=<ID=JUDQ01000051.1,length=139487>
##contig=<ID=JUDQ01000510.1,length=20852>
##contig=<ID=JUDQ01000511.1,length=20821>
##contig=<ID=JUDQ01000512.1,length=20758>
##contig=<ID=JUDQ01000513.1,length=20694>
##contig=<ID=JUDQ01000514.1,length=20566>
##contig=<ID=JUDQ01000515.1,length=20521>
##contig=<ID=JUDQ01000516.1,length=20408>
##contig=<ID=JUDQ01000517.1,length=20405>
##contig=<ID=JUDQ01000518.1,length=20339>
##contig=<ID=JUDQ01000519.1,length=20318>
##contig=<ID=JUDQ01000052.1,length=138753>
##contig=<ID=JUDQ01000520.1,length=20201>
##contig=<ID=JUDQ01000521.1,length=20156>
##contig=<ID=JUDQ01000522.1,length=19985>
##contig=<ID=JUDQ01000523.1,length=19812>
##contig=<ID=JUDQ01000524.1,length=19514>
##contig=<ID=JUDQ01000525.1,length=19505>
##contig=<ID=JUDQ01000526.1,length=19319>
##contig=<ID=JUDQ01000527.1,length=19311>
##contig=<ID=JUDQ01000528.1,length=19180>
##contig=<ID=JUDQ01000529.1,length=19071>
##contig=<ID=JUDQ01000053.1,length=138394>
##contig=<ID=JUDQ01000530.1,length=18892>
##contig=<ID=JUDQ01000531.1,length=18766>
##contig=<ID=JUDQ01000532.1,length=18475>
##contig=<ID=JUDQ01000533.1,length=18466>
##contig=<ID=JUDQ01000534.1,length=18333>
##contig=<ID=JUDQ01000535.1,length=18319>
##contig=<ID=JUDQ01000536.1,length=18298>
##contig=<ID=JUDQ01000537.1,length=18254>
##contig=<ID=JUDQ01000538.1,length=18234>
##contig=<ID=JUDQ01000539.1,length=18153>
##contig=<ID=JUDQ01000054.1,length=138188>
##contig=<ID=JUDQ01000540.1,length=18139>
##contig=<ID=JUDQ01000541.1,length=18032>
##contig=<ID=JUDQ01000542.1,length=17781>
##contig=<ID=JUDQ01000543.1,length=17777>
##contig=<ID=JUDQ01000544.1,length=17728>
##contig=<ID=JUDQ01000545.1,length=17430>
##contig=<ID=JUDQ01000546.1,length=17409>
##contig=<ID=JUDQ01000547.1,length=17370>
##contig=<ID=JUDQ01000548.1,length=17289>
##contig=<ID=JUDQ01000549.1,length=17272>
##contig=<ID=JUDQ01000055.1,length=137675>
##contig=<ID=JUDQ01000550.1,length=17171>
##contig=<ID=JUDQ01000551.1,length=17171>
##contig=<ID=JUDQ01000552.1,length=17150>
##contig=<ID=JUDQ01000553.1,length=17076>
##contig=<ID=JUDQ01000554.1,length=17040>
##contig=<ID=JUDQ01000555.1,length=17039>
##contig=<ID=JUDQ01000556.1,length=16952>
##contig=<ID=JUDQ01000557.1,length=16951>
##contig=<ID=JUDQ01000558.1,length=16916>
##contig=<ID=JUDQ01000559.1,length=16902>
##contig=<ID=JUDQ01000056.1,length=135891>
##contig=<ID=JUDQ01000560.1,length=16842>
##contig=<ID=JUDQ01000561.1,length=16825>
##contig=<ID=JUDQ01000562.1,length=16706>
##contig=<ID=JUDQ01000563.1,length=16650>
##contig=<ID=JUDQ01000564.1,length=16618>
##contig=<ID=JUDQ01000565.1,length=16589>
##contig=<ID=JUDQ01000566.1,length=16542>
##contig=<ID=JUDQ01000567.1,length=16541>
##contig=<ID=JUDQ01000568.1,length=16521>
##contig=<ID=JUDQ01000569.1,length=16453>
##contig=<ID=JUDQ01000057.1,length=134796>
##contig=<ID=JUDQ01000570.1,length=16289>
##contig=<ID=JUDQ01000571.1,length=16269>
##contig=<ID=JUDQ01000572.1,length=16231>
##contig=<ID=JUDQ01000573.1,length=16135>
##contig=<ID=JUDQ01000574.1,length=16048>
##contig=<ID=JUDQ01000575.1,length=15981>
##contig=<ID=JUDQ01000576.1,length=15925>
##contig=<ID=JUDQ01000577.1,length=15727>
##contig=<ID=JUDQ01000578.1,length=15629>
##contig=<ID=JUDQ01000579.1,length=15459>
##contig=<ID=JUDQ01000058.1,length=133676>
##contig=<ID=JUDQ01000580.1,length=15300>
##contig=<ID=JUDQ01000581.1,length=15298>
##contig=<ID=JUDQ01000582.1,length=15279>
##contig=<ID=JUDQ01000583.1,length=15251>
##contig=<ID=JUDQ01000584.1,length=15204>
##contig=<ID=JUDQ01000585.1,length=15151>
##contig=<ID=JUDQ01000586.1,length=15100>
##contig=<ID=JUDQ01000587.1,length=15096>
##contig=<ID=JUDQ01000588.1,length=15040>
##contig=<ID=JUDQ01000589.1,length=14934>
##contig=<ID=JUDQ01000059.1,length=131488>
##contig=<ID=JUDQ01000590.1,length=14872>
##contig=<ID=JUDQ01000591.1,length=14858>
##contig=<ID=JUDQ01000592.1,length=14765>
##contig=<ID=JUDQ01000593.1,length=14712>
##contig=<ID=JUDQ01000594.1,length=14687>
##contig=<ID=JUDQ01000595.1,length=14452>
##contig=<ID=JUDQ01000596.1,length=14433>
##contig=<ID=JUDQ01000597.1,length=14427>
##contig=<ID=JUDQ01000598.1,length=14403>
##contig=<ID=JUDQ01000599.1,length=14185>
##contig=<ID=JUDQ01000006.1,length=258385>
##contig=<ID=JUDQ01000060.1,length=131418>
##contig=<ID=JUDQ01000600.1,length=14138>
##contig=<ID=JUDQ01000601.1,length=14130>
##contig=<ID=JUDQ01000602.1,length=14101>
##contig=<ID=JUDQ01000603.1,length=14069>
##contig=<ID=JUDQ01000604.1,length=14035>
##contig=<ID=JUDQ01000605.1,length=13987>
##contig=<ID=JUDQ01000606.1,length=13984>
##contig=<ID=JUDQ01000607.1,length=13952>
##contig=<ID=JUDQ01000608.1,length=13896>
##contig=<ID=JUDQ01000609.1,length=13819>
##contig=<ID=JUDQ01000061.1,length=130043>
##contig=<ID=JUDQ01000610.1,length=13788>
##contig=<ID=JUDQ01000611.1,length=13766>
##contig=<ID=JUDQ01000612.1,length=13761>
##contig=<ID=JUDQ01000613.1,length=13756>
##contig=<ID=JUDQ01000614.1,length=13644>
##contig=<ID=JUDQ01000615.1,length=13619>
##contig=<ID=JUDQ01000616.1,length=13567>
##contig=<ID=JUDQ01000617.1,length=13557>
##contig=<ID=JUDQ01000618.1,length=13540>
##contig=<ID=JUDQ01000619.1,length=13414>
##contig=<ID=JUDQ01000062.1,length=127245>
##contig=<ID=JUDQ01000620.1,length=13356>
##contig=<ID=JUDQ01000621.1,length=13290>
##contig=<ID=JUDQ01000622.1,length=13231>
##contig=<ID=JUDQ01000623.1,length=13198>
##contig=<ID=JUDQ01000624.1,length=13069>
##contig=<ID=JUDQ01000625.1,length=13033>
##contig=<ID=JUDQ01000626.1,length=12982>
##contig=<ID=JUDQ01000627.1,length=12959>
##contig=<ID=JUDQ01000628.1,length=12957>
##contig=<ID=JUDQ01000629.1,length=12951>
##contig=<ID=JUDQ01000063.1,length=126603>
##contig=<ID=JUDQ01000630.1,length=12946>
##contig=<ID=JUDQ01000631.1,length=12883>
##contig=<ID=JUDQ01000632.1,length=12868>
##contig=<ID=JUDQ01000633.1,length=12863>
##contig=<ID=JUDQ01000634.1,length=12849>
##contig=<ID=JUDQ01000635.1,length=12843>
##contig=<ID=JUDQ01000636.1,length=12828>
##contig=<ID=JUDQ01000637.1,length=12715>
##contig=<ID=JUDQ01000638.1,length=12645>
##contig=<ID=JUDQ01000639.1,length=12642>
##contig=<ID=JUDQ01000064.1,length=125661>
##contig=<ID=JUDQ01000640.1,length=12425>
##contig=<ID=JUDQ01000641.1,length=12422>
##contig=<ID=JUDQ01000642.1,length=12410>
##contig=<ID=JUDQ01000643.1,length=12320>
##contig=<ID=JUDQ01000644.1,length=12288>
##contig=<ID=JUDQ01000645.1,length=12229>
##contig=<ID=JUDQ01000646.1,length=12048>
##contig=<ID=JUDQ01000647.1,length=12021>
##contig=<ID=JUDQ01000648.1,length=12013>
##contig=<ID=JUDQ01000649.1,length=11962>
##contig=<ID=JUDQ01000065.1,length=124133>
##contig=<ID=JUDQ01000650.1,length=11847>
##contig=<ID=JUDQ01000651.1,length=11780>
##contig=<ID=JUDQ01000652.1,length=11749>
##contig=<ID=JUDQ01000653.1,length=11745>
##contig=<ID=JUDQ01000654.1,length=11688>
##contig=<ID=JUDQ01000655.1,length=11657>
##contig=<ID=JUDQ01000656.1,length=11575>
##contig=<ID=JUDQ01000657.1,length=11530>
##contig=<ID=JUDQ01000658.1,length=11428>
##contig=<ID=JUDQ01000659.1,length=11348>
##contig=<ID=JUDQ01000066.1,length=122230>
##contig=<ID=JUDQ01000660.1,length=11337>
##contig=<ID=JUDQ01000661.1,length=11307>
##contig=<ID=JUDQ01000662.1,length=11306>
##contig=<ID=JUDQ01000663.1,length=11299>
##contig=<ID=JUDQ01000664.1,length=11280>
##contig=<ID=JUDQ01000665.1,length=11193>
##contig=<ID=JUDQ01000666.1,length=11180>
##contig=<ID=JUDQ01000667.1,length=11180>
##contig=<ID=JUDQ01000668.1,length=11173>
##contig=<ID=JUDQ01000669.1,length=11148>
##contig=<ID=JUDQ01000067.1,length=122198>
##contig=<ID=JUDQ01000670.1,length=11140>
##contig=<ID=JUDQ01000671.1,length=10978>
##contig=<ID=JUDQ01000672.1,length=10938>
##contig=<ID=JUDQ01000673.1,length=10881>
##contig=<ID=JUDQ01000674.1,length=10873>
##contig=<ID=JUDQ01000675.1,length=10838>
##contig=<ID=JUDQ01000676.1,length=10678>
##contig=<ID=JUDQ01000677.1,length=10667>
##contig=<ID=JUDQ01000678.1,length=10563>
##contig=<ID=JUDQ01000679.1,length=10540>
##contig=<ID=JUDQ01000068.1,length=119243>
##contig=<ID=JUDQ01000680.1,length=10529>
##contig=<ID=JUDQ01000681.1,length=10511>
##contig=<ID=JUDQ01000682.1,length=10381>
##contig=<ID=JUDQ01000683.1,length=10352>
##contig=<ID=JUDQ01000684.1,length=10174>
##contig=<ID=JUDQ01000685.1,length=10114>
##contig=<ID=JUDQ01000686.1,length=10094>
##contig=<ID=JUDQ01000687.1,length=10064>
##contig=<ID=JUDQ01000688.1,length=10063>
##contig=<ID=JUDQ01000689.1,length=10043>
##contig=<ID=JUDQ01000069.1,length=118394>
##contig=<ID=JUDQ01000690.1,length=10038>
##contig=<ID=JUDQ01000691.1,length=9993>
##contig=<ID=JUDQ01000692.1,length=9989>
##contig=<ID=JUDQ01000693.1,length=9981>
##contig=<ID=JUDQ01000694.1,length=9970>
##contig=<ID=JUDQ01000695.1,length=9915>
##contig=<ID=JUDQ01000696.1,length=9891>
##contig=<ID=JUDQ01000697.1,length=9808>
##contig=<ID=JUDQ01000698.1,length=9747>
##contig=<ID=JUDQ01000699.1,length=9707>
##contig=<ID=JUDQ01000007.1,length=246113>
##contig=<ID=JUDQ01000070.1,length=117601>
##contig=<ID=JUDQ01000700.1,length=9670>
##contig=<ID=JUDQ01000701.1,length=9605>
##contig=<ID=JUDQ01000702.1,length=9543>
##contig=<ID=JUDQ01000703.1,length=9506>
##contig=<ID=JUDQ01000704.1,length=9483>
##contig=<ID=JUDQ01000705.1,length=9479>
##contig=<ID=JUDQ01000706.1,length=9456>
##contig=<ID=JUDQ01000707.1,length=9405>
##contig=<ID=JUDQ01000708.1,length=9386>
##contig=<ID=JUDQ01000709.1,length=9377>
##contig=<ID=JUDQ01000071.1,length=116256>
##contig=<ID=JUDQ01000710.1,length=9366>
##contig=<ID=JUDQ01000711.1,length=9303>
##contig=<ID=JUDQ01000712.1,length=9272>
##contig=<ID=JUDQ01000713.1,length=9233>
##contig=<ID=JUDQ01000714.1,length=9169>
##contig=<ID=JUDQ01000715.1,length=9158>
##contig=<ID=JUDQ01000716.1,length=9158>
##contig=<ID=JUDQ01000717.1,length=9125>
##contig=<ID=JUDQ01000718.1,length=9118>
##contig=<ID=JUDQ01000719.1,length=9109>
##contig=<ID=JUDQ01000072.1,length=116099>
##contig=<ID=JUDQ01000720.1,length=9033>
##contig=<ID=JUDQ01000721.1,length=9022>
##contig=<ID=JUDQ01000722.1,length=8943>
##contig=<ID=JUDQ01000723.1,length=8921>
##contig=<ID=JUDQ01000724.1,length=8904>
##contig=<ID=JUDQ01000725.1,length=8843>
##contig=<ID=JUDQ01000726.1,length=8806>
##contig=<ID=JUDQ01000727.1,length=8784>
##contig=<ID=JUDQ01000728.1,length=8780>
##contig=<ID=JUDQ01000729.1,length=8709>
##contig=<ID=JUDQ01000073.1,length=114776>
##contig=<ID=JUDQ01000730.1,length=8709>
##contig=<ID=JUDQ01000731.1,length=8705>
##contig=<ID=JUDQ01000732.1,length=8699>
##contig=<ID=JUDQ01000733.1,length=8672>
##contig=<ID=JUDQ01000734.1,length=8666>
##contig=<ID=JUDQ01000735.1,length=8644>
##contig=<ID=JUDQ01000736.1,length=8606>
##contig=<ID=JUDQ01000737.1,length=8602>
##contig=<ID=JUDQ01000738.1,length=8570>
##contig=<ID=JUDQ01000739.1,length=8559>
##contig=<ID=JUDQ01000074.1,length=113596>
##contig=<ID=JUDQ01000740.1,length=8548>
##contig=<ID=JUDQ01000741.1,length=8526>
##contig=<ID=JUDQ01000742.1,length=8489>
##contig=<ID=JUDQ01000743.1,length=8471>
##contig=<ID=JUDQ01000744.1,length=8445>
##contig=<ID=JUDQ01000745.1,length=8425>
##contig=<ID=JUDQ01000746.1,length=8414>
##contig=<ID=JUDQ01000747.1,length=8406>
##contig=<ID=JUDQ01000748.1,length=8358>
##contig=<ID=JUDQ01000749.1,length=8298>
##contig=<ID=JUDQ01000075.1,length=113400>
##contig=<ID=JUDQ01000750.1,length=8215>
##contig=<ID=JUDQ01000751.1,length=8083>
##contig=<ID=JUDQ01000752.1,length=8072>
##contig=<ID=JUDQ01000753.1,length=8072>
##contig=<ID=JUDQ01000754.1,length=8065>
##contig=<ID=JUDQ01000755.1,length=8001>
##contig=<ID=JUDQ01000756.1,length=7978>
##contig=<ID=JUDQ01000757.1,length=7939>
##contig=<ID=JUDQ01000758.1,length=7835>
##contig=<ID=JUDQ01000759.1,length=7812>
##contig=<ID=JUDQ01000076.1,length=111535>
##contig=<ID=JUDQ01000760.1,length=7791>
##contig=<ID=JUDQ01000761.1,length=7768>
##contig=<ID=JUDQ01000762.1,length=7763>
##contig=<ID=JUDQ01000763.1,length=7750>
##contig=<ID=JUDQ01000764.1,length=7744>
##contig=<ID=JUDQ01000765.1,length=7741>
##contig=<ID=JUDQ01000766.1,length=7723>
##contig=<ID=JUDQ01000767.1,length=7706>
##contig=<ID=JUDQ01000768.1,length=7664>
##contig=<ID=JUDQ01000769.1,length=7583>
##contig=<ID=JUDQ01000077.1,length=111433>
##contig=<ID=JUDQ01000770.1,length=7564>
##contig=<ID=JUDQ01000771.1,length=7558>
##contig=<ID=JUDQ01000772.1,length=7525>
##contig=<ID=JUDQ01000773.1,length=7523>
##contig=<ID=JUDQ01000774.1,length=7455>
##contig=<ID=JUDQ01000775.1,length=7433>
##contig=<ID=JUDQ01000776.1,length=7395>
##contig=<ID=JUDQ01000777.1,length=7375>
##contig=<ID=JUDQ01000778.1,length=7365>
##contig=<ID=JUDQ01000779.1,length=7339>
##contig=<ID=JUDQ01000078.1,length=111022>
##contig=<ID=JUDQ01000780.1,length=7272>
##contig=<ID=JUDQ01000781.1,length=7201>
##contig=<ID=JUDQ01000782.1,length=7069>
##contig=<ID=JUDQ01000783.1,length=7035>
##contig=<ID=JUDQ01000784.1,length=7034>
##contig=<ID=JUDQ01000785.1,length=6968>
##contig=<ID=JUDQ01000786.1,length=6961>
##contig=<ID=JUDQ01000787.1,length=6862>
##contig=<ID=JUDQ01000788.1,length=6860>
##contig=<ID=JUDQ01000789.1,length=6812>
##contig=<ID=JUDQ01000079.1,length=110356>
##contig=<ID=JUDQ01000790.1,length=6799>
##contig=<ID=JUDQ01000791.1,length=6786>
##contig=<ID=JUDQ01000792.1,length=6764>
##contig=<ID=JUDQ01000793.1,length=6708>
##contig=<ID=JUDQ01000794.1,length=6690>
##contig=<ID=JUDQ01000795.1,length=6658>
##contig=<ID=JUDQ01000796.1,length=6654>
##contig=<ID=JUDQ01000797.1,length=6630>
##contig=<ID=JUDQ01000798.1,length=6626>
##contig=<ID=JUDQ01000799.1,length=6606>
##contig=<ID=JUDQ01000008.1,length=241506>
##contig=<ID=JUDQ01000080.1,length=109980>
##contig=<ID=JUDQ01000800.1,length=6597>
##contig=<ID=JUDQ01000801.1,length=6596>
##contig=<ID=JUDQ01000802.1,length=6579>
##contig=<ID=JUDQ01000803.1,length=6538>
##contig=<ID=JUDQ01000804.1,length=6532>
##contig=<ID=JUDQ01000805.1,length=6494>
##contig=<ID=JUDQ01000806.1,length=6492>
##contig=<ID=JUDQ01000807.1,length=6436>
##contig=<ID=JUDQ01000808.1,length=6381>
##contig=<ID=JUDQ01000809.1,length=6326>
##contig=<ID=JUDQ01000081.1,length=109366>
##contig=<ID=JUDQ01000810.1,length=6259>
##contig=<ID=JUDQ01000811.1,length=6254>
##contig=<ID=JUDQ01000812.1,length=6236>
##contig=<ID=JUDQ01000813.1,length=6170>
##contig=<ID=JUDQ01000814.1,length=6054>
##contig=<ID=JUDQ01000815.1,length=6038>
##contig=<ID=JUDQ01000816.1,length=6001>
##contig=<ID=JUDQ01000817.1,length=5987>
##contig=<ID=JUDQ01000818.1,length=5946>
##contig=<ID=JUDQ01000819.1,length=5943>
##contig=<ID=JUDQ01000082.1,length=108819>
##contig=<ID=JUDQ01000820.1,length=5919>
##contig=<ID=JUDQ01000821.1,length=5917>
##contig=<ID=JUDQ01000822.1,length=5908>
##contig=<ID=JUDQ01000823.1,length=5855>
##contig=<ID=JUDQ01000824.1,length=5851>
##contig=<ID=JUDQ01000825.1,length=5840>
##contig=<ID=JUDQ01000826.1,length=5803>
##contig=<ID=JUDQ01000827.1,length=5772>
##contig=<ID=JUDQ01000828.1,length=5731>
##contig=<ID=JUDQ01000829.1,length=5684>
##contig=<ID=JUDQ01000083.1,length=107611>
##contig=<ID=JUDQ01000830.1,length=5658>
##contig=<ID=JUDQ01000831.1,length=5604>
##contig=<ID=JUDQ01000832.1,length=5598>
##contig=<ID=JUDQ01000833.1,length=5589>
##contig=<ID=JUDQ01000834.1,length=5518>
##contig=<ID=JUDQ01000835.1,length=5508>
##contig=<ID=JUDQ01000836.1,length=5491>
##contig=<ID=JUDQ01000837.1,length=5474>
##contig=<ID=JUDQ01000838.1,length=5437>
##contig=<ID=JUDQ01000839.1,length=5407>
##contig=<ID=JUDQ01000084.1,length=106487>
##contig=<ID=JUDQ01000840.1,length=5388>
##contig=<ID=JUDQ01000841.1,length=5273>
##contig=<ID=JUDQ01000842.1,length=5257>
##contig=<ID=JUDQ01000843.1,length=5220>
##contig=<ID=JUDQ01000844.1,length=5198>
##contig=<ID=JUDQ01000845.1,length=5169>
##contig=<ID=JUDQ01000846.1,length=5148>
##contig=<ID=JUDQ01000847.1,length=5137>
##contig=<ID=JUDQ01000848.1,length=5132>
##contig=<ID=JUDQ01000849.1,length=5130>
##contig=<ID=JUDQ01000085.1,length=106321>
##contig=<ID=JUDQ01000850.1,length=5126>
##contig=<ID=JUDQ01000851.1,length=5121>
##contig=<ID=JUDQ01000852.1,length=5121>
##contig=<ID=JUDQ01000853.1,length=5117>
##contig=<ID=JUDQ01000854.1,length=5117>
##contig=<ID=JUDQ01000855.1,length=5115>
##contig=<ID=JUDQ01000856.1,length=5107>
##contig=<ID=JUDQ01000857.1,length=5107>
##contig=<ID=JUDQ01000858.1,length=5102>
##contig=<ID=JUDQ01000859.1,length=5102>
##contig=<ID=JUDQ01000086.1,length=105220>
##contig=<ID=JUDQ01000860.1,length=5083>
##contig=<ID=JUDQ01000861.1,length=5081>
##contig=<ID=JUDQ01000862.1,length=5051>
##contig=<ID=JUDQ01000863.1,length=5047>
##contig=<ID=JUDQ01000864.1,length=4981>
##contig=<ID=JUDQ01000865.1,length=4973>
##contig=<ID=JUDQ01000866.1,length=4940>
##contig=<ID=JUDQ01000867.1,length=4848>
##contig=<ID=JUDQ01000868.1,length=4835>
##contig=<ID=JUDQ01000869.1,length=4813>
##contig=<ID=JUDQ01000087.1,length=104803>
##contig=<ID=JUDQ01000870.1,length=4750>
##contig=<ID=JUDQ01000871.1,length=4717>
##contig=<ID=JUDQ01000872.1,length=4709>
##contig=<ID=JUDQ01000873.1,length=4701>
##contig=<ID=JUDQ01000874.1,length=4700>
##contig=<ID=JUDQ01000875.1,length=4641>
##contig=<ID=JUDQ01000876.1,length=4538>
##contig=<ID=JUDQ01000877.1,length=4532>
##contig=<ID=JUDQ01000878.1,length=4524>
##contig=<ID=JUDQ01000879.1,length=4507>
##contig=<ID=JUDQ01000088.1,length=103863>
##contig=<ID=JUDQ01000880.1,length=4495>
##contig=<ID=JUDQ01000881.1,length=4494>
##contig=<ID=JUDQ01000882.1,length=4492>
##contig=<ID=JUDQ01000883.1,length=4489>
##contig=<ID=JUDQ01000884.1,length=4476>
##contig=<ID=JUDQ01000885.1,length=4443>
##contig=<ID=JUDQ01000886.1,length=4423>
##contig=<ID=JUDQ01000887.1,length=4396>
##contig=<ID=JUDQ01000888.1,length=4394>
##contig=<ID=JUDQ01000889.1,length=4387>
##contig=<ID=JUDQ01000089.1,length=103644>
##contig=<ID=JUDQ01000890.1,length=4379>
##contig=<ID=JUDQ01000891.1,length=4330>
##contig=<ID=JUDQ01000892.1,length=4323>
##contig=<ID=JUDQ01000893.1,length=4317>
##contig=<ID=JUDQ01000894.1,length=4298>
##contig=<ID=JUDQ01000895.1,length=4259>
##contig=<ID=JUDQ01000896.1,length=4234>
##contig=<ID=JUDQ01000897.1,length=4199>
##contig=<ID=JUDQ01000898.1,length=4165>
##contig=<ID=JUDQ01000899.1,length=4160>
##contig=<ID=JUDQ01000009.1,length=230073>
##contig=<ID=JUDQ01000090.1,length=103483>
##contig=<ID=JUDQ01000900.1,length=4150>
##contig=<ID=JUDQ01000901.1,length=4136>
##contig=<ID=JUDQ01000902.1,length=4131>
##contig=<ID=JUDQ01000903.1,length=4054>
##contig=<ID=JUDQ01000904.1,length=4051>
##contig=<ID=JUDQ01000905.1,length=4045>
##contig=<ID=JUDQ01000906.1,length=4032>
##contig=<ID=JUDQ01000907.1,length=4016>
##contig=<ID=JUDQ01000908.1,length=4012>
##contig=<ID=JUDQ01000909.1,length=4003>
##contig=<ID=JUDQ01000091.1,length=102719>
##contig=<ID=JUDQ01000910.1,length=3994>
##contig=<ID=JUDQ01000911.1,length=3958>
##contig=<ID=JUDQ01000912.1,length=3953>
##contig=<ID=JUDQ01000913.1,length=3926>
##contig=<ID=JUDQ01000914.1,length=3910>
##contig=<ID=JUDQ01000915.1,length=3871>
##contig=<ID=JUDQ01000916.1,length=3849>
##contig=<ID=JUDQ01000917.1,length=3846>
##contig=<ID=JUDQ01000918.1,length=3843>
##contig=<ID=JUDQ01000919.1,length=3842>
##contig=<ID=JUDQ01000092.1,length=102229>
##contig=<ID=JUDQ01000920.1,length=3832>
##contig=<ID=JUDQ01000921.1,length=3829>
##contig=<ID=JUDQ01000922.1,length=3770>
##contig=<ID=JUDQ01000923.1,length=3762>
##contig=<ID=JUDQ01000924.1,length=3746>
##contig=<ID=JUDQ01000925.1,length=3740>
##contig=<ID=JUDQ01000926.1,length=3706>
##contig=<ID=JUDQ01000927.1,length=3702>
##contig=<ID=JUDQ01000928.1,length=3698>
##contig=<ID=JUDQ01000929.1,length=3682>
##contig=<ID=JUDQ01000093.1,length=102069>
##contig=<ID=JUDQ01000930.1,length=3647>
##contig=<ID=JUDQ01000931.1,length=3644>
##contig=<ID=JUDQ01000932.1,length=3639>
##contig=<ID=JUDQ01000933.1,length=3601>
##contig=<ID=JUDQ01000934.1,length=3594>
##contig=<ID=JUDQ01000935.1,length=3538>
##contig=<ID=JUDQ01000936.1,length=3525>
##contig=<ID=JUDQ01000937.1,length=3504>
##contig=<ID=JUDQ01000938.1,length=3468>
##contig=<ID=JUDQ01000939.1,length=3447>
##contig=<ID=JUDQ01000094.1,length=100834>
##contig=<ID=JUDQ01000940.1,length=3430>
##contig=<ID=JUDQ01000941.1,length=3427>
##contig=<ID=JUDQ01000942.1,length=3396>
##contig=<ID=JUDQ01000943.1,length=3393>
##contig=<ID=JUDQ01000944.1,length=3364>
##contig=<ID=JUDQ01000945.1,length=3344>
##contig=<ID=JUDQ01000946.1,length=3318>
##contig=<ID=JUDQ01000947.1,length=3302>
##contig=<ID=JUDQ01000948.1,length=3285>
##contig=<ID=JUDQ01000949.1,length=3276>
##contig=<ID=JUDQ01000095.1,length=100448>
##contig=<ID=JUDQ01000950.1,length=3262>
##contig=<ID=JUDQ01000951.1,length=3253>
##contig=<ID=JUDQ01000952.1,length=3243>
##contig=<ID=JUDQ01000953.1,length=3242>
##contig=<ID=JUDQ01000954.1,length=3238>
##contig=<ID=JUDQ01000955.1,length=3212>
##contig=<ID=JUDQ01000956.1,length=3199>
##contig=<ID=JUDQ01000957.1,length=3199>
##contig=<ID=JUDQ01000958.1,length=3190>
##contig=<ID=JUDQ01000959.1,length=3184>
##contig=<ID=JUDQ01000096.1,length=100439>
##contig=<ID=JUDQ01000960.1,length=3155>
##contig=<ID=JUDQ01000961.1,length=3144>
##contig=<ID=JUDQ01000962.1,length=3133>
##contig=<ID=JUDQ01000963.1,length=3131>
##contig=<ID=JUDQ01000964.1,length=3093>
##contig=<ID=JUDQ01000965.1,length=3069>
##contig=<ID=JUDQ01000966.1,length=3067>
##contig=<ID=JUDQ01000967.1,length=3055>
##contig=<ID=JUDQ01000968.1,length=3046>
##contig=<ID=JUDQ01000969.1,length=3045>
##contig=<ID=JUDQ01000097.1,length=99730>
##contig=<ID=JUDQ01000970.1,length=3036>
##contig=<ID=JUDQ01000971.1,length=3023>
##contig=<ID=JUDQ01000972.1,length=3021>
##contig=<ID=JUDQ01000973.1,length=3016>
##contig=<ID=JUDQ01000974.1,length=3005>
##contig=<ID=JUDQ01000975.1,length=2994>
##contig=<ID=JUDQ01000976.1,length=2974>
##contig=<ID=JUDQ01000977.1,length=2955>
##contig=<ID=JUDQ01000978.1,length=2951>
##contig=<ID=JUDQ01000979.1,length=2948>
##contig=<ID=JUDQ01000098.1,length=99178>
##contig=<ID=JUDQ01000980.1,length=2940>
##contig=<ID=JUDQ01000981.1,length=2932>
##contig=<ID=JUDQ01000982.1,length=2902>
##contig=<ID=JUDQ01000983.1,length=2895>
##contig=<ID=JUDQ01000984.1,length=2894>
##contig=<ID=JUDQ01000985.1,length=2892>
##contig=<ID=JUDQ01000986.1,length=2843>
##contig=<ID=JUDQ01000987.1,length=2843>
##contig=<ID=JUDQ01000988.1,length=2836>
##contig=<ID=JUDQ01000989.1,length=2814>
##contig=<ID=JUDQ01000099.1,length=98256>
##contig=<ID=JUDQ01000990.1,length=2813>
##contig=<ID=JUDQ01000991.1,length=2803>
##contig=<ID=JUDQ01000992.1,length=2789>
##contig=<ID=JUDQ01000993.1,length=2775>
##contig=<ID=JUDQ01000994.1,length=2766>
##contig=<ID=JUDQ01000995.1,length=2740>
##contig=<ID=JUDQ01000996.1,length=2740>
##contig=<ID=JUDQ01000997.1,length=2732>
##contig=<ID=JUDQ01000998.1,length=2724>
##contig=<ID=JUDQ01000999.1,length=2723>
##source=GenotypeGVCFs
##source=HaplotypeCaller
##source=VariantFiltration
#CHROM	POS	ID	REF	ALT	QUAL	FILTER	INFO	FORMAT	scedo
JUDQ01000001.1	263346	.	T	TG	66.01	PASS	AC=1;AF=1.00;AN=1;DP=14;FS=0.000;MLEAC=1;MLEAF=1.00;MQ=60.00;QD=33.00;SOR=1.329	GT:AD:DP:GQ:PL	1:0,2:6:76:76,0
JUDQ01001006.1	210	.	C	T	90.04	PASS	AC=1;AF=1.00;AN=1;DP=20;FS=0.000;MLEAC=1;MLEAF=1.00;MQ=42.40;QD=18.01;SOR=3.611	GT:AD:DP:GQ:PL	1:0,5:5:99:100,0
JUDQ01001006.1	221	.	A	G	85.04	PASS	AC=1;AF=1.00;AN=1;DP=20;FS=0.000;MLEAC=1;MLEAF=1.00;MQ=42.40;QD=17.01;SOR=3.611	GT:AD:DP:GQ:PL	1:0,5:5:95:95,0
JUDQ01001006.1	223	.	T	C	85.04	PASS	AC=1;AF=1.00;AN=1;DP=20;FS=0.000;MLEAC=1;MLEAF=1.00;MQ=42.40;QD=17.01;SOR=3.611	GT:AD:DP:GQ:PL	1:0,5:5:95:95,0
JUDQ01001006.1	237	.	T	C	38.04	PASS	AC=1;AF=1.00;AN=1;DP=20;FS=0.000;MLEAC=1;MLEAF=1.00;MQ=42.40;QD=7.61;SOR=3.611	GT:AD:DP:GQ:PL	1:0,5:5:48:48,0
JUDQ01001006.1	245	.	C	T	141.04	PASS	AC=1;AF=1.00;AN=1;DP=20;FS=0.000;MLEAC=1;MLEAF=1.00;MQ=42.40;QD=28.21;SOR=3.611	GT:AD:DP:GQ:PL	1:0,5:5:99:151,0
JUDQ01000101.1	52289	.	C	A	69.04	PASS	AC=1;AF=1.00;AN=1;DP=15;FS=0.000;MLEAC=1;MLEAF=1.00;MQ=45.77;QD=34.52;SOR=2.303	GT:AD:DP:GQ:PL	1:0,2:2:79:79,0
JUDQ01000101.1	52298	.	G	A	69.04	PASS	AC=1;AF=1.00;AN=1;DP=15;FS=0.000;MLEAC=1;MLEAF=1.00;MQ=45.77;QD=34.52;SOR=2.303	GT:AD:DP:GQ:PL	1:0,2:2:79:79,0
JUDQ01000101.1	52311	.	G	A	36.04	PASS	AC=1;AF=1.00;AN=1;DP=15;FS=0.000;MLEAC=1;MLEAF=1.00;MQ=45.77;QD=18.02;SOR=2.303	GT:AD:DP:GQ:PL	1:0,2:2:46:46,0
JUDQ01000105.1	16	.	G	A	114.04	PASS	AC=1;AF=1.00;AN=1;DP=16;FS=0.000;MLEAC=1;MLEAF=1.00;MQ=57.48;QD=19.01;SOR=3.912	GT:AD:DP:GQ:PL	1:0,6:6:99:124,0
JUDQ01000105.1	34	.	A	G	236.04	PASS	AC=1;AF=1.00;AN=1;DP=20;FS=0.000;MLEAC=1;MLEAF=1.00;MQ=57.99;QD=28.76;SOR=3.912	GT:AD:DP:GQ:PL	1:0,6:6:99:246,0
JUDQ01000105.1	36	.	C	T	236.04	PASS	AC=1;AF=1.00;AN=1;DP=20;FS=0.000;MLEAC=1;MLEAF=1.00;MQ=57.99;QD=29.94;SOR=3.912	GT:AD:DP:GQ:PL	1:0,6:6:99:246,0
JUDQ01000105.1	38	.	C	A	236.04	PASS	AC=1;AF=1.00;AN=1;DP=20;FS=0.000;MLEAC=1;MLEAF=1.00;MQ=57.99;QD=31.54;SOR=3.912	GT:AD:DP:GQ:PL	1:0,6:6:99:246,0
JUDQ01001061.1	1680	.	C	T	36.04	PASS	AC=1;AF=1.00;AN=1;DP=10;FS=0.000;MLEAC=1;MLEAF=1.00;MQ=25.60;QD=18.02;SOR=1.179	GT:AD:DP:GQ:PL	1:0,2:3:46:46,0
JUDQ01001061.1	1739	.	A	G	35.04	PASS	AC=1;AF=1.00;AN=1;DP=12;FS=0.000;MLEAC=1;MLEAF=1.00;MQ=25.20;QD=29.59;SOR=0.693	GT:AD:DP:GQ:PL	1:0,1:2:45:45,0
JUDQ01001061.1	1747	.	C	T	35.04	PASS	AC=1;AF=1.00;AN=1;DP=18;FS=0.000;MLEAC=1;MLEAF=1.00;MQ=24.70;QD=32.25;SOR=0.693	GT:AD:DP:GQ:PL	1:0,1:2:45:45,0
JUDQ01001061.1	1752	.	C	T	35.04	PASS	AC=1;AF=1.00;AN=1;DP=28;FS=0.000;MLEAC=1;MLEAF=1.00;MQ=24.38;QD=34.86;SOR=0.693	GT:AD:DP:GQ:PL	1:0,1:2:45:45,0
JUDQ01001061.1	1818	.	A	T	35.04	PASS	AC=1;AF=1.00;AN=1;DP=58;FS=0.000;MLEAC=1;MLEAF=1.00;MQ=25.38;QD=32.49;SOR=1.609	GT:AD:DP:GQ:PL	1:0,1:1:45:45,0
JUDQ01001061.1	1820	.	A	G	35.04	PASS	AC=1;AF=1.00;AN=1;DP=50;FS=0.000;MLEAC=1;MLEAF=1.00;MQ=25.24;QD=29.05;SOR=3.611	GT:AD:DP:GQ:PL	1:0,1:5:45:45,0
JUDQ01001061.1	1822	.	T	C	35.04	PASS	AC=1;AF=1.00;AN=1;DP=51;FS=0.000;MLEAC=1;MLEAF=1.00;MQ=25.20;QD=31.88;SOR=3.611	GT:AD:DP:GQ:PL	1:0,1:5:45:45,0
JUDQ01001061.1	1823	.	A	G	35.04	PASS	AC=1;AF=1.00;AN=1;DP=51;FS=0.000;MLEAC=1;MLEAF=1.00;MQ=25.20;QD=30.31;SOR=3.611	GT:AD:DP:GQ:PL	1:0,1:5:45:45,0
JUDQ01001061.1	1830	.	G	A	35.04	PASS	AC=1;AF=1.00;AN=1;DP=51;FS=0.000;MLEAC=1;MLEAF=1.00;MQ=25.20;QD=29.84;SOR=3.611	GT:AD:DP:GQ:PL	1:0,1:5:45:45,0
JUDQ01001068.1	1815	.	G	A	157.04	PASS	AC=1;AF=1.00;AN=1;DP=10;FS=0.000;MLEAC=1;MLEAF=1.00;MQ=34.29;QD=22.43;SOR=4.407	GT:AD:DP:GQ:PL	1:0,7:8:99:167,0
JUDQ01001068.1	1841	.	G	A	142.04	PASS	AC=1;AF=1.00;AN=1;DP=10;FS=0.000;MLEAC=1;MLEAF=1.00;MQ=34.29;QD=20.29;SOR=4.407	GT:AD:DP:GQ:PL	1:0,7:8:99:152,0
JUDQ01001100.1	1780	.	T	C	35.04	PASS	AC=1;AF=1.00;AN=1;DP=10;FS=0.000;MLEAC=1;MLEAF=1.00;MQ=58.52;QD=24.64;SOR=1.609	GT:AD:DP:GQ:PL	1:0,1:1:45:45,0
JUDQ01001100.1	1782	.	T	A	35.04	PASS	AC=1;AF=1.00;AN=1;DP=10;FS=0.000;MLEAC=1;MLEAF=1.00;MQ=58.52;QD=33.00;SOR=1.609	GT:AD:DP:GQ:PL	1:0,1:1:45:45,0
JUDQ01001104.1	789	.	A	G	317.04	PASS	AC=1;AF=1.00;AN=1;DP=43;FS=0.000;MLEAC=1;MLEAF=1.00;MQ=41.40;QD=30.03;SOR=2.303	GT:AD:DP:GQ:PL	1:0,8:10:99:327,0
JUDQ01001104.1	802	.	A	G	355.04	PASS	AC=1;AF=1.00;AN=1;DP=44;FS=0.000;MLEAC=1;MLEAF=1.00;MQ=41.04;QD=29.37;SOR=2.303	GT:AD:DP:GQ:PL	1:0,9:10:99:365,0
JUDQ01001104.1	822	.	T	C	362.04	PASS	AC=1;AF=1.00;AN=1;DP=44;FS=0.000;MLEAC=1;MLEAF=1.00;MQ=41.70;QD=31.53;SOR=1.609	GT:AD:DP:GQ:PL	1:0,9:10:99:372,0
JUDQ01001104.1	833	.	T	C	362.04	PASS	AC=1;AF=1.00;AN=1;DP=44;FS=0.000;MLEAC=1;MLEAF=1.00;MQ=41.70;QD=28.93;SOR=1.609	GT:AD:DP:GQ:PL	1:0,9:10:99:372,0
JUDQ01001104.1	846	.	T	C	362.04	PASS	AC=1;AF=1.00;AN=1;DP=42;FS=0.000;MLEAC=1;MLEAF=1.00;MQ=42.09;QD=28.80;SOR=1.609	GT:AD:DP:GQ:PL	1:0,9:10:99:372,0
JUDQ01001104.1	886	.	A	G	99.04	PASS	AC=1;AF=1.00;AN=1;DP=28;FS=0.000;MLEAC=1;MLEAF=1.00;MQ=44.00;QD=24.76;SOR=3.056	GT:AD:DP:GQ:PL	1:0,4:9:99:109,0
JUDQ01001104.1	890	.	A	G	99.04	PASS	AC=1;AF=1.00;AN=1;DP=19;FS=0.000;MLEAC=1;MLEAF=1.00;MQ=43.16;QD=24.76;SOR=1.085	GT:AD:DP:GQ:PL	1:0,4:10:99:109,0
JUDQ01001104.1	893	.	T	C	90.04	PASS	AC=1;AF=1.00;AN=1;DP=18;FS=0.000;MLEAC=1;MLEAF=1.00;MQ=42.54;QD=30.01;SOR=0.693	GT:AD:DP:GQ:PL	1:0,3:10:99:100,0
JUDQ01001104.1	898	.	T	C	90.04	PASS	AC=1;AF=1.00;AN=1;DP=17;FS=0.000;MLEAC=1;MLEAF=1.00;MQ=42.79;QD=30.01;SOR=0.693	GT:AD:DP:GQ:PL	1:0,3:10:99:100,0
JUDQ01001104.1	899	.	A	G	90.04	PASS	AC=1;AF=1.00;AN=1;DP=17;FS=0.000;MLEAC=1;MLEAF=1.00;MQ=42.79;QD=30.01;SOR=0.693	GT:AD:DP:GQ:PL	1:0,3:10:99:100,0
JUDQ01001104.1	908	.	T	C	80.04	PASS	AC=1;AF=1.00;AN=1;DP=16;FS=0.000;MLEAC=1;MLEAF=1.00;MQ=43.83;QD=31.66;SOR=1.085	GT:AD:DP:GQ:PL	1:0,2:10:90:90,0
JUDQ01001104.1	912	.	T	C	80.04	PASS	AC=1;AF=1.00;AN=1;DP=15;FS=0.000;MLEAC=1;MLEAF=1.00;MQ=43.75;QD=33.81;SOR=1.609	GT:AD:DP:GQ:PL	1:0,2:10:90:90,0
JUDQ01000111.1	51196	.	T	C	218.04	PASS	AC=1;AF=1.00;AN=1;DP=10;FS=0.000;MLEAC=1;MLEAF=1.00;MQ=58.45;QD=21.80;SOR=4.804	GT:AD:DP:GQ:PL	1:0,10:10:99:228,0
JUDQ01001131.1	97	.	A	G	104.04	PASS	AC=1;AF=1.00;AN=1;DP=75;FS=0.000;MLEAC=1;MLEAF=1.00;MQ=26.41;QD=9.46;SOR=3.442	GT:AD:DP:GQ:PL	1:0,11:11:99:114,0
JUDQ01001131.1	109	.	T	C	416.04	PASS	AC=1;AF=1.00;AN=1;DP=76;FS=0.000;MLEAC=1;MLEAF=1.00;MQ=26.34;QD=37.71;SOR=3.442	GT:AD:DP:GQ:PL	1:0,11:11:99:426,0
JUDQ01001131.1	117	.	A	G	416.04	PASS	AC=1;AF=1.00;AN=1;DP=76;FS=0.000;MLEAC=1;MLEAF=1.00;MQ=26.34;QD=25.52;SOR=3.442	GT:AD:DP:GQ:PL	1:0,11:11:99:426,0
JUDQ01001131.1	118	.	T	C	416.04	PASS	AC=1;AF=1.00;AN=1;DP=78;FS=0.000;MLEAC=1;MLEAF=1.00;MQ=26.24;QD=31.32;SOR=3.442	GT:AD:DP:GQ:PL	1:0,11:11:99:426,0
JUDQ01001131.1	119	.	A	G	416.04	PASS	AC=1;AF=1.00;AN=1;DP=78;FS=0.000;MLEAC=1;MLEAF=1.00;MQ=26.24;QD=35.16;SOR=3.442	GT:AD:DP:GQ:PL	1:0,11:11:99:426,0
JUDQ01001131.1	135	.	A	G	485.04	PASS	AC=1;AF=1.00;AN=1;DP=78;FS=0.000;MLEAC=1;MLEAF=1.00;MQ=26.24;QD=29.69;SOR=3.442	GT:AD:DP:GQ:PL	1:0,11:11:99:495,0
JUDQ01001131.1	140	.	A	G	485.04	PASS	AC=1;AF=1.00;AN=1;DP=78;FS=0.000;MLEAC=1;MLEAF=1.00;MQ=26.24;QD=29.03;SOR=3.442	GT:AD:DP:GQ:PL	1:0,11:11:99:495,0
JUDQ01001131.1	149	.	A	G	485.04	PASS	AC=1;AF=1.00;AN=1;DP=78;FS=0.000;MLEAC=1;MLEAF=1.00;MQ=26.24;QD=29.23;SOR=3.442	GT:AD:DP:GQ:PL	1:0,11:11:99:495,0
JUDQ01001131.1	153	.	A	G	485.04	PASS	AC=1;AF=1.00;AN=1;DP=78;FS=0.000;MLEAC=1;MLEAF=1.00;MQ=26.24;QD=28.85;SOR=3.442	GT:AD:DP:GQ:PL	1:0,11:11:99:495,0
JUDQ01001131.1	157	.	A	G	485.04	PASS	AC=1;AF=1.00;AN=1;DP=79;FS=0.000;MLEAC=1;MLEAF=1.00;MQ=26.93;QD=30.59;SOR=3.442	GT:AD:DP:GQ:PL	1:0,11:11:99:495,0
JUDQ01001131.1	164	.	A	G	485.04	PASS	AC=1;AF=1.00;AN=1;DP=80;FS=0.000;MLEAC=1;MLEAF=1.00;MQ=27.59;QD=27.90;SOR=3.442	GT:AD:DP:GQ:PL	1:0,11:11:99:495,0
JUDQ01001131.1	168	.	A	G	485.04	PASS	AC=1;AF=1.00;AN=1;DP=84;FS=0.000;MLEAC=1;MLEAF=1.00;MQ=27.51;QD=32.67;SOR=3.442	GT:AD:DP:GQ:PL	1:0,11:11:99:495,0
JUDQ01001131.1	180	.	A	G	440.04	PASS	AC=1;AF=1.00;AN=1;DP=86;FS=0.000;MLEAC=1;MLEAF=1.00;MQ=28.16;QD=27.99;SOR=3.258	GT:AD:DP:GQ:PL	1:0,10:10:99:450,0
JUDQ01001131.1	183	.	A	G	440.04	PASS	AC=1;AF=1.00;AN=1;DP=88;FS=0.000;MLEAC=1;MLEAF=1.00;MQ=29.89;QD=27.62;SOR=3.442	GT:AD:DP:GQ:PL	1:0,10:11:99:450,0
JUDQ01001131.1	184	.	T	C	440.04	PASS	AC=1;AF=1.00;AN=1;DP=89;FS=0.000;MLEAC=1;MLEAF=1.00;MQ=29.96;QD=28.59;SOR=3.442	GT:AD:DP:GQ:PL	1:0,10:11:99:450,0
JUDQ01001131.1	187	.	A	G	440.04	PASS	AC=1;AF=1.00;AN=1;DP=109;FS=0.000;MLEAC=1;MLEAF=1.00;MQ=32.43;QD=25.72;SOR=3.442	GT:AD:DP:GQ:PL	1:0,10:11:99:450,0
JUDQ01001131.1	195	.	T	C	440.04	PASS	AC=1;AF=1.00;AN=1;DP=115;FS=0.000;MLEAC=1;MLEAF=1.00;MQ=32.45;QD=31.95;SOR=3.442	GT:AD:DP:GQ:PL	1:0,10:11:99:450,0
JUDQ01001131.1	214	.	T	C	350.04	PASS	AC=1;AF=1.00;AN=1;DP=123;FS=0.000;MLEAC=1;MLEAF=1.00;MQ=32.72;QD=32.48;SOR=3.056	GT:AD:DP:GQ:PL	1:0,8:9:99:360,0
JUDQ01001131.1	215	.	A	G	350.04	PASS	AC=1;AF=1.00;AN=1;DP=123;FS=0.000;MLEAC=1;MLEAF=1.00;MQ=32.72;QD=23.34;SOR=3.056	GT:AD:DP:GQ:PL	1:0,8:9:99:360,0
JUDQ01001131.1	217	.	T	C	350.04	PASS	AC=1;AF=1.00;AN=1;DP=122;FS=0.000;MLEAC=1;MLEAF=1.00;MQ=32.86;QD=28.37;SOR=2.494	GT:AD:DP:GQ:PL	1:0,8:11:99:360,0
JUDQ01001131.1	222	.	T	C	350.04	PASS	AC=1;AF=1.00;AN=1;DP=124;FS=0.000;MLEAC=1;MLEAF=1.00;MQ=32.93;QD=29.82;SOR=2.494	GT:AD:DP:GQ:PL	1:0,8:11:99:360,0
JUDQ01001131.1	225	.	T	C	350.04	PASS	AC=1;AF=1.00;AN=1;DP=139;FS=0.000;MLEAC=1;MLEAF=1.00;MQ=32.76;QD=29.80;SOR=2.494	GT:AD:DP:GQ:PL	1:0,8:11:99:360,0
JUDQ01001132.1	868	.	A	G	1779.04	PASS	AC=1;AF=1.00;AN=1;DP=49;FS=0.000;MLEAC=1;MLEAF=1.00;MQ=25.94;QD=32.79;SOR=2.160	GT:AD:DP:GQ:PL	1:0,47:47:99:1789,0
JUDQ01001132.1	870	.	T	C	1779.04	PASS	AC=1;AF=1.00;AN=1;DP=49;FS=0.000;MLEAC=1;MLEAF=1.00;MQ=25.94;QD=32.28;SOR=2.160	GT:AD:DP:GQ:PL	1:0,47:47:99:1789,0
JUDQ01001132.1	872	.	A	G	1779.04	PASS	AC=1;AF=1.00;AN=1;DP=49;FS=0.000;MLEAC=1;MLEAF=1.00;MQ=25.94;QD=34.51;SOR=2.160	GT:AD:DP:GQ:PL	1:0,47:47:99:1789,0
JUDQ01001132.1	873	.	T	C	1779.04	PASS	AC=1;AF=1.00;AN=1;DP=49;FS=0.000;MLEAC=1;MLEAF=1.00;MQ=25.94;QD=29.49;SOR=2.160	GT:AD:DP:GQ:PL	1:0,47:47:99:1789,0
JUDQ01001132.1	886	.	T	C	1345.04	PASS	AC=1;AF=1.00;AN=1;DP=49;FS=0.000;MLEAC=1;MLEAF=1.00;MQ=25.94;QD=28.62;SOR=2.160	GT:AD:DP:GQ:PL	1:0,47:47:99:1355,0
JUDQ01001132.1	888	.	A	G	1345.04	PASS	AC=1;AF=1.00;AN=1;DP=49;FS=0.000;MLEAC=1;MLEAF=1.00;MQ=25.94;QD=28.62;SOR=2.160	GT:AD:DP:GQ:PL	1:0,47:47:99:1355,0
JUDQ01001132.1	892	.	T	C	1345.04	PASS	AC=1;AF=1.00;AN=1;DP=49;FS=0.000;MLEAC=1;MLEAF=1.00;MQ=25.94;QD=28.62;SOR=2.160	GT:AD:DP:GQ:PL	1:0,47:47:99:1355,0
JUDQ01000119.1	13022	.	T	C	660.04	PASS	AC=1;AF=1.00;AN=1;DP=17;FS=0.000;MLEAC=1;MLEAF=1.00;MQ=39.67;QD=27.51;SOR=5.784	GT:AD:DP:GQ:PL	1:0,17:17:99:670,0
JUDQ01000119.1	13026	.	G	A	660.04	PASS	AC=1;AF=1.00;AN=1;DP=17;FS=0.000;MLEAC=1;MLEAF=1.00;MQ=39.67;QD=25.42;SOR=5.784	GT:AD:DP:GQ:PL	1:0,17:17:99:670,0
JUDQ01000119.1	13028	.	T	C	660.04	PASS	AC=1;AF=1.00;AN=1;DP=17;FS=0.000;MLEAC=1;MLEAF=1.00;MQ=39.67;QD=25.11;SOR=5.784	GT:AD:DP:GQ:PL	1:0,17:17:99:670,0
JUDQ01000119.1	13045	.	T	C	152.04	PASS	AC=1;AF=1.00;AN=1;DP=17;FS=0.000;MLEAC=1;MLEAF=1.00;MQ=39.67;QD=8.94;SOR=5.784	GT:AD:DP:GQ:PL	1:0,17:17:99:162,0
JUDQ01000012.1	84539	.	G	GCC	440.01	PASS	AC=1;AF=1.00;AN=1;DP=10;FS=0.000;MLEAC=1;MLEAF=1.00;MQ=60.00;QD=26.46;SOR=4.804	GT:AD:DP:GQ:PL	1:0,10:10:99:450,0
JUDQ01000012.1	210876	.	G	T	112.04	PASS	AC=1;AF=1.00;AN=1;DP=25;FS=0.000;MLEAC=1;MLEAF=1.00;MQ=59.81;QD=28.01;SOR=3.258	GT:AD:DP:GQ:PL	1:0,4:4:99:122,0
JUDQ01000012.1	210887	.	A	G	103.04	PASS	AC=1;AF=1.00;AN=1;DP=25;FS=0.000;MLEAC=1;MLEAF=1.00;MQ=59.81;QD=34.35;SOR=3.258	GT:AD:DP:GQ:PL	1:0,3:4:99:113,0
JUDQ01000012.1	210893	.	C	G	80.04	PASS	AC=1;AF=1.00;AN=1;DP=24;FS=0.000;MLEAC=1;MLEAF=1.00;MQ=59.80;QD=33.00;SOR=3.258	GT:AD:DP:GQ:PL	1:0,2:4:90:90,0
JUDQ01000012.1	210895	.	A	T	80.04	PASS	AC=1;AF=1.00;AN=1;DP=24;FS=0.000;MLEAC=1;MLEAF=1.00;MQ=59.80;QD=34.68;SOR=3.258	GT:AD:DP:GQ:PL	1:0,2:4:90:90,0
JUDQ01000012.1	210897	.	A	G	80.04	PASS	AC=1;AF=1.00;AN=1;DP=24;FS=0.000;MLEAC=1;MLEAF=1.00;MQ=59.80;QD=28.19;SOR=3.258	GT:AD:DP:GQ:PL	1:0,2:4:90:90,0
JUDQ01000012.1	210905	.	C	T	80.04	PASS	AC=1;AF=1.00;AN=1;DP=24;FS=0.000;MLEAC=1;MLEAF=1.00;MQ=59.80;QD=34.60;SOR=3.258	GT:AD:DP:GQ:PL	1:0,2:4:90:90,0
JUDQ01000012.1	210907	.	A	G	80.04	PASS	AC=1;AF=1.00;AN=1;DP=24;FS=0.000;MLEAC=1;MLEAF=1.00;MQ=59.80;QD=26.38;SOR=3.258	GT:AD:DP:GQ:PL	1:0,2:4:90:90,0
JUDQ01001205.1	658	.	A	G	35.04	PASS	AC=1;AF=1.00;AN=1;DP=35;FS=0.000;MLEAC=1;MLEAF=1.00;MQ=33.85;QD=26.69;SOR=1.179	GT:AD:DP:GQ:PL	1:0,1:3:45:45,0
JUDQ01001205.1	667	.	T	C	35.04	PASS	AC=1;AF=1.00;AN=1;DP=32;FS=0.000;MLEAC=1;MLEAF=1.00;MQ=32.78;QD=28.43;SOR=1.179	GT:AD:DP:GQ:PL	1:0,1:3:45:45,0
JUDQ01001205.1	671	.	A	G	35.04	PASS	AC=1;AF=1.00;AN=1;DP=30;FS=0.000;MLEAC=1;MLEAF=1.00;MQ=32.94;QD=33.78;SOR=1.179	GT:AD:DP:GQ:PL	1:0,1:3:45:45,0
JUDQ01001205.1	680	.	A	G	35.04	PASS	AC=1;AF=1.00;AN=1;DP=29;FS=0.000;MLEAC=1;MLEAF=1.00;MQ=33.18;QD=30.23;SOR=1.179	GT:AD:DP:GQ:PL	1:0,1:3:45:45,0
JUDQ01001205.1	693	.	A	G	35.04	PASS	AC=1;AF=1.00;AN=1;DP=28;FS=0.000;MLEAC=1;MLEAF=1.00;MQ=32.78;QD=24.95;SOR=1.179	GT:AD:DP:GQ:PL	1:0,1:3:45:45,0
JUDQ01001205.1	705	.	T	C	35.04	PASS	AC=1;AF=1.00;AN=1;DP=22;FS=0.000;MLEAC=1;MLEAF=1.00;MQ=34.39;QD=28.10;SOR=1.179	GT:AD:DP:GQ:PL	1:0,1:3:45:45,0
JUDQ01000121.1	52165	.	CT	C	429.01	PASS	AC=1;AF=1.00;AN=1;DP=11;FS=0.000;MLEAC=1;MLEAF=1.00;MQ=60.00;QD=27.85;SOR=4.977	GT:AD:DP:GQ:PL	1:0,11:11:99:439,0
JUDQ01001216.1	641	.	T	C	35.04	PASS	AC=1;AF=1.00;AN=1;DP=18;FS=0.000;MLEAC=1;MLEAF=1.00;MQ=35.20;QD=32.43;SOR=2.303	GT:AD:DP:GQ:PL	1:0,1:2:45:45,0
JUDQ01001216.1	646	.	T	C	35.04	PASS	AC=1;AF=1.00;AN=1;DP=18;FS=0.000;MLEAC=1;MLEAF=1.00;MQ=35.20;QD=31.27;SOR=2.303	GT:AD:DP:GQ:PL	1:0,1:2:45:45,0
JUDQ01001216.1	647	.	A	G	35.04	PASS	AC=1;AF=1.00;AN=1;DP=18;FS=0.000;MLEAC=1;MLEAF=1.00;MQ=35.20;QD=27.84;SOR=2.303	GT:AD:DP:GQ:PL	1:0,1:2:45:45,0
JUDQ01001216.1	670	.	T	C	35.04	PASS	AC=1;AF=1.00;AN=1;DP=17;FS=0.000;MLEAC=1;MLEAF=1.00;MQ=35.58;QD=26.40;SOR=2.303	GT:AD:DP:GQ:PL	1:0,1:2:45:45,0
JUDQ01001216.1	674	.	G	A	35.04	PASS	AC=1;AF=1.00;AN=1;DP=16;FS=0.000;MLEAC=1;MLEAF=1.00;MQ=35.49;QD=29.56;SOR=2.303	GT:AD:DP:GQ:PL	1:0,1:2:45:45,0
JUDQ01001216.1	676	.	C	T	35.04	PASS	AC=1;AF=1.00;AN=1;DP=16;FS=0.000;MLEAC=1;MLEAF=1.00;MQ=35.49;QD=37.92;SOR=2.303	GT:AD:DP:GQ:PL	1:0,1:2:45:45,0
JUDQ01001216.1	689	.	T	C	35.04	PASS	AC=1;AF=1.00;AN=1;DP=15;FS=0.000;MLEAC=1;MLEAF=1.00;MQ=34.11;QD=32.64;SOR=2.303	GT:AD:DP:GQ:PL	1:0,1:2:45:45,0
JUDQ01001216.1	690	.	A	G	35.04	PASS	AC=1;AF=1.00;AN=1;DP=15;FS=0.000;MLEAC=1;MLEAF=1.00;MQ=34.11;QD=30.30;SOR=2.303	GT:AD:DP:GQ:PL	1:0,1:2:45:45,0
JUDQ01001216.1	704	.	T	C	35.04	PASS	AC=1;AF=1.00;AN=1;DP=14;FS=0.000;MLEAC=1;MLEAF=1.00;MQ=34.19;QD=30.93;SOR=2.303	GT:AD:DP:GQ:PL	1:0,1:2:45:45,0
JUDQ01000122.1	63	.	AGG	A	59.01	PASS	AC=1;AF=1.00;AN=1;DP=11;FS=0.000;MLEAC=1;MLEAF=1.00;MQ=57.87;QD=29.50;SOR=2.303	GT:AD:DP:GQ:PL	1:0,2:2:69:69,0
JUDQ01000123.1	7836	.	AGCC	A	395.01	PASS	AC=1;AF=1.00;AN=1;DP=12;FS=0.000;MLEAC=1;MLEAF=1.00;MQ=45.97;QD=28.24;SOR=1.085	GT:AD:DP:GQ:PL	1:0,9:10:99:405,0
JUDQ01000123.1	7842	.	T	TGCC	395.01	PASS	AC=1;AF=1.00;AN=1;DP=12;FS=0.000;MLEAC=1;MLEAF=1.00;MQ=45.97;QD=33.76;SOR=1.085	GT:AD:DP:GQ:PL	1:0,9:10:99:405,0
JUDQ01000123.1	8273	.	A	C	141.04	PASS	AC=1;AF=1.00;AN=1;DP=14;FS=0.000;MLEAC=1;MLEAF=1.00;MQ=58.71;QD=28.21;SOR=1.402	GT:AD:DP:GQ:PL	1:0,5:9:99:151,0
JUDQ01000123.1	8282	.	A	T	141.04	PASS	AC=1;AF=1.00;AN=1;DP=14;FS=0.000;MLEAC=1;MLEAF=1.00;MQ=58.71;QD=28.21;SOR=1.402	GT:AD:DP:GQ:PL	1:0,5:9:99:151,0
JUDQ01000123.1	8294	.	A	C	141.04	PASS	AC=1;AF=1.00;AN=1;DP=14;FS=0.000;MLEAC=1;MLEAF=1.00;MQ=58.71;QD=28.21;SOR=1.402	GT:AD:DP:GQ:PL	1:0,5:9:99:151,0
JUDQ01000123.1	8297	.	G	A	141.04	PASS	AC=1;AF=1.00;AN=1;DP=14;FS=0.000;MLEAC=1;MLEAF=1.00;MQ=58.71;QD=28.21;SOR=1.402	GT:AD:DP:GQ:PL	1:0,5:9:99:151,0
JUDQ01000123.1	8309	.	C	A	68.04	PASS	AC=1;AF=1.00;AN=1;DP=12;FS=0.000;MLEAC=1;MLEAF=1.00;MQ=58.74;QD=17.01;SOR=1.402	GT:AD:DP:GQ:PL	1:0,4:9:78:78,0
JUDQ01001278.1	534	.	A	G	35.04	PASS	AC=1;AF=1.00;AN=1;DP=40;FS=0.000;MLEAC=1;MLEAF=1.00;MQ=42.80;QD=29.97;SOR=1.179	GT:AD:DP:GQ:PL	1:0,1:3:45:45,0
JUDQ01001278.1	539	.	A	G	111.04	PASS	AC=1;AF=1.00;AN=1;DP=47;FS=0.000;MLEAC=1;MLEAF=1.00;MQ=41.27;QD=28.73;SOR=2.833	GT:AD:DP:GQ:PL	1:0,3:3:99:121,0
JUDQ01001278.1	556	.	A	G	111.04	PASS	AC=1;AF=1.00;AN=1;DP=47;FS=0.000;MLEAC=1;MLEAF=1.00;MQ=41.27;QD=29.83;SOR=2.833	GT:AD:DP:GQ:PL	1:0,3:3:99:121,0
JUDQ01001278.1	578	.	T	C	111.04	PASS	AC=1;AF=1.00;AN=1;DP=47;FS=0.000;MLEAC=1;MLEAF=1.00;MQ=41.27;QD=30.16;SOR=2.833	GT:AD:DP:GQ:PL	1:0,3:3:99:121,0
JUDQ01001278.1	585	.	A	G	111.04	PASS	AC=1;AF=1.00;AN=1;DP=41;FS=0.000;MLEAC=1;MLEAF=1.00;MQ=41.78;QD=31.57;SOR=2.833	GT:AD:DP:GQ:PL	1:0,3:3:99:121,0
JUDQ01001278.1	595	.	A	G	111.04	PASS	AC=1;AF=1.00;AN=1;DP=37;FS=0.000;MLEAC=1;MLEAF=1.00;MQ=42.22;QD=27.22;SOR=2.833	GT:AD:DP:GQ:PL	1:0,3:3:99:121,0
JUDQ01000013.1	29050	.	G	A	227.04	PASS	AC=1;AF=1.00;AN=1;DP=11;FS=0.000;MLEAC=1;MLEAF=1.00;MQ=60.00;QD=20.64;SOR=4.977	GT:AD:DP:GQ:PL	1:0,11:11:99:237,0
JUDQ01000013.1	32884	.	A	C	257.04	PASS	AC=1;AF=1.00;AN=1;DP=10;FS=0.000;MLEAC=1;MLEAF=1.00;MQ=60.00;QD=28.56;SOR=4.615	GT:AD:DP:GQ:PL	1:0,9:9:99:267,0
JUDQ01000013.1	32917	.	C	T	126.04	PASS	AC=1;AF=1.00;AN=1;DP=12;FS=0.000;MLEAC=1;MLEAF=1.00;MQ=60.00;QD=12.60;SOR=4.804	GT:AD:DP:GQ:PL	1:0,10:10:99:136,0
JUDQ01000013.1	134546	.	G	A	119.04	PASS	AC=1;AF=1.00;AN=1;DP=21;FS=0.000;MLEAC=1;MLEAF=1.00;MQ=57.74;QD=19.84;SOR=2.303	GT:AD:DP:GQ:PL	1:0,6:6:99:129,0
JUDQ01000013.1	134581	.	C	T	180.04	PASS	AC=1;AF=1.00;AN=1;DP=16;FS=0.000;MLEAC=1;MLEAF=1.00;MQ=57.02;QD=30.01;SOR=2.303	GT:AD:DP:GQ:PL	1:0,6:6:99:190,0
JUDQ01000013.1	134590	.	C	T	180.04	PASS	AC=1;AF=1.00;AN=1;DP=16;FS=0.000;MLEAC=1;MLEAF=1.00;MQ=57.02;QD=30.01;SOR=2.303	GT:AD:DP:GQ:PL	1:0,6:6:99:190,0
JUDQ01000013.1	134609	.	C	T	80.04	PASS	AC=1;AF=1.00;AN=1;DP=13;FS=0.000;MLEAC=1;MLEAF=1.00;MQ=59.29;QD=29.82;SOR=2.303	GT:AD:DP:GQ:PL	1:0,2:6:90:90,0
JUDQ01000013.1	134611	.	C	T	35.04	PASS	AC=1;AF=1.00;AN=1;DP=12;FS=0.000;MLEAC=1;MLEAF=1.00;MQ=60.00;QD=27.24;SOR=3.912	GT:AD:DP:GQ:PL	1:0,1:6:45:45,0
JUDQ01000130.1	6331	.	T	C	215.04	PASS	AC=1;AF=1.00;AN=1;DP=10;FS=0.000;MLEAC=1;MLEAF=1.00;MQ=32.42;QD=36.46;SOR=1.179	GT:AD:DP:GQ:PL	1:0,5:8:99:225,0
JUDQ01000130.1	6334	.	A	G	215.04	PASS	AC=1;AF=1.00;AN=1;DP=10;FS=0.000;MLEAC=1;MLEAF=1.00;MQ=32.42;QD=30.60;SOR=1.179	GT:AD:DP:GQ:PL	1:0,5:8:99:225,0
JUDQ01000130.1	6338	.	A	G	215.04	PASS	AC=1;AF=1.00;AN=1;DP=10;FS=0.000;MLEAC=1;MLEAF=1.00;MQ=32.42;QD=31.55;SOR=1.179	GT:AD:DP:GQ:PL	1:0,5:8:99:225,0
JUDQ01000130.1	6344	.	T	C	215.04	PASS	AC=1;AF=1.00;AN=1;DP=10;FS=0.000;MLEAC=1;MLEAF=1.00;MQ=32.42;QD=35.85;SOR=1.179	GT:AD:DP:GQ:PL	1:0,5:8:99:225,0
JUDQ01000130.1	6348	.	T	C	215.04	PASS	AC=1;AF=1.00;AN=1;DP=11;FS=0.000;MLEAC=1;MLEAF=1.00;MQ=32.86;QD=29.86;SOR=1.179	GT:AD:DP:GQ:PL	1:0,5:8:99:225,0
JUDQ01000130.1	6349	.	A	G	225.04	PASS	AC=1;AF=1.00;AN=1;DP=12;FS=0.000;MLEAC=1;MLEAF=1.00;MQ=33.23;QD=32.83;SOR=1.863	GT:AD:DP:GQ:PL	1:0,6:8:99:235,0
JUDQ01000130.1	6352	.	A	G	225.04	PASS	AC=1;AF=1.00;AN=1;DP=16;FS=0.000;MLEAC=1;MLEAF=1.00;MQ=34.21;QD=31.31;SOR=3.912	GT:AD:DP:GQ:PL	1:0,6:6:99:235,0
JUDQ01000130.1	9227	.	T	C	111.04	PASS	AC=1;AF=1.00;AN=1;DP=20;FS=0.000;MLEAC=1;MLEAF=1.00;MQ=57.42;QD=28.83;SOR=0.693	GT:AD:DP:GQ:PL	1:0,3:6:99:121,0
JUDQ01000130.1	9230	.	T	C	57.04	PASS	AC=1;AF=1.00;AN=1;DP=20;FS=0.000;MLEAC=1;MLEAF=1.00;MQ=56.47;QD=19.01;SOR=1.022	GT:AD:DP:GQ:PL	1:0,3:5:67:67,0
JUDQ01000130.1	9234	.	T	C	149.04	PASS	AC=1;AF=1.00;AN=1;DP=22;FS=0.000;MLEAC=1;MLEAF=1.00;MQ=55.11;QD=29.81;SOR=3.611	GT:AD:DP:GQ:PL	1:0,5:5:99:159,0
JUDQ01000130.1	9243	.	A	G	85.04	PASS	AC=1;AF=1.00;AN=1;DP=22;FS=0.000;MLEAC=1;MLEAF=1.00;MQ=55.11;QD=17.01;SOR=3.611	GT:AD:DP:GQ:PL	1:0,5:5:95:95,0
JUDQ01000130.1	9264	.	A	G	47.04	PASS	AC=1;AF=1.00;AN=1;DP=22;FS=0.000;MLEAC=1;MLEAF=1.00;MQ=55.11;QD=7.84;SOR=3.912	GT:AD:DP:GQ:PL	1:0,6:6:57:57,0
JUDQ01000130.1	9276	.	T	C	103.04	PASS	AC=1;AF=1.00;AN=1;DP=19;FS=0.000;MLEAC=1;MLEAF=1.00;MQ=54.30;QD=17.17;SOR=3.912	GT:AD:DP:GQ:PL	1:0,6:6:99:113,0
JUDQ01000130.1	12486	.	T	C	161.04	PASS	AC=1;AF=1.00;AN=1;BaseQRankSum=-1.534e+00;DP=10;FS=0.000;MLEAC=1;MLEAF=1.00;MQ=49.99;MQRankSum=1.53;QD=20.13;ReadPosRankSum=-8.870e-01;SOR=0.693	GT:AD:DP:GQ:PL	1:1,7:8:99:171,0
JUDQ01000130.1	12508	.	T	C	125.04	PASS	AC=1;AF=1.00;AN=1;BaseQRankSum=-2.515e+00;DP=10;FS=0.000;MLEAC=1;MLEAF=1.00;MQ=49.99;MQRankSum=1.24;QD=13.89;ReadPosRankSum=-1.510e+00;SOR=0.446	GT:AD:DP:GQ:PL	1:3,6:9:99:135,0
JUDQ01000130.1	24079	.	T	C	180.04	PASS	AC=1;AF=1.00;AN=1;DP=10;FS=0.000;MLEAC=1;MLEAF=1.00;MQ=52.62;QD=25.72;SOR=2.303	GT:AD:DP:GQ:PL	1:0,7:10:99:190,0
JUDQ01000130.1	24084	.	A	G	66.04	PASS	AC=1;AF=1.00;AN=1;DP=11;FS=0.000;MLEAC=1;MLEAF=1.00;MQ=51.60;QD=8.26;SOR=3.258	GT:AD:DP:GQ:PL	1:0,8:10:76:76,0
JUDQ01000130.1	24096	.	T	C	334.04	PASS	AC=1;AF=1.00;AN=1;DP=11;FS=0.000;MLEAC=1;MLEAF=1.00;MQ=51.60;QD=29.75;SOR=3.258	GT:AD:DP:GQ:PL	1:0,8:10:99:344,0
JUDQ01000130.1	24100	.	A	G	334.04	PASS	AC=1;AF=1.00;AN=1;DP=11;FS=0.000;MLEAC=1;MLEAF=1.00;MQ=51.60;QD=23.71;SOR=3.258	GT:AD:DP:GQ:PL	1:0,8:10:99:344,0
JUDQ01000130.1	24107	.	A	G	334.04	PASS	AC=1;AF=1.00;AN=1;DP=11;FS=0.000;MLEAC=1;MLEAF=1.00;MQ=51.60;QD=28.46;SOR=3.258	GT:AD:DP:GQ:PL	1:0,8:10:99:344,0
JUDQ01000130.1	28466	.	T	C	80.04	PASS	AC=1;AF=1.00;AN=1;DP=79;FS=0.000;MLEAC=1;MLEAF=1.00;MQ=59.47;QD=31.20;SOR=2.494	GT:AD:DP:GQ:PL	1:0,2:11:90:90,0
JUDQ01000130.1	28478	.	T	C	253.04	PASS	AC=1;AF=1.00;AN=1;DP=80;FS=0.000;MLEAC=1;MLEAF=1.00;MQ=58.78;QD=33.27;SOR=0.859	GT:AD:DP:GQ:PL	1:0,6:11:99:263,0
JUDQ01000130.1	28494	.	A	G	251.04	PASS	AC=1;AF=1.00;AN=1;DP=81;FS=0.000;MLEAC=1;MLEAF=1.00;MQ=58.74;QD=27.89;SOR=2.494	GT:AD:DP:GQ:PL	1:0,9:11:99:261,0
JUDQ01000130.1	28501	.	C	T	99.04	PASS	AC=1;AF=1.00;AN=1;BaseQRankSum=1.34;DP=81;FS=3.090;MLEAC=1;MLEAF=1.00;MQ=58.74;MQRankSum=-9.670e-01;QD=11.00;ReadPosRankSum=1.50;SOR=0.148	GT:AD:DP:GQ:PL	1:4,5:11:99:109,0
JUDQ01000130.1	41192	.	C	T	293.04	PASS	AC=1;AF=1.00;AN=1;DP=13;FS=0.000;MLEAC=1;MLEAF=1.00;MQ=58.45;QD=22.54;SOR=1.609	GT:AD:DP:GQ:PL	1:0,13:13:99:303,0
JUDQ01000130.1	45774	.	A	AGCCAG	35.01	PASS	AC=1;AF=1.00;AN=1;DP=16;FS=0.000;MLEAC=1;MLEAF=1.00;MQ=58.54;QD=27.66;SOR=1.609	GT:AD:DP:GQ:PL	1:0,1:1:45:45,0
JUDQ01000130.1	45788	.	A	G	35.04	PASS	AC=1;AF=1.00;AN=1;DP=15;FS=0.000;MLEAC=1;MLEAF=1.00;MQ=58.44;QD=36.76;SOR=1.609	GT:AD:DP:GQ:PL	1:0,1:1:45:45,0
JUDQ01000130.1	45795	.	T	C	35.04	PASS	AC=1;AF=1.00;AN=1;DP=15;FS=0.000;MLEAC=1;MLEAF=1.00;MQ=58.44;QD=27.09;SOR=1.609	GT:AD:DP:GQ:PL	1:0,1:1:45:45,0
JUDQ01000130.1	45798	.	A	ATG	35.01	PASS	AC=1;AF=1.00;AN=1;DP=15;FS=0.000;MLEAC=1;MLEAF=1.00;MQ=58.44;QD=28.37;SOR=1.609	GT:AD:DP:GQ:PL	1:0,1:1:45:45,0
JUDQ01000130.1	45938	.	A	G	485.04	PASS	AC=1;AF=1.00;AN=1;DP=11;FS=0.000;MLEAC=1;MLEAF=1.00;MQ=35.17;QD=33.47;SOR=4.977	GT:AD:DP:GQ:PL	1:0,11:11:99:495,0
JUDQ01000130.1	45940	.	GC	G	485.01	PASS	AC=1;AF=1.00;AN=1;DP=11;FS=0.000;MLEAC=1;MLEAF=1.00;MQ=35.17;QD=30.21;SOR=4.977	GT:AD:DP:GQ:PL	1:0,11:11:99:495,0
JUDQ01000130.1	45942	.	A	T	485.04	PASS	AC=1;AF=1.00;AN=1;DP=11;FS=0.000;MLEAC=1;MLEAF=1.00;MQ=35.17;QD=32.63;SOR=4.977	GT:AD:DP:GQ:PL	1:0,11:11:99:495,0
JUDQ01000130.1	45946	.	A	C	485.04	PASS	AC=1;AF=1.00;AN=1;DP=11;FS=0.000;MLEAC=1;MLEAF=1.00;MQ=35.17;QD=23.83;SOR=4.977	GT:AD:DP:GQ:PL	1:0,11:11:99:495,0
JUDQ01000130.1	45952	.	G	A	485.04	PASS	AC=1;AF=1.00;AN=1;DP=11;FS=0.000;MLEAC=1;MLEAF=1.00;MQ=35.17;QD=31.28;SOR=4.977	GT:AD:DP:GQ:PL	1:0,11:11:99:495,0
JUDQ01000130.1	45973	.	T	C	85.04	PASS	AC=1;AF=1.00;AN=1;DP=11;FS=0.000;MLEAC=1;MLEAF=1.00;MQ=35.17;QD=8.50;SOR=4.804	GT:AD:DP:GQ:PL	1:0,10:10:95:95,0
JUDQ01000130.1	84745	.	G	A	60.04	PASS	AC=1;AF=1.00;AN=1;DP=11;FS=0.000;MLEAC=1;MLEAF=1.00;MQ=58.94;QD=20.01;SOR=2.833	GT:AD:DP:GQ:PL	1:0,3:3:70:70,0
JUDQ01000132.1	75482	.	G	C	266.04	PASS	AC=1;AF=1.00;AN=1;DP=15;FS=0.000;MLEAC=1;MLEAF=1.00;MQ=60.00;QD=17.74;SOR=2.448	GT:AD:DP:GQ:PL	1:0,15:15:99:276,0
JUDQ01000132.1	75489	.	T	C	266.04	PASS	AC=1;AF=1.00;AN=1;DP=15;FS=0.000;MLEAC=1;MLEAF=1.00;MQ=60.00;QD=17.74;SOR=2.448	GT:AD:DP:GQ:PL	1:0,15:15:99:276,0
JUDQ01000132.1	84539	.	G	A	215.04	PASS	AC=1;AF=1.00;AN=1;DP=19;FS=0.000;MLEAC=1;MLEAF=1.00;MQ=56.43;QD=36.84;SOR=3.611	GT:AD:DP:GQ:PL	1:0,5:5:99:225,0
JUDQ01000132.1	84542	.	A	G	215.04	PASS	AC=1;AF=1.00;AN=1;DP=20;FS=0.000;MLEAC=1;MLEAF=1.00;MQ=55.69;QD=32.65;SOR=3.611	GT:AD:DP:GQ:PL	1:0,5:5:99:225,0
JUDQ01000132.1	84556	.	A	G	215.04	PASS	AC=1;AF=1.00;AN=1;DP=18;FS=0.000;MLEAC=1;MLEAF=1.00;MQ=55.19;QD=32.47;SOR=3.611	GT:AD:DP:GQ:PL	1:0,5:5:99:225,0
JUDQ01000132.1	84569	.	A	G	215.04	PASS	AC=1;AF=1.00;AN=1;DP=17;FS=0.000;MLEAC=1;MLEAF=1.00;MQ=54.89;QD=35.67;SOR=3.611	GT:AD:DP:GQ:PL	1:0,5:5:99:225,0
JUDQ01000132.1	84589	.	C	A	215.04	PASS	AC=1;AF=1.00;AN=1;DP=17;FS=0.000;MLEAC=1;MLEAF=1.00;MQ=54.89;QD=31.70;SOR=3.611	GT:AD:DP:GQ:PL	1:0,5:5:99:225,0
JUDQ01000132.1	84591	.	C	T	215.04	PASS	AC=1;AF=1.00;AN=1;DP=15;FS=0.000;MLEAC=1;MLEAF=1.00;MQ=55.44;QD=29.77;SOR=3.611	GT:AD:DP:GQ:PL	1:0,5:5:99:225,0
JUDQ01000132.1	84595	.	G	A	215.04	PASS	AC=1;AF=1.00;AN=1;DP=15;FS=0.000;MLEAC=1;MLEAF=1.00;MQ=55.44;QD=31.63;SOR=3.611	GT:AD:DP:GQ:PL	1:0,5:5:99:225,0
JUDQ01000132.1	84606	.	T	C	215.04	PASS	AC=1;AF=1.00;AN=1;DP=15;FS=0.000;MLEAC=1;MLEAF=1.00;MQ=55.44;QD=31.87;SOR=3.611	GT:AD:DP:GQ:PL	1:0,5:5:99:225,0
JUDQ01000132.1	84617	.	G	A	215.04	PASS	AC=1;AF=1.00;AN=1;DP=14;FS=0.000;MLEAC=1;MLEAF=1.00;MQ=55.10;QD=26.47;SOR=3.611	GT:AD:DP:GQ:PL	1:0,5:5:99:225,0
JUDQ01000132.1	84620	.	G	GA	215.01	PASS	AC=1;AF=1.00;AN=1;DP=14;FS=0.000;MLEAC=1;MLEAF=1.00;MQ=55.10;QD=31.36;SOR=3.611	GT:AD:DP:GQ:PL	1:0,5:5:99:225,0
JUDQ01000133.1	40073	.	A	G	133.04	PASS	AC=1;AF=1.00;AN=1;DP=15;FS=0.000;MLEAC=1;MLEAF=1.00;MQ=57.52;QD=8.87;SOR=5.549	GT:AD:DP:GQ:PL	1:0,15:15:99:143,0
JUDQ01000135.1	38696	.	G	A	478.04	PASS	AC=1;AF=1.00;AN=1;DP=11;FS=0.000;MLEAC=1;MLEAF=1.00;MQ=45.60;QD=31.68;SOR=1.802	GT:AD:DP:GQ:PL	1:0,11:11:99:488,0
JUDQ01000135.1	38704	.	C	T	478.04	PASS	AC=1;AF=1.00;AN=1;DP=11;FS=0.000;MLEAC=1;MLEAF=1.00;MQ=45.60;QD=25.02;SOR=1.802	GT:AD:DP:GQ:PL	1:0,11:11:99:488,0
JUDQ01000135.1	38708	.	C	T	478.04	PASS	AC=1;AF=1.00;AN=1;DP=11;FS=0.000;MLEAC=1;MLEAF=1.00;MQ=45.60;QD=27.21;SOR=1.802	GT:AD:DP:GQ:PL	1:0,11:11:99:488,0
JUDQ01000135.1	38732	.	T	C	334.04	PASS	AC=1;AF=1.00;AN=1;DP=11;FS=0.000;MLEAC=1;MLEAF=1.00;MQ=45.60;QD=30.37;SOR=1.802	GT:AD:DP:GQ:PL	1:0,11:11:99:344,0
JUDQ01000135.1	38741	.	G	A	334.04	PASS	AC=1;AF=1.00;AN=1;DP=11;FS=0.000;MLEAC=1;MLEAF=1.00;MQ=45.60;QD=30.37;SOR=1.802	GT:AD:DP:GQ:PL	1:0,11:11:99:344,0
JUDQ01000135.1	45550	.	A	G	114.04	PASS	AC=1;AF=1.00;AN=1;DP=13;FS=0.000;MLEAC=1;MLEAF=1.00;MQ=38.11;QD=8.77;SOR=1.179	GT:AD:DP:GQ:PL	1:0,13:13:99:124,0
JUDQ01000135.1	45571	.	T	C	477.04	PASS	AC=1;AF=1.00;AN=1;DP=13;FS=0.000;MLEAC=1;MLEAF=1.00;MQ=38.11;QD=27.49;SOR=1.179	GT:AD:DP:GQ:PL	1:0,13:13:99:487,0
JUDQ01000135.1	45578	.	C	T	477.04	PASS	AC=1;AF=1.00;AN=1;DP=13;FS=0.000;MLEAC=1;MLEAF=1.00;MQ=38.11;QD=34.31;SOR=1.179	GT:AD:DP:GQ:PL	1:0,13:13:99:487,0
JUDQ01000135.1	45589	.	C	T	386.04	PASS	AC=1;AF=1.00;AN=1;DP=13;FS=0.000;MLEAC=1;MLEAF=1.00;MQ=38.11;QD=29.70;SOR=1.179	GT:AD:DP:GQ:PL	1:0,13:13:99:396,0
JUDQ01000135.1	45593	.	G	A	386.04	PASS	AC=1;AF=1.00;AN=1;DP=13;FS=0.000;MLEAC=1;MLEAF=1.00;MQ=38.11;QD=29.70;SOR=1.179	GT:AD:DP:GQ:PL	1:0,13:13:99:396,0
JUDQ01000135.1	45707	.	A	G	104.04	PASS	AC=1;AF=1.00;AN=1;DP=14;FS=0.000;MLEAC=1;MLEAF=1.00;MQ=58.75;QD=34.68;SOR=2.303	GT:AD:DP:GQ:PL	1:0,3:14:99:114,0
JUDQ01000135.1	45710	.	A	G	104.04	PASS	AC=1;AF=1.00;AN=1;DP=14;FS=0.000;MLEAC=1;MLEAF=1.00;MQ=58.75;QD=34.68;SOR=2.303	GT:AD:DP:GQ:PL	1:0,3:14:99:114,0
JUDQ01000135.1	45712	.	A	G	104.04	PASS	AC=1;AF=1.00;AN=1;DP=14;FS=0.000;MLEAC=1;MLEAF=1.00;MQ=58.75;QD=34.68;SOR=2.303	GT:AD:DP:GQ:PL	1:0,3:14:99:114,0
JUDQ01000135.1	45719	.	A	C	104.04	PASS	AC=1;AF=1.00;AN=1;DP=15;FS=0.000;MLEAC=1;MLEAF=1.00;MQ=58.84;QD=34.68;SOR=2.448	GT:AD:DP:GQ:PL	1:0,3:15:99:114,0
JUDQ01000135.1	45752	.	A	G	114.04	PASS	AC=1;AF=1.00;AN=1;DP=27;FS=0.000;MLEAC=1;MLEAF=1.00;MQ=57.74;QD=8.77;SOR=1.609	GT:AD:DP:GQ:PL	1:0,13:13:99:124,0
JUDQ01000135.1	45768	.	C	T	365.04	PASS	AC=1;AF=1.00;AN=1;DP=26;FS=0.000;MLEAC=1;MLEAF=1.00;MQ=58.11;QD=30.42;SOR=1.445	GT:AD:DP:GQ:PL	1:0,12:12:99:375,0
JUDQ01000135.1	45769	.	A	G	365.04	PASS	AC=1;AF=1.00;AN=1;DP=26;FS=0.000;MLEAC=1;MLEAF=1.00;MQ=58.11;QD=30.42;SOR=1.445	GT:AD:DP:GQ:PL	1:0,12:12:99:375,0
JUDQ01001355.1	100	.	A	G	65.04	PASS	AC=1;AF=1.00;AN=1;BaseQRankSum=-1.282e+00;DP=12;FS=0.000;MLEAC=1;MLEAF=1.00;MQ=26.86;MQRankSum=1.28;QD=13.01;ReadPosRankSum=-1.282e+00;SOR=1.981	GT:AD:DP:GQ:PL	1:1,4:5:75:75,0
JUDQ01001355.1	103	.	A	G	65.04	PASS	AC=1;AF=1.00;AN=1;BaseQRankSum=-1.282e+00;DP=12;FS=0.000;MLEAC=1;MLEAF=1.00;MQ=26.86;MQRankSum=1.28;QD=13.01;ReadPosRankSum=-1.282e+00;SOR=1.981	GT:AD:DP:GQ:PL	1:1,4:5:75:75,0
JUDQ01001355.1	105	.	A	G	215.04	PASS	AC=1;AF=1.00;AN=1;DP=12;FS=0.000;MLEAC=1;MLEAF=1.00;MQ=26.86;QD=29.20;SOR=3.611	GT:AD:DP:GQ:PL	1:0,5:5:99:225,0
JUDQ01001355.1	108	.	A	G	215.04	PASS	AC=1;AF=1.00;AN=1;DP=12;FS=0.000;MLEAC=1;MLEAF=1.00;MQ=26.86;QD=35.04;SOR=3.611	GT:AD:DP:GQ:PL	1:0,5:5:99:225,0
JUDQ01001355.1	111	.	A	G	215.04	PASS	AC=1;AF=1.00;AN=1;DP=12;FS=0.000;MLEAC=1;MLEAF=1.00;MQ=26.86;QD=33.67;SOR=3.611	GT:AD:DP:GQ:PL	1:0,5:5:99:225,0
JUDQ01001355.1	114	.	A	G	215.04	PASS	AC=1;AF=1.00;AN=1;DP=12;FS=0.000;MLEAC=1;MLEAF=1.00;MQ=26.86;QD=24.24;SOR=3.611	GT:AD:DP:GQ:PL	1:0,5:5:99:225,0
JUDQ01001355.1	125	.	A	G	215.04	PASS	AC=1;AF=1.00;AN=1;DP=12;FS=0.000;MLEAC=1;MLEAF=1.00;MQ=26.86;QD=31.52;SOR=3.611	GT:AD:DP:GQ:PL	1:0,5:5:99:225,0
JUDQ01001355.1	126	.	A	G	215.04	PASS	AC=1;AF=1.00;AN=1;DP=12;FS=0.000;MLEAC=1;MLEAF=1.00;MQ=26.86;QD=31.15;SOR=3.611	GT:AD:DP:GQ:PL	1:0,5:5:99:225,0
JUDQ01001355.1	138	.	T	C	215.04	PASS	AC=1;AF=1.00;AN=1;DP=12;FS=0.000;MLEAC=1;MLEAF=1.00;MQ=26.86;QD=31.45;SOR=3.611	GT:AD:DP:GQ:PL	1:0,5:5:99:225,0
JUDQ01001355.1	142	.	A	G	215.04	PASS	AC=1;AF=1.00;AN=1;DP=12;FS=0.000;MLEAC=1;MLEAF=1.00;MQ=26.86;QD=33.92;SOR=3.611	GT:AD:DP:GQ:PL	1:0,5:5:99:225,0
JUDQ01001355.1	148	.	T	C	215.04	PASS	AC=1;AF=1.00;AN=1;DP=12;FS=0.000;MLEAC=1;MLEAF=1.00;MQ=26.86;QD=31.27;SOR=3.611	GT:AD:DP:GQ:PL	1:0,5:5:99:225,0
JUDQ01001355.1	153	.	A	G	215.04	PASS	AC=1;AF=1.00;AN=1;DP=12;FS=0.000;MLEAC=1;MLEAF=1.00;MQ=26.86;QD=27.48;SOR=3.611	GT:AD:DP:GQ:PL	1:0,5:5:99:225,0
JUDQ01001355.1	158	.	A	G	47.04	PASS	AC=1;AF=1.00;AN=1;BaseQRankSum=-1.282e+00;DP=12;FS=0.000;MLEAC=1;MLEAF=1.00;MQ=26.86;MQRankSum=1.28;QD=9.41;ReadPosRankSum=0.524;SOR=1.981	GT:AD:DP:GQ:PL	1:1,4:5:57:57,0
JUDQ01001355.1	170	.	T	C	215.04	PASS	AC=1;AF=1.00;AN=1;DP=12;FS=0.000;MLEAC=1;MLEAF=1.00;MQ=26.86;QD=31.31;SOR=3.611	GT:AD:DP:GQ:PL	1:0,5:5:99:225,0
JUDQ01001355.1	176	.	A	G	215.04	PASS	AC=1;AF=1.00;AN=1;DP=12;FS=0.000;MLEAC=1;MLEAF=1.00;MQ=26.86;QD=31.56;SOR=3.611	GT:AD:DP:GQ:PL	1:0,5:5:99:225,0
JUDQ01000137.1	83029	.	G	A	51.04	PASS	AC=1;AF=1.00;AN=1;DP=12;FS=0.000;MLEAC=1;MLEAF=1.00;MQ=60.00;QD=17.01;SOR=2.833	GT:AD:DP:GQ:PL	1:0,3:3:61:61,0
JUDQ01001374.1	537	.	A	G	60.04	PASS	AC=1;AF=1.00;AN=1;DP=136;FS=0.000;MLEAC=1;MLEAF=1.00;MQ=52.90;QD=30.02;SOR=0.693	GT:AD:DP:GQ:PL	1:0,2:2:70:70,0
JUDQ01001374.1	547	.	A	G	60.04	PASS	AC=1;AF=1.00;AN=1;DP=130;FS=0.000;MLEAC=1;MLEAF=1.00;MQ=52.93;QD=30.02;SOR=0.693	GT:AD:DP:GQ:PL	1:0,2:2:70:70,0
JUDQ01001374.1	548	.	T	C	60.04	PASS	AC=1;AF=1.00;AN=1;DP=123;FS=0.000;MLEAC=1;MLEAF=1.00;MQ=52.66;QD=30.02;SOR=0.693	GT:AD:DP:GQ:PL	1:0,2:2:70:70,0
JUDQ01001375.1	175	.	A	G	35.04	PASS	AC=1;AF=1.00;AN=1;DP=40;FS=0.000;MLEAC=1;MLEAF=1.00;MQ=33.51;QD=24.99;SOR=1.609	GT:AD:DP:GQ:PL	1:0,1:1:45:45,0
JUDQ01001375.1	183	.	A	G	35.04	PASS	AC=1;AF=1.00;AN=1;DP=37;FS=0.000;MLEAC=1;MLEAF=1.00;MQ=33.37;QD=33.77;SOR=1.609	GT:AD:DP:GQ:PL	1:0,1:1:45:45,0
JUDQ01001375.1	185	.	A	G	35.04	PASS	AC=1;AF=1.00;AN=1;DP=31;FS=0.000;MLEAC=1;MLEAF=1.00;MQ=34.05;QD=33.49;SOR=1.609	GT:AD:DP:GQ:PL	1:0,1:1:45:45,0
JUDQ01001375.1	187	.	A	G	35.04	PASS	AC=1;AF=1.00;AN=1;DP=33;FS=0.000;MLEAC=1;MLEAF=1.00;MQ=34.15;QD=28.04;SOR=1.609	GT:AD:DP:GQ:PL	1:0,1:1:45:45,0
JUDQ01001375.1	192	.	T	C	35.04	PASS	AC=1;AF=1.00;AN=1;DP=33;FS=0.000;MLEAC=1;MLEAF=1.00;MQ=34.15;QD=28.06;SOR=1.609	GT:AD:DP:GQ:PL	1:0,1:1:45:45,0
JUDQ01001375.1	202	.	A	G	35.04	PASS	AC=1;AF=1.00;AN=1;DP=33;FS=0.000;MLEAC=1;MLEAF=1.00;MQ=34.15;QD=31.41;SOR=1.609	GT:AD:DP:GQ:PL	1:0,1:1:45:45,0
JUDQ01001375.1	205	.	T	C	35.04	PASS	AC=1;AF=1.00;AN=1;DP=34;FS=0.000;MLEAC=1;MLEAF=1.00;MQ=33.98;QD=30.61;SOR=1.609	GT:AD:DP:GQ:PL	1:0,1:1:45:45,0
JUDQ01001375.1	208	.	A	G	35.04	PASS	AC=1;AF=1.00;AN=1;DP=34;FS=0.000;MLEAC=1;MLEAF=1.00;MQ=33.98;QD=31.67;SOR=1.609	GT:AD:DP:GQ:PL	1:0,1:1:45:45,0
JUDQ01001375.1	215	.	A	G	35.04	PASS	AC=1;AF=1.00;AN=1;DP=34;FS=0.000;MLEAC=1;MLEAF=1.00;MQ=33.98;QD=32.71;SOR=1.609	GT:AD:DP:GQ:PL	1:0,1:1:45:45,0
JUDQ01000139.1	11864	.	T	C	350.04	PASS	AC=1;AF=1.00;AN=1;DP=11;FS=0.000;MLEAC=1;MLEAF=1.00;MQ=36.68;QD=35.89;SOR=3.056	GT:AD:DP:GQ:PL	1:0,8:9:99:360,0
JUDQ01000139.1	11865	.	G	A	350.04	PASS	AC=1;AF=1.00;AN=1;DP=10;FS=0.000;MLEAC=1;MLEAF=1.00;MQ=36.65;QD=31.87;SOR=3.056	GT:AD:DP:GQ:PL	1:0,8:9:99:360,0
JUDQ01000139.1	81930	.	T	C	38.04	PASS	AC=1;AF=1.00;AN=1;DP=16;FS=0.000;MLEAC=1;MLEAF=1.00;MQ=60.00;QD=7.61;SOR=3.611	GT:AD:DP:GQ:PL	1:0,5:5:48:48,0
JUDQ01000014.1	103468	.	C	T	125.04	PASS	AC=1;AF=1.00;AN=1;DP=15;FS=0.000;MLEAC=1;MLEAF=1.00;MQ=60.00;QD=33.57;SOR=2.833	GT:AD:DP:GQ:PL	1:0,3:3:99:135,0
JUDQ01000014.1	103480	.	A	G	125.04	PASS	AC=1;AF=1.00;AN=1;DP=16;FS=0.000;MLEAC=1;MLEAF=1.00;MQ=60.00;QD=24.85;SOR=2.833	GT:AD:DP:GQ:PL	1:0,3:3:99:135,0
JUDQ01000014.1	103512	.	C	T	125.04	PASS	AC=1;AF=1.00;AN=1;DP=16;FS=0.000;MLEAC=1;MLEAF=1.00;MQ=58.31;QD=29.38;SOR=2.833	GT:AD:DP:GQ:PL	1:0,3:3:99:135,0
JUDQ01000014.1	103530	.	G	A	125.04	PASS	AC=1;AF=1.00;AN=1;DP=16;FS=0.000;MLEAC=1;MLEAF=1.00;MQ=57.10;QD=31.85;SOR=2.833	GT:AD:DP:GQ:PL	1:0,3:3:99:135,0
JUDQ01000141.1	66982	.	C	T	80.04	PASS	AC=1;AF=1.00;AN=1;DP=11;FS=0.000;MLEAC=1;MLEAF=1.00;MQ=57.56;QD=27.29;SOR=1.179	GT:AD:DP:GQ:PL	1:0,2:3:90:90,0
JUDQ01000141.1	66992	.	C	T	80.04	PASS	AC=1;AF=1.00;AN=1;DP=11;FS=0.000;MLEAC=1;MLEAF=1.00;MQ=57.56;QD=27.27;SOR=1.179	GT:AD:DP:GQ:PL	1:0,2:3:90:90,0
JUDQ01000142.1	18830	.	G	A	35.04	PASS	AC=1;AF=1.00;AN=1;DP=15;FS=0.000;MLEAC=1;MLEAF=1.00;MQ=54.62;QD=17.52;SOR=2.303	GT:AD:DP:GQ:PL	1:0,2:2:45:45,0
JUDQ01000142.1	81187	.	G	A	70.04	PASS	AC=1;AF=1.00;AN=1;DP=11;FS=0.000;MLEAC=1;MLEAF=1.00;MQ=58.53;QD=17.51;SOR=3.258	GT:AD:DP:GQ:PL	1:0,4:4:80:80,0
JUDQ01001464.1	361	.	T	C	41.04	PASS	AC=1;AF=1.00;AN=1;DP=12;FS=0.000;MLEAC=1;MLEAF=1.00;MQ=41.58;QD=20.52;SOR=0.693	GT:AD:DP:GQ:PL	1:0,2:2:51:51,0
JUDQ01000147.1	10256	.	C	T	485.04	PASS	AC=1;AF=1.00;AN=1;DP=14;FS=0.000;MLEAC=1;MLEAF=1.00;MQ=51.96;QD=33.97;SOR=0.859	GT:AD:DP:GQ:PL	1:0,11:11:99:495,0
JUDQ01000147.1	10263	.	G	A	485.04	PASS	AC=1;AF=1.00;AN=1;DP=14;FS=0.000;MLEAC=1;MLEAF=1.00;MQ=51.96;QD=34.87;SOR=0.859	GT:AD:DP:GQ:PL	1:0,11:11:99:495,0
JUDQ01000147.1	10268	.	C	T	485.04	PASS	AC=1;AF=1.00;AN=1;DP=14;FS=0.000;MLEAC=1;MLEAF=1.00;MQ=51.96;QD=30.60;SOR=0.859	GT:AD:DP:GQ:PL	1:0,11:11:99:495,0
JUDQ01000147.1	10280	.	C	T	485.04	PASS	AC=1;AF=1.00;AN=1;DP=14;FS=0.000;MLEAC=1;MLEAF=1.00;MQ=51.96;QD=30.43;SOR=0.859	GT:AD:DP:GQ:PL	1:0,11:11:99:495,0
JUDQ01001476.1	307	.	G	A	32.04	PASS	AC=1;AF=1.00;AN=1;DP=21;FS=0.000;MLEAC=1;MLEAF=1.00;MQ=58.84;QD=16.02;SOR=1.179	GT:AD:DP:GQ:PL	1:0,2:3:42:42,0
JUDQ01001476.1	332	.	A	T	41.04	PASS	AC=1;AF=1.00;AN=1;DP=22;FS=0.000;MLEAC=1;MLEAF=1.00;MQ=58.15;QD=13.68;SOR=2.833	GT:AD:DP:GQ:PL	1:0,3:3:51:51,0
JUDQ01000148.1	37874	.	C	T	1054.04	PASS	AC=1;AF=1.00;AN=1;DP=30;FS=0.000;MLEAC=1;MLEAF=1.00;MQ=58.67;QD=29.42;SOR=0.693	GT:AD:DP:GQ:PL	1:0,26:30:99:1064,0
JUDQ01000148.1	37884	.	G	A	977.04	PASS	AC=1;AF=1.00;AN=1;DP=26;FS=0.000;MLEAC=1;MLEAF=1.00;MQ=58.46;QD=33.04;SOR=0.846	GT:AD:DP:GQ:PL	1:0,22:26:99:987,0
JUDQ01000148.1	37888	.	A	C	977.04	PASS	AC=1;AF=1.00;AN=1;DP=26;FS=0.000;MLEAC=1;MLEAF=1.00;MQ=58.46;QD=25.48;SOR=0.846	GT:AD:DP:GQ:PL	1:0,22:26:99:987,0
JUDQ01000148.1	37893	.	A	G	977.04	PASS	AC=1;AF=1.00;AN=1;DP=26;FS=0.000;MLEAC=1;MLEAF=1.00;MQ=58.46;QD=33.44;SOR=0.846	GT:AD:DP:GQ:PL	1:0,22:26:99:987,0
JUDQ01000148.1	40337	.	G	GC	395.01	PASS	AC=1;AF=1.00;AN=1;DP=10;FS=0.000;MLEAC=1;MLEAF=1.00;MQ=60.00;QD=28.61;SOR=4.615	GT:AD:DP:GQ:PL	1:0,9:9:99:405,0
JUDQ01000148.1	50500	.	C	T	646.04	PASS	AC=1;AF=1.00;AN=1;DP=18;FS=0.000;MLEAC=1;MLEAF=1.00;MQ=60.00;QD=28.36;SOR=2.833	GT:AD:DP:GQ:PL	1:0,18:18:99:656,0
JUDQ01000148.1	50524	.	G	A	620.04	PASS	AC=1;AF=1.00;AN=1;DP=18;FS=0.000;MLEAC=1;MLEAF=1.00;MQ=60.00;QD=30.56;SOR=4.294	GT:AD:DP:GQ:PL	1:0,17:17:99:630,0
JUDQ01000148.1	57146	.	T	C	464.04	PASS	AC=1;AF=1.00;AN=1;DP=11;FS=0.000;MLEAC=1;MLEAF=1.00;MQ=59.82;QD=33.10;SOR=4.977	GT:AD:DP:GQ:PL	1:0,11:11:99:474,0
JUDQ01000148.1	57171	.	T	C	491.04	PASS	AC=1;AF=1.00;AN=1;DP=12;FS=0.000;MLEAC=1;MLEAF=1.00;MQ=58.11;QD=26.74;SOR=5.136	GT:AD:DP:GQ:PL	1:0,12:12:99:501,0
JUDQ01000148.1	57175	.	C	T	491.04	PASS	AC=1;AF=1.00;AN=1;DP=12;FS=0.000;MLEAC=1;MLEAF=1.00;MQ=58.11;QD=31.94;SOR=5.136	GT:AD:DP:GQ:PL	1:0,12:12:99:501,0
JUDQ01000148.1	57184	.	G	A	491.04	PASS	AC=1;AF=1.00;AN=1;DP=12;FS=0.000;MLEAC=1;MLEAF=1.00;MQ=58.11;QD=34.60;SOR=5.136	GT:AD:DP:GQ:PL	1:0,12:12:99:501,0
JUDQ01000148.1	57185	.	CAATG	C	491.01	PASS	AC=1;AF=1.00;AN=1;DP=12;FS=0.000;MLEAC=1;MLEAF=1.00;MQ=58.11;QD=30.15;SOR=5.136	GT:AD:DP:GQ:PL	1:0,12:12:99:501,0
JUDQ01000015.1	63821	.	C	A	164.04	PASS	AC=1;AF=1.00;AN=1;DP=10;FS=0.000;MLEAC=1;MLEAF=1.00;MQ=60.00;QD=16.40;SOR=4.804	GT:AD:DP:GQ:PL	1:0,10:10:99:174,0
JUDQ01000015.1	63832	.	A	G	180.04	PASS	AC=1;AF=1.00;AN=1;DP=10;FS=0.000;MLEAC=1;MLEAF=1.00;MQ=60.00;QD=18.00;SOR=4.804	GT:AD:DP:GQ:PL	1:0,10:10:99:190,0
JUDQ01000015.1	63834	.	T	G	180.04	PASS	AC=1;AF=1.00;AN=1;DP=10;FS=0.000;MLEAC=1;MLEAF=1.00;MQ=60.00;QD=18.00;SOR=4.804	GT:AD:DP:GQ:PL	1:0,10:10:99:190,0
JUDQ01000015.1	112055	.	T	A	231.04	PASS	AC=1;AF=1.00;AN=1;DP=11;FS=0.000;MLEAC=1;MLEAF=1.00;MQ=60.00;QD=21.00;SOR=1.802	GT:AD:DP:GQ:PL	1:0,11:11:99:241,0
JUDQ01000150.1	9238	.	A	G	2265.04	PASS	AC=1;AF=1.00;AN=1;DP=59;FS=0.000;MLEAC=1;MLEAF=1.00;MQ=29.25;QD=26.99;SOR=0.871	GT:AD:DP:GQ:PL	1:0,59:59:99:2275,0
JUDQ01000150.1	9243	.	A	G	2265.04	PASS	AC=1;AF=1.00;AN=1;DP=59;FS=0.000;MLEAC=1;MLEAF=1.00;MQ=29.25;QD=29.86;SOR=0.871	GT:AD:DP:GQ:PL	1:0,59:59:99:2275,0
JUDQ01000150.1	9248	.	AAGG	A	2265.01	PASS	AC=1;AF=1.00;AN=1;DP=59;FS=0.000;MLEAC=1;MLEAF=1.00;MQ=29.25;QD=29.98;SOR=0.871	GT:AD:DP:GQ:PL	1:0,59:59:99:2275,0
JUDQ01000150.1	9254	.	AGCTTCCAAATAGGGG	A	1947.01	PASS	AC=1;AF=1.00;AN=1;DP=68;FS=0.000;MLEAC=1;MLEAF=1.00;MQ=33.94;QD=33.23;SOR=0.883	GT:AD:DP:GQ:PL	1:0,44:44:99:1957,0
JUDQ01000152.1	4547	.	G	T	89.04	PASS	AC=1;AF=1.00;AN=1;DP=19;FS=0.000;MLEAC=1;MLEAF=1.00;MQ=58.83;QD=9.89;SOR=2.494	GT:AD:DP:GQ:PL	1:0,9:11:99:99,0
JUDQ01000152.1	4922	.	A	G	38.04	PASS	AC=1;AF=1.00;AN=1;DP=56;FS=0.000;MLEAC=1;MLEAF=1.00;MQ=35.86;QD=7.61;SOR=2.584	GT:AD:DP:GQ:PL	1:0,5:7:48:48,0
JUDQ01000153.1	78228	.	A	G	142.04	PASS	AC=1;AF=1.00;AN=1;DP=13;FS=0.000;MLEAC=1;MLEAF=1.00;MQ=54.84;QD=32.76;SOR=3.258	GT:AD:DP:GQ:PL	1:0,4:4:99:152,0
JUDQ01000153.1	78229	.	A	G	142.04	PASS	AC=1;AF=1.00;AN=1;DP=13;FS=0.000;MLEAC=1;MLEAF=1.00;MQ=54.84;QD=23.68;SOR=3.258	GT:AD:DP:GQ:PL	1:0,4:4:99:152,0
JUDQ01000153.1	78236	.	A	G	142.04	PASS	AC=1;AF=1.00;AN=1;DP=12;FS=0.000;MLEAC=1;MLEAF=1.00;MQ=54.38;QD=28.18;SOR=3.258	GT:AD:DP:GQ:PL	1:0,4:4:99:152,0
JUDQ01000153.1	78242	.	A	G	142.04	PASS	AC=1;AF=1.00;AN=1;DP=12;FS=0.000;MLEAC=1;MLEAF=1.00;MQ=54.38;QD=25.35;SOR=3.258	GT:AD:DP:GQ:PL	1:0,4:4:99:152,0
JUDQ01000155.1	39737	.	G	A	478.04	PASS	AC=1;AF=1.00;AN=1;DP=13;FS=0.000;MLEAC=1;MLEAF=1.00;MQ=60.00;QD=31.23;SOR=5.283	GT:AD:DP:GQ:PL	1:0,13:13:99:488,0
JUDQ01000155.1	39759	.	G	A	454.04	PASS	AC=1;AF=1.00;AN=1;DP=12;FS=0.000;MLEAC=1;MLEAF=1.00;MQ=60.00;QD=31.44;SOR=5.136	GT:AD:DP:GQ:PL	1:0,12:12:99:464,0
JUDQ01000157.1	42782	.	G	A	193.04	PASS	AC=1;AF=1.00;AN=1;DP=11;FS=0.000;MLEAC=1;MLEAF=1.00;MQ=27.64;QD=19.30;SOR=0.693	GT:AD:DP:GQ:PL	1:0,10:10:99:203,0
JUDQ01000157.1	42811	.	C	T	166.04	PASS	AC=1;AF=1.00;AN=1;DP=11;FS=0.000;MLEAC=1;MLEAF=1.00;MQ=36.42;QD=20.76;SOR=1.609	GT:AD:DP:GQ:PL	1:0,8:10:99:176,0
JUDQ01000157.1	65018	.	A	G	170.04	PASS	AC=1;AF=1.00;AN=1;DP=13;FS=0.000;MLEAC=1;MLEAF=1.00;MQ=59.49;QD=33.25;SOR=3.258	GT:AD:DP:GQ:PL	1:0,4:4:99:180,0
JUDQ01000157.1	65021	.	G	GT	170.01	PASS	AC=1;AF=1.00;AN=1;DP=13;FS=0.000;MLEAC=1;MLEAF=1.00;MQ=58.98;QD=26.78;SOR=3.611	GT:AD:DP:GQ:PL	1:0,4:5:99:180,0
JUDQ01000158.1	47304	.	C	T	35.04	PASS	AC=1;AF=1.00;AN=1;DP=10;FS=0.000;MLEAC=1;MLEAF=1.00;MQ=31.72;QD=30.79;SOR=1.609	GT:AD:DP:GQ:PL	1:0,1:1:45:45,0
JUDQ01000158.1	47328	.	A	C	35.04	PASS	AC=1;AF=1.00;AN=1;DP=13;FS=0.000;MLEAC=1;MLEAF=1.00;MQ=33.81;QD=25.56;SOR=1.609	GT:AD:DP:GQ:PL	1:0,1:1:45:45,0
JUDQ01000159.1	22993	.	C	A	418.04	PASS	AC=1;AF=1.00;AN=1;DP=11;FS=0.000;MLEAC=1;MLEAF=1.00;MQ=37.69;QD=23.57;SOR=4.977	GT:AD:DP:GQ:PL	1:0,11:11:99:428,0
JUDQ01000159.1	23000	.	C	T	418.04	PASS	AC=1;AF=1.00;AN=1;DP=11;FS=0.000;MLEAC=1;MLEAF=1.00;MQ=37.69;QD=28.17;SOR=4.977	GT:AD:DP:GQ:PL	1:0,11:11:99:428,0
JUDQ01000159.1	23012	.	T	C	237.04	PASS	AC=1;AF=1.00;AN=1;DP=13;FS=0.000;MLEAC=1;MLEAF=1.00;MQ=36.64;QD=18.23;SOR=5.283	GT:AD:DP:GQ:PL	1:0,13:13:99:247,0
JUDQ01000159.1	23019	.	A	G	237.04	PASS	AC=1;AF=1.00;AN=1;DP=13;FS=0.000;MLEAC=1;MLEAF=1.00;MQ=36.64;QD=18.23;SOR=5.283	GT:AD:DP:GQ:PL	1:0,13:13:99:247,0
JUDQ01000159.1	23031	.	T	G	575.04	PASS	AC=1;AF=1.00;AN=1;DP=13;FS=0.000;MLEAC=1;MLEAF=1.00;MQ=36.64;QD=29.92;SOR=5.283	GT:AD:DP:GQ:PL	1:0,13:13:99:585,0
JUDQ01000159.1	23032	.	A	T	575.04	PASS	AC=1;AF=1.00;AN=1;DP=13;FS=0.000;MLEAC=1;MLEAF=1.00;MQ=36.64;QD=24.02;SOR=5.283	GT:AD:DP:GQ:PL	1:0,13:13:99:585,0
JUDQ01000159.1	23036	.	CT	C	575.01	PASS	AC=1;AF=1.00;AN=1;DP=13;FS=0.000;MLEAC=1;MLEAF=1.00;MQ=36.64;QD=26.99;SOR=5.283	GT:AD:DP:GQ:PL	1:0,13:13:99:585,0
JUDQ01000159.1	23053	.	T	TCAC	530.01	PASS	AC=1;AF=1.00;AN=1;DP=13;FS=0.000;MLEAC=1;MLEAF=1.00;MQ=36.64;QD=26.45;SOR=5.136	GT:AD:DP:GQ:PL	1:0,12:12:99:540,0
JUDQ01000159.1	23055	.	A	G	530.04	PASS	AC=1;AF=1.00;AN=1;DP=13;FS=0.000;MLEAC=1;MLEAF=1.00;MQ=36.64;QD=28.75;SOR=5.136	GT:AD:DP:GQ:PL	1:0,12:12:99:540,0
JUDQ01000159.1	23065	.	G	C	530.04	PASS	AC=1;AF=1.00;AN=1;DP=12;FS=0.000;MLEAC=1;MLEAF=1.00;MQ=37.14;QD=33.64;SOR=5.136	GT:AD:DP:GQ:PL	1:0,12:12:99:540,0
JUDQ01000159.1	23067	.	T	C	530.04	PASS	AC=1;AF=1.00;AN=1;DP=12;FS=0.000;MLEAC=1;MLEAF=1.00;MQ=37.14;QD=24.62;SOR=5.136	GT:AD:DP:GQ:PL	1:0,12:12:99:540,0
JUDQ01000159.1	23069	.	T	C	530.04	PASS	AC=1;AF=1.00;AN=1;DP=12;FS=0.000;MLEAC=1;MLEAF=1.00;MQ=37.14;QD=30.32;SOR=5.136	GT:AD:DP:GQ:PL	1:0,12:12:99:540,0
JUDQ01000159.1	73077	.	CTTCT	C	80.01	PASS	AC=1;AF=1.00;AN=1;DP=11;FS=0.000;MLEAC=1;MLEAF=1.00;MQ=55.85;QD=32.25;SOR=2.303	GT:AD:DP:GQ:PL	1:0,2:2:90:90,0
JUDQ01000159.1	73082	.	C	A	80.04	PASS	AC=1;AF=1.00;AN=1;DP=11;FS=0.000;MLEAC=1;MLEAF=1.00;MQ=55.85;QD=34.29;SOR=2.303	GT:AD:DP:GQ:PL	1:0,2:2:90:90,0
JUDQ01000159.1	73107	.	G	A	54.04	PASS	AC=1;AF=1.00;AN=1;DP=12;FS=0.000;MLEAC=1;MLEAF=1.00;MQ=56.20;QD=27.02;SOR=2.303	GT:AD:DP:GQ:PL	1:0,2:2:64:64,0
JUDQ01000159.1	73111	.	A	G	54.04	PASS	AC=1;AF=1.00;AN=1;DP=12;FS=0.000;MLEAC=1;MLEAF=1.00;MQ=56.20;QD=27.02;SOR=2.303	GT:AD:DP:GQ:PL	1:0,2:2:64:64,0
JUDQ01000016.1	141000	.	A	G	530.04	PASS	AC=1;AF=1.00;AN=1;DP=12;FS=0.000;MLEAC=1;MLEAF=1.00;MQ=59.51;QD=30.77;SOR=5.136	GT:AD:DP:GQ:PL	1:0,12:12:99:540,0
JUDQ01000016.1	141004	.	A	G	530.04	PASS	AC=1;AF=1.00;AN=1;DP=12;FS=0.000;MLEAC=1;MLEAF=1.00;MQ=59.51;QD=28.48;SOR=5.136	GT:AD:DP:GQ:PL	1:0,12:12:99:540,0
JUDQ01000016.1	141012	.	C	T	530.04	PASS	AC=1;AF=1.00;AN=1;DP=12;FS=0.000;MLEAC=1;MLEAF=1.00;MQ=59.51;QD=31.16;SOR=5.136	GT:AD:DP:GQ:PL	1:0,12:12:99:540,0
JUDQ01000016.1	141019	.	G	A	530.04	PASS	AC=1;AF=1.00;AN=1;DP=12;FS=0.000;MLEAC=1;MLEAF=1.00;MQ=59.51;QD=29.79;SOR=5.136	GT:AD:DP:GQ:PL	1:0,12:12:99:540,0
JUDQ01000016.1	141029	.	T	G	549.04	PASS	AC=1;AF=1.00;AN=1;DP=13;FS=0.000;MLEAC=1;MLEAF=1.00;MQ=58.97;QD=33.68;SOR=5.283	GT:AD:DP:GQ:PL	1:0,13:13:99:559,0
JUDQ01000016.1	141034	.	A	G	549.04	PASS	AC=1;AF=1.00;AN=1;DP=13;FS=0.000;MLEAC=1;MLEAF=1.00;MQ=58.97;QD=29.95;SOR=5.283	GT:AD:DP:GQ:PL	1:0,13:13:99:559,0
JUDQ01000016.1	141051	.	G	A	295.04	PASS	AC=1;AF=1.00;AN=1;DP=13;FS=0.000;MLEAC=1;MLEAF=1.00;MQ=58.97;QD=22.70;SOR=5.283	GT:AD:DP:GQ:PL	1:0,13:13:99:305,0
JUDQ01000016.1	141078	.	T	C	552.04	PASS	AC=1;AF=1.00;AN=1;DP=14;FS=0.000;MLEAC=1;MLEAF=1.00;MQ=59.04;QD=33.36;SOR=5.421	GT:AD:DP:GQ:PL	1:0,14:14:99:562,0
JUDQ01000016.1	141088	.	G	A	552.04	PASS	AC=1;AF=1.00;AN=1;DP=14;FS=0.000;MLEAC=1;MLEAF=1.00;MQ=59.04;QD=28.26;SOR=5.421	GT:AD:DP:GQ:PL	1:0,14:14:99:562,0
JUDQ01000016.1	141096	.	T	C	523.04	PASS	AC=1;AF=1.00;AN=1;DP=12;FS=0.000;MLEAC=1;MLEAF=1.00;MQ=58.88;QD=30.21;SOR=5.136	GT:AD:DP:GQ:PL	1:0,12:12:99:533,0
JUDQ01000016.1	141106	.	G	A	440.04	PASS	AC=1;AF=1.00;AN=1;DP=10;FS=0.000;MLEAC=1;MLEAF=1.00;MQ=58.75;QD=31.69;SOR=4.804	GT:AD:DP:GQ:PL	1:0,10:10:99:450,0
JUDQ01000016.1	170747	.	A	G	307.04	PASS	AC=1;AF=1.00;AN=1;DP=10;FS=0.000;MLEAC=1;MLEAF=1.00;MQ=60.00;QD=34.12;SOR=4.615	GT:AD:DP:GQ:PL	1:0,9:9:99:317,0
JUDQ01000016.1	170785	.	A	AT	271.01	PASS	AC=1;AF=1.00;AN=1;DP=10;FS=0.000;MLEAC=1;MLEAF=1.00;MQ=60.00;QD=33.88;SOR=4.615	GT:AD:DP:GQ:PL	1:0,8:9:99:281,0
JUDQ01000160.1	36	.	GAGAGCATTAA	G	35.01	PASS	AC=1;AF=1.00;AN=1;DP=12;FS=0.000;MLEAC=1;MLEAF=1.00;MQ=59.45;QD=25.17;SOR=1.609	GT:AD:DP:GQ:PL	1:0,1:1:45:45,0
JUDQ01000161.1	74494	.	A	G	438.04	PASS	AC=1;AF=1.00;AN=1;DP=12;FS=0.000;MLEAC=1;MLEAF=1.00;MQ=58.95;QD=35.17;SOR=5.136	GT:AD:DP:GQ:PL	1:0,12:12:99:448,0
JUDQ01000161.1	74504	.	C	G	438.04	PASS	AC=1;AF=1.00;AN=1;DP=12;FS=0.000;MLEAC=1;MLEAF=1.00;MQ=58.95;QD=30.77;SOR=5.136	GT:AD:DP:GQ:PL	1:0,12:12:99:448,0
JUDQ01000161.1	74515	.	G	A	438.04	PASS	AC=1;AF=1.00;AN=1;DP=12;FS=0.000;MLEAC=1;MLEAF=1.00;MQ=58.95;QD=30.32;SOR=5.136	GT:AD:DP:GQ:PL	1:0,12:12:99:448,0
JUDQ01000165.1	7186	.	A	G	189.04	PASS	AC=1;AF=1.00;AN=1;DP=17;FS=0.000;MLEAC=1;MLEAF=1.00;MQ=57.89;QD=29.51;SOR=1.981	GT:AD:DP:GQ:PL	1:0,5:5:99:199,0
JUDQ01000165.1	7205	.	C	T	82.04	PASS	AC=1;AF=1.00;AN=1;DP=12;FS=0.000;MLEAC=1;MLEAF=1.00;MQ=58.09;QD=20.51;SOR=1.981	GT:AD:DP:GQ:PL	1:0,4:5:92:92,0
JUDQ01000169.1	51603	.	T	C	91.04	PASS	AC=1;AF=1.00;AN=1;DP=18;FS=0.000;MLEAC=1;MLEAF=1.00;MQ=55.96;QD=13.01;SOR=4.174	GT:AD:DP:GQ:PL	1:0,7:7:99:101,0
JUDQ01000169.1	51619	.	C	T	173.04	PASS	AC=1;AF=1.00;AN=1;DP=18;FS=0.000;MLEAC=1;MLEAF=1.00;MQ=55.68;QD=28.84;SOR=2.584	GT:AD:DP:GQ:PL	1:0,6:7:99:183,0
JUDQ01000169.1	51627	.	C	T	163.04	PASS	AC=1;AF=1.00;AN=1;DP=17;FS=0.000;MLEAC=1;MLEAF=1.00;MQ=56.05;QD=32.61;SOR=2.584	GT:AD:DP:GQ:PL	1:0,5:7:99:173,0
JUDQ01000169.1	51635	.	TC	T	153.01	PASS	AC=1;AF=1.00;AN=1;DP=18;FS=0.000;MLEAC=1;MLEAF=1.00;MQ=55.03;QD=30.60;SOR=2.584	GT:AD:DP:GQ:PL	1:0,5:7:99:163,0
JUDQ01000169.1	51658	.	C	A	52.04	PASS	AC=1;AF=1.00;AN=1;DP=18;FS=0.000;MLEAC=1;MLEAF=1.00;MQ=55.03;QD=10.41;SOR=2.584	GT:AD:DP:GQ:PL	1:0,5:7:62:62,0
JUDQ01000171.1	72397	.	G	A	69.04	PASS	AC=1;AF=1.00;AN=1;DP=10;FS=0.000;MLEAC=1;MLEAF=1.00;MQ=59.41;QD=17.26;SOR=3.258	GT:AD:DP:GQ:PL	1:0,4:4:79:79,0
JUDQ01000173.1	67	.	A	T	58.04	PASS	AC=1;AF=1.00;AN=1;DP=14;FS=0.000;MLEAC=1;MLEAF=1.00;MQ=59.86;QD=19.35;SOR=2.833	GT:AD:DP:GQ:PL	1:0,3:3:68:68,0
JUDQ01000177.1	55049	.	T	C	35.04	PASS	AC=1;AF=1.00;AN=1;DP=20;FS=0.000;MLEAC=1;MLEAF=1.00;MQ=59.46;QD=34.68;SOR=0.693	GT:AD:DP:GQ:PL	1:0,1:2:45:45,0
JUDQ01000177.1	55050	.	T	C	35.04	PASS	AC=1;AF=1.00;AN=1;DP=20;FS=0.000;MLEAC=1;MLEAF=1.00;MQ=59.46;QD=29.44;SOR=0.693	GT:AD:DP:GQ:PL	1:0,1:2:45:45,0
JUDQ01000177.1	55052	.	G	A	35.04	PASS	AC=1;AF=1.00;AN=1;DP=18;FS=0.000;MLEAC=1;MLEAF=1.00;MQ=59.40;QD=27.99;SOR=0.693	GT:AD:DP:GQ:PL	1:0,1:2:45:45,0
JUDQ01000177.1	55135	.	A	G	154.04	PASS	AC=1;AF=1.00;AN=1;DP=19;FS=0.000;MLEAC=1;MLEAF=1.00;MQ=60.00;QD=30.81;SOR=3.611	GT:AD:DP:GQ:PL	1:0,5:5:99:164,0
JUDQ01000177.1	55143	.	G	T	154.04	PASS	AC=1;AF=1.00;AN=1;DP=18;FS=0.000;MLEAC=1;MLEAF=1.00;MQ=60.00;QD=30.81;SOR=3.611	GT:AD:DP:GQ:PL	1:0,5:5:99:164,0
JUDQ01000180.1	69062	.	AG	A	152.01	PASS	AC=1;AF=1.00;AN=1;DP=21;FS=0.000;MLEAC=1;MLEAF=1.00;MQ=60.00;QD=29.93;SOR=3.258	GT:AD:DP:GQ:PL	1:0,4:4:99:162,0
JUDQ01000184.1	67937	.	G	A	84.04	PASS	AC=1;AF=1.00;AN=1;DP=13;FS=0.000;MLEAC=1;MLEAF=1.00;MQ=57.31;QD=21.01;SOR=3.258	GT:AD:DP:GQ:PL	1:0,4:4:94:94,0
JUDQ01000185.1	46014	.	G	A	79.04	PASS	AC=1;AF=1.00;AN=1;BaseQRankSum=1.48;DP=44;FS=0.000;MLEAC=1;MLEAF=1.00;MQ=30.39;MQRankSum=0.812;QD=9.88;ReadPosRankSum=2.20;SOR=0.859	GT:AD:DP:GQ:PL	1:2,6:9:89:89,0
JUDQ01000185.1	46028	.	A	G	79.04	PASS	AC=1;AF=1.00;AN=1;BaseQRankSum=-1.480e+00;DP=46;FS=0.000;MLEAC=1;MLEAF=1.00;MQ=30.37;MQRankSum=0.812;QD=9.88;ReadPosRankSum=2.20;SOR=0.859	GT:AD:DP:GQ:PL	1:2,6:9:89:89,0
JUDQ01000185.1	67686	.	G	A	278.04	PASS	AC=1;AF=1.00;AN=1;DP=10;FS=0.000;MLEAC=1;MLEAF=1.00;MQ=52.61;QD=30.89;SOR=0.693	GT:AD:DP:GQ:PL	1:0,9:10:99:288,0
JUDQ01000185.1	67711	.	G	A	278.04	PASS	AC=1;AF=1.00;AN=1;DP=10;FS=0.000;MLEAC=1;MLEAF=1.00;MQ=52.61;QD=30.89;SOR=0.693	GT:AD:DP:GQ:PL	1:0,9:10:99:288,0
JUDQ01000191.1	12153	.	G	A	74.04	PASS	AC=1;AF=1.00;AN=1;DP=10;FS=0.000;MLEAC=1;MLEAF=1.00;MQ=60.00;QD=26.09;SOR=2.303	GT:AD:DP:GQ:PL	1:0,2:2:84:84,0
JUDQ01000191.1	12178	.	A	G	74.04	PASS	AC=1;AF=1.00;AN=1;DP=10;FS=0.000;MLEAC=1;MLEAF=1.00;MQ=60.00;QD=30.03;SOR=2.303	GT:AD:DP:GQ:PL	1:0,2:2:84:84,0
JUDQ01000191.1	12196	.	T	C	74.04	PASS	AC=1;AF=1.00;AN=1;DP=11;FS=0.000;MLEAC=1;MLEAF=1.00;MQ=60.00;QD=33.46;SOR=2.303	GT:AD:DP:GQ:PL	1:0,2:2:84:84,0
JUDQ01000195.1	51563	.	A	C	102.04	PASS	AC=1;AF=1.00;AN=1;DP=11;FS=0.000;MLEAC=1;MLEAF=1.00;MQ=60.00;QD=20.41;SOR=3.611	GT:AD:DP:GQ:PL	1:0,5:5:99:112,0
JUDQ01000197.1	35777	.	C	T	207.04	PASS	AC=1;AF=1.00;AN=1;DP=12;FS=0.000;MLEAC=1;MLEAF=1.00;MQ=58.90;QD=29.58;SOR=4.174	GT:AD:DP:GQ:PL	1:0,7:7:99:217,0
JUDQ01000197.1	35784	.	C	T	207.04	PASS	AC=1;AF=1.00;AN=1;DP=11;FS=0.000;MLEAC=1;MLEAF=1.00;MQ=58.80;QD=29.58;SOR=4.174	GT:AD:DP:GQ:PL	1:0,7:7:99:217,0
JUDQ01000197.1	35816	.	G	A	268.04	PASS	AC=1;AF=1.00;AN=1;DP=11;FS=0.000;MLEAC=1;MLEAF=1.00;MQ=58.80;QD=32.10;SOR=4.174	GT:AD:DP:GQ:PL	1:0,7:7:99:278,0
JUDQ01000197.1	35818	.	G	A	268.04	PASS	AC=1;AF=1.00;AN=1;DP=10;FS=0.000;MLEAC=1;MLEAF=1.00;MQ=58.68;QD=28.27;SOR=4.174	GT:AD:DP:GQ:PL	1:0,7:7:99:278,0
JUDQ01000002.1	114787	.	T	A	139.04	PASS	AC=1;AF=1.00;AN=1;DP=19;FS=0.000;MLEAC=1;MLEAF=1.00;MQ=59.17;QD=17.38;SOR=0.892	GT:AD:DP:GQ:PL	1:0,8:9:99:149,0
JUDQ01000002.1	114818	.	G	A	351.04	PASS	AC=1;AF=1.00;AN=1;DP=15;FS=0.000;MLEAC=1;MLEAF=1.00;MQ=58.94;QD=28.13;SOR=0.859	GT:AD:DP:GQ:PL	1:0,10:11:99:361,0
JUDQ01000002.1	114819	.	C	T	351.04	PASS	AC=1;AF=1.00;AN=1;DP=15;FS=0.000;MLEAC=1;MLEAF=1.00;MQ=58.94;QD=25.44;SOR=0.859	GT:AD:DP:GQ:PL	1:0,10:11:99:361,0
JUDQ01000002.1	114954	.	C	T	154.04	PASS	AC=1;AF=1.00;AN=1;DP=15;FS=0.000;MLEAC=1;MLEAF=1.00;MQ=29.61;QD=25.67;SOR=0.859	GT:AD:DP:GQ:PL	1:0,6:11:99:164,0
JUDQ01000002.1	114963	.	T	A	144.04	PASS	AC=1;AF=1.00;AN=1;DP=12;FS=0.000;MLEAC=1;MLEAF=1.00;MQ=31.33;QD=28.81;SOR=1.022	GT:AD:DP:GQ:PL	1:0,5:12:99:154,0
JUDQ01000002.1	114964	.	T	C	144.04	PASS	AC=1;AF=1.00;AN=1;DP=12;FS=0.000;MLEAC=1;MLEAF=1.00;MQ=31.33;QD=28.81;SOR=1.022	GT:AD:DP:GQ:PL	1:0,5:12:99:154,0
JUDQ01000002.1	120752	.	G	A	58.04	PASS	AC=1;AF=1.00;AN=1;DP=10;FS=0.000;MLEAC=1;MLEAF=1.00;MQ=40.61;QD=19.35;SOR=3.258	GT:AD:DP:GQ:PL	1:0,3:10:68:68,0
JUDQ01000002.1	120756	.	G	A	77.04	PASS	AC=1;AF=1.00;AN=1;DP=24;FS=0.000;MLEAC=1;MLEAF=1.00;MQ=43.90;QD=15.41;SOR=3.258	GT:AD:DP:GQ:PL	1:0,5:10:87:87,0
JUDQ01000002.1	122640	.	CG	C	620.01	PASS	AC=1;AF=1.00;AN=1;DP=14;FS=0.000;MLEAC=1;MLEAF=1.00;MQ=37.10;QD=28.05;SOR=2.303	GT:AD:DP:GQ:PL	1:0,14:14:99:630,0
JUDQ01000002.1	122650	.	T	C	620.04	PASS	AC=1;AF=1.00;AN=1;DP=14;FS=0.000;MLEAC=1;MLEAF=1.00;MQ=37.10;QD=27.48;SOR=2.303	GT:AD:DP:GQ:PL	1:0,14:14:99:630,0
JUDQ01000002.1	122654	.	G	GC	620.01	PASS	AC=1;AF=1.00;AN=1;DP=14;FS=0.000;MLEAC=1;MLEAF=1.00;MQ=37.10;QD=29.35;SOR=2.303	GT:AD:DP:GQ:PL	1:0,14:14:99:630,0
JUDQ01000002.1	122677	.	G	T	595.04	PASS	AC=1;AF=1.00;AN=1;DP=14;FS=0.000;MLEAC=1;MLEAF=1.00;MQ=37.10;QD=28.96;SOR=2.303	GT:AD:DP:GQ:PL	1:0,14:14:99:605,0
JUDQ01000002.1	122681	.	A	G	595.04	PASS	AC=1;AF=1.00;AN=1;DP=14;FS=0.000;MLEAC=1;MLEAF=1.00;MQ=37.10;QD=30.22;SOR=2.303	GT:AD:DP:GQ:PL	1:0,14:14:99:605,0
JUDQ01000002.1	122690	.	G	A	595.04	PASS	AC=1;AF=1.00;AN=1;DP=14;FS=0.000;MLEAC=1;MLEAF=1.00;MQ=37.10;QD=25.27;SOR=2.303	GT:AD:DP:GQ:PL	1:0,14:14:99:605,0
JUDQ01000002.1	125846	.	T	C	133.04	PASS	AC=1;AF=1.00;AN=1;DP=36;FS=0.000;MLEAC=1;MLEAF=1.00;MQ=59.07;QD=19.01;SOR=1.863	GT:AD:DP:GQ:PL	1:0,7:8:99:143,0
JUDQ01000002.1	125849	.	T	C	148.04	PASS	AC=1;AF=1.00;AN=1;DP=38;FS=0.000;MLEAC=1;MLEAF=1.00;MQ=59.12;QD=21.15;SOR=1.863	GT:AD:DP:GQ:PL	1:0,7:8:99:158,0
JUDQ01000002.1	142070	.	T	A	270.04	PASS	AC=1;AF=1.00;AN=1;DP=10;FS=0.000;MLEAC=1;MLEAF=1.00;MQ=57.27;QD=30.00;SOR=2.093	GT:AD:DP:GQ:PL	1:0,9:9:99:280,0
JUDQ01000002.1	150346	.	G	C	118.04	PASS	AC=1;AF=1.00;AN=1;DP=72;FS=0.000;MLEAC=1;MLEAF=1.00;MQ=52.88;QD=24.16;SOR=1.609	GT:AD:DP:GQ:PL	1:0,3:4:99:128,0
JUDQ01000002.1	150349	.	T	C	118.04	PASS	AC=1;AF=1.00;AN=1;DP=75;FS=0.000;MLEAC=1;MLEAF=1.00;MQ=53.02;QD=31.24;SOR=1.609	GT:AD:DP:GQ:PL	1:0,3:4:99:128,0
JUDQ01000002.1	150356	.	G	A	118.04	PASS	AC=1;AF=1.00;AN=1;DP=77;FS=0.000;MLEAC=1;MLEAF=1.00;MQ=53.07;QD=28.66;SOR=1.609	GT:AD:DP:GQ:PL	1:0,3:4:99:128,0
JUDQ01000002.1	150361	.	A	C	128.04	PASS	AC=1;AF=1.00;AN=1;DP=79;FS=0.000;MLEAC=1;MLEAF=1.00;MQ=53.12;QD=32.01;SOR=1.609	GT:AD:DP:GQ:PL	1:0,4:4:99:138,0
JUDQ01000002.1	314801	.	C	T	112.04	PASS	AC=1;AF=1.00;AN=1;DP=11;FS=0.000;MLEAC=1;MLEAF=1.00;MQ=60.00;QD=36.56;SOR=1.609	GT:AD:DP:GQ:PL	1:0,3:4:99:122,0
JUDQ01000002.1	314828	.	C	T	136.04	PASS	AC=1;AF=1.00;AN=1;DP=10;FS=0.000;MLEAC=1;MLEAF=1.00;MQ=60.00;QD=34.01;SOR=3.258	GT:AD:DP:GQ:PL	1:0,4:4:99:146,0
JUDQ01000020.1	120159	.	C	T	71.04	PASS	AC=1;AF=1.00;AN=1;DP=19;FS=0.000;MLEAC=1;MLEAF=1.00;MQ=57.90;QD=17.76;SOR=3.258	GT:AD:DP:GQ:PL	1:0,4:4:81:81,0
JUDQ01000201.1	14832	.	T	C	114.04	PASS	AC=1;AF=1.00;AN=1;DP=13;FS=0.000;MLEAC=1;MLEAF=1.00;MQ=58.07;QD=8.77;SOR=5.283	GT:AD:DP:GQ:PL	1:0,13:13:99:124,0
JUDQ01000201.1	28347	.	C	T	307.04	PASS	AC=1;AF=1.00;AN=1;DP=13;FS=0.000;MLEAC=1;MLEAF=1.00;MQ=60.00;QD=23.62;SOR=5.283	GT:AD:DP:GQ:PL	1:0,13:13:99:317,0
JUDQ01000203.1	114	.	A	G	32.04	PASS	AC=1;AF=1.00;AN=1;DP=14;FS=0.000;MLEAC=1;MLEAF=1.00;MQ=60.00;QD=32.04;SOR=1.609	GT:AD:DP:GQ:PL	1:0,1:1:42:42,0
JUDQ01000203.1	138	.	T	G	32.04	PASS	AC=1;AF=1.00;AN=1;DP=12;FS=0.000;MLEAC=1;MLEAF=1.00;MQ=60.00;QD=32.04;SOR=1.609	GT:AD:DP:GQ:PL	1:0,1:1:42:42,0
JUDQ01000203.1	141	.	T	C	32.04	PASS	AC=1;AF=1.00;AN=1;DP=12;FS=0.000;MLEAC=1;MLEAF=1.00;MQ=60.00;QD=32.04;SOR=1.609	GT:AD:DP:GQ:PL	1:0,1:1:42:42,0
JUDQ01000207.1	47336	.	A	G	95.04	PASS	AC=1;AF=1.00;AN=1;DP=11;FS=0.000;MLEAC=1;MLEAF=1.00;MQ=29.00;QD=8.64;SOR=4.977	GT:AD:DP:GQ:PL	1:0,11:11:99:105,0
JUDQ01000207.1	47348	.	C	T	485.04	PASS	AC=1;AF=1.00;AN=1;DP=11;FS=0.000;MLEAC=1;MLEAF=1.00;MQ=29.00;QD=28.91;SOR=4.977	GT:AD:DP:GQ:PL	1:0,11:11:99:495,0
JUDQ01000207.1	47353	.	A	T	485.04	PASS	AC=1;AF=1.00;AN=1;DP=11;FS=0.000;MLEAC=1;MLEAF=1.00;MQ=29.00;QD=30.74;SOR=4.977	GT:AD:DP:GQ:PL	1:0,11:11:99:495,0
JUDQ01000207.1	47355	.	A	G	485.04	PASS	AC=1;AF=1.00;AN=1;DP=11;FS=0.000;MLEAC=1;MLEAF=1.00;MQ=29.00;QD=28.31;SOR=4.977	GT:AD:DP:GQ:PL	1:0,11:11:99:495,0
JUDQ01000207.1	47360	.	AT	A	485.01	PASS	AC=1;AF=1.00;AN=1;DP=11;FS=0.000;MLEAC=1;MLEAF=1.00;MQ=29.00;QD=26.88;SOR=4.977	GT:AD:DP:GQ:PL	1:0,11:11:99:495,0
JUDQ01000209.1	19723	.	C	T	417.04	PASS	AC=1;AF=1.00;AN=1;DP=14;FS=0.000;MLEAC=1;MLEAF=1.00;MQ=53.73;QD=29.79;SOR=5.421	GT:AD:DP:GQ:PL	1:0,14:14:99:427,0
JUDQ01000209.1	19724	.	T	C	417.04	PASS	AC=1;AF=1.00;AN=1;DP=14;FS=0.000;MLEAC=1;MLEAF=1.00;MQ=53.73;QD=29.79;SOR=5.421	GT:AD:DP:GQ:PL	1:0,14:14:99:427,0
JUDQ01000209.1	19732	.	A	G	417.04	PASS	AC=1;AF=1.00;AN=1;DP=15;FS=0.000;MLEAC=1;MLEAF=1.00;MQ=53.14;QD=29.79;SOR=5.421	GT:AD:DP:GQ:PL	1:0,14:14:99:427,0
JUDQ01000209.1	19751	.	G	T	280.04	PASS	AC=1;AF=1.00;AN=1;DP=15;FS=0.000;MLEAC=1;MLEAF=1.00;MQ=53.14;QD=18.67;SOR=5.549	GT:AD:DP:GQ:PL	1:0,15:15:99:290,0
JUDQ01000209.1	19771	.	G	A	549.04	PASS	AC=1;AF=1.00;AN=1;DP=14;FS=0.000;MLEAC=1;MLEAF=1.00;MQ=52.61;QD=27.81;SOR=5.283	GT:AD:DP:GQ:PL	1:0,13:13:99:559,0
JUDQ01000209.1	19772	.	C	T	549.04	PASS	AC=1;AF=1.00;AN=1;DP=14;FS=0.000;MLEAC=1;MLEAF=1.00;MQ=52.61;QD=30.71;SOR=5.283	GT:AD:DP:GQ:PL	1:0,13:13:99:559,0
JUDQ01000209.1	19774	.	T	C	549.04	PASS	AC=1;AF=1.00;AN=1;DP=13;FS=0.000;MLEAC=1;MLEAF=1.00;MQ=52.00;QD=28.59;SOR=5.283	GT:AD:DP:GQ:PL	1:0,13:13:99:559,0
JUDQ01000209.1	19786	.	A	G	220.04	PASS	AC=1;AF=1.00;AN=1;DP=13;FS=0.000;MLEAC=1;MLEAF=1.00;MQ=52.00;QD=16.93;SOR=5.283	GT:AD:DP:GQ:PL	1:0,13:13:99:230,0
JUDQ01000209.1	19800	.	C	T	395.04	PASS	AC=1;AF=1.00;AN=1;DP=11;FS=0.000;MLEAC=1;MLEAF=1.00;MQ=50.41;QD=33.04;SOR=4.977	GT:AD:DP:GQ:PL	1:0,11:11:99:405,0
JUDQ01000209.1	19803	.	C	T	395.04	PASS	AC=1;AF=1.00;AN=1;DP=11;FS=0.000;MLEAC=1;MLEAF=1.00;MQ=50.41;QD=32.20;SOR=4.977	GT:AD:DP:GQ:PL	1:0,11:11:99:405,0
JUDQ01000209.1	58340	.	A	G	85.04	PASS	AC=1;AF=1.00;AN=1;DP=41;FS=0.000;MLEAC=1;MLEAF=1.00;MQ=29.51;QD=8.50;SOR=2.670	GT:AD:DP:GQ:PL	1:0,10:12:95:95,0
JUDQ01000210.1	17864	.	C	T	259.04	PASS	AC=1;AF=1.00;AN=1;DP=14;FS=0.000;MLEAC=1;MLEAF=1.00;MQ=60.00;QD=28.78;SOR=3.442	GT:AD:DP:GQ:PL	1:0,9:11:99:269,0
JUDQ01000212.1	37405	.	G	A	376.04	PASS	AC=1;AF=1.00;AN=1;DP=16;FS=0.000;MLEAC=1;MLEAF=1.00;MQ=56.86;QD=23.50;SOR=2.049	GT:AD:DP:GQ:PL	1:0,16:16:99:386,0
JUDQ01000212.1	37407	.	A	C	376.04	PASS	AC=1;AF=1.00;AN=1;DP=16;FS=0.000;MLEAC=1;MLEAF=1.00;MQ=56.86;QD=23.50;SOR=2.049	GT:AD:DP:GQ:PL	1:0,16:16:99:386,0
JUDQ01000212.1	37422	.	G	A	698.04	PASS	AC=1;AF=1.00;AN=1;DP=18;FS=0.000;MLEAC=1;MLEAF=1.00;MQ=57.22;QD=28.56;SOR=2.303	GT:AD:DP:GQ:PL	1:0,18:18:99:708,0
JUDQ01000212.1	37428	.	C	T	698.04	PASS	AC=1;AF=1.00;AN=1;DP=18;FS=0.000;MLEAC=1;MLEAF=1.00;MQ=57.22;QD=27.74;SOR=2.303	GT:AD:DP:GQ:PL	1:0,18:18:99:708,0
JUDQ01000212.1	37476	.	C	G	123.04	PASS	AC=1;AF=1.00;AN=1;DP=14;FS=0.000;MLEAC=1;MLEAF=1.00;MQ=60.00;QD=8.79;SOR=5.421	GT:AD:DP:GQ:PL	1:0,14:14:99:133,0
JUDQ01000212.1	37501	.	C	T	541.04	PASS	AC=1;AF=1.00;AN=1;DP=15;FS=0.000;MLEAC=1;MLEAF=1.00;MQ=60.00;QD=27.09;SOR=5.549	GT:AD:DP:GQ:PL	1:0,15:15:99:551,0
JUDQ01000212.1	37508	.	T	C	541.04	PASS	AC=1;AF=1.00;AN=1;DP=15;FS=0.000;MLEAC=1;MLEAF=1.00;MQ=60.00;QD=31.09;SOR=5.549	GT:AD:DP:GQ:PL	1:0,15:15:99:551,0
JUDQ01000212.1	37540	.	C	T	205.04	PASS	AC=1;AF=1.00;AN=1;DP=12;FS=0.000;MLEAC=1;MLEAF=1.00;MQ=60.00;QD=18.64;SOR=4.977	GT:AD:DP:GQ:PL	1:0,11:11:99:215,0
JUDQ01000212.1	37554	.	A	G	95.04	PASS	AC=1;AF=1.00;AN=1;DP=11;FS=0.000;MLEAC=1;MLEAF=1.00;MQ=60.00;QD=8.64;SOR=4.977	GT:AD:DP:GQ:PL	1:0,11:11:99:105,0
JUDQ01000214.1	34376	.	A	G	95.04	PASS	AC=1;AF=1.00;AN=1;DP=11;FS=0.000;MLEAC=1;MLEAF=1.00;MQ=60.00;QD=8.64;SOR=2.494	GT:AD:DP:GQ:PL	1:0,11:11:99:105,0
JUDQ01000214.1	34410	.	A	G	85.04	PASS	AC=1;AF=1.00;AN=1;DP=10;FS=0.000;MLEAC=1;MLEAF=1.00;MQ=60.00;QD=8.50;SOR=2.303	GT:AD:DP:GQ:PL	1:0,10:10:95:95,0
JUDQ01000216.1	562	.	C	T	35.04	PASS	AC=1;AF=1.00;AN=1;DP=21;FS=0.000;MLEAC=1;MLEAF=1.00;MQ=58.28;QD=29.54;SOR=1.179	GT:AD:DP:GQ:PL	1:0,1:3:45:45,0
JUDQ01000216.1	597	.	T	G	333.04	PASS	AC=1;AF=1.00;AN=1;DP=19;FS=0.000;MLEAC=1;MLEAF=1.00;MQ=59.43;QD=18.50;SOR=1.022	GT:AD:DP:GQ:PL	1:0,18:19:99:343,0
JUDQ01000216.1	601	.	T	C	333.04	PASS	AC=1;AF=1.00;AN=1;DP=19;FS=0.000;MLEAC=1;MLEAF=1.00;MQ=59.43;QD=18.50;SOR=1.022	GT:AD:DP:GQ:PL	1:0,18:19:99:343,0
JUDQ01000216.1	918	.	G	A	310.04	PASS	AC=1;AF=1.00;AN=1;DP=16;FS=0.000;MLEAC=1;MLEAF=1.00;MQ=59.04;QD=19.38;SOR=1.244	GT:AD:DP:GQ:PL	1:0,16:16:99:320,0
JUDQ01000216.1	929	.	T	C	499.04	PASS	AC=1;AF=1.00;AN=1;DP=15;FS=0.000;MLEAC=1;MLEAF=1.00;MQ=58.98;QD=33.27;SOR=1.112	GT:AD:DP:GQ:PL	1:0,15:15:99:509,0
JUDQ01000216.1	932	.	C	G	499.04	PASS	AC=1;AF=1.00;AN=1;DP=15;FS=0.000;MLEAC=1;MLEAF=1.00;MQ=58.98;QD=33.27;SOR=1.112	GT:AD:DP:GQ:PL	1:0,15:15:99:509,0
JUDQ01000216.1	936	.	T	C	499.04	PASS	AC=1;AF=1.00;AN=1;DP=15;FS=0.000;MLEAC=1;MLEAF=1.00;MQ=58.98;QD=33.27;SOR=1.112	GT:AD:DP:GQ:PL	1:0,15:15:99:509,0
JUDQ01000216.1	954	.	G	A	266.04	PASS	AC=1;AF=1.00;AN=1;DP=12;FS=0.000;MLEAC=1;MLEAF=1.00;MQ=58.72;QD=22.17;SOR=1.445	GT:AD:DP:GQ:PL	1:0,12:12:99:276,0
JUDQ01000216.1	7732	.	T	C	1395.04	PASS	AC=1;AF=1.00;AN=1;DP=36;FS=0.000;MLEAC=1;MLEAF=1.00;MQ=58.70;QD=32.20;SOR=1.352	GT:AD:DP:GQ:PL	1:0,32:33:99:1405,0
JUDQ01000216.1	7735	.	C	T	1395.04	PASS	AC=1;AF=1.00;AN=1;DP=33;FS=0.000;MLEAC=1;MLEAF=1.00;MQ=59.72;QD=29.34;SOR=1.352	GT:AD:DP:GQ:PL	1:0,32:33:99:1405,0
JUDQ01000216.1	7740	.	A	G	1450.04	PASS	AC=1;AF=1.00;AN=1;DP=35;FS=0.000;MLEAC=1;MLEAF=1.00;MQ=59.73;QD=31.88;SOR=1.148	GT:AD:DP:GQ:PL	1:0,34:35:99:1460,0
JUDQ01000216.1	7755	.	A	G	1497.04	PASS	AC=1;AF=1.00;AN=1;DP=38;FS=0.000;MLEAC=1;MLEAF=1.00;MQ=59.75;QD=34.40;SOR=0.984	GT:AD:DP:GQ:PL	1:0,36:37:99:1507,0
JUDQ01000022.1	40075	.	G	T	311.04	PASS	AC=1;AF=1.00;AN=1;BaseQRankSum=1.97;DP=32;FS=9.777;MLEAC=1;MLEAF=1.00;MQ=48.48;MQRankSum=2.73;QD=16.37;ReadPosRankSum=0.824;SOR=4.398	GT:AD:DP:GQ:PL	1:1,18:19:99:321,0
JUDQ01000022.1	40105	.	T	C	171.04	PASS	AC=1;AF=1.00;AN=1;BaseQRankSum=-1.531e+00;DP=32;FS=10.212;MLEAC=1;MLEAF=1.00;MQ=48.48;MQRankSum=2.32;QD=8.14;ReadPosRankSum=1.41;SOR=4.608	GT:AD:DP:GQ:PL	1:1,20:21:99:181,0
JUDQ01000221.1	58962	.	C	CAATGG	35.01	PASS	AC=1;AF=1.00;AN=1;DP=24;FS=0.000;MLEAC=1;MLEAF=1.00;MQ=60.00;QD=26.78;SOR=1.609	GT:AD:DP:GQ:PL	1:0,1:4:45:45,0
JUDQ01000221.1	59004	.	G	A	71.04	PASS	AC=1;AF=1.00;AN=1;DP=34;FS=0.000;MLEAC=1;MLEAF=1.00;MQ=51.42;QD=17.76;SOR=3.258	GT:AD:DP:GQ:PL	1:0,4:4:81:81,0
JUDQ01000222.1	51634	.	A	C	104.04	PASS	AC=1;AF=1.00;AN=1;DP=14;FS=0.000;MLEAC=1;MLEAF=1.00;MQ=55.89;QD=8.67;SOR=2.833	GT:AD:DP:GQ:PL	1:0,12:13:99:114,0
JUDQ01000235.1	214	.	G	A	32.04	PASS	AC=1;AF=1.00;AN=1;DP=10;FS=0.000;MLEAC=1;MLEAF=1.00;MQ=60.00;QD=32.04;SOR=1.609	GT:AD:DP:GQ:PL	1:0,1:1:42:42,0
JUDQ01000235.1	16882	.	T	G	95.04	PASS	AC=1;AF=1.00;AN=1;DP=11;FS=0.000;MLEAC=1;MLEAF=1.00;MQ=30.00;QD=8.64;SOR=1.802	GT:AD:DP:GQ:PL	1:0,11:11:99:105,0
JUDQ01000235.1	16902	.	A	C	412.04	PASS	AC=1;AF=1.00;AN=1;DP=11;FS=0.000;MLEAC=1;MLEAF=1.00;MQ=30.00;QD=33.76;SOR=1.802	GT:AD:DP:GQ:PL	1:0,11:11:99:422,0
JUDQ01000235.1	16907	.	C	T	412.04	PASS	AC=1;AF=1.00;AN=1;DP=11;FS=0.000;MLEAC=1;MLEAF=1.00;MQ=30.00;QD=24.57;SOR=1.802	GT:AD:DP:GQ:PL	1:0,11:11:99:422,0
JUDQ01000235.1	19124	.	G	A	601.04	PASS	AC=1;AF=1.00;AN=1;DP=16;FS=0.000;MLEAC=1;MLEAF=1.00;MQ=32.76;QD=31.63;SOR=0.693	GT:AD:DP:GQ:PL	1:0,16:16:99:611,0
JUDQ01000235.1	19132	.	A	C	601.04	PASS	AC=1;AF=1.00;AN=1;DP=16;FS=0.000;MLEAC=1;MLEAF=1.00;MQ=32.76;QD=31.81;SOR=0.693	GT:AD:DP:GQ:PL	1:0,16:16:99:611,0
JUDQ01000238.1	28323	.	T	G	720.04	PASS	AC=1;AF=1.00;AN=1;DP=17;FS=0.000;MLEAC=1;MLEAF=1.00;MQ=42.67;QD=32.04;SOR=5.784	GT:AD:DP:GQ:PL	1:0,17:17:99:730,0
JUDQ01000238.1	28326	.	T	C	720.04	PASS	AC=1;AF=1.00;AN=1;DP=17;FS=0.000;MLEAC=1;MLEAF=1.00;MQ=42.67;QD=37.87;SOR=5.784	GT:AD:DP:GQ:PL	1:0,17:17:99:730,0
JUDQ01000238.1	28329	.	T	C	720.04	PASS	AC=1;AF=1.00;AN=1;DP=17;FS=0.000;MLEAC=1;MLEAF=1.00;MQ=42.67;QD=30.76;SOR=5.784	GT:AD:DP:GQ:PL	1:0,17:17:99:730,0
JUDQ01000238.1	28331	.	A	G	720.04	PASS	AC=1;AF=1.00;AN=1;DP=17;FS=0.000;MLEAC=1;MLEAF=1.00;MQ=42.67;QD=30.44;SOR=5.784	GT:AD:DP:GQ:PL	1:0,17:17:99:730,0
JUDQ01000241.1	4887	.	A	C	361.04	PASS	AC=1;AF=1.00;AN=1;DP=13;FS=0.000;MLEAC=1;MLEAF=1.00;MQ=47.74;QD=27.77;SOR=3.767	GT:AD:DP:GQ:PL	1:0,13:13:99:371,0
JUDQ01000241.1	4888	.	T	G	361.04	PASS	AC=1;AF=1.00;AN=1;DP=13;FS=0.000;MLEAC=1;MLEAF=1.00;MQ=47.74;QD=27.77;SOR=3.767	GT:AD:DP:GQ:PL	1:0,13:13:99:371,0
JUDQ01000241.1	4891	.	T	G	361.04	PASS	AC=1;AF=1.00;AN=1;DP=13;FS=0.000;MLEAC=1;MLEAF=1.00;MQ=47.74;QD=27.77;SOR=3.767	GT:AD:DP:GQ:PL	1:0,13:13:99:371,0
JUDQ01000241.1	4915	.	C	T	542.04	PASS	AC=1;AF=1.00;AN=1;DP=13;FS=0.000;MLEAC=1;MLEAF=1.00;MQ=47.74;QD=31.04;SOR=3.767	GT:AD:DP:GQ:PL	1:0,13:13:99:552,0
JUDQ01000241.1	4920	.	A	G	542.04	PASS	AC=1;AF=1.00;AN=1;DP=13;FS=0.000;MLEAC=1;MLEAF=1.00;MQ=47.74;QD=24.95;SOR=3.767	GT:AD:DP:GQ:PL	1:0,13:13:99:552,0
JUDQ01000243.1	13443	.	A	T	41.04	PASS	AC=1;AF=1.00;AN=1;DP=12;FS=0.000;MLEAC=1;MLEAF=1.00;MQ=60.00;QD=20.52;SOR=2.303	GT:AD:DP:GQ:PL	1:0,2:2:51:51,0
JUDQ01000243.1	13444	.	G	A	41.04	PASS	AC=1;AF=1.00;AN=1;DP=12;FS=0.000;MLEAC=1;MLEAF=1.00;MQ=60.00;QD=20.52;SOR=2.303	GT:AD:DP:GQ:PL	1:0,2:2:51:51,0
JUDQ01000246.1	17398	.	C	T	369.04	PASS	AC=1;AF=1.00;AN=1;DP=18;FS=0.000;MLEAC=1;MLEAF=1.00;MQ=56.22;QD=21.71;SOR=1.179	GT:AD:DP:GQ:PL	1:0,17:18:99:379,0
JUDQ01000025.1	176027	.	C	T	131.04	PASS	AC=1;AF=1.00;AN=1;DP=14;FS=0.000;MLEAC=1;MLEAF=1.00;MQ=57.44;QD=21.84;SOR=3.912	GT:AD:DP:GQ:PL	1:0,6:6:99:141,0
JUDQ01000250.1	13012	.	A	G	85.04	PASS	AC=1;AF=1.00;AN=1;DP=10;FS=0.000;MLEAC=1;MLEAF=1.00;MQ=60.00;QD=8.50;SOR=3.258	GT:AD:DP:GQ:PL	1:0,10:10:95:95,0
JUDQ01000253.1	92	.	C	T	45.04	PASS	AC=1;AF=1.00;AN=1;DP=14;FS=0.000;MLEAC=1;MLEAF=1.00;MQ=59.46;QD=15.01;SOR=2.833	GT:AD:DP:GQ:PL	1:0,3:3:55:55,0
JUDQ01000253.1	50149	.	T	C	35.04	PASS	AC=1;AF=1.00;AN=1;DP=10;FS=0.000;MLEAC=1;MLEAF=1.00;MQ=60.00;QD=28.78;SOR=1.609	GT:AD:DP:GQ:PL	1:0,1:1:45:45,0
JUDQ01000254.1	4724	.	C	T	35.04	PASS	AC=1;AF=1.00;AN=1;DP=15;FS=0.000;MLEAC=1;MLEAF=1.00;MQ=60.00;QD=26.98;SOR=1.609	GT:AD:DP:GQ:PL	1:0,1:1:45:45,0
JUDQ01000254.1	4734	.	A	T	35.04	PASS	AC=1;AF=1.00;AN=1;DP=16;FS=0.000;MLEAC=1;MLEAF=1.00;MQ=60.00;QD=22.35;SOR=1.609	GT:AD:DP:GQ:PL	1:0,1:1:45:45,0
JUDQ01000256.1	19039	.	G	C	368.04	PASS	AC=1;AF=1.00;AN=1;DP=18;FS=0.000;MLEAC=1;MLEAF=1.00;MQ=50.71;QD=30.67;SOR=3.500	GT:AD:DP:GQ:PL	1:0,12:18:99:378,0
JUDQ01000256.1	19042	.	TTGAATAG	T	368.01	PASS	AC=1;AF=1.00;AN=1;DP=18;FS=0.000;MLEAC=1;MLEAF=1.00;MQ=50.71;QD=30.67;SOR=3.500	GT:AD:DP:GQ:PL	1:0,12:18:99:378,0
JUDQ01000256.1	19050	.	CCCTCCT	C	368.01	PASS	AC=1;AF=1.00;AN=1;DP=19;FS=0.000;MLEAC=1;MLEAF=1.00;MQ=50.67;QD=30.67;SOR=3.611	GT:AD:DP:GQ:PL	1:0,12:19:99:378,0
JUDQ01000256.1	19062	.	A	G	368.04	PASS	AC=1;AF=1.00;AN=1;DP=19;FS=0.000;MLEAC=1;MLEAF=1.00;MQ=50.67;QD=30.67;SOR=3.611	GT:AD:DP:GQ:PL	1:0,12:19:99:378,0
JUDQ01000256.1	25434	.	T	C	282.04	PASS	AC=1;AF=1.00;AN=1;DP=15;FS=0.000;MLEAC=1;MLEAF=1.00;MQ=58.54;QD=28.46;SOR=3.056	GT:AD:DP:GQ:PL	1:0,7:9:99:292,0
JUDQ01000256.1	25456	.	C	G	282.04	PASS	AC=1;AF=1.00;AN=1;DP=15;FS=0.000;MLEAC=1;MLEAF=1.00;MQ=59.28;QD=29.14;SOR=3.056	GT:AD:DP:GQ:PL	1:0,7:9:99:292,0
JUDQ01000256.1	25469	.	C	A	282.04	PASS	AC=1;AF=1.00;AN=1;DP=15;FS=0.000;MLEAC=1;MLEAF=1.00;MQ=59.28;QD=29.32;SOR=3.056	GT:AD:DP:GQ:PL	1:0,7:9:99:292,0
JUDQ01000256.1	25482	.	G	A	167.04	PASS	AC=1;AF=1.00;AN=1;DP=13;FS=0.000;MLEAC=1;MLEAF=1.00;MQ=60.00;QD=30.63;SOR=4.615	GT:AD:DP:GQ:PL	1:0,4:9:99:177,0
JUDQ01000256.1	29204	.	C	T	35.04	PASS	AC=1;AF=1.00;AN=1;DP=13;FS=0.000;MLEAC=1;MLEAF=1.00;MQ=49.86;QD=29.77;SOR=1.609	GT:AD:DP:GQ:PL	1:0,1:1:45:45,0
JUDQ01000256.1	29213	.	C	T	35.04	PASS	AC=1;AF=1.00;AN=1;DP=12;FS=0.000;MLEAC=1;MLEAF=1.00;MQ=50.46;QD=31.65;SOR=1.609	GT:AD:DP:GQ:PL	1:0,1:1:45:45,0
JUDQ01000256.1	29214	.	C	T	35.04	PASS	AC=1;AF=1.00;AN=1;DP=12;FS=0.000;MLEAC=1;MLEAF=1.00;MQ=50.46;QD=32.06;SOR=1.609	GT:AD:DP:GQ:PL	1:0,1:1:45:45,0
JUDQ01000256.1	29233	.	A	G	35.04	PASS	AC=1;AF=1.00;AN=1;DP=13;FS=0.000;MLEAC=1;MLEAF=1.00;MQ=47.97;QD=26.14;SOR=1.609	GT:AD:DP:GQ:PL	1:0,1:1:45:45,0
JUDQ01000256.1	29264	.	C	T	35.04	PASS	AC=1;AF=1.00;AN=1;DP=15;FS=0.000;MLEAC=1;MLEAF=1.00;MQ=48.63;QD=31.75;SOR=1.609	GT:AD:DP:GQ:PL	1:0,1:1:45:45,0
JUDQ01000256.1	29288	.	C	T	35.04	PASS	AC=1;AF=1.00;AN=1;DP=16;FS=0.000;MLEAC=1;MLEAF=1.00;MQ=47.94;QD=31.15;SOR=1.609	GT:AD:DP:GQ:PL	1:0,1:1:45:45,0
JUDQ01000256.1	29294	.	C	T	35.04	PASS	AC=1;AF=1.00;AN=1;DP=16;FS=0.000;MLEAC=1;MLEAF=1.00;MQ=46.64;QD=30.08;SOR=1.609	GT:AD:DP:GQ:PL	1:0,1:1:45:45,0
JUDQ01000256.1	29314	.	G	A	35.04	PASS	AC=1;AF=1.00;AN=1;DP=14;FS=0.000;MLEAC=1;MLEAF=1.00;MQ=44.41;QD=24.35;SOR=1.609	GT:AD:DP:GQ:PL	1:0,1:1:45:45,0
JUDQ01000256.1	29317	.	C	T	35.04	PASS	AC=1;AF=1.00;AN=1;DP=18;FS=0.000;MLEAC=1;MLEAF=1.00;MQ=40.68;QD=35.29;SOR=1.609	GT:AD:DP:GQ:PL	1:0,1:1:45:45,0
JUDQ01000256.1	29324	.	A	G	35.04	PASS	AC=1;AF=1.00;AN=1;DP=18;FS=0.000;MLEAC=1;MLEAF=1.00;MQ=40.68;QD=34.62;SOR=1.609	GT:AD:DP:GQ:PL	1:0,1:1:45:45,0
JUDQ01000257.1	50197	.	C	A	95.04	PASS	AC=1;AF=1.00;AN=1;DP=16;FS=0.000;MLEAC=1;MLEAF=1.00;MQ=60.00;QD=8.64;SOR=5.136	GT:AD:DP:GQ:PL	1:0,11:12:99:105,0
JUDQ01000257.1	50228	.	G	A	108.04	PASS	AC=1;AF=1.00;AN=1;DP=16;FS=0.000;MLEAC=1;MLEAF=1.00;MQ=60.00;QD=9.82;SOR=5.136	GT:AD:DP:GQ:PL	1:0,11:12:99:118,0
JUDQ01000257.1	50252	.	T	C	85.04	PASS	AC=1;AF=1.00;AN=1;DP=13;FS=0.000;MLEAC=1;MLEAF=1.00;MQ=60.00;QD=8.50;SOR=5.136	GT:AD:DP:GQ:PL	1:0,10:12:95:95,0
JUDQ01000258.1	4208	.	C	T	47.04	PASS	AC=1;AF=1.00;AN=1;DP=18;FS=0.000;MLEAC=1;MLEAF=1.00;MQ=59.63;QD=15.68;SOR=2.833	GT:AD:DP:GQ:PL	1:0,3:3:57:57,0
JUDQ01000261.1	47729	.	T	C	76.04	PASS	AC=1;AF=1.00;AN=1;DP=14;FS=0.000;MLEAC=1;MLEAF=1.00;MQ=58.84;QD=8.45;SOR=4.804	GT:AD:DP:GQ:PL	1:0,9:10:86:86,0
JUDQ01000261.1	47797	.	A	T	54.04	PASS	AC=1;AF=1.00;AN=1;DP=10;FS=0.000;MLEAC=1;MLEAF=1.00;MQ=60.00;QD=27.02;SOR=1.981	GT:AD:DP:GQ:PL	1:0,2:5:64:64,0
JUDQ01000261.1	47807	.	A	G	54.04	PASS	AC=1;AF=1.00;AN=1;DP=10;FS=0.000;MLEAC=1;MLEAF=1.00;MQ=60.00;QD=27.02;SOR=1.981	GT:AD:DP:GQ:PL	1:0,2:5:64:64,0
JUDQ01000261.1	48016	.	T	C	511.04	PASS	AC=1;AF=1.00;AN=1;DP=34;FS=0.000;MLEAC=1;MLEAF=1.00;MQ=58.82;QD=28.39;SOR=4.514	GT:AD:DP:GQ:PL	1:0,18:19:99:521,0
JUDQ01000261.1	48019	.	A	G	511.04	PASS	AC=1;AF=1.00;AN=1;DP=32;FS=0.000;MLEAC=1;MLEAF=1.00;MQ=58.75;QD=28.39;SOR=4.514	GT:AD:DP:GQ:PL	1:0,18:19:99:521,0
JUDQ01000261.1	48040	.	T	C	511.04	PASS	AC=1;AF=1.00;AN=1;DP=31;FS=0.000;MLEAC=1;MLEAF=1.00;MQ=58.71;QD=28.39;SOR=4.514	GT:AD:DP:GQ:PL	1:0,18:19:99:521,0
JUDQ01000261.1	48063	.	T	TAGCAAAGCAAAGTCCGAAAG	511.01	PASS	AC=1;AF=1.00;AN=1;DP=28;FS=0.000;MLEAC=1;MLEAF=1.00;MQ=58.57;QD=28.39;SOR=4.514	GT:AD:DP:GQ:PL	1:0,18:19:99:521,0
JUDQ01000265.1	49294	.	G	A	161.04	PASS	AC=1;AF=1.00;AN=1;DP=14;FS=0.000;MLEAC=1;MLEAF=1.00;MQ=55.71;QD=26.84;SOR=3.912	GT:AD:DP:GQ:PL	1:0,6:6:99:171,0
JUDQ01000265.1	49310	.	A	G	161.04	PASS	AC=1;AF=1.00;AN=1;DP=14;FS=0.000;MLEAC=1;MLEAF=1.00;MQ=55.71;QD=26.84;SOR=3.912	GT:AD:DP:GQ:PL	1:0,6:6:99:171,0
JUDQ01000266.1	37854	.	C	T	364.04	PASS	AC=1;AF=1.00;AN=1;DP=14;FS=0.000;MLEAC=1;MLEAF=1.00;MQ=60.00;QD=26.00;SOR=1.765	GT:AD:DP:GQ:PL	1:0,14:14:99:374,0
JUDQ01000266.1	37860	.	T	C	364.04	PASS	AC=1;AF=1.00;AN=1;DP=14;FS=0.000;MLEAC=1;MLEAF=1.00;MQ=60.00;QD=26.00;SOR=1.765	GT:AD:DP:GQ:PL	1:0,14:14:99:374,0
JUDQ01000266.1	37874	.	C	G	123.04	PASS	AC=1;AF=1.00;AN=1;DP=14;FS=0.000;MLEAC=1;MLEAF=1.00;MQ=60.00;QD=8.79;SOR=1.765	GT:AD:DP:GQ:PL	1:0,14:14:99:133,0
JUDQ01000267.1	301	.	G	A	429.04	PASS	AC=1;AF=1.00;AN=1;DP=18;FS=0.000;MLEAC=1;MLEAF=1.00;MQ=60.00;QD=23.84;SOR=2.833	GT:AD:DP:GQ:PL	1:0,18:18:99:439,0
JUDQ01000267.1	322	.	T	C	152.04	PASS	AC=1;AF=1.00;AN=1;DP=17;FS=0.000;MLEAC=1;MLEAF=1.00;MQ=60.00;QD=8.94;SOR=3.383	GT:AD:DP:GQ:PL	1:0,17:17:99:162,0
JUDQ01000270.1	164	.	G	A	58.04	PASS	AC=1;AF=1.00;AN=1;DP=11;FS=0.000;MLEAC=1;MLEAF=1.00;MQ=59.91;QD=29.02;SOR=2.303	GT:AD:DP:GQ:PL	1:0,2:2:68:68,0
JUDQ01000270.1	172	.	T	G	58.04	PASS	AC=1;AF=1.00;AN=1;DP=10;FS=0.000;MLEAC=1;MLEAF=1.00;MQ=59.90;QD=29.02;SOR=2.303	GT:AD:DP:GQ:PL	1:0,2:2:68:68,0
JUDQ01000270.1	19921	.	G	A	32.04	PASS	AC=1;AF=1.00;AN=1;DP=14;FS=0.000;MLEAC=1;MLEAF=1.00;MQ=56.06;QD=10.68;SOR=1.179	GT:AD:DP:GQ:PL	1:0,3:3:42:42,0
JUDQ01000270.1	37045	.	A	G	170.04	PASS	AC=1;AF=1.00;AN=1;DP=16;FS=0.000;MLEAC=1;MLEAF=1.00;MQ=57.05;QD=35.71;SOR=1.609	GT:AD:DP:GQ:PL	1:0,4:4:99:180,0
JUDQ01000270.1	37047	.	A	G	170.04	PASS	AC=1;AF=1.00;AN=1;DP=15;FS=0.000;MLEAC=1;MLEAF=1.00;MQ=56.85;QD=31.41;SOR=1.609	GT:AD:DP:GQ:PL	1:0,4:4:99:180,0
JUDQ01000270.1	37050	.	A	G	170.04	PASS	AC=1;AF=1.00;AN=1;DP=15;FS=0.000;MLEAC=1;MLEAF=1.00;MQ=56.85;QD=32.64;SOR=1.609	GT:AD:DP:GQ:PL	1:0,4:4:99:180,0
JUDQ01000270.1	37052	.	A	G	170.04	PASS	AC=1;AF=1.00;AN=1;DP=15;FS=0.000;MLEAC=1;MLEAF=1.00;MQ=56.85;QD=34.30;SOR=1.609	GT:AD:DP:GQ:PL	1:0,4:4:99:180,0
JUDQ01000270.1	37054	.	A	G	170.04	PASS	AC=1;AF=1.00;AN=1;DP=15;FS=0.000;MLEAC=1;MLEAF=1.00;MQ=56.85;QD=26.56;SOR=1.609	GT:AD:DP:GQ:PL	1:0,4:4:99:180,0
JUDQ01000270.1	37068	.	A	G	170.04	PASS	AC=1;AF=1.00;AN=1;DP=15;FS=0.000;MLEAC=1;MLEAF=1.00;MQ=56.85;QD=29.15;SOR=1.609	GT:AD:DP:GQ:PL	1:0,4:4:99:180,0
JUDQ01000270.1	37072	.	T	C	170.04	PASS	AC=1;AF=1.00;AN=1;DP=15;FS=0.000;MLEAC=1;MLEAF=1.00;MQ=56.85;QD=33.32;SOR=1.609	GT:AD:DP:GQ:PL	1:0,4:4:99:180,0
JUDQ01000270.1	37075	.	A	G	170.04	PASS	AC=1;AF=1.00;AN=1;DP=15;FS=0.000;MLEAC=1;MLEAF=1.00;MQ=56.85;QD=34.72;SOR=1.609	GT:AD:DP:GQ:PL	1:0,4:4:99:180,0
JUDQ01000270.1	37090	.	A	G	170.04	PASS	AC=1;AF=1.00;AN=1;DP=15;FS=0.000;MLEAC=1;MLEAF=1.00;MQ=56.85;QD=34.71;SOR=1.609	GT:AD:DP:GQ:PL	1:0,4:4:99:180,0
JUDQ01000270.1	37093	.	A	G	170.04	PASS	AC=1;AF=1.00;AN=1;DP=15;FS=0.000;MLEAC=1;MLEAF=1.00;MQ=56.85;QD=26.38;SOR=1.609	GT:AD:DP:GQ:PL	1:0,4:4:99:180,0
JUDQ01000270.1	37096	.	T	C	170.04	PASS	AC=1;AF=1.00;AN=1;DP=15;FS=0.000;MLEAC=1;MLEAF=1.00;MQ=56.85;QD=26.80;SOR=1.609	GT:AD:DP:GQ:PL	1:0,4:4:99:180,0
JUDQ01000271.1	48198	.	T	TTGGC	80.01	PASS	AC=1;AF=1.00;AN=1;DP=11;FS=0.000;MLEAC=1;MLEAF=1.00;MQ=60.00;QD=28.72;SOR=2.303	GT:AD:DP:GQ:PL	1:0,2:2:90:90,0
JUDQ01000271.1	48233	.	C	A	54.04	PASS	AC=1;AF=1.00;AN=1;DP=12;FS=0.000;MLEAC=1;MLEAF=1.00;MQ=60.00;QD=27.02;SOR=2.303	GT:AD:DP:GQ:PL	1:0,2:2:64:64,0
JUDQ01000271.1	48234	.	C	T	54.04	PASS	AC=1;AF=1.00;AN=1;DP=10;FS=0.000;MLEAC=1;MLEAF=1.00;MQ=60.00;QD=27.02;SOR=2.303	GT:AD:DP:GQ:PL	1:0,2:2:64:64,0
JUDQ01000271.1	48252	.	T	TTG	80.01	PASS	AC=1;AF=1.00;AN=1;DP=10;FS=0.000;MLEAC=1;MLEAF=1.00;MQ=60.00;QD=31.51;SOR=2.303	GT:AD:DP:GQ:PL	1:0,2:2:90:90,0
JUDQ01000273.1	78	.	TTTA	T	35.01	PASS	AC=1;AF=1.00;AN=1;DP=11;FS=0.000;MLEAC=1;MLEAF=1.00;MQ=60.00;QD=30.15;SOR=1.609	GT:AD:DP:GQ:PL	1:0,1:1:45:45,0
JUDQ01000273.1	89	.	T	A	35.04	PASS	AC=1;AF=1.00;AN=1;DP=11;FS=0.000;MLEAC=1;MLEAF=1.00;MQ=60.00;QD=28.56;SOR=1.609	GT:AD:DP:GQ:PL	1:0,1:1:45:45,0
JUDQ01000274.1	86	.	A	G	54.04	PASS	AC=1;AF=1.00;AN=1;DP=23;FS=0.000;MLEAC=1;MLEAF=1.00;MQ=60.00;QD=27.02;SOR=1.179	GT:AD:DP:GQ:PL	1:0,2:3:64:64,0
JUDQ01000274.1	94	.	C	T	54.04	PASS	AC=1;AF=1.00;AN=1;DP=23;FS=0.000;MLEAC=1;MLEAF=1.00;MQ=60.00;QD=27.02;SOR=1.179	GT:AD:DP:GQ:PL	1:0,2:3:64:64,0
JUDQ01000274.1	259	.	T	G	80.04	PASS	AC=1;AF=1.00;AN=1;DP=11;FS=0.000;MLEAC=1;MLEAF=1.00;MQ=58.66;QD=28.36;SOR=1.179	GT:AD:DP:GQ:PL	1:0,2:3:90:90,0
JUDQ01000274.1	260	.	AG	A	80.01	PASS	AC=1;AF=1.00;AN=1;DP=11;FS=0.000;MLEAC=1;MLEAF=1.00;MQ=58.66;QD=27.78;SOR=1.179	GT:AD:DP:GQ:PL	1:0,2:3:90:90,0
JUDQ01000276.1	12	.	T	C	47.04	PASS	AC=1;AF=1.00;AN=1;DP=12;FS=0.000;MLEAC=1;MLEAF=1.00;MQ=54.44;QD=7.84;SOR=3.912	GT:AD:DP:GQ:PL	1:0,6:6:57:57,0
JUDQ01000278.1	20841	.	CCTCATG	C	35.01	PASS	AC=1;AF=1.00;AN=1;DP=14;FS=0.000;MLEAC=1;MLEAF=1.00;MQ=60.00;QD=31.67;SOR=1.609	GT:AD:DP:GQ:PL	1:0,1:4:45:45,0
JUDQ01000028.1	100	.	G	A	46.04	PASS	AC=1;AF=1.00;AN=1;DP=17;FS=0.000;MLEAC=1;MLEAF=1.00;MQ=58.90;QD=15.35;SOR=2.833	GT:AD:DP:GQ:PL	1:0,3:3:56:56,0
JUDQ01000280.1	17994	.	C	T	305.04	PASS	AC=1;AF=1.00;AN=1;DP=11;FS=0.000;MLEAC=1;MLEAF=1.00;MQ=39.47;QD=26.75;SOR=1.609	GT:AD:DP:GQ:PL	1:0,7:7:99:315,0
JUDQ01000280.1	18002	.	G	T	305.04	PASS	AC=1;AF=1.00;AN=1;DP=11;FS=0.000;MLEAC=1;MLEAF=1.00;MQ=39.47;QD=30.21;SOR=1.609	GT:AD:DP:GQ:PL	1:0,7:7:99:315,0
JUDQ01000280.1	18005	.	C	A	305.04	PASS	AC=1;AF=1.00;AN=1;DP=11;FS=0.000;MLEAC=1;MLEAF=1.00;MQ=39.47;QD=26.86;SOR=1.609	GT:AD:DP:GQ:PL	1:0,7:7:99:315,0
JUDQ01000280.1	18007	.	C	T	305.04	PASS	AC=1;AF=1.00;AN=1;DP=11;FS=0.000;MLEAC=1;MLEAF=1.00;MQ=39.47;QD=29.28;SOR=1.609	GT:AD:DP:GQ:PL	1:0,7:7:99:315,0
JUDQ01000280.1	18011	.	T	C	305.04	PASS	AC=1;AF=1.00;AN=1;DP=11;FS=0.000;MLEAC=1;MLEAF=1.00;MQ=39.47;QD=30.08;SOR=1.609	GT:AD:DP:GQ:PL	1:0,7:7:99:315,0
JUDQ01000280.1	18036	.	C	T	101.04	PASS	AC=1;AF=1.00;AN=1;DP=10;FS=0.000;MLEAC=1;MLEAF=1.00;MQ=40.05;QD=16.84;SOR=2.303	GT:AD:DP:GQ:PL	1:0,6:6:99:111,0
JUDQ01000280.1	18176	.	G	A	499.04	PASS	AC=1;AF=1.00;AN=1;DP=12;FS=0.000;MLEAC=1;MLEAF=1.00;MQ=29.84;QD=30.33;SOR=1.981	GT:AD:DP:GQ:PL	1:0,12:12:99:509,0
JUDQ01000280.1	18182	.	T	C	499.04	PASS	AC=1;AF=1.00;AN=1;DP=12;FS=0.000;MLEAC=1;MLEAF=1.00;MQ=29.84;QD=26.89;SOR=1.981	GT:AD:DP:GQ:PL	1:0,12:12:99:509,0
JUDQ01000280.1	18183	.	C	G	499.04	PASS	AC=1;AF=1.00;AN=1;DP=12;FS=0.000;MLEAC=1;MLEAF=1.00;MQ=29.84;QD=31.46;SOR=1.981	GT:AD:DP:GQ:PL	1:0,12:12:99:509,0
JUDQ01000280.1	18203	.	A	G	339.04	PASS	AC=1;AF=1.00;AN=1;DP=12;FS=0.000;MLEAC=1;MLEAF=1.00;MQ=29.84;QD=28.25;SOR=1.981	GT:AD:DP:GQ:PL	1:0,12:12:99:349,0
JUDQ01000280.1	18209	.	G	A	339.04	PASS	AC=1;AF=1.00;AN=1;DP=12;FS=0.000;MLEAC=1;MLEAF=1.00;MQ=29.84;QD=28.25;SOR=1.981	GT:AD:DP:GQ:PL	1:0,12:12:99:349,0
JUDQ01000282.1	128	.	C	T	200.04	PASS	AC=1;AF=1.00;AN=1;DP=10;FS=0.000;MLEAC=1;MLEAF=1.00;MQ=33.61;QD=20.00;SOR=1.085	GT:AD:DP:GQ:PL	1:0,10:10:99:210,0
JUDQ01000282.1	27102	.	G	A	61.04	PASS	AC=1;AF=1.00;AN=1;DP=15;FS=0.000;MLEAC=1;MLEAF=1.00;MQ=40.06;QD=20.35;SOR=2.833	GT:AD:DP:GQ:PL	1:0,3:3:71:71,0
JUDQ01000289.1	43107	.	A	G	104.04	PASS	AC=1;AF=1.00;AN=1;DP=10;FS=0.000;MLEAC=1;MLEAF=1.00;MQ=41.18;QD=26.01;SOR=1.981	GT:AD:DP:GQ:PL	1:0,4:5:99:114,0
JUDQ01000289.1	43116	.	A	G	104.04	PASS	AC=1;AF=1.00;AN=1;DP=10;FS=0.000;MLEAC=1;MLEAF=1.00;MQ=41.18;QD=26.01;SOR=1.981	GT:AD:DP:GQ:PL	1:0,4:5:99:114,0
JUDQ01000289.1	43119	.	A	G	259.04	PASS	AC=1;AF=1.00;AN=1;BaseQRankSum=-1.799e+00;DP=18;FS=8.129;MLEAC=1;MLEAF=1.00;MQ=37.96;MQRankSum=-1.521e+00;QD=21.59;ReadPosRankSum=1.47;SOR=3.590	GT:AD:DP:GQ:PL	1:1,11:13:99:269,0
JUDQ01000289.1	43130	.	C	T	364.04	PASS	AC=1;AF=1.00;AN=1;BaseQRankSum=-1.381e+00;DP=18;FS=8.129;MLEAC=1;MLEAF=1.00;MQ=37.96;MQRankSum=-1.521e+00;QD=30.34;ReadPosRankSum=1.60;SOR=3.590	GT:AD:DP:GQ:PL	1:1,11:13:99:374,0
JUDQ01000289.1	43133	.	T	G	364.04	PASS	AC=1;AF=1.00;AN=1;BaseQRankSum=-1.558e+00;DP=18;FS=8.129;MLEAC=1;MLEAF=1.00;MQ=37.96;MQRankSum=-1.521e+00;QD=30.34;ReadPosRankSum=1.60;SOR=3.590	GT:AD:DP:GQ:PL	1:1,11:13:99:374,0
JUDQ01000289.1	43137	.	A	G	364.04	PASS	AC=1;AF=1.00;AN=1;BaseQRankSum=-1.551e+00;DP=19;FS=8.129;MLEAC=1;MLEAF=1.00;MQ=37.43;MQRankSum=-1.521e+00;QD=30.34;ReadPosRankSum=1.60;SOR=3.590	GT:AD:DP:GQ:PL	1:1,11:13:99:374,0
JUDQ01000289.1	43148	.	C	G	478.04	PASS	AC=1;AF=1.00;AN=1;DP=18;FS=0.000;MLEAC=1;MLEAF=1.00;MQ=35.76;QD=26.82;SOR=2.833	GT:AD:DP:GQ:PL	1:0,11:13:99:488,0
JUDQ01000289.1	43154	.	T	G	478.04	PASS	AC=1;AF=1.00;AN=1;DP=18;FS=0.000;MLEAC=1;MLEAF=1.00;MQ=35.76;QD=29.25;SOR=2.833	GT:AD:DP:GQ:PL	1:0,11:13:99:488,0
JUDQ01000289.1	43158	.	C	T	478.04	PASS	AC=1;AF=1.00;AN=1;DP=18;FS=0.000;MLEAC=1;MLEAF=1.00;MQ=35.76;QD=34.42;SOR=2.833	GT:AD:DP:GQ:PL	1:0,11:13:99:488,0
JUDQ01000289.1	43167	.	C	T	478.04	PASS	AC=1;AF=1.00;AN=1;DP=18;FS=0.000;MLEAC=1;MLEAF=1.00;MQ=35.76;QD=26.68;SOR=2.833	GT:AD:DP:GQ:PL	1:0,11:13:99:488,0
JUDQ01000289.1	43173	.	G	A	478.04	PASS	AC=1;AF=1.00;AN=1;DP=18;FS=0.000;MLEAC=1;MLEAF=1.00;MQ=35.76;QD=30.75;SOR=2.833	GT:AD:DP:GQ:PL	1:0,11:13:99:488,0
JUDQ01000289.1	43179	.	A	G	440.04	PASS	AC=1;AF=1.00;AN=1;DP=17;FS=0.000;MLEAC=1;MLEAF=1.00;MQ=36.21;QD=24.09;SOR=2.147	GT:AD:DP:GQ:PL	1:0,10:13:99:450,0
JUDQ01000289.1	43182	.	A	G	305.04	PASS	AC=1;AF=1.00;AN=1;DP=13;FS=0.000;MLEAC=1;MLEAF=1.00;MQ=38.38;QD=29.78;SOR=0.836	GT:AD:DP:GQ:PL	1:0,7:13:99:315,0
JUDQ01000289.1	43185	.	A	G	263.04	PASS	AC=1;AF=1.00;AN=1;DP=14;FS=3.358;MLEAC=1;MLEAF=1.00;MQ=40.31;MQRankSum=-1.480e+00;QD=32.88;SOR=0.707	GT:AD:DP:GQ:PL	1:1,7:13:99:273,0
JUDQ01000289.1	43188	.	A	G	263.04	PASS	AC=1;AF=1.00;AN=1;BaseQRankSum=0.824;DP=14;FS=3.358;MLEAC=1;MLEAF=1.00;MQ=40.31;MQRankSum=-1.480e+00;QD=32.88;ReadPosRankSum=1.60;SOR=0.707	GT:AD:DP:GQ:PL	1:1,7:13:99:273,0
JUDQ01000289.1	43192	.	C	G	263.04	PASS	AC=1;AF=1.00;AN=1;BaseQRankSum=-1.501e+00;DP=14;FS=3.358;MLEAC=1;MLEAF=1.00;MQ=40.31;MQRankSum=-1.480e+00;QD=32.88;ReadPosRankSum=1.60;SOR=0.707	GT:AD:DP:GQ:PL	1:1,7:13:99:273,0
JUDQ01000289.1	43194	.	T	G	263.04	PASS	AC=1;AF=1.00;AN=1;BaseQRankSum=1.12;DP=15;FS=3.358;MLEAC=1;MLEAF=1.00;MQ=39.56;MQRankSum=-1.480e+00;QD=32.88;ReadPosRankSum=1.60;SOR=0.707	GT:AD:DP:GQ:PL	1:1,7:13:99:273,0
JUDQ01000289.1	43197	.	A	T	263.04	PASS	AC=1;AF=1.00;AN=1;BaseQRankSum=1.78;DP=17;FS=3.358;MLEAC=1;MLEAF=1.00;MQ=38.26;MQRankSum=-1.480e+00;QD=32.88;ReadPosRankSum=1.60;SOR=0.707	GT:AD:DP:GQ:PL	1:1,7:13:99:273,0
JUDQ01000289.1	43223	.	T	C	59.04	PASS	AC=1;AF=1.00;AN=1;BaseQRankSum=-1.534e+00;DP=16;FS=0.000;MLEAC=1;MLEAF=1.00;MQ=38.81;MQRankSum=-1.645e+00;QD=14.76;ReadPosRankSum=-1.570e-01;SOR=0.569	GT:AD:DP:GQ:PL	1:1,3:10:69:69,0
JUDQ01000289.1	43224	.	G	A	59.04	PASS	AC=1;AF=1.00;AN=1;BaseQRankSum=1.53;DP=15;FS=0.000;MLEAC=1;MLEAF=1.00;MQ=38.36;MQRankSum=-1.426e+00;QD=14.76;ReadPosRankSum=-1.570e-01;SOR=0.693	GT:AD:DP:GQ:PL	1:1,3:11:69:69,0
JUDQ01000289.1	43233	.	T	C	58.04	PASS	AC=1;AF=1.00;AN=1;BaseQRankSum=1.65;DP=10;FS=0.000;MLEAC=1;MLEAF=1.00;MQ=38.99;MQRankSum=-1.645e+00;QD=14.51;ReadPosRankSum=-3.850e-01;SOR=0.569	GT:AD:DP:GQ:PL	1:1,3:10:68:68,0
JUDQ01000029.1	10599	.	CA	C	612.01	PASS	AC=1;AF=1.00;AN=1;DP=21;FS=0.000;MLEAC=1;MLEAF=1.00;MQ=59.56;QD=29.14;SOR=2.636	GT:AD:DP:GQ:PL	1:0,21:21:99:622,0
JUDQ01000029.1	83668	.	T	C	95.04	PASS	AC=1;AF=1.00;AN=1;DP=11;FS=0.000;MLEAC=1;MLEAF=1.00;MQ=60.00;QD=8.64;SOR=4.977	GT:AD:DP:GQ:PL	1:0,11:11:99:105,0
JUDQ01000029.1	83708	.	T	C	95.04	PASS	AC=1;AF=1.00;AN=1;DP=11;FS=0.000;MLEAC=1;MLEAF=1.00;MQ=60.00;QD=8.64;SOR=4.977	GT:AD:DP:GQ:PL	1:0,11:11:99:105,0
JUDQ01000029.1	165068	.	GAAA	G	260.01	PASS	AC=1;AF=1.00;AN=1;DP=10;FS=0.000;MLEAC=1;MLEAF=1.00;MQ=58.75;QD=37.64;SOR=3.912	GT:AD:DP:GQ:PL	1:0,6:6:99:270,0
JUDQ01000291.1	30858	.	T	A	301.04	PASS	AC=1;AF=1.00;AN=1;DP=10;FS=0.000;MLEAC=1;MLEAF=1.00;MQ=60.00;QD=30.10;SOR=4.804	GT:AD:DP:GQ:PL	1:0,10:10:99:311,0
JUDQ01000291.1	30900	.	A	G	76.04	PASS	AC=1;AF=1.00;AN=1;DP=10;FS=0.000;MLEAC=1;MLEAF=1.00;MQ=60.00;QD=8.45;SOR=4.615	GT:AD:DP:GQ:PL	1:0,9:9:86:86,0
JUDQ01000294.1	31403	.	A	G	35.04	PASS	AC=1;AF=1.00;AN=1;DP=11;FS=0.000;MLEAC=1;MLEAF=1.00;MQ=48.73;QD=29.53;SOR=1.609	GT:AD:DP:GQ:PL	1:0,1:1:45:45,0
JUDQ01000294.1	31407	.	G	A	35.04	PASS	AC=1;AF=1.00;AN=1;DP=13;FS=0.000;MLEAC=1;MLEAF=1.00;MQ=50.63;QD=29.22;SOR=1.609	GT:AD:DP:GQ:PL	1:0,1:1:45:45,0
JUDQ01000294.1	31412	.	C	T	35.04	PASS	AC=1;AF=1.00;AN=1;DP=14;FS=0.000;MLEAC=1;MLEAF=1.00;MQ=51.36;QD=35.86;SOR=1.609	GT:AD:DP:GQ:PL	1:0,1:1:45:45,0
JUDQ01000294.1	31425	.	C	T	35.04	PASS	AC=1;AF=1.00;AN=1;DP=14;FS=0.000;MLEAC=1;MLEAF=1.00;MQ=51.36;QD=30.70;SOR=1.609	GT:AD:DP:GQ:PL	1:0,1:1:45:45,0
JUDQ01000294.1	31426	.	A	G	35.04	PASS	AC=1;AF=1.00;AN=1;DP=14;FS=0.000;MLEAC=1;MLEAF=1.00;MQ=51.36;QD=32.21;SOR=1.609	GT:AD:DP:GQ:PL	1:0,1:1:45:45,0
JUDQ01000294.1	31433	.	A	G	35.04	PASS	AC=1;AF=1.00;AN=1;DP=14;FS=0.000;MLEAC=1;MLEAF=1.00;MQ=51.36;QD=36.55;SOR=1.609	GT:AD:DP:GQ:PL	1:0,1:1:45:45,0
JUDQ01000294.1	31437	.	C	T	35.04	PASS	AC=1;AF=1.00;AN=1;DP=14;FS=0.000;MLEAC=1;MLEAF=1.00;MQ=51.36;QD=22.84;SOR=1.609	GT:AD:DP:GQ:PL	1:0,1:1:45:45,0
JUDQ01000294.1	31449	.	G	A	35.04	PASS	AC=1;AF=1.00;AN=1;DP=14;FS=0.000;MLEAC=1;MLEAF=1.00;MQ=51.36;QD=27.11;SOR=1.609	GT:AD:DP:GQ:PL	1:0,1:1:45:45,0
JUDQ01000294.1	31455	.	T	C	35.04	PASS	AC=1;AF=1.00;AN=1;DP=14;FS=0.000;MLEAC=1;MLEAF=1.00;MQ=51.36;QD=30.41;SOR=1.609	GT:AD:DP:GQ:PL	1:0,1:1:45:45,0
JUDQ01000294.1	31471	.	T	C	35.04	PASS	AC=1;AF=1.00;AN=1;DP=14;FS=0.000;MLEAC=1;MLEAF=1.00;MQ=51.36;QD=31.42;SOR=1.609	GT:AD:DP:GQ:PL	1:0,1:1:45:45,0
JUDQ01000294.1	31486	.	T	C	35.04	PASS	AC=1;AF=1.00;AN=1;DP=14;FS=0.000;MLEAC=1;MLEAF=1.00;MQ=51.36;QD=28.99;SOR=1.609	GT:AD:DP:GQ:PL	1:0,1:1:45:45,0
JUDQ01000294.1	31499	.	C	T	35.04	PASS	AC=1;AF=1.00;AN=1;DP=14;FS=0.000;MLEAC=1;MLEAF=1.00;MQ=51.36;QD=30.35;SOR=1.609	GT:AD:DP:GQ:PL	1:0,1:1:45:45,0
JUDQ01000294.1	31504	.	A	G	35.04	PASS	AC=1;AF=1.00;AN=1;DP=14;FS=0.000;MLEAC=1;MLEAF=1.00;MQ=51.36;QD=30.40;SOR=1.609	GT:AD:DP:GQ:PL	1:0,1:1:45:45,0
JUDQ01000295.1	28967	.	CGAG	C	440.01	PASS	AC=1;AF=1.00;AN=1;DP=10;FS=0.000;MLEAC=1;MLEAF=1.00;MQ=58.31;QD=29.45;SOR=4.804	GT:AD:DP:GQ:PL	1:0,10:10:99:450,0
JUDQ01000295.1	37266	.	C	G	85.04	PASS	AC=1;AF=1.00;AN=1;DP=10;FS=0.000;MLEAC=1;MLEAF=1.00;MQ=58.18;QD=8.50;SOR=2.303	GT:AD:DP:GQ:PL	1:0,10:10:95:95,0
JUDQ01000295.1	37279	.	C	T	222.04	PASS	AC=1;AF=1.00;AN=1;DP=10;FS=0.000;MLEAC=1;MLEAF=1.00;MQ=58.18;QD=22.20;SOR=2.303	GT:AD:DP:GQ:PL	1:0,10:10:99:232,0
JUDQ01000295.1	37299	.	C	T	125.04	PASS	AC=1;AF=1.00;AN=1;DP=12;FS=0.000;MLEAC=1;MLEAF=1.00;MQ=58.48;QD=12.50;SOR=2.303	GT:AD:DP:GQ:PL	1:0,10:10:99:135,0
JUDQ01000295.1	37373	.	C	T	202.04	PASS	AC=1;AF=1.00;AN=1;DP=10;FS=0.000;MLEAC=1;MLEAF=1.00;MQ=60.00;QD=28.86;SOR=1.085	GT:AD:DP:GQ:PL	1:0,7:10:99:212,0
JUDQ01000295.1	37375	.	T	G	202.04	PASS	AC=1;AF=1.00;AN=1;DP=10;FS=0.000;MLEAC=1;MLEAF=1.00;MQ=60.00;QD=28.86;SOR=1.085	GT:AD:DP:GQ:PL	1:0,7:10:99:212,0
JUDQ01000298.1	43368	.	TTGAAACC	T	35.01	PASS	AC=1;AF=1.00;AN=1;DP=33;FS=0.000;MLEAC=1;MLEAF=1.00;MQ=59.52;QD=36.18;SOR=1.609	GT:AD:DP:GQ:PL	1:0,1:1:45:45,0
JUDQ01000003.1	36830	.	T	C	41.04	PASS	AC=1;AF=1.00;AN=1;DP=22;FS=0.000;MLEAC=1;MLEAF=1.00;MQ=60.00;QD=20.52;SOR=0.693	GT:AD:DP:GQ:PL	1:0,2:2:51:51,0
JUDQ01000003.1	36832	.	A	C	41.04	PASS	AC=1;AF=1.00;AN=1;DP=22;FS=0.000;MLEAC=1;MLEAF=1.00;MQ=60.00;QD=20.52;SOR=0.693	GT:AD:DP:GQ:PL	1:0,2:2:51:51,0
JUDQ01000003.1	204428	.	T	A	35.04	PASS	AC=1;AF=1.00;AN=1;DP=35;FS=0.000;MLEAC=1;MLEAF=1.00;MQ=45.31;QD=30.49;SOR=2.303	GT:AD:DP:GQ:PL	1:0,1:2:45:45,0
JUDQ01000003.1	204438	.	T	C	35.04	PASS	AC=1;AF=1.00;AN=1;DP=50;FS=0.000;MLEAC=1;MLEAF=1.00;MQ=50.68;QD=29.67;SOR=2.303	GT:AD:DP:GQ:PL	1:0,1:2:45:45,0
JUDQ01000003.1	204502	.	AG	A	30.01	PASS	AC=1;AF=1.00;AN=1;DP=45;FS=0.000;MLEAC=1;MLEAF=1.00;MQ=48.84;QD=30.01;SOR=0.693	GT:AD:DP:GQ:PL	1:0,1:2:40:40,0
JUDQ01000003.1	204521	.	G	A	35.04	PASS	AC=1;AF=1.00;AN=1;DP=45;FS=0.000;MLEAC=1;MLEAF=1.00;MQ=48.07;QD=27.43;SOR=0.693	GT:AD:DP:GQ:PL	1:0,1:2:45:45,0
JUDQ01000302.1	42932	.	A	C	199.04	PASS	AC=1;AF=1.00;AN=1;DP=28;FS=0.000;MLEAC=1;MLEAF=1.00;MQ=60.00;QD=25.90;SOR=3.611	GT:AD:DP:GQ:PL	1:0,5:5:99:209,0
JUDQ01000302.1	42954	.	G	A	199.04	PASS	AC=1;AF=1.00;AN=1;DP=23;FS=0.000;MLEAC=1;MLEAF=1.00;MQ=60.00;QD=26.64;SOR=3.611	GT:AD:DP:GQ:PL	1:0,5:5:99:209,0
JUDQ01000302.1	42960	.	A	G	199.04	PASS	AC=1;AF=1.00;AN=1;DP=23;FS=0.000;MLEAC=1;MLEAF=1.00;MQ=60.00;QD=25.06;SOR=3.611	GT:AD:DP:GQ:PL	1:0,5:5:99:209,0
JUDQ01000305.1	42620	.	C	G	122.04	PASS	AC=1;AF=1.00;AN=1;DP=15;FS=0.000;MLEAC=1;MLEAF=1.00;MQ=60.00;QD=27.00;SOR=2.833	GT:AD:DP:GQ:PL	1:0,3:3:99:132,0
JUDQ01000305.1	42641	.	G	A	122.04	PASS	AC=1;AF=1.00;AN=1;DP=13;FS=0.000;MLEAC=1;MLEAF=1.00;MQ=60.00;QD=32.14;SOR=2.833	GT:AD:DP:GQ:PL	1:0,3:3:99:132,0
JUDQ01000305.1	42649	.	G	A	122.04	PASS	AC=1;AF=1.00;AN=1;DP=13;FS=0.000;MLEAC=1;MLEAF=1.00;MQ=60.00;QD=26.11;SOR=2.833	GT:AD:DP:GQ:PL	1:0,3:3:99:132,0
JUDQ01000306.1	33903	.	G	A	398.04	PASS	AC=1;AF=1.00;AN=1;DP=19;FS=0.000;MLEAC=1;MLEAF=1.00;MQ=60.00;QD=20.95;SOR=1.022	GT:AD:DP:GQ:PL	1:0,19:19:99:408,0
JUDQ01000306.1	33929	.	C	T	191.04	PASS	AC=1;AF=1.00;AN=1;BaseQRankSum=2.11;DP=19;FS=3.757;MLEAC=1;MLEAF=1.00;MQ=60.00;MQRankSum=0.00;QD=10.05;ReadPosRankSum=1.56;SOR=0.916	GT:AD:DP:GQ:PL	1:1,18:19:99:201,0
JUDQ01000317.1	41	.	T	C	35.04	PASS	AC=1;AF=1.00;AN=1;DP=20;FS=0.000;MLEAC=1;MLEAF=1.00;MQ=60.00;QD=28.92;SOR=2.833	GT:AD:DP:GQ:PL	1:0,1:3:45:45,0
JUDQ01000317.1	52	.	GGCC	G	35.01	PASS	AC=1;AF=1.00;AN=1;DP=21;FS=0.000;MLEAC=1;MLEAF=1.00;MQ=60.00;QD=25.90;SOR=2.303	GT:AD:DP:GQ:PL	1:0,1:2:45:45,0
JUDQ01000317.1	87	.	G	GAT	77.01	PASS	AC=1;AF=1.00;AN=1;DP=22;FS=0.000;MLEAC=1;MLEAF=1.00;MQ=60.00;QD=30.20;SOR=2.833	GT:AD:DP:GQ:PL	1:0,2:3:87:87,0
JUDQ01000317.1	139	.	G	A	122.04	PASS	AC=1;AF=1.00;AN=1;DP=18;FS=0.000;MLEAC=1;MLEAF=1.00;MQ=60.00;QD=29.73;SOR=1.179	GT:AD:DP:GQ:PL	1:0,3:3:99:132,0
JUDQ01000317.1	141	.	C	A	122.04	PASS	AC=1;AF=1.00;AN=1;DP=16;FS=0.000;MLEAC=1;MLEAF=1.00;MQ=60.00;QD=31.05;SOR=1.179	GT:AD:DP:GQ:PL	1:0,3:3:99:132,0
JUDQ01000317.1	142	.	C	G	122.04	PASS	AC=1;AF=1.00;AN=1;DP=16;FS=0.000;MLEAC=1;MLEAF=1.00;MQ=60.00;QD=29.41;SOR=1.179	GT:AD:DP:GQ:PL	1:0,3:3:99:132,0
JUDQ01000317.1	176	.	G	A	112.04	PASS	AC=1;AF=1.00;AN=1;DP=13;FS=0.000;MLEAC=1;MLEAF=1.00;MQ=60.00;QD=28.29;SOR=1.179	GT:AD:DP:GQ:PL	1:0,3:3:99:122,0
JUDQ01000317.1	185	.	A	AT	112.01	PASS	AC=1;AF=1.00;AN=1;DP=12;FS=0.000;MLEAC=1;MLEAF=1.00;MQ=60.00;QD=25.15;SOR=1.179	GT:AD:DP:GQ:PL	1:0,3:3:99:122,0
JUDQ01000317.1	189	.	A	G	112.04	PASS	AC=1;AF=1.00;AN=1;DP=11;FS=0.000;MLEAC=1;MLEAF=1.00;MQ=60.00;QD=30.96;SOR=1.179	GT:AD:DP:GQ:PL	1:0,3:3:99:122,0
JUDQ01000032.1	4990	.	T	C	80.04	PASS	AC=1;AF=1.00;AN=1;DP=16;FS=0.000;MLEAC=1;MLEAF=1.00;MQ=24.93;QD=33.70;SOR=2.303	GT:AD:DP:GQ:PL	1:0,2:6:90:90,0
JUDQ01000032.1	4991	.	A	G	80.04	PASS	AC=1;AF=1.00;AN=1;DP=16;FS=0.000;MLEAC=1;MLEAF=1.00;MQ=24.93;QD=34.33;SOR=2.303	GT:AD:DP:GQ:PL	1:0,2:6:90:90,0
JUDQ01000032.1	5000	.	A	G	80.04	PASS	AC=1;AF=1.00;AN=1;DP=16;FS=0.000;MLEAC=1;MLEAF=1.00;MQ=24.93;QD=29.70;SOR=2.303	GT:AD:DP:GQ:PL	1:0,2:6:90:90,0
JUDQ01000032.1	5001	.	T	C	80.04	PASS	AC=1;AF=1.00;AN=1;DP=16;FS=0.000;MLEAC=1;MLEAF=1.00;MQ=24.93;QD=28.80;SOR=2.303	GT:AD:DP:GQ:PL	1:0,2:6:90:90,0
JUDQ01000032.1	5002	.	A	G	80.04	PASS	AC=1;AF=1.00;AN=1;DP=16;FS=0.000;MLEAC=1;MLEAF=1.00;MQ=24.93;QD=30.95;SOR=2.303	GT:AD:DP:GQ:PL	1:0,2:6:90:90,0
JUDQ01000032.1	5005	.	A	G	80.04	PASS	AC=1;AF=1.00;AN=1;DP=16;FS=0.000;MLEAC=1;MLEAF=1.00;MQ=24.93;QD=28.82;SOR=2.303	GT:AD:DP:GQ:PL	1:0,2:6:90:90,0
JUDQ01000032.1	5008	.	A	G	80.04	PASS	AC=1;AF=1.00;AN=1;DP=16;FS=0.000;MLEAC=1;MLEAF=1.00;MQ=24.93;QD=34.08;SOR=2.303	GT:AD:DP:GQ:PL	1:0,2:6:90:90,0
JUDQ01000032.1	5011	.	A	G	80.04	PASS	AC=1;AF=1.00;AN=1;DP=18;FS=0.000;MLEAC=1;MLEAF=1.00;MQ=24.43;QD=33.40;SOR=2.303	GT:AD:DP:GQ:PL	1:0,2:6:90:90,0
JUDQ01000032.1	5015	.	A	G	80.04	PASS	AC=1;AF=1.00;AN=1;DP=43;FS=0.000;MLEAC=1;MLEAF=1.00;MQ=24.11;QD=25.48;SOR=3.258	GT:AD:DP:GQ:PL	1:0,2:4:90:90,0
JUDQ01000032.1	5027	.	T	C	57.04	PASS	AC=1;AF=1.00;AN=1;DP=48;FS=0.000;MLEAC=1;MLEAF=1.00;MQ=24.06;MQRankSum=-4.310e-01;QD=11.41;SOR=2.303	GT:AD:DP:GQ:PL	1:1,4:6:67:67,0
JUDQ01000032.1	5030	.	G	T	57.04	PASS	AC=1;AF=1.00;AN=1;BaseQRankSum=1.38;DP=53;FS=0.000;MLEAC=1;MLEAF=1.00;MQ=24.07;MQRankSum=-4.310e-01;QD=11.41;ReadPosRankSum=1.38;SOR=2.303	GT:AD:DP:GQ:PL	1:1,4:6:67:67,0
JUDQ01000032.1	5054	.	A	G	108.04	PASS	AC=1;AF=1.00;AN=1;DP=69;FS=0.000;MLEAC=1;MLEAF=1.00;MQ=23.63;QD=21.61;SOR=3.912	GT:AD:DP:GQ:PL	1:0,5:6:99:118,0
JUDQ01000032.1	5058	.	A	G	108.04	PASS	AC=1;AF=1.00;AN=1;DP=69;FS=0.000;MLEAC=1;MLEAF=1.00;MQ=23.63;QD=21.61;SOR=3.912	GT:AD:DP:GQ:PL	1:0,5:6:99:118,0
JUDQ01000032.1	5072	.	A	G	108.04	PASS	AC=1;AF=1.00;AN=1;DP=69;FS=0.000;MLEAC=1;MLEAF=1.00;MQ=23.63;QD=21.61;SOR=3.912	GT:AD:DP:GQ:PL	1:0,5:6:99:118,0
JUDQ01000032.1	5074	.	A	G	108.04	PASS	AC=1;AF=1.00;AN=1;DP=69;FS=0.000;MLEAC=1;MLEAF=1.00;MQ=23.63;QD=21.61;SOR=3.912	GT:AD:DP:GQ:PL	1:0,5:6:99:118,0
JUDQ01000032.1	5095	.	A	G	95.04	PASS	AC=1;AF=1.00;AN=1;DP=69;FS=0.000;MLEAC=1;MLEAF=1.00;MQ=23.63;QD=19.01;SOR=3.912	GT:AD:DP:GQ:PL	1:0,5:6:99:105,0
JUDQ01000032.1	5098	.	T	C	95.04	PASS	AC=1;AF=1.00;AN=1;DP=69;FS=0.000;MLEAC=1;MLEAF=1.00;MQ=23.63;QD=19.01;SOR=3.912	GT:AD:DP:GQ:PL	1:0,5:6:99:105,0
JUDQ01000032.1	5119	.	A	G	57.04	PASS	AC=1;AF=1.00;AN=1;DP=70;FS=0.000;MLEAC=1;MLEAF=1.00;MQ=23.58;QD=9.51;SOR=3.912	GT:AD:DP:GQ:PL	1:0,6:6:67:67,0
JUDQ01000032.1	139017	.	G	A	176.04	PASS	AC=1;AF=1.00;AN=1;DP=14;FS=0.000;MLEAC=1;MLEAF=1.00;MQ=58.33;QD=31.03;SOR=0.693	GT:AD:DP:GQ:PL	1:0,4:8:99:186,0
JUDQ01000032.1	139025	.	G	A	215.04	PASS	AC=1;AF=1.00;AN=1;DP=14;FS=0.000;MLEAC=1;MLEAF=1.00;MQ=58.33;QD=30.65;SOR=0.892	GT:AD:DP:GQ:PL	1:0,5:9:99:225,0
JUDQ01000032.1	139034	.	AT	A	176.01	PASS	AC=1;AF=1.00;AN=1;DP=15;FS=0.000;MLEAC=1;MLEAF=1.00;MQ=58.44;QD=30.09;SOR=1.179	GT:AD:DP:GQ:PL	1:0,5:8:99:186,0
JUDQ01000032.1	139037	.	AT	A	158.01	PASS	AC=1;AF=1.00;AN=1;DP=18;FS=0.000;MLEAC=1;MLEAF=1.00;MQ=58.70;QD=26.33;SOR=3.611	GT:AD:DP:GQ:PL	1:1,5:6:99:168,0
JUDQ01000032.1	162573	.	G	A	215.04	PASS	AC=1;AF=1.00;AN=1;DP=21;FS=0.000;MLEAC=1;MLEAF=1.00;MQ=59.05;QD=31.15;SOR=3.611	GT:AD:DP:GQ:PL	1:0,5:5:99:225,0
JUDQ01000032.1	162585	.	A	T	215.04	PASS	AC=1;AF=1.00;AN=1;DP=21;FS=0.000;MLEAC=1;MLEAF=1.00;MQ=59.05;QD=27.15;SOR=3.611	GT:AD:DP:GQ:PL	1:0,5:5:99:225,0
JUDQ01000032.1	162586	.	T	C	215.04	PASS	AC=1;AF=1.00;AN=1;DP=21;FS=0.000;MLEAC=1;MLEAF=1.00;MQ=59.05;QD=31.68;SOR=3.611	GT:AD:DP:GQ:PL	1:0,5:5:99:225,0
JUDQ01000320.1	40768	.	T	C	45.04	PASS	AC=1;AF=1.00;AN=1;DP=11;FS=0.000;MLEAC=1;MLEAF=1.00;MQ=60.00;QD=15.01;SOR=1.609	GT:AD:DP:GQ:PL	1:0,3:4:55:55,0
JUDQ01000325.1	18315	.	T	C	35.04	PASS	AC=1;AF=1.00;AN=1;DP=14;FS=0.000;MLEAC=1;MLEAF=1.00;MQ=56.41;QD=17.52;SOR=1.179	GT:AD:DP:GQ:PL	1:0,2:3:45:45,0
JUDQ01000033.1	88800	.	T	G	391.04	PASS	AC=1;AF=1.00;AN=1;DP=10;FS=0.000;MLEAC=1;MLEAF=1.00;MQ=59.34;QD=32.96;SOR=3.258	GT:AD:DP:GQ:PL	1:0,10:10:99:401,0
JUDQ01000333.1	33349	.	G	C	35.04	PASS	AC=1;AF=1.00;AN=1;DP=13;FS=0.000;MLEAC=1;MLEAF=1.00;MQ=32.24;QD=25.72;SOR=1.609	GT:AD:DP:GQ:PL	1:0,1:1:45:45,0
JUDQ01000333.1	33357	.	T	G	35.04	PASS	AC=1;AF=1.00;AN=1;DP=13;FS=0.000;MLEAC=1;MLEAF=1.00;MQ=32.24;QD=27.31;SOR=1.609	GT:AD:DP:GQ:PL	1:0,1:1:45:45,0
JUDQ01000333.1	33361	.	T	A	35.04	PASS	AC=1;AF=1.00;AN=1;DP=13;FS=0.000;MLEAC=1;MLEAF=1.00;MQ=32.24;QD=29.29;SOR=1.609	GT:AD:DP:GQ:PL	1:0,1:1:45:45,0
JUDQ01000333.1	33362	.	T	A	35.04	PASS	AC=1;AF=1.00;AN=1;DP=13;FS=0.000;MLEAC=1;MLEAF=1.00;MQ=32.24;QD=30.58;SOR=1.609	GT:AD:DP:GQ:PL	1:0,1:1:45:45,0
JUDQ01000333.1	33373	.	G	A	32.04	PASS	AC=1;AF=1.00;AN=1;DP=13;FS=0.000;MLEAC=1;MLEAF=1.00;MQ=32.24;QD=32.04;SOR=1.609	GT:AD:DP:GQ:PL	1:0,1:1:42:42,0
JUDQ01000333.1	33374	.	T	C	32.04	PASS	AC=1;AF=1.00;AN=1;DP=13;FS=0.000;MLEAC=1;MLEAF=1.00;MQ=32.24;QD=32.04;SOR=1.609	GT:AD:DP:GQ:PL	1:0,1:1:42:42,0
JUDQ01000333.1	33378	.	C	G	32.04	PASS	AC=1;AF=1.00;AN=1;DP=13;FS=0.000;MLEAC=1;MLEAF=1.00;MQ=32.24;QD=32.04;SOR=1.609	GT:AD:DP:GQ:PL	1:0,1:1:42:42,0
JUDQ01000333.1	37530	.	G	A	231.04	PASS	AC=1;AF=1.00;AN=1;DP=12;FS=0.000;MLEAC=1;MLEAF=1.00;MQ=37.00;QD=21.00;SOR=4.977	GT:AD:DP:GQ:PL	1:0,11:11:99:241,0
JUDQ01000336.1	27	.	G	A	94.04	PASS	AC=1;AF=1.00;AN=1;DP=23;FS=0.000;MLEAC=1;MLEAF=1.00;MQ=59.10;QD=18.81;SOR=3.611	GT:AD:DP:GQ:PL	1:0,5:5:99:104,0
JUDQ01000336.1	45	.	C	T	102.04	PASS	AC=1;AF=1.00;AN=1;DP=25;FS=0.000;MLEAC=1;MLEAF=1.00;MQ=59.17;QD=17.01;SOR=3.912	GT:AD:DP:GQ:PL	1:0,6:6:99:112,0
JUDQ01000342.1	72	.	A	G	32.04	PASS	AC=1;AF=1.00;AN=1;DP=14;FS=0.000;MLEAC=1;MLEAF=1.00;MQ=54.25;QD=32.04;SOR=1.609	GT:AD:DP:GQ:PL	1:0,1:1:42:42,0
JUDQ01000342.1	83	.	G	A	32.04	PASS	AC=1;AF=1.00;AN=1;DP=15;FS=0.000;MLEAC=1;MLEAF=1.00;MQ=54.65;QD=32.04;SOR=1.609	GT:AD:DP:GQ:PL	1:0,1:1:42:42,0
JUDQ01000342.1	98	.	T	C	32.04	PASS	AC=1;AF=1.00;AN=1;DP=15;FS=0.000;MLEAC=1;MLEAF=1.00;MQ=54.65;QD=32.04;SOR=1.609	GT:AD:DP:GQ:PL	1:0,1:1:42:42,0
JUDQ01000345.1	6592	.	G	GT	247.01	PASS	AC=1;AF=1.00;AN=1;DP=29;FS=0.000;MLEAC=1;MLEAF=1.00;MQ=51.20;QD=33.58;SOR=2.833	GT:AD:DP:GQ:PL	1:0,7:8:99:257,0
JUDQ01000345.1	6602	.	A	G	247.04	PASS	AC=1;AF=1.00;AN=1;DP=28;FS=0.000;MLEAC=1;MLEAF=1.00;MQ=51.10;QD=32.62;SOR=2.833	GT:AD:DP:GQ:PL	1:0,7:8:99:257,0
JUDQ01000345.1	6605	.	T	C	247.04	PASS	AC=1;AF=1.00;AN=1;DP=28;FS=0.000;MLEAC=1;MLEAF=1.00;MQ=51.10;QD=30.70;SOR=2.833	GT:AD:DP:GQ:PL	1:0,7:8:99:257,0
JUDQ01000345.1	6610	.	T	C	247.04	PASS	AC=1;AF=1.00;AN=1;DP=28;FS=0.000;MLEAC=1;MLEAF=1.00;MQ=51.10;QD=31.93;SOR=2.833	GT:AD:DP:GQ:PL	1:0,7:8:99:257,0
JUDQ01000345.1	6624	.	T	C	247.04	PASS	AC=1;AF=1.00;AN=1;DP=27;FS=0.000;MLEAC=1;MLEAF=1.00;MQ=50.87;QD=28.11;SOR=2.833	GT:AD:DP:GQ:PL	1:0,7:8:99:257,0
JUDQ01000035.1	158413	.	A	G	144.04	PASS	AC=1;AF=1.00;AN=1;DP=14;FS=0.000;MLEAC=1;MLEAF=1.00;MQ=55.55;QD=24.01;SOR=3.912	GT:AD:DP:GQ:PL	1:0,6:6:99:154,0
JUDQ01000035.1	158425	.	C	T	144.04	PASS	AC=1;AF=1.00;AN=1;DP=12;FS=0.000;MLEAC=1;MLEAF=1.00;MQ=54.77;QD=24.01;SOR=3.912	GT:AD:DP:GQ:PL	1:0,6:6:99:154,0
JUDQ01000351.1	28887	.	T	C	51.04	PASS	AC=1;AF=1.00;AN=1;DP=10;FS=0.000;MLEAC=1;MLEAF=1.00;MQ=59.41;QD=10.21;SOR=0.941	GT:AD:DP:GQ:PL	1:0,5:7:61:61,0
JUDQ01000353.1	13469	.	A	G	305.04	PASS	AC=1;AF=1.00;AN=1;DP=25;FS=0.000;MLEAC=1;MLEAF=1.00;MQ=59.04;QD=23.19;SOR=4.174	GT:AD:DP:GQ:PL	1:0,7:7:99:315,0
JUDQ01000353.1	13485	.	C	T	305.04	PASS	AC=1;AF=1.00;AN=1;DP=27;FS=0.000;MLEAC=1;MLEAF=1.00;MQ=59.11;QD=28.31;SOR=4.174	GT:AD:DP:GQ:PL	1:0,7:7:99:315,0
JUDQ01000353.1	13491	.	A	G	305.04	PASS	AC=1;AF=1.00;AN=1;DP=28;FS=0.000;MLEAC=1;MLEAF=1.00;MQ=59.14;QD=33.75;SOR=4.174	GT:AD:DP:GQ:PL	1:0,7:7:99:315,0
JUDQ01000353.1	13513	.	A	G	215.04	PASS	AC=1;AF=1.00;AN=1;DP=26;FS=0.000;MLEAC=1;MLEAF=1.00;MQ=59.49;QD=35.41;SOR=1.609	GT:AD:DP:GQ:PL	1:0,5:7:99:225,0
JUDQ01000353.1	13517	.	T	C	215.04	PASS	AC=1;AF=1.00;AN=1;DP=27;FS=0.000;MLEAC=1;MLEAF=1.00;MQ=59.51;QD=25.98;SOR=1.609	GT:AD:DP:GQ:PL	1:0,5:7:99:225,0
JUDQ01000353.1	13532	.	G	GTAT	35.01	PASS	AC=1;AF=1.00;AN=1;DP=25;FS=0.000;MLEAC=1;MLEAF=1.00;MQ=59.35;QD=28.81;SOR=2.584	GT:AD:DP:GQ:PL	1:0,1:7:45:45,0
JUDQ01000353.1	24364	.	G	A	248.04	PASS	AC=1;AF=1.00;AN=1;DP=10;FS=0.000;MLEAC=1;MLEAF=1.00;MQ=39.42;QD=25.95;SOR=3.912	GT:AD:DP:GQ:PL	1:0,6:6:99:258,0
JUDQ01000353.1	24367	.	C	T	248.04	PASS	AC=1;AF=1.00;AN=1;DP=10;FS=0.000;MLEAC=1;MLEAF=1.00;MQ=39.42;QD=28.81;SOR=3.912	GT:AD:DP:GQ:PL	1:0,6:6:99:258,0
JUDQ01000353.1	24384	.	A	G	260.04	PASS	AC=1;AF=1.00;AN=1;DP=10;FS=0.000;MLEAC=1;MLEAF=1.00;MQ=39.42;QD=35.12;SOR=3.912	GT:AD:DP:GQ:PL	1:0,6:6:99:270,0
JUDQ01000355.1	18289	.	T	C	55.04	PASS	AC=1;AF=1.00;AN=1;DP=10;FS=0.000;MLEAC=1;MLEAF=1.00;MQ=54.87;QD=27.52;SOR=2.303	GT:AD:DP:GQ:PL	1:0,2:2:65:65,0
JUDQ01000355.1	18292	.	C	T	55.04	PASS	AC=1;AF=1.00;AN=1;DP=10;FS=0.000;MLEAC=1;MLEAF=1.00;MQ=54.87;QD=27.52;SOR=2.303	GT:AD:DP:GQ:PL	1:0,2:2:65:65,0
JUDQ01000361.1	52	.	T	C	38.04	PASS	AC=1;AF=1.00;AN=1;DP=17;FS=0.000;MLEAC=1;MLEAF=1.00;MQ=56.96;QD=7.61;SOR=3.611	GT:AD:DP:GQ:PL	1:0,5:5:48:48,0
JUDQ01000363.1	8423	.	G	A	448.04	PASS	AC=1;AF=1.00;AN=1;DP=22;FS=0.000;MLEAC=1;MLEAF=1.00;MQ=60.00;QD=20.37;SOR=1.329	GT:AD:DP:GQ:PL	1:0,22:22:99:458,0
JUDQ01000363.1	8513	.	G	A	175.04	PASS	AC=1;AF=1.00;AN=1;DP=10;FS=0.000;MLEAC=1;MLEAF=1.00;MQ=60.00;QD=19.45;SOR=2.093	GT:AD:DP:GQ:PL	1:0,9:9:99:185,0
JUDQ01000037.1	36	.	G	T	61.04	PASS	AC=1;AF=1.00;AN=1;BaseQRankSum=0.524;DP=20;FS=0.000;MLEAC=1;MLEAF=1.00;MQ=60.00;MQRankSum=0.00;QD=12.21;ReadPosRankSum=-1.282e+00;SOR=1.981	GT:AD:DP:GQ:PL	1:1,4:5:71:71,0
JUDQ01000037.1	81	.	AT	A	88.01	PASS	AC=1;AF=1.00;AN=1;DP=24;FS=0.000;MLEAC=1;MLEAF=1.00;MQ=60.00;QD=29.34;SOR=2.833	GT:AD:DP:GQ:PL	1:0,3:3:98:98,0
JUDQ01000037.1	234	.	T	C	47.04	PASS	AC=1;AF=1.00;AN=1;DP=22;FS=0.000;MLEAC=1;MLEAF=1.00;MQ=60.00;QD=23.52;SOR=2.303	GT:AD:DP:GQ:PL	1:0,2:2:57:57,0
JUDQ01000037.1	55232	.	A	G	147.04	PASS	AC=1;AF=1.00;AN=1;DP=17;FS=0.000;MLEAC=1;MLEAF=1.00;MQ=59.18;QD=33.64;SOR=0.892	GT:AD:DP:GQ:PL	1:0,4:9:99:157,0
JUDQ01000037.1	55256	.	C	A	147.04	PASS	AC=1;AF=1.00;AN=1;DP=18;FS=0.000;MLEAC=1;MLEAF=1.00;MQ=59.22;QD=27.09;SOR=0.892	GT:AD:DP:GQ:PL	1:0,4:9:99:157,0
JUDQ01000037.1	55257	.	A	G	147.04	PASS	AC=1;AF=1.00;AN=1;DP=18;FS=0.000;MLEAC=1;MLEAF=1.00;MQ=59.22;QD=28.84;SOR=0.892	GT:AD:DP:GQ:PL	1:0,4:9:99:157,0
JUDQ01000370.1	9351	.	T	TCATTCAACC	260.01	PASS	AC=1;AF=1.00;AN=1;DP=10;FS=0.000;MLEAC=1;MLEAF=1.00;MQ=56.57;QD=28.77;SOR=4.407	GT:AD:DP:GQ:PL	1:0,6:8:99:270,0
JUDQ01000370.1	34003	.	GA	G	129.01	PASS	AC=1;AF=1.00;AN=1;DP=18;FS=0.000;MLEAC=1;MLEAF=1.00;MQ=59.68;QD=25.80;SOR=3.611	GT:AD:DP:GQ:PL	1:0,5:5:99:139,0
JUDQ01000038.1	102756	.	G	C	561.04	PASS	AC=1;AF=1.00;AN=1;DP=20;FS=0.000;MLEAC=1;MLEAF=1.00;MQ=33.95;QD=28.05;SOR=2.093	GT:AD:DP:GQ:PL	1:0,20:20:99:571,0
JUDQ01000038.1	102762	.	G	C	561.04	PASS	AC=1;AF=1.00;AN=1;DP=20;FS=0.000;MLEAC=1;MLEAF=1.00;MQ=33.95;QD=28.05;SOR=2.093	GT:AD:DP:GQ:PL	1:0,20:20:99:571,0
JUDQ01000038.1	102768	.	C	G	561.04	PASS	AC=1;AF=1.00;AN=1;DP=20;FS=0.000;MLEAC=1;MLEAF=1.00;MQ=33.95;QD=28.05;SOR=2.093	GT:AD:DP:GQ:PL	1:0,20:20:99:571,0
JUDQ01000038.1	102787	.	GACC	G	80.01	PASS	AC=1;AF=1.00;AN=1;DP=20;FS=0.000;MLEAC=1;MLEAF=1.00;MQ=33.95;QD=28.87;SOR=2.303	GT:AD:DP:GQ:PL	1:0,2:2:90:90,0
JUDQ01000380.1	11053	.	T	C	47.04	PASS	AC=1;AF=1.00;AN=1;DP=11;FS=0.000;MLEAC=1;MLEAF=1.00;MQ=34.64;QD=7.84;SOR=1.179	GT:AD:DP:GQ:PL	1:0,6:8:57:57,0
JUDQ01000380.1	11079	.	A	G	260.04	PASS	AC=1;AF=1.00;AN=1;DP=11;FS=0.000;MLEAC=1;MLEAF=1.00;MQ=34.64;QD=25.93;SOR=1.179	GT:AD:DP:GQ:PL	1:0,6:8:99:270,0
JUDQ01000380.1	11083	.	T	C	260.04	PASS	AC=1;AF=1.00;AN=1;DP=11;FS=0.000;MLEAC=1;MLEAF=1.00;MQ=34.64;QD=28.76;SOR=1.179	GT:AD:DP:GQ:PL	1:0,6:8:99:270,0
JUDQ01000380.1	11089	.	A	G	260.04	PASS	AC=1;AF=1.00;AN=1;DP=11;FS=0.000;MLEAC=1;MLEAF=1.00;MQ=34.64;QD=30.06;SOR=1.179	GT:AD:DP:GQ:PL	1:0,6:8:99:270,0
JUDQ01000380.1	11090	.	T	C	260.04	PASS	AC=1;AF=1.00;AN=1;DP=11;FS=0.000;MLEAC=1;MLEAF=1.00;MQ=34.64;QD=31.72;SOR=1.179	GT:AD:DP:GQ:PL	1:0,6:8:99:270,0
JUDQ01000380.1	11092	.	T	C	260.04	PASS	AC=1;AF=1.00;AN=1;DP=11;FS=0.000;MLEAC=1;MLEAF=1.00;MQ=34.64;QD=31.58;SOR=1.179	GT:AD:DP:GQ:PL	1:0,6:8:99:270,0
JUDQ01000380.1	14869	.	T	C	350.04	PASS	AC=1;AF=1.00;AN=1;DP=10;FS=0.000;MLEAC=1;MLEAF=1.00;MQ=41.42;QD=33.59;SOR=0.693	GT:AD:DP:GQ:PL	1:0,8:8:99:360,0
JUDQ01000380.1	14875	.	A	G	350.04	PASS	AC=1;AF=1.00;AN=1;DP=10;FS=0.000;MLEAC=1;MLEAF=1.00;MQ=41.42;QD=29.91;SOR=0.693	GT:AD:DP:GQ:PL	1:0,8:8:99:360,0
JUDQ01000380.1	14879	.	T	C	350.04	PASS	AC=1;AF=1.00;AN=1;DP=10;FS=0.000;MLEAC=1;MLEAF=1.00;MQ=41.42;QD=30.06;SOR=0.693	GT:AD:DP:GQ:PL	1:0,8:8:99:360,0
JUDQ01000380.1	14881	.	T	C	350.04	PASS	AC=1;AF=1.00;AN=1;DP=10;FS=0.000;MLEAC=1;MLEAF=1.00;MQ=41.42;QD=27.25;SOR=0.693	GT:AD:DP:GQ:PL	1:0,8:8:99:360,0
JUDQ01000380.1	14882	.	A	G	350.04	PASS	AC=1;AF=1.00;AN=1;DP=10;FS=0.000;MLEAC=1;MLEAF=1.00;MQ=41.42;QD=25.68;SOR=0.693	GT:AD:DP:GQ:PL	1:0,8:8:99:360,0
JUDQ01000381.1	15503	.	T	C	35.04	PASS	AC=1;AF=1.00;AN=1;DP=27;FS=0.000;MLEAC=1;MLEAF=1.00;MQ=35.34;QD=29.17;SOR=3.258	GT:AD:DP:GQ:PL	1:0,1:4:45:45,0
JUDQ01000381.1	15506	.	A	G	35.04	PASS	AC=1;AF=1.00;AN=1;DP=26;FS=0.000;MLEAC=1;MLEAF=1.00;MQ=34.81;QD=28.40;SOR=3.258	GT:AD:DP:GQ:PL	1:0,1:4:45:45,0
JUDQ01000381.1	15515	.	T	C	35.04	PASS	AC=1;AF=1.00;AN=1;DP=26;FS=0.000;MLEAC=1;MLEAF=1.00;MQ=34.81;QD=33.91;SOR=3.258	GT:AD:DP:GQ:PL	1:0,1:4:45:45,0
JUDQ01000381.1	15523	.	G	A	35.04	PASS	AC=1;AF=1.00;AN=1;DP=25;FS=0.000;MLEAC=1;MLEAF=1.00;MQ=34.34;QD=30.20;SOR=3.258	GT:AD:DP:GQ:PL	1:0,1:4:45:45,0
JUDQ01000381.1	15525	.	C	T	35.04	PASS	AC=1;AF=1.00;AN=1;DP=25;FS=0.000;MLEAC=1;MLEAF=1.00;MQ=33.88;QD=28.87;SOR=2.833	GT:AD:DP:GQ:PL	1:0,1:3:45:45,0
JUDQ01000381.1	15550	.	T	C	35.04	PASS	AC=1;AF=1.00;AN=1;DP=20;FS=0.000;MLEAC=1;MLEAF=1.00;MQ=34.80;QD=24.43;SOR=1.609	GT:AD:DP:GQ:PL	1:0,1:4:45:45,0
JUDQ01000381.1	15551	.	C	T	35.04	PASS	AC=1;AF=1.00;AN=1;DP=20;FS=0.000;MLEAC=1;MLEAF=1.00;MQ=34.80;QD=33.73;SOR=1.609	GT:AD:DP:GQ:PL	1:0,1:4:45:45,0
JUDQ01000381.1	15555	.	C	T	35.04	PASS	AC=1;AF=1.00;AN=1;DP=20;FS=0.000;MLEAC=1;MLEAF=1.00;MQ=34.80;QD=26.41;SOR=1.609	GT:AD:DP:GQ:PL	1:0,1:4:45:45,0
JUDQ01000381.1	29262	.	C	T	46.04	PASS	AC=1;AF=1.00;AN=1;DP=14;FS=0.000;MLEAC=1;MLEAF=1.00;MQ=56.40;QD=15.35;SOR=2.833	GT:AD:DP:GQ:PL	1:0,3:3:56:56,0
JUDQ01000381.1	29280	.	G	A	109.04	PASS	AC=1;AF=1.00;AN=1;DP=10;FS=0.000;MLEAC=1;MLEAF=1.00;MQ=56.47;QD=32.79;SOR=2.833	GT:AD:DP:GQ:PL	1:0,3:3:99:119,0
JUDQ01000381.1	29288	.	T	C	109.04	PASS	AC=1;AF=1.00;AN=1;DP=10;FS=0.000;MLEAC=1;MLEAF=1.00;MQ=56.47;QD=31.14;SOR=2.833	GT:AD:DP:GQ:PL	1:0,3:3:99:119,0
JUDQ01000381.1	29296	.	T	A	109.04	PASS	AC=1;AF=1.00;AN=1;DP=10;FS=0.000;MLEAC=1;MLEAF=1.00;MQ=56.47;QD=32.42;SOR=2.833	GT:AD:DP:GQ:PL	1:0,3:3:99:119,0
JUDQ01000382.1	31140	.	GTC	G	86.01	PASS	AC=1;AF=1.00;AN=1;DP=24;FS=0.000;MLEAC=1;MLEAF=1.00;MQ=58.83;QD=28.67;SOR=2.833	GT:AD:DP:GQ:PL	1:0,3:3:96:96,0
JUDQ01000383.1	13	.	A	AT	47.01	PASS	AC=1;AF=1.00;AN=1;DP=12;FS=0.000;MLEAC=1;MLEAF=1.00;MQ=59.68;QD=23.50;SOR=2.303	GT:AD:DP:GQ:PL	1:0,2:2:57:57,0
JUDQ01000387.1	30613	.	TG	T	125.01	PASS	AC=1;AF=1.00;AN=1;DP=10;FS=0.000;MLEAC=1;MLEAF=1.00;MQ=60.00;QD=32.63;SOR=0.941	GT:AD:DP:GQ:PL	1:0,3:7:99:135,0
JUDQ01000387.1	30616	.	G	A	125.04	PASS	AC=1;AF=1.00;AN=1;DP=10;FS=0.000;MLEAC=1;MLEAF=1.00;MQ=60.00;QD=27.07;SOR=0.941	GT:AD:DP:GQ:PL	1:0,3:7:99:135,0
JUDQ01000004.1	17007	.	GTT	G	485.01	PASS	AC=1;AF=1.00;AN=1;DP=12;FS=0.000;MLEAC=1;MLEAF=1.00;MQ=49.85;QD=25.63;SOR=3.611	GT:AD:DP:GQ:PL	1:0,11:12:99:495,0
JUDQ01000004.1	17022	.	G	T	485.04	PASS	AC=1;AF=1.00;AN=1;DP=12;FS=0.000;MLEAC=1;MLEAF=1.00;MQ=49.85;QD=27.28;SOR=3.611	GT:AD:DP:GQ:PL	1:0,11:12:99:495,0
JUDQ01000004.1	17030	.	A	G	485.04	PASS	AC=1;AF=1.00;AN=1;DP=12;FS=0.000;MLEAC=1;MLEAF=1.00;MQ=49.85;QD=29.27;SOR=3.611	GT:AD:DP:GQ:PL	1:0,11:12:99:495,0
JUDQ01000004.1	17043	.	C	T	395.04	PASS	AC=1;AF=1.00;AN=1;DP=11;FS=0.000;MLEAC=1;MLEAF=1.00;MQ=49.78;QD=33.40;SOR=4.977	GT:AD:DP:GQ:PL	1:0,9:11:99:405,0
JUDQ01000004.1	125308	.	G	A	99.04	PASS	AC=1;AF=1.00;AN=1;DP=21;FS=0.000;MLEAC=1;MLEAF=1.00;MQ=37.29;QD=24.76;SOR=1.981	GT:AD:DP:GQ:PL	1:0,4:5:99:109,0
JUDQ01000004.1	125313	.	A	G	99.04	PASS	AC=1;AF=1.00;AN=1;DP=21;FS=0.000;MLEAC=1;MLEAF=1.00;MQ=37.29;QD=24.76;SOR=1.981	GT:AD:DP:GQ:PL	1:0,4:5:99:109,0
JUDQ01000040.1	123067	.	G	T	191.04	PASS	AC=1;AF=1.00;AN=1;DP=12;FS=0.000;MLEAC=1;MLEAF=1.00;MQ=60.00;QD=19.10;SOR=5.136	GT:AD:DP:GQ:PL	1:0,10:12:99:201,0
JUDQ01000040.1	123099	.	A	G	85.04	PASS	AC=1;AF=1.00;AN=1;DP=12;FS=0.000;MLEAC=1;MLEAF=1.00;MQ=60.00;QD=8.50;SOR=5.136	GT:AD:DP:GQ:PL	1:0,10:12:95:95,0
JUDQ01000400.1	5694	.	G	A	45.04	PASS	AC=1;AF=1.00;AN=1;DP=14;FS=0.000;MLEAC=1;MLEAF=1.00;MQ=59.59;QD=15.01;SOR=2.833	GT:AD:DP:GQ:PL	1:0,3:3:55:55,0
JUDQ01000406.1	28745	.	TAA	T	73.01	PASS	AC=1;AF=1.00;AN=1;DP=10;FS=0.000;MLEAC=1;MLEAF=1.00;MQ=59.22;QD=29.65;SOR=2.303	GT:AD:DP:GQ:PL	1:0,2:2:83:83,0
JUDQ01000407.1	18979	.	C	T	222.04	PASS	AC=1;AF=1.00;AN=1;DP=25;FS=0.000;MLEAC=1;MLEAF=1.00;MQ=59.69;QD=31.72;SOR=1.609	GT:AD:DP:GQ:PL	1:0,7:7:99:232,0
JUDQ01000407.1	18984	.	A	G	222.04	PASS	AC=1;AF=1.00;AN=1;DP=23;FS=0.000;MLEAC=1;MLEAF=1.00;MQ=60.00;QD=31.72;SOR=1.609	GT:AD:DP:GQ:PL	1:0,7:7:99:232,0
JUDQ01000041.1	92118	.	C	A	103.04	PASS	AC=1;AF=1.00;AN=1;BaseQRankSum=1.89;DP=16;FS=4.150;MLEAC=1;MLEAF=1.00;MQ=46.34;MQRankSum=-1.478e+00;QD=9.37;ReadPosRankSum=-6.700e-01;SOR=1.250	GT:AD:DP:GQ:PL	1:1,10:13:99:113,0
JUDQ01000041.1	92130	.	G	A	599.04	PASS	AC=1;AF=1.00;AN=1;DP=16;FS=0.000;MLEAC=1;MLEAF=1.00;MQ=46.34;QD=25.14;SOR=1.244	GT:AD:DP:GQ:PL	1:0,14:16:99:609,0
JUDQ01000041.1	92138	.	T	C	466.04	PASS	AC=1;AF=1.00;AN=1;BaseQRankSum=-1.995e+00;DP=16;FS=4.260;MLEAC=1;MLEAF=1.00;MQ=46.34;MQRankSum=-1.530e+00;QD=33.29;ReadPosRankSum=0.869;SOR=1.284	GT:AD:DP:GQ:PL	1:1,13:16:99:476,0
JUDQ01000041.1	92148	.	G	A	518.04	PASS	AC=1;AF=1.00;AN=1;BaseQRankSum=1.62;DP=19;FS=4.337;MLEAC=1;MLEAF=1.00;MQ=44.39;MQRankSum=-1.559e+00;QD=30.47;ReadPosRankSum=1.53;SOR=1.308	GT:AD:DP:GQ:PL	1:1,16:19:99:528,0
JUDQ01000041.1	92151	.	T	C	518.04	PASS	AC=1;AF=1.00;AN=1;BaseQRankSum=-1.661e+00;DP=21;FS=3.854;MLEAC=1;MLEAF=1.00;MQ=43.58;MQRankSum=-1.538e+00;QD=30.47;ReadPosRankSum=1.23;SOR=1.000	GT:AD:DP:GQ:PL	1:1,16:17:99:528,0
JUDQ01000041.1	92172	.	G	C	410.04	PASS	AC=1;AF=1.00;AN=1;DP=17;FS=0.000;MLEAC=1;MLEAF=1.00;MQ=46.21;QD=27.34;SOR=0.804	GT:AD:DP:GQ:PL	1:0,15:17:99:420,0
JUDQ01000041.1	92177	.	G	T	410.04	PASS	AC=1;AF=1.00;AN=1;DP=17;FS=0.000;MLEAC=1;MLEAF=1.00;MQ=46.21;QD=27.34;SOR=0.804	GT:AD:DP:GQ:PL	1:0,15:17:99:420,0
JUDQ01000041.1	92394	.	T	C	799.04	PASS	AC=1;AF=1.00;AN=1;DP=46;FS=0.000;MLEAC=1;MLEAF=1.00;MQ=60.00;QD=18.58;SOR=1.765	GT:AD:DP:GQ:PL	1:0,43:46:99:809,0
JUDQ01000041.1	92401	.	T	C	818.04	PASS	AC=1;AF=1.00;AN=1;DP=49;FS=0.000;MLEAC=1;MLEAF=1.00;MQ=60.00;QD=18.18;SOR=1.863	GT:AD:DP:GQ:PL	1:0,45:48:99:828,0
JUDQ01000041.1	92456	.	G	T	222.04	PASS	AC=1;AF=1.00;AN=1;DP=12;FS=0.000;MLEAC=1;MLEAF=1.00;MQ=48.61;QD=31.72;SOR=3.056	GT:AD:DP:GQ:PL	1:0,7:9:99:232,0
JUDQ01000041.1	92457	.	A	G	222.04	PASS	AC=1;AF=1.00;AN=1;DP=13;FS=0.000;MLEAC=1;MLEAF=1.00;MQ=47.82;QD=31.72;SOR=3.056	GT:AD:DP:GQ:PL	1:0,7:9:99:232,0
JUDQ01000041.1	92472	.	G	A	419.04	PASS	AC=1;AF=1.00;AN=1;DP=14;FS=0.000;MLEAC=1;MLEAF=1.00;MQ=43.56;QD=29.84;SOR=5.136	GT:AD:DP:GQ:PL	1:0,10:12:99:429,0
JUDQ01000041.1	92473	.	C	CAA	419.01	PASS	AC=1;AF=1.00;AN=1;DP=14;FS=0.000;MLEAC=1;MLEAF=1.00;MQ=43.56;QD=27.00;SOR=4.977	GT:AD:DP:GQ:PL	1:0,9:11:99:429,0
JUDQ01000041.1	92493	.	C	T	470.04	PASS	AC=1;AF=1.00;AN=1;DP=13;FS=0.000;MLEAC=1;MLEAF=1.00;MQ=42.03;QD=27.89;SOR=2.833	GT:AD:DP:GQ:PL	1:0,11:13:99:480,0
JUDQ01000041.1	92497	.	C	T	470.04	PASS	AC=1;AF=1.00;AN=1;DP=13;FS=0.000;MLEAC=1;MLEAF=1.00;MQ=42.03;QD=29.45;SOR=2.833	GT:AD:DP:GQ:PL	1:0,11:13:99:480,0
JUDQ01000041.1	92498	.	T	C	470.04	PASS	AC=1;AF=1.00;AN=1;DP=13;FS=0.000;MLEAC=1;MLEAF=1.00;MQ=42.03;QD=32.49;SOR=2.833	GT:AD:DP:GQ:PL	1:0,11:13:99:480,0
JUDQ01000041.1	92513	.	G	C	95.04	PASS	AC=1;AF=1.00;AN=1;DP=13;FS=0.000;MLEAC=1;MLEAF=1.00;MQ=42.03;QD=8.64;SOR=2.833	GT:AD:DP:GQ:PL	1:0,11:13:99:105,0
JUDQ01000410.1	27738	.	G	GTACCTACAC	170.01	PASS	AC=1;AF=1.00;AN=1;DP=12;FS=0.000;MLEAC=1;MLEAF=1.00;MQ=60.00;QD=32.92;SOR=4.977	GT:AD:DP:GQ:PL	1:0,4:11:99:180,0
JUDQ01000410.1	27799	.	C	T	77.04	PASS	AC=1;AF=1.00;AN=1;DP=14;FS=0.000;MLEAC=1;MLEAF=1.00;MQ=60.00;QD=15.41;SOR=5.136	GT:AD:DP:GQ:PL	1:0,5:12:87:87,0
JUDQ01000410.1	27837	.	C	T	55.04	PASS	AC=1;AF=1.00;AN=1;DP=13;FS=0.000;MLEAC=1;MLEAF=1.00;MQ=60.00;QD=13.76;SOR=5.136	GT:AD:DP:GQ:PL	1:0,4:12:65:65,0
JUDQ01000410.1	27852	.	T	A	42.04	PASS	AC=1;AF=1.00;AN=1;DP=21;FS=0.000;MLEAC=1;MLEAF=1.00;MQ=60.00;QD=10.51;SOR=3.912	GT:AD:DP:GQ:PL	1:0,4:6:52:52,0
JUDQ01000410.1	27880	.	T	C	57.04	PASS	AC=1;AF=1.00;AN=1;DP=10;FS=0.000;MLEAC=1;MLEAF=1.00;MQ=60.00;QD=8.15;SOR=4.804	GT:AD:DP:GQ:PL	1:0,7:10:67:67,0
JUDQ01000413.1	28352	.	C	T	125.04	PASS	AC=1;AF=1.00;AN=1;DP=17;FS=0.000;MLEAC=1;MLEAF=1.00;MQ=58.32;QD=29.67;SOR=2.833	GT:AD:DP:GQ:PL	1:0,3:3:99:135,0
JUDQ01000413.1	28353	.	T	C	125.04	PASS	AC=1;AF=1.00;AN=1;DP=17;FS=0.000;MLEAC=1;MLEAF=1.00;MQ=58.32;QD=31.16;SOR=2.833	GT:AD:DP:GQ:PL	1:0,3:3:99:135,0
JUDQ01000413.1	28354	.	G	A	125.04	PASS	AC=1;AF=1.00;AN=1;DP=15;FS=0.000;MLEAC=1;MLEAF=1.00;MQ=58.10;QD=32.00;SOR=2.833	GT:AD:DP:GQ:PL	1:0,3:3:99:135,0
JUDQ01000413.1	28366	.	G	A	125.04	PASS	AC=1;AF=1.00;AN=1;DP=15;FS=0.000;MLEAC=1;MLEAF=1.00;MQ=58.10;QD=29.03;SOR=2.833	GT:AD:DP:GQ:PL	1:0,3:3:99:135,0
JUDQ01000418.1	8876	.	G	A	410.04	PASS	AC=1;AF=1.00;AN=1;DP=22;FS=0.000;MLEAC=1;MLEAF=1.00;MQ=60.00;QD=20.50;SOR=0.892	GT:AD:DP:GQ:PL	1:0,20:20:99:420,0
JUDQ01000418.1	23930	.	C	T	33.04	PASS	AC=1;AF=1.00;AN=1;DP=12;FS=0.000;MLEAC=1;MLEAF=1.00;MQ=47.13;QD=11.01;SOR=1.179	GT:AD:DP:GQ:PL	1:0,3:3:43:43,0
JUDQ01000418.1	24002	.	A	G	35.04	PASS	AC=1;AF=1.00;AN=1;DP=14;FS=0.000;MLEAC=1;MLEAF=1.00;MQ=49.29;QD=34.11;SOR=2.303	GT:AD:DP:GQ:PL	1:0,1:2:45:45,0
JUDQ01000418.1	24011	.	C	T	59.04	PASS	AC=1;AF=1.00;AN=1;DP=15;FS=0.000;MLEAC=1;MLEAF=1.00;MQ=48.05;QD=29.52;SOR=2.303	GT:AD:DP:GQ:PL	1:0,2:2:69:69,0
JUDQ01000418.1	24018	.	G	A	59.04	PASS	AC=1;AF=1.00;AN=1;DP=16;FS=0.000;MLEAC=1;MLEAF=1.00;MQ=46.85;QD=29.52;SOR=2.303	GT:AD:DP:GQ:PL	1:0,2:2:69:69,0
JUDQ01000418.1	24039	.	G	A	125.04	PASS	AC=1;AF=1.00;AN=1;DP=16;FS=0.000;MLEAC=1;MLEAF=1.00;MQ=47.61;QD=34.67;SOR=2.833	GT:AD:DP:GQ:PL	1:0,3:3:99:135,0
JUDQ01000418.1	24049	.	G	A	80.04	PASS	AC=1;AF=1.00;AN=1;DP=14;FS=0.000;MLEAC=1;MLEAF=1.00;MQ=48.05;QD=28.79;SOR=1.179	GT:AD:DP:GQ:PL	1:0,2:3:90:90,0
JUDQ01000418.1	24306	.	C	T	35.04	PASS	AC=1;AF=1.00;AN=1;DP=20;FS=0.000;MLEAC=1;MLEAF=1.00;MQ=37.15;QD=17.52;SOR=2.303	GT:AD:DP:GQ:PL	1:0,2:2:45:45,0
JUDQ01000042.1	123380	.	G	C	613.04	PASS	AC=1;AF=1.00;AN=1;DP=14;FS=0.000;MLEAC=1;MLEAF=1.00;MQ=60.00;QD=26.92;SOR=1.765	GT:AD:DP:GQ:PL	1:0,14:14:99:623,0
JUDQ01000042.1	123382	.	C	A	613.04	PASS	AC=1;AF=1.00;AN=1;DP=14;FS=0.000;MLEAC=1;MLEAF=1.00;MQ=60.00;QD=28.74;SOR=1.765	GT:AD:DP:GQ:PL	1:0,14:14:99:623,0
JUDQ01000042.1	123384	.	C	A	623.04	PASS	AC=1;AF=1.00;AN=1;DP=15;FS=0.000;MLEAC=1;MLEAF=1.00;MQ=60.00;QD=26.44;SOR=1.473	GT:AD:DP:GQ:PL	1:0,15:15:99:633,0
JUDQ01000042.1	123403	.	A	G	623.04	PASS	AC=1;AF=1.00;AN=1;DP=15;FS=0.000;MLEAC=1;MLEAF=1.00;MQ=60.00;QD=28.90;SOR=1.473	GT:AD:DP:GQ:PL	1:0,15:15:99:633,0
JUDQ01000429.1	87	.	T	C	38.04	PASS	AC=1;AF=1.00;AN=1;DP=14;FS=0.000;MLEAC=1;MLEAF=1.00;MQ=60.00;QD=7.61;SOR=3.611	GT:AD:DP:GQ:PL	1:0,5:5:48:48,0
JUDQ01000433.1	26363	.	G	C	35.04	PASS	AC=1;AF=1.00;AN=1;DP=18;FS=0.000;MLEAC=1;MLEAF=1.00;MQ=60.00;QD=33.79;SOR=1.609	GT:AD:DP:GQ:PL	1:0,1:1:45:45,0
JUDQ01000433.1	26366	.	G	A	35.04	PASS	AC=1;AF=1.00;AN=1;DP=18;FS=0.000;MLEAC=1;MLEAF=1.00;MQ=60.00;QD=30.79;SOR=1.609	GT:AD:DP:GQ:PL	1:0,1:1:45:45,0
JUDQ01000433.1	26379	.	G	GA	35.01	PASS	AC=1;AF=1.00;AN=1;DP=17;FS=0.000;MLEAC=1;MLEAF=1.00;MQ=60.00;QD=26.86;SOR=1.609	GT:AD:DP:GQ:PL	1:0,1:1:45:45,0
JUDQ01000437.1	16	.	C	T	35.04	PASS	AC=1;AF=1.00;AN=1;DP=16;FS=0.000;MLEAC=1;MLEAF=1.00;MQ=59.70;QD=17.52;SOR=2.303	GT:AD:DP:GQ:PL	1:0,2:2:45:45,0
JUDQ01000045.1	42791	.	C	T	502.04	PASS	AC=1;AF=1.00;AN=1;DP=13;FS=0.000;MLEAC=1;MLEAF=1.00;MQ=58.40;QD=31.14;SOR=2.147	GT:AD:DP:GQ:PL	1:0,13:13:99:512,0
JUDQ01000045.1	42801	.	A	T	502.04	PASS	AC=1;AF=1.00;AN=1;DP=13;FS=0.000;MLEAC=1;MLEAF=1.00;MQ=58.40;QD=28.84;SOR=2.147	GT:AD:DP:GQ:PL	1:0,13:13:99:512,0
JUDQ01000045.1	42822	.	C	G	104.04	PASS	AC=1;AF=1.00;AN=1;DP=13;FS=0.000;MLEAC=1;MLEAF=1.00;MQ=58.40;QD=8.67;SOR=1.981	GT:AD:DP:GQ:PL	1:0,12:12:99:114,0
JUDQ01000457.1	6532	.	A	C	440.04	PASS	AC=1;AF=1.00;AN=1;DP=10;FS=0.000;MLEAC=1;MLEAF=1.00;MQ=35.94;QD=24.83;SOR=2.303	GT:AD:DP:GQ:PL	1:0,10:10:99:450,0
JUDQ01000457.1	6541	.	T	C	440.04	PASS	AC=1;AF=1.00;AN=1;DP=10;FS=0.000;MLEAC=1;MLEAF=1.00;MQ=35.94;QD=26.57;SOR=2.303	GT:AD:DP:GQ:PL	1:0,10:10:99:450,0
JUDQ01000457.1	6542	.	A	G	440.04	PASS	AC=1;AF=1.00;AN=1;DP=10;FS=0.000;MLEAC=1;MLEAF=1.00;MQ=35.94;QD=33.23;SOR=2.303	GT:AD:DP:GQ:PL	1:0,10:10:99:450,0
JUDQ01000457.1	6548	.	A	G	440.04	PASS	AC=1;AF=1.00;AN=1;DP=10;FS=0.000;MLEAC=1;MLEAF=1.00;MQ=35.94;QD=31.29;SOR=2.303	GT:AD:DP:GQ:PL	1:0,10:10:99:450,0
JUDQ01000457.1	6550	.	A	G	440.04	PASS	AC=1;AF=1.00;AN=1;DP=10;FS=0.000;MLEAC=1;MLEAF=1.00;MQ=35.94;QD=28.65;SOR=2.303	GT:AD:DP:GQ:PL	1:0,10:10:99:450,0
JUDQ01000457.1	6556	.	T	C	440.04	PASS	AC=1;AF=1.00;AN=1;DP=10;FS=0.000;MLEAC=1;MLEAF=1.00;MQ=35.94;QD=31.08;SOR=2.303	GT:AD:DP:GQ:PL	1:0,10:10:99:450,0
JUDQ01000457.1	12124	.	A	G	221.04	PASS	AC=1;AF=1.00;AN=1;BaseQRankSum=-2.289e+00;DP=18;FS=0.000;MLEAC=1;MLEAF=1.00;MQ=52.24;MQRankSum=-2.480e+00;QD=12.28;ReadPosRankSum=0.914;SOR=0.560	GT:AD:DP:GQ:PL	1:2,16:18:99:231,0
JUDQ01000457.1	12128	.	G	A	793.04	PASS	AC=1;AF=1.00;AN=1;DP=18;FS=0.000;MLEAC=1;MLEAF=1.00;MQ=52.24;QD=32.87;SOR=2.303	GT:AD:DP:GQ:PL	1:0,18:18:99:803,0
JUDQ01000457.1	12130	.	A	G	221.04	PASS	AC=1;AF=1.00;AN=1;BaseQRankSum=-2.337e+00;DP=18;FS=0.000;MLEAC=1;MLEAF=1.00;MQ=52.24;MQRankSum=-2.480e+00;QD=12.28;ReadPosRankSum=0.633;SOR=0.560	GT:AD:DP:GQ:PL	1:2,16:18:99:231,0
JUDQ01000457.1	12135	.	A	C	793.04	PASS	AC=1;AF=1.00;AN=1;DP=18;FS=0.000;MLEAC=1;MLEAF=1.00;MQ=52.24;QD=28.47;SOR=2.303	GT:AD:DP:GQ:PL	1:0,18:18:99:803,0
JUDQ01000457.1	12143	.	A	G	793.04	PASS	AC=1;AF=1.00;AN=1;DP=18;FS=0.000;MLEAC=1;MLEAF=1.00;MQ=52.24;QD=26.40;SOR=2.303	GT:AD:DP:GQ:PL	1:0,18:18:99:803,0
JUDQ01000457.1	14425	.	T	C	304.04	PASS	AC=1;AF=1.00;AN=1;DP=11;FS=0.000;MLEAC=1;MLEAF=1.00;MQ=57.24;QD=27.64;SOR=1.802	GT:AD:DP:GQ:PL	1:0,11:11:99:314,0
JUDQ01000457.1	14435	.	A	G	304.04	PASS	AC=1;AF=1.00;AN=1;DP=11;FS=0.000;MLEAC=1;MLEAF=1.00;MQ=57.24;QD=27.64;SOR=1.802	GT:AD:DP:GQ:PL	1:0,11:11:99:314,0
JUDQ01000457.1	14437	.	T	C	304.04	PASS	AC=1;AF=1.00;AN=1;DP=11;FS=0.000;MLEAC=1;MLEAF=1.00;MQ=57.24;QD=27.64;SOR=1.802	GT:AD:DP:GQ:PL	1:0,11:11:99:314,0
JUDQ01000457.1	14725	.	C	G	346.04	PASS	AC=1;AF=1.00;AN=1;DP=12;FS=0.000;MLEAC=1;MLEAF=1.00;MQ=35.54;QD=28.84;SOR=1.981	GT:AD:DP:GQ:PL	1:0,12:12:99:356,0
JUDQ01000457.1	14730	.	T	C	218.04	PASS	AC=1;AF=1.00;AN=1;DP=12;FS=0.000;MLEAC=1;MLEAF=1.00;MQ=35.54;QD=18.17;SOR=1.981	GT:AD:DP:GQ:PL	1:0,12:12:99:228,0
JUDQ01000457.1	14732	.	A	G	346.04	PASS	AC=1;AF=1.00;AN=1;DP=12;FS=0.000;MLEAC=1;MLEAF=1.00;MQ=35.54;QD=28.84;SOR=1.981	GT:AD:DP:GQ:PL	1:0,12:12:99:356,0
JUDQ01000457.1	14750	.	A	G	376.04	PASS	AC=1;AF=1.00;AN=1;DP=12;FS=0.000;MLEAC=1;MLEAF=1.00;MQ=35.54;QD=31.34;SOR=1.981	GT:AD:DP:GQ:PL	1:0,12:12:99:386,0
JUDQ01000457.1	14751	.	A	G	376.04	PASS	AC=1;AF=1.00;AN=1;DP=12;FS=0.000;MLEAC=1;MLEAF=1.00;MQ=35.54;QD=31.34;SOR=1.981	GT:AD:DP:GQ:PL	1:0,12:12:99:386,0
JUDQ01000457.1	17705	.	T	C	174.04	PASS	AC=1;AF=1.00;AN=1;DP=10;FS=0.000;MLEAC=1;MLEAF=1.00;MQ=46.98;QD=17.40;SOR=0.693	GT:AD:DP:GQ:PL	1:0,10:10:99:184,0
JUDQ01000047.1	24062	.	A	T	151.04	PASS	AC=1;AF=1.00;AN=1;BaseQRankSum=0.282;DP=48;FS=0.000;MLEAC=1;MLEAF=1.00;MQ=50.55;MQRankSum=0.967;QD=16.78;ReadPosRankSum=-5.890e-01;SOR=3.056	GT:AD:DP:GQ:PL	1:1,8:9:99:161,0
JUDQ01000476.1	22997	.	C	A	56.04	PASS	AC=1;AF=1.00;AN=1;DP=15;FS=0.000;MLEAC=1;MLEAF=1.00;MQ=59.93;QD=28.02;SOR=2.303	GT:AD:DP:GQ:PL	1:0,2:2:66:66,0
JUDQ01000477.1	8879	.	T	C	66.04	PASS	AC=1;AF=1.00;AN=1;DP=23;FS=0.000;MLEAC=1;MLEAF=1.00;MQ=60.00;QD=16.51;SOR=3.258	GT:AD:DP:GQ:PL	1:0,4:4:76:76,0
JUDQ01000477.1	8886	.	T	C	66.04	PASS	AC=1;AF=1.00;AN=1;DP=23;FS=0.000;MLEAC=1;MLEAF=1.00;MQ=60.00;QD=16.51;SOR=3.258	GT:AD:DP:GQ:PL	1:0,4:4:76:76,0
JUDQ01000048.1	48719	.	C	T	284.04	PASS	AC=1;AF=1.00;AN=1;DP=14;FS=0.000;MLEAC=1;MLEAF=1.00;MQ=60.00;QD=20.29;SOR=5.421	GT:AD:DP:GQ:PL	1:0,14:14:99:294,0
JUDQ01000048.1	48739	.	C	T	294.04	PASS	AC=1;AF=1.00;AN=1;DP=14;FS=0.000;MLEAC=1;MLEAF=1.00;MQ=60.00;QD=22.62;SOR=5.283	GT:AD:DP:GQ:PL	1:0,13:13:99:304,0
JUDQ01000048.1	48765	.	T	G	104.04	PASS	AC=1;AF=1.00;AN=1;DP=12;FS=0.000;MLEAC=1;MLEAF=1.00;MQ=60.00;QD=8.67;SOR=5.136	GT:AD:DP:GQ:PL	1:0,12:12:99:114,0
JUDQ01000048.1	48779	.	T	C	199.04	PASS	AC=1;AF=1.00;AN=1;DP=11;FS=0.000;MLEAC=1;MLEAF=1.00;MQ=60.00;QD=18.09;SOR=4.977	GT:AD:DP:GQ:PL	1:0,11:11:99:209,0
JUDQ01000048.1	48780	.	G	C	199.04	PASS	AC=1;AF=1.00;AN=1;DP=12;FS=0.000;MLEAC=1;MLEAF=1.00;MQ=60.00;QD=18.09;SOR=4.977	GT:AD:DP:GQ:PL	1:0,11:11:99:209,0
JUDQ01000048.1	48806	.	A	C	104.04	PASS	AC=1;AF=1.00;AN=1;DP=13;FS=0.000;MLEAC=1;MLEAF=1.00;MQ=58.76;QD=8.67;SOR=5.136	GT:AD:DP:GQ:PL	1:0,12:12:99:114,0
JUDQ01000048.1	48833	.	C	T	465.04	PASS	AC=1;AF=1.00;AN=1;DP=13;FS=0.000;MLEAC=1;MLEAF=1.00;MQ=58.76;QD=28.51;SOR=5.136	GT:AD:DP:GQ:PL	1:0,12:12:99:475,0
JUDQ01000048.1	48840	.	G	A	465.04	PASS	AC=1;AF=1.00;AN=1;DP=12;FS=0.000;MLEAC=1;MLEAF=1.00;MQ=58.65;QD=30.50;SOR=5.136	GT:AD:DP:GQ:PL	1:0,12:12:99:475,0
JUDQ01000048.1	48855	.	A	G	397.04	PASS	AC=1;AF=1.00;AN=1;DP=11;FS=0.000;MLEAC=1;MLEAF=1.00;MQ=58.53;QD=30.91;SOR=4.977	GT:AD:DP:GQ:PL	1:0,11:11:99:407,0
JUDQ01000048.1	48858	.	G	C	397.04	PASS	AC=1;AF=1.00;AN=1;DP=11;FS=0.000;MLEAC=1;MLEAF=1.00;MQ=58.53;QD=28.71;SOR=4.977	GT:AD:DP:GQ:PL	1:0,11:11:99:407,0
JUDQ01000048.1	48863	.	G	T	397.04	PASS	AC=1;AF=1.00;AN=1;DP=11;FS=0.000;MLEAC=1;MLEAF=1.00;MQ=58.53;QD=27.23;SOR=4.977	GT:AD:DP:GQ:PL	1:0,11:11:99:407,0
JUDQ01000483.1	22432	.	G	T	39.04	PASS	AC=1;AF=1.00;AN=1;DP=11;FS=0.000;MLEAC=1;MLEAF=1.00;MQ=57.79;QD=19.52;SOR=2.303	GT:AD:DP:GQ:PL	1:0,2:2:49:49,0
JUDQ01000485.1	25	.	AACC	A	35.01	PASS	AC=1;AF=1.00;AN=1;DP=10;FS=0.000;MLEAC=1;MLEAF=1.00;MQ=57.65;QD=32.42;SOR=1.609	GT:AD:DP:GQ:PL	1:0,1:1:45:45,0
JUDQ01000485.1	32	.	G	A	35.04	PASS	AC=1;AF=1.00;AN=1;DP=10;FS=0.000;MLEAC=1;MLEAF=1.00;MQ=57.65;QD=24.57;SOR=1.609	GT:AD:DP:GQ:PL	1:0,1:1:45:45,0
JUDQ01000495.1	81	.	A	T	112.04	PASS	AC=1;AF=1.00;AN=1;DP=15;FS=0.000;MLEAC=1;MLEAF=1.00;MQ=59.36;QD=28.33;SOR=2.833	GT:AD:DP:GQ:PL	1:0,3:3:99:122,0
JUDQ01000495.1	87	.	G	A	112.04	PASS	AC=1;AF=1.00;AN=1;DP=15;FS=0.000;MLEAC=1;MLEAF=1.00;MQ=59.36;QD=28.00;SOR=2.833	GT:AD:DP:GQ:PL	1:0,3:3:99:122,0
JUDQ01000005.1	7414	.	C	T	235.04	PASS	AC=1;AF=1.00;AN=1;DP=10;FS=0.000;MLEAC=1;MLEAF=1.00;MQ=60.00;QD=23.50;SOR=4.804	GT:AD:DP:GQ:PL	1:0,10:10:99:245,0
JUDQ01000005.1	52804	.	C	T	222.04	PASS	AC=1;AF=1.00;AN=1;DP=12;FS=0.000;MLEAC=1;MLEAF=1.00;MQ=37.81;QD=20.19;SOR=3.442	GT:AD:DP:GQ:PL	1:0,11:11:99:232,0
JUDQ01000005.1	52829	.	C	G	502.04	PASS	AC=1;AF=1.00;AN=1;DP=12;FS=0.000;MLEAC=1;MLEAF=1.00;MQ=37.81;QD=26.74;SOR=3.611	GT:AD:DP:GQ:PL	1:0,12:12:99:512,0
JUDQ01000005.1	52832	.	G	C	502.04	PASS	AC=1;AF=1.00;AN=1;DP=12;FS=0.000;MLEAC=1;MLEAF=1.00;MQ=37.81;QD=28.60;SOR=3.611	GT:AD:DP:GQ:PL	1:0,12:12:99:512,0
JUDQ01000005.1	52835	.	A	G	502.04	PASS	AC=1;AF=1.00;AN=1;DP=12;FS=0.000;MLEAC=1;MLEAF=1.00;MQ=37.81;QD=31.76;SOR=3.611	GT:AD:DP:GQ:PL	1:0,12:12:99:512,0
JUDQ01000005.1	52840	.	T	C	502.04	PASS	AC=1;AF=1.00;AN=1;DP=12;FS=0.000;MLEAC=1;MLEAF=1.00;MQ=37.81;QD=33.40;SOR=3.611	GT:AD:DP:GQ:PL	1:0,12:12:99:512,0
JUDQ01000005.1	52856	.	G	A	395.04	PASS	AC=1;AF=1.00;AN=1;DP=10;FS=0.000;MLEAC=1;MLEAF=1.00;MQ=39.01;QD=36.91;SOR=4.615	GT:AD:DP:GQ:PL	1:0,9:9:99:405,0
JUDQ01000005.1	52857	.	G	A	395.04	PASS	AC=1;AF=1.00;AN=1;DP=10;FS=0.000;MLEAC=1;MLEAF=1.00;MQ=39.01;QD=30.24;SOR=4.615	GT:AD:DP:GQ:PL	1:0,9:9:99:405,0
JUDQ01000005.1	185135	.	A	C	47.04	PASS	AC=1;AF=1.00;AN=1;DP=10;FS=0.000;MLEAC=1;MLEAF=1.00;MQ=60.00;QD=11.76;SOR=3.258	GT:AD:DP:GQ:PL	1:0,4:4:57:57,0
JUDQ01000005.1	185167	.	T	G	47.04	PASS	AC=1;AF=1.00;AN=1;DP=10;FS=0.000;MLEAC=1;MLEAF=1.00;MQ=60.00;QD=11.76;SOR=3.258	GT:AD:DP:GQ:PL	1:0,4:4:57:57,0
JUDQ01000503.1	46	.	A	G	76.04	PASS	AC=1;AF=1.00;AN=1;DP=19;FS=0.000;MLEAC=1;MLEAF=1.00;MQ=56.27;QD=8.45;SOR=0.793	GT:AD:DP:GQ:PL	1:0,9:19:86:86,0
JUDQ01000503.1	70	.	T	C	226.04	PASS	AC=1;AF=1.00;AN=1;DP=14;FS=0.000;MLEAC=1;MLEAF=1.00;MQ=54.63;QD=20.55;SOR=5.421	GT:AD:DP:GQ:PL	1:0,11:14:99:236,0
JUDQ01000503.1	76	.	T	C	245.04	PASS	AC=1;AF=1.00;AN=1;DP=16;FS=0.000;MLEAC=1;MLEAF=1.00;MQ=55.33;QD=18.85;SOR=5.670	GT:AD:DP:GQ:PL	1:0,13:16:99:255,0
JUDQ01000503.1	99	.	G	C	258.04	PASS	AC=1;AF=1.00;AN=1;DP=17;FS=0.000;MLEAC=1;MLEAF=1.00;MQ=55.61;QD=18.43;SOR=5.784	GT:AD:DP:GQ:PL	1:0,14:17:99:268,0
JUDQ01000503.1	106	.	C	CAGTCGCT	530.01	PASS	AC=1;AF=1.00;AN=1;DP=19;FS=0.000;MLEAC=1;MLEAF=1.00;MQ=56.09;QD=26.65;SOR=5.670	GT:AD:DP:GQ:PL	1:0,12:16:99:540,0
JUDQ01000503.1	147	.	C	T	365.04	PASS	AC=1;AF=1.00;AN=1;DP=15;FS=0.000;MLEAC=1;MLEAF=1.00;MQ=60.00;QD=30.42;SOR=5.549	GT:AD:DP:GQ:PL	1:0,12:15:99:375,0
JUDQ01000503.1	149	.	A	G	365.04	PASS	AC=1;AF=1.00;AN=1;DP=15;FS=0.000;MLEAC=1;MLEAF=1.00;MQ=60.00;QD=30.42;SOR=5.549	GT:AD:DP:GQ:PL	1:0,12:15:99:375,0
JUDQ01000503.1	164	.	C	G	85.04	PASS	AC=1;AF=1.00;AN=1;DP=14;FS=0.000;MLEAC=1;MLEAF=1.00;MQ=60.00;QD=8.50;SOR=5.136	GT:AD:DP:GQ:PL	1:0,10:12:95:95,0
JUDQ01000503.1	189	.	G	A	251.04	PASS	AC=1;AF=1.00;AN=1;DP=13;FS=0.000;MLEAC=1;MLEAF=1.00;MQ=60.00;QD=22.82;SOR=5.283	GT:AD:DP:GQ:PL	1:0,11:13:99:261,0
JUDQ01000506.1	20995	.	A	T	35.04	PASS	AC=1;AF=1.00;AN=1;DP=13;FS=0.000;MLEAC=1;MLEAF=1.00;MQ=55.39;QD=33.12;SOR=1.609	GT:AD:DP:GQ:PL	1:0,1:1:45:45,0
JUDQ01000506.1	21004	.	T	A	35.04	PASS	AC=1;AF=1.00;AN=1;DP=14;FS=0.000;MLEAC=1;MLEAF=1.00;MQ=55.43;QD=31.81;SOR=1.609	GT:AD:DP:GQ:PL	1:0,1:1:45:45,0
JUDQ01000506.1	21005	.	T	G	35.04	PASS	AC=1;AF=1.00;AN=1;DP=14;FS=0.000;MLEAC=1;MLEAF=1.00;MQ=55.43;QD=29.25;SOR=1.609	GT:AD:DP:GQ:PL	1:0,1:1:45:45,0
JUDQ01000514.1	20092	.	A	G	35.04	PASS	AC=1;AF=1.00;AN=1;DP=16;FS=0.000;MLEAC=1;MLEAF=1.00;MQ=59.48;QD=31.93;SOR=1.609	GT:AD:DP:GQ:PL	1:0,1:1:45:45,0
JUDQ01000514.1	20103	.	C	CAGG	35.01	PASS	AC=1;AF=1.00;AN=1;DP=15;FS=0.000;MLEAC=1;MLEAF=1.00;MQ=59.44;QD=29.19;SOR=1.609	GT:AD:DP:GQ:PL	1:0,1:1:45:45,0
JUDQ01000517.1	20300	.	A	G	46.04	PASS	AC=1;AF=1.00;AN=1;DP=16;FS=0.000;MLEAC=1;MLEAF=1.00;MQ=59.34;QD=15.35;SOR=2.833	GT:AD:DP:GQ:PL	1:0,3:3:56:56,0
JUDQ01000518.1	16638	.	G	T	440.04	PASS	AC=1;AF=1.00;AN=1;DP=10;FS=0.000;MLEAC=1;MLEAF=1.00;MQ=56.81;QD=33.28;SOR=4.804	GT:AD:DP:GQ:PL	1:0,10:10:99:450,0
JUDQ01000518.1	16648	.	T	C	440.04	PASS	AC=1;AF=1.00;AN=1;DP=10;FS=0.000;MLEAC=1;MLEAF=1.00;MQ=56.81;QD=24.54;SOR=4.804	GT:AD:DP:GQ:PL	1:0,10:10:99:450,0
JUDQ01000518.1	16656	.	G	A	440.04	PASS	AC=1;AF=1.00;AN=1;DP=10;FS=0.000;MLEAC=1;MLEAF=1.00;MQ=56.81;QD=31.56;SOR=4.804	GT:AD:DP:GQ:PL	1:0,10:10:99:450,0
JUDQ01000052.1	70006	.	C	T	575.04	PASS	AC=1;AF=1.00;AN=1;DP=13;FS=0.000;MLEAC=1;MLEAF=1.00;MQ=57.78;QD=31.96;SOR=5.283	GT:AD:DP:GQ:PL	1:0,13:13:99:585,0
JUDQ01000052.1	70010	.	A	C	575.04	PASS	AC=1;AF=1.00;AN=1;DP=13;FS=0.000;MLEAC=1;MLEAF=1.00;MQ=57.78;QD=28.93;SOR=5.283	GT:AD:DP:GQ:PL	1:0,13:13:99:585,0
JUDQ01000052.1	70011	.	G	C	575.04	PASS	AC=1;AF=1.00;AN=1;DP=13;FS=0.000;MLEAC=1;MLEAF=1.00;MQ=57.78;QD=34.19;SOR=5.283	GT:AD:DP:GQ:PL	1:0,13:13:99:585,0
JUDQ01000052.1	70018	.	G	A	575.04	PASS	AC=1;AF=1.00;AN=1;DP=13;FS=0.000;MLEAC=1;MLEAF=1.00;MQ=57.78;QD=24.63;SOR=5.283	GT:AD:DP:GQ:PL	1:0,13:13:99:585,0
JUDQ01000052.1	70025	.	C	CT	594.01	PASS	AC=1;AF=1.00;AN=1;DP=14;FS=0.000;MLEAC=1;MLEAF=1.00;MQ=57.94;QD=30.43;SOR=5.421	GT:AD:DP:GQ:PL	1:0,14:14:99:604,0
JUDQ01000052.1	70034	.	A	G	594.04	PASS	AC=1;AF=1.00;AN=1;DP=14;FS=0.000;MLEAC=1;MLEAF=1.00;MQ=57.94;QD=29.14;SOR=5.421	GT:AD:DP:GQ:PL	1:0,14:14:99:604,0
JUDQ01000052.1	70044	.	A	G	594.04	PASS	AC=1;AF=1.00;AN=1;DP=14;FS=0.000;MLEAC=1;MLEAF=1.00;MQ=57.94;QD=29.49;SOR=5.421	GT:AD:DP:GQ:PL	1:0,14:14:99:604,0
JUDQ01000522.1	2923	.	C	T	339.04	PASS	AC=1;AF=1.00;AN=1;DP=10;FS=0.000;MLEAC=1;MLEAF=1.00;MQ=60.00;QD=33.90;SOR=3.258	GT:AD:DP:GQ:PL	1:0,10:10:99:349,0
JUDQ01000522.1	5643	.	G	A	665.04	PASS	AC=1;AF=1.00;AN=1;DP=15;FS=0.000;MLEAC=1;MLEAF=1.00;MQ=54.51;QD=33.68;SOR=5.549	GT:AD:DP:GQ:PL	1:0,15:15:99:675,0
JUDQ01000522.1	5649	.	T	G	665.04	PASS	AC=1;AF=1.00;AN=1;DP=15;FS=0.000;MLEAC=1;MLEAF=1.00;MQ=54.51;QD=31.73;SOR=5.549	GT:AD:DP:GQ:PL	1:0,15:15:99:675,0
JUDQ01000522.1	5652	.	C	T	665.04	PASS	AC=1;AF=1.00;AN=1;DP=15;FS=0.000;MLEAC=1;MLEAF=1.00;MQ=54.51;QD=30.47;SOR=5.549	GT:AD:DP:GQ:PL	1:0,15:15:99:675,0
JUDQ01000522.1	5654	.	A	G	665.04	PASS	AC=1;AF=1.00;AN=1;DP=15;FS=0.000;MLEAC=1;MLEAF=1.00;MQ=54.51;QD=30.92;SOR=5.549	GT:AD:DP:GQ:PL	1:0,15:15:99:675,0
JUDQ01000522.1	5659	.	C	G	665.04	PASS	AC=1;AF=1.00;AN=1;DP=15;FS=0.000;MLEAC=1;MLEAF=1.00;MQ=54.51;QD=34.84;SOR=5.549	GT:AD:DP:GQ:PL	1:0,15:15:99:675,0
JUDQ01000522.1	5665	.	G	GT	665.01	PASS	AC=1;AF=1.00;AN=1;DP=15;FS=0.000;MLEAC=1;MLEAF=1.00;MQ=54.51;QD=26.83;SOR=5.549	GT:AD:DP:GQ:PL	1:0,15:15:99:675,0
JUDQ01000522.1	5670	.	G	A	665.04	PASS	AC=1;AF=1.00;AN=1;DP=15;FS=0.000;MLEAC=1;MLEAF=1.00;MQ=54.51;QD=29.61;SOR=5.549	GT:AD:DP:GQ:PL	1:0,15:15:99:675,0
JUDQ01000522.1	5672	.	G	C	665.04	PASS	AC=1;AF=1.00;AN=1;DP=15;FS=0.000;MLEAC=1;MLEAF=1.00;MQ=54.51;QD=30.14;SOR=5.549	GT:AD:DP:GQ:PL	1:0,15:15:99:675,0
JUDQ01000522.1	5678	.	A	T	665.04	PASS	AC=1;AF=1.00;AN=1;DP=15;FS=0.000;MLEAC=1;MLEAF=1.00;MQ=54.51;QD=29.51;SOR=5.549	GT:AD:DP:GQ:PL	1:0,15:15:99:675,0
JUDQ01000522.1	5690	.	G	A	665.04	PASS	AC=1;AF=1.00;AN=1;DP=15;FS=0.000;MLEAC=1;MLEAF=1.00;MQ=54.51;QD=32.16;SOR=5.549	GT:AD:DP:GQ:PL	1:0,15:15:99:675,0
JUDQ01000522.1	5695	.	A	G	575.04	PASS	AC=1;AF=1.00;AN=1;DP=13;FS=0.000;MLEAC=1;MLEAF=1.00;MQ=53.61;QD=34.18;SOR=5.283	GT:AD:DP:GQ:PL	1:0,13:13:99:585,0
JUDQ01000522.1	5819	.	TCAGC	T	575.01	PASS	AC=1;AF=1.00;AN=1;DP=13;FS=0.000;MLEAC=1;MLEAF=1.00;MQ=59.56;QD=26.48;SOR=5.283	GT:AD:DP:GQ:PL	1:0,13:13:99:585,0
JUDQ01000522.1	5872	.	G	T	204.04	PASS	AC=1;AF=1.00;AN=1;DP=11;FS=0.000;MLEAC=1;MLEAF=1.00;MQ=60.00;QD=18.55;SOR=4.977	GT:AD:DP:GQ:PL	1:0,11:11:99:214,0
JUDQ01000526.1	19255	.	T	C	73.04	PASS	AC=1;AF=1.00;AN=1;DP=22;FS=0.000;MLEAC=1;MLEAF=1.00;MQ=57.20;QD=26.87;SOR=2.303	GT:AD:DP:GQ:PL	1:0,2:2:83:83,0
JUDQ01000526.1	19270	.	G	T	73.04	PASS	AC=1;AF=1.00;AN=1;DP=22;FS=0.000;MLEAC=1;MLEAF=1.00;MQ=57.20;QD=28.66;SOR=2.303	GT:AD:DP:GQ:PL	1:0,2:2:83:83,0
JUDQ01000526.1	19272	.	G	C	73.04	PASS	AC=1;AF=1.00;AN=1;DP=22;FS=0.000;MLEAC=1;MLEAF=1.00;MQ=57.20;QD=25.22;SOR=2.303	GT:AD:DP:GQ:PL	1:0,2:2:83:83,0
JUDQ01000053.1	138317	.	A	G	32.04	PASS	AC=1;AF=1.00;AN=1;DP=14;FS=0.000;MLEAC=1;MLEAF=1.00;MQ=57.34;QD=32.04;SOR=1.609	GT:AD:DP:GQ:PL	1:0,1:1:42:42,0
JUDQ01000053.1	138323	.	T	C	32.04	PASS	AC=1;AF=1.00;AN=1;DP=14;FS=0.000;MLEAC=1;MLEAF=1.00;MQ=57.34;QD=32.04;SOR=1.609	GT:AD:DP:GQ:PL	1:0,1:1:42:42,0
JUDQ01000053.1	138344	.	C	T	32.04	PASS	AC=1;AF=1.00;AN=1;DP=12;FS=0.000;MLEAC=1;MLEAF=1.00;MQ=54.71;QD=32.04;SOR=1.609	GT:AD:DP:GQ:PL	1:0,1:1:42:42,0
JUDQ01000540.1	17138	.	A	G	104.04	PASS	AC=1;AF=1.00;AN=1;DP=12;FS=0.000;MLEAC=1;MLEAF=1.00;MQ=60.00;QD=8.67;SOR=5.136	GT:AD:DP:GQ:PL	1:0,12:12:99:114,0
JUDQ01000541.1	7750	.	G	A	287.04	PASS	AC=1;AF=1.00;AN=1;BaseQRankSum=2.28;DP=19;FS=0.000;MLEAC=1;MLEAF=1.00;MQ=38.50;MQRankSum=-3.015e+00;QD=23.92;ReadPosRankSum=1.30;SOR=3.611	GT:AD:DP:GQ:PL	1:1,11:12:99:297,0
JUDQ01000541.1	7754	.	A	G	287.04	PASS	AC=1;AF=1.00;AN=1;BaseQRankSum=-1.723e+00;DP=19;FS=0.000;MLEAC=1;MLEAF=1.00;MQ=38.50;MQRankSum=-3.015e+00;QD=23.92;ReadPosRankSum=1.30;SOR=3.611	GT:AD:DP:GQ:PL	1:1,11:12:99:297,0
JUDQ01000546.1	37	.	G	C	190.04	PASS	AC=1;AF=1.00;AN=1;DP=16;FS=0.000;MLEAC=1;MLEAF=1.00;MQ=55.66;QD=17.28;SOR=0.859	GT:AD:DP:GQ:PL	1:0,11:11:99:200,0
JUDQ01000546.1	40	.	T	C	190.04	PASS	AC=1;AF=1.00;AN=1;DP=16;FS=0.000;MLEAC=1;MLEAF=1.00;MQ=55.66;QD=17.28;SOR=0.859	GT:AD:DP:GQ:PL	1:0,11:11:99:200,0
JUDQ01000547.1	16348	.	G	A	66.04	PASS	AC=1;AF=1.00;AN=1;DP=12;FS=0.000;MLEAC=1;MLEAF=1.00;MQ=57.97;QD=33.02;SOR=2.303	GT:AD:DP:GQ:PL	1:0,2:2:76:76,0
JUDQ01000547.1	16363	.	A	G	66.04	PASS	AC=1;AF=1.00;AN=1;DP=12;FS=0.000;MLEAC=1;MLEAF=1.00;MQ=57.97;QD=33.02;SOR=2.303	GT:AD:DP:GQ:PL	1:0,2:2:76:76,0
JUDQ01000547.1	16366	.	A	G	66.04	PASS	AC=1;AF=1.00;AN=1;DP=12;FS=0.000;MLEAC=1;MLEAF=1.00;MQ=57.97;QD=33.02;SOR=2.303	GT:AD:DP:GQ:PL	1:0,2:2:76:76,0
JUDQ01000547.1	16385	.	T	C	66.04	PASS	AC=1;AF=1.00;AN=1;DP=11;FS=0.000;MLEAC=1;MLEAF=1.00;MQ=57.78;QD=33.02;SOR=2.303	GT:AD:DP:GQ:PL	1:0,2:2:76:76,0
JUDQ01000055.1	23915	.	G	A	54.04	PASS	AC=1;AF=1.00;AN=1;DP=14;FS=0.000;MLEAC=1;MLEAF=1.00;MQ=35.60;QD=27.02;SOR=2.303	GT:AD:DP:GQ:PL	1:0,2:2:64:64,0
JUDQ01000055.1	23920	.	A	G	54.04	PASS	AC=1;AF=1.00;AN=1;DP=14;FS=0.000;MLEAC=1;MLEAF=1.00;MQ=35.60;QD=27.02;SOR=2.303	GT:AD:DP:GQ:PL	1:0,2:2:64:64,0
JUDQ01000055.1	23948	.	T	TG	61.01	PASS	AC=1;AF=1.00;AN=1;DP=16;FS=0.000;MLEAC=1;MLEAF=1.00;MQ=35.79;QD=30.50;SOR=2.303	GT:AD:DP:GQ:PL	1:0,2:2:71:71,0
JUDQ01000055.1	137536	.	G	A	35.04	PASS	AC=1;AF=1.00;AN=1;DP=10;FS=0.000;MLEAC=1;MLEAF=1.00;MQ=60.00;QD=31.99;SOR=3.258	GT:AD:DP:GQ:PL	1:0,1:4:45:45,0
JUDQ01000055.1	137544	.	C	T	35.04	PASS	AC=1;AF=1.00;AN=1;DP=12;FS=0.000;MLEAC=1;MLEAF=1.00;MQ=60.00;QD=30.60;SOR=3.258	GT:AD:DP:GQ:PL	1:0,1:4:45:45,0
JUDQ01000055.1	137600	.	T	C	89.04	PASS	AC=1;AF=1.00;AN=1;DP=17;FS=0.000;MLEAC=1;MLEAF=1.00;MQ=58.25;QD=29.68;SOR=0.693	GT:AD:DP:GQ:PL	1:0,3:4:99:99,0
JUDQ01000055.1	137607	.	C	G	89.04	PASS	AC=1;AF=1.00;AN=1;DP=17;FS=0.000;MLEAC=1;MLEAF=1.00;MQ=58.25;QD=29.68;SOR=0.693	GT:AD:DP:GQ:PL	1:0,3:4:99:99,0
JUDQ01000055.1	137616	.	C	G	89.04	PASS	AC=1;AF=1.00;AN=1;DP=17;FS=0.000;MLEAC=1;MLEAF=1.00;MQ=58.25;QD=29.68;SOR=0.693	GT:AD:DP:GQ:PL	1:0,3:4:99:99,0
JUDQ01000553.1	13357	.	G	C	35.04	PASS	AC=1;AF=1.00;AN=1;DP=12;FS=0.000;MLEAC=1;MLEAF=1.00;MQ=57.00;QD=28.32;SOR=2.303	GT:AD:DP:GQ:PL	1:0,1:2:45:45,0
JUDQ01000553.1	13364	.	A	C	35.04	PASS	AC=1;AF=1.00;AN=1;DP=12;FS=0.000;MLEAC=1;MLEAF=1.00;MQ=57.00;QD=30.38;SOR=2.303	GT:AD:DP:GQ:PL	1:0,1:2:45:45,0
JUDQ01000553.1	13371	.	A	C	35.04	PASS	AC=1;AF=1.00;AN=1;DP=12;FS=0.000;MLEAC=1;MLEAF=1.00;MQ=57.00;QD=22.50;SOR=2.303	GT:AD:DP:GQ:PL	1:0,1:2:45:45,0
JUDQ01000553.1	13374	.	C	T	35.04	PASS	AC=1;AF=1.00;AN=1;DP=12;FS=0.000;MLEAC=1;MLEAF=1.00;MQ=57.00;QD=32.55;SOR=2.303	GT:AD:DP:GQ:PL	1:0,1:2:45:45,0
JUDQ01000553.1	13378	.	C	G	35.04	PASS	AC=1;AF=1.00;AN=1;DP=12;FS=0.000;MLEAC=1;MLEAF=1.00;MQ=57.00;QD=26.06;SOR=2.303	GT:AD:DP:GQ:PL	1:0,1:2:45:45,0
JUDQ01000553.1	13723	.	AGCTATT	A	35.01	PASS	AC=1;AF=1.00;AN=1;DP=13;FS=0.000;MLEAC=1;MLEAF=1.00;MQ=57.99;QD=27.73;SOR=1.609	GT:AD:DP:GQ:PL	1:0,1:1:45:45,0
JUDQ01000056.1	61989	.	T	A	293.04	PASS	AC=1;AF=1.00;AN=1;DP=14;FS=0.000;MLEAC=1;MLEAF=1.00;MQ=60.00;QD=22.54;SOR=5.283	GT:AD:DP:GQ:PL	1:0,13:13:99:303,0
JUDQ01000563.1	154	.	C	CTCA	35.01	PASS	AC=1;AF=1.00;AN=1;DP=16;FS=0.000;MLEAC=1;MLEAF=1.00;MQ=60.00;QD=32.18;SOR=1.609	GT:AD:DP:GQ:PL	1:0,1:1:45:45,0
JUDQ01000567.1	16482	.	A	G	66.04	PASS	AC=1;AF=1.00;AN=1;DP=26;FS=0.000;MLEAC=1;MLEAF=1.00;MQ=58.58;QD=8.26;SOR=4.407	GT:AD:DP:GQ:PL	1:0,8:8:76:76,0
JUDQ01000057.1	117880	.	A	G	55.04	PASS	AC=1;AF=1.00;AN=1;DP=15;FS=0.000;MLEAC=1;MLEAF=1.00;MQ=58.02;QD=27.52;SOR=2.303	GT:AD:DP:GQ:PL	1:0,2:2:65:65,0
JUDQ01000057.1	117888	.	G	C	55.04	PASS	AC=1;AF=1.00;AN=1;DP=15;FS=0.000;MLEAC=1;MLEAF=1.00;MQ=58.02;QD=27.52;SOR=2.303	GT:AD:DP:GQ:PL	1:0,2:2:65:65,0
JUDQ01000057.1	121795	.	T	G	73.04	PASS	AC=1;AF=1.00;AN=1;DP=30;FS=0.000;MLEAC=1;MLEAF=1.00;MQ=31.03;QD=34.15;SOR=2.303	GT:AD:DP:GQ:PL	1:0,2:2:83:83,0
JUDQ01000057.1	121802	.	C	A	73.04	PASS	AC=1;AF=1.00;AN=1;DP=30;FS=0.000;MLEAC=1;MLEAF=1.00;MQ=31.03;QD=34.18;SOR=2.303	GT:AD:DP:GQ:PL	1:0,2:2:83:83,0
JUDQ01000057.1	121804	.	A	G	73.04	PASS	AC=1;AF=1.00;AN=1;DP=30;FS=0.000;MLEAC=1;MLEAF=1.00;MQ=31.03;QD=35.48;SOR=2.303	GT:AD:DP:GQ:PL	1:0,2:2:83:83,0
JUDQ01000057.1	121821	.	TCA	T	80.01	PASS	AC=1;AF=1.00;AN=1;DP=30;FS=0.000;MLEAC=1;MLEAF=1.00;MQ=31.03;QD=23.32;SOR=2.303	GT:AD:DP:GQ:PL	1:0,2:2:90:90,0
JUDQ01000057.1	121824	.	T	TGC	80.01	PASS	AC=1;AF=1.00;AN=1;DP=29;FS=0.000;MLEAC=1;MLEAF=1.00;MQ=31.00;QD=25.35;SOR=2.303	GT:AD:DP:GQ:PL	1:0,2:2:90:90,0
JUDQ01000573.1	22	.	C	T	120.04	PASS	AC=1;AF=1.00;AN=1;DP=18;FS=0.000;MLEAC=1;MLEAF=1.00;MQ=60.00;QD=30.01;SOR=3.258	GT:AD:DP:GQ:PL	1:0,4:4:99:130,0
JUDQ01000573.1	23	.	G	A	120.04	PASS	AC=1;AF=1.00;AN=1;DP=18;FS=0.000;MLEAC=1;MLEAF=1.00;MQ=60.00;QD=30.01;SOR=3.258	GT:AD:DP:GQ:PL	1:0,4:4:99:130,0
JUDQ01000592.1	73	.	C	T	33.04	PASS	AC=1;AF=1.00;AN=1;DP=14;FS=0.000;MLEAC=1;MLEAF=1.00;MQ=58.33;QD=33.04;SOR=1.609	GT:AD:DP:GQ:PL	1:0,1:1:43:43,0
JUDQ01000592.1	82	.	C	G	33.04	PASS	AC=1;AF=1.00;AN=1;DP=14;FS=0.000;MLEAC=1;MLEAF=1.00;MQ=58.33;QD=33.04;SOR=1.609	GT:AD:DP:GQ:PL	1:0,1:1:43:43,0
JUDQ01000592.1	84	.	C	T	33.04	PASS	AC=1;AF=1.00;AN=1;DP=14;FS=0.000;MLEAC=1;MLEAF=1.00;MQ=58.33;QD=33.04;SOR=1.609	GT:AD:DP:GQ:PL	1:0,1:1:43:43,0
JUDQ01000598.1	14302	.	G	T	122.04	PASS	AC=1;AF=1.00;AN=1;DP=19;FS=0.000;MLEAC=1;MLEAF=1.00;MQ=57.84;QD=30.51;SOR=3.258	GT:AD:DP:GQ:PL	1:0,4:4:99:132,0
JUDQ01000598.1	14308	.	G	C	122.04	PASS	AC=1;AF=1.00;AN=1;DP=20;FS=0.000;MLEAC=1;MLEAF=1.00;MQ=57.95;QD=30.51;SOR=3.258	GT:AD:DP:GQ:PL	1:0,4:4:99:132,0
JUDQ01000598.1	14352	.	A	G	122.04	PASS	AC=1;AF=1.00;AN=1;DP=14;FS=0.000;MLEAC=1;MLEAF=1.00;MQ=59.40;QD=30.51;SOR=3.258	GT:AD:DP:GQ:PL	1:0,4:4:99:132,0
JUDQ01000006.1	218607	.	GA	G	79.01	PASS	AC=1;AF=1.00;AN=1;DP=11;FS=0.000;MLEAC=1;MLEAF=1.00;MQ=60.00;QD=26.34;SOR=3.258	GT:AD:DP:GQ:PL	1:0,3:4:89:89,0
JUDQ01000006.1	218683	.	C	G	68.04	PASS	AC=1;AF=1.00;AN=1;DP=14;FS=0.000;MLEAC=1;MLEAF=1.00;MQ=59.28;QD=17.01;SOR=3.258	GT:AD:DP:GQ:PL	1:0,4:4:78:78,0
JUDQ01000006.1	240461	.	C	T	258.04	PASS	AC=1;AF=1.00;AN=1;DP=13;FS=0.000;MLEAC=1;MLEAF=1.00;MQ=48.27;QD=21.50;SOR=0.836	GT:AD:DP:GQ:PL	1:0,12:13:99:268,0
JUDQ01000006.1	240492	.	G	A	466.04	PASS	AC=1;AF=1.00;AN=1;DP=14;FS=0.000;MLEAC=1;MLEAF=1.00;MQ=48.11;QD=26.77;SOR=1.445	GT:AD:DP:GQ:PL	1:0,12:12:99:476,0
JUDQ01000006.1	240496	.	T	C	466.04	PASS	AC=1;AF=1.00;AN=1;DP=13;FS=0.000;MLEAC=1;MLEAF=1.00;MQ=48.74;QD=28.99;SOR=1.179	GT:AD:DP:GQ:PL	1:0,12:13:99:476,0
JUDQ01000006.1	240501	.	C	T	466.04	PASS	AC=1;AF=1.00;AN=1;DP=13;FS=0.000;MLEAC=1;MLEAF=1.00;MQ=48.74;QD=27.46;SOR=1.179	GT:AD:DP:GQ:PL	1:0,12:13:99:476,0
JUDQ01000060.1	104395	.	T	C	160.04	PASS	AC=1;AF=1.00;AN=1;DP=15;FS=0.000;MLEAC=1;MLEAF=1.00;MQ=37.69;QD=10.67;SOR=2.448	GT:AD:DP:GQ:PL	1:0,15:15:99:170,0
JUDQ01000060.1	104410	.	G	A	665.04	PASS	AC=1;AF=1.00;AN=1;DP=15;FS=0.000;MLEAC=1;MLEAF=1.00;MQ=37.69;QD=26.76;SOR=2.448	GT:AD:DP:GQ:PL	1:0,15:15:99:675,0
JUDQ01000060.1	104413	.	G	A	665.04	PASS	AC=1;AF=1.00;AN=1;DP=15;FS=0.000;MLEAC=1;MLEAF=1.00;MQ=37.69;QD=26.97;SOR=2.448	GT:AD:DP:GQ:PL	1:0,15:15:99:675,0
JUDQ01000060.1	104419	.	G	A	665.04	PASS	AC=1;AF=1.00;AN=1;DP=15;FS=0.000;MLEAC=1;MLEAF=1.00;MQ=37.69;QD=26.90;SOR=2.448	GT:AD:DP:GQ:PL	1:0,15:15:99:675,0
JUDQ01000060.1	104422	.	T	C	665.04	PASS	AC=1;AF=1.00;AN=1;DP=15;FS=0.000;MLEAC=1;MLEAF=1.00;MQ=37.69;QD=29.03;SOR=2.448	GT:AD:DP:GQ:PL	1:0,15:15:99:675,0
JUDQ01000060.1	104425	.	C	T	675.04	PASS	AC=1;AF=1.00;AN=1;DP=18;FS=0.000;MLEAC=1;MLEAF=1.00;MQ=36.39;QD=35.89;SOR=2.584	GT:AD:DP:GQ:PL	1:0,16:16:99:685,0
JUDQ01000060.1	104446	.	G	T	620.04	PASS	AC=1;AF=1.00;AN=1;DP=18;FS=0.000;MLEAC=1;MLEAF=1.00;MQ=36.39;QD=29.99;SOR=2.985	GT:AD:DP:GQ:PL	1:0,14:14:99:630,0
JUDQ01000060.1	104449	.	C	T	620.04	PASS	AC=1;AF=1.00;AN=1;DP=14;FS=0.000;MLEAC=1;MLEAF=1.00;MQ=36.50;QD=32.31;SOR=2.985	GT:AD:DP:GQ:PL	1:0,14:14:99:630,0
JUDQ01000060.1	104452	.	A	G	620.04	PASS	AC=1;AF=1.00;AN=1;DP=14;FS=0.000;MLEAC=1;MLEAF=1.00;MQ=36.50;QD=24.95;SOR=2.985	GT:AD:DP:GQ:PL	1:0,14:14:99:630,0
JUDQ01000060.1	104455	.	A	G	620.04	PASS	AC=1;AF=1.00;AN=1;DP=14;FS=0.000;MLEAC=1;MLEAF=1.00;MQ=36.50;QD=34.22;SOR=2.985	GT:AD:DP:GQ:PL	1:0,14:14:99:630,0
JUDQ01000060.1	104461	.	G	C	620.04	PASS	AC=1;AF=1.00;AN=1;DP=14;FS=0.000;MLEAC=1;MLEAF=1.00;MQ=36.50;QD=24.45;SOR=2.985	GT:AD:DP:GQ:PL	1:0,14:14:99:630,0
JUDQ01000060.1	104467	.	A	G	620.04	PASS	AC=1;AF=1.00;AN=1;DP=14;FS=0.000;MLEAC=1;MLEAF=1.00;MQ=36.50;QD=29.25;SOR=2.985	GT:AD:DP:GQ:PL	1:0,14:14:99:630,0
JUDQ01000060.1	104482	.	T	A	440.04	PASS	AC=1;AF=1.00;AN=1;DP=12;FS=0.000;MLEAC=1;MLEAF=1.00;MQ=36.82;QD=26.67;SOR=4.804	GT:AD:DP:GQ:PL	1:0,10:10:99:450,0
JUDQ01000060.1	104485	.	A	G	440.04	PASS	AC=1;AF=1.00;AN=1;DP=10;FS=0.000;MLEAC=1;MLEAF=1.00;MQ=36.87;QD=29.15;SOR=4.804	GT:AD:DP:GQ:PL	1:0,10:10:99:450,0
JUDQ01000060.1	104488	.	T	G	440.04	PASS	AC=1;AF=1.00;AN=1;DP=10;FS=0.000;MLEAC=1;MLEAF=1.00;MQ=36.87;QD=24.60;SOR=4.804	GT:AD:DP:GQ:PL	1:0,10:10:99:450,0
JUDQ01000060.1	104494	.	C	T	440.04	PASS	AC=1;AF=1.00;AN=1;DP=10;FS=0.000;MLEAC=1;MLEAF=1.00;MQ=36.87;QD=31.65;SOR=4.804	GT:AD:DP:GQ:PL	1:0,10:10:99:450,0
JUDQ01000060.1	104503	.	G	A	440.04	PASS	AC=1;AF=1.00;AN=1;DP=10;FS=0.000;MLEAC=1;MLEAF=1.00;MQ=36.87;QD=25.71;SOR=4.804	GT:AD:DP:GQ:PL	1:0,10:10:99:450,0
JUDQ01000060.1	104509	.	G	T	440.04	PASS	AC=1;AF=1.00;AN=1;DP=10;FS=0.000;MLEAC=1;MLEAF=1.00;MQ=36.87;QD=31.74;SOR=4.804	GT:AD:DP:GQ:PL	1:0,10:10:99:450,0
JUDQ01000060.1	104518	.	C	A	440.04	PASS	AC=1;AF=1.00;AN=1;DP=10;FS=0.000;MLEAC=1;MLEAF=1.00;MQ=36.87;QD=31.95;SOR=4.804	GT:AD:DP:GQ:PL	1:0,10:10:99:450,0
JUDQ01000605.1	111	.	CA	C	79.01	PASS	AC=1;AF=1.00;AN=1;DP=12;FS=0.000;MLEAC=1;MLEAF=1.00;MQ=60.00;QD=26.34;SOR=1.609	GT:AD:DP:GQ:PL	1:0,3:4:89:89,0
JUDQ01000606.1	5891	.	G	A	80.04	PASS	AC=1;AF=1.00;AN=1;DP=87;FS=0.000;MLEAC=1;MLEAF=1.00;MQ=31.02;QD=27.10;SOR=1.473	GT:AD:DP:GQ:PL	1:0,2:15:90:90,0
JUDQ01000606.1	5893	.	CA	C	80.01	PASS	AC=1;AF=1.00;AN=1;DP=92;FS=0.000;MLEAC=1;MLEAF=1.00;MQ=31.06;QD=23.55;SOR=1.179	GT:AD:DP:GQ:PL	1:0,2:13:90:90,0
JUDQ01000606.1	5946	.	G	A	251.04	PASS	AC=1;AF=1.00;AN=1;BaseQRankSum=1.71;DP=109;FS=0.000;MLEAC=1;MLEAF=1.00;MQ=31.41;MQRankSum=1.75;QD=17.93;ReadPosRankSum=-4.630e-01;SOR=2.584	GT:AD:DP:GQ:PL	1:1,13:15:99:261,0
JUDQ01000607.1	246	.	T	C	379.04	PASS	AC=1;AF=1.00;AN=1;DP=30;FS=0.000;MLEAC=1;MLEAF=1.00;MQ=57.48;QD=28.23;SOR=2.494	GT:AD:DP:GQ:PL	1:0,9:11:99:389,0
JUDQ01000607.1	252	.	T	C	379.04	PASS	AC=1;AF=1.00;AN=1;DP=29;FS=0.000;MLEAC=1;MLEAF=1.00;MQ=58.12;QD=29.57;SOR=1.981	GT:AD:DP:GQ:PL	1:0,9:12:99:389,0
JUDQ01000607.1	255	.	GC	G	379.01	PASS	AC=1;AF=1.00;AN=1;DP=29;FS=0.000;MLEAC=1;MLEAF=1.00;MQ=58.12;QD=30.43;SOR=1.981	GT:AD:DP:GQ:PL	1:0,9:12:99:389,0
JUDQ01000607.1	260	.	G	A	379.04	PASS	AC=1;AF=1.00;AN=1;DP=29;FS=0.000;MLEAC=1;MLEAF=1.00;MQ=58.12;QD=30.33;SOR=1.981	GT:AD:DP:GQ:PL	1:0,9:12:99:389,0
JUDQ01000607.1	262	.	T	G	350.04	PASS	AC=1;AF=1.00;AN=1;DP=28;FS=0.000;MLEAC=1;MLEAF=1.00;MQ=58.09;QD=32.40;SOR=1.445	GT:AD:DP:GQ:PL	1:0,8:12:99:360,0
JUDQ01000607.1	292	.	A	AGGT	80.01	PASS	AC=1;AF=1.00;AN=1;DP=23;FS=0.000;MLEAC=1;MLEAF=1.00;MQ=58.80;QD=29.42;SOR=2.670	GT:AD:DP:GQ:PL	1:0,2:12:90:90,0
JUDQ01000607.1	304	.	T	C	80.04	PASS	AC=1;AF=1.00;AN=1;DP=22;FS=0.000;MLEAC=1;MLEAF=1.00;MQ=58.75;QD=31.85;SOR=2.670	GT:AD:DP:GQ:PL	1:0,2:12:90:90,0
JUDQ01000607.1	319	.	T	C	35.04	PASS	AC=1;AF=1.00;AN=1;DP=18;FS=0.000;MLEAC=1;MLEAF=1.00;MQ=59.73;QD=35.19;SOR=3.611	GT:AD:DP:GQ:PL	1:0,1:12:45:45,0
JUDQ01000616.1	65	.	C	A	79.04	PASS	AC=1;AF=1.00;AN=1;DP=10;FS=0.000;MLEAC=1;MLEAF=1.00;MQ=58.18;QD=27.98;SOR=2.303	GT:AD:DP:GQ:PL	1:0,2:2:89:89,0
JUDQ01000616.1	70	.	C	CG	79.01	PASS	AC=1;AF=1.00;AN=1;DP=11;FS=0.000;MLEAC=1;MLEAF=1.00;MQ=58.34;QD=29.23;SOR=2.303	GT:AD:DP:GQ:PL	1:0,2:2:89:89,0
JUDQ01000626.1	12939	.	T	C	104.04	PASS	AC=1;AF=1.00;AN=1;DP=11;FS=0.000;MLEAC=1;MLEAF=1.00;MQ=54.23;QD=26.01;SOR=3.258	GT:AD:DP:GQ:PL	1:0,4:4:99:114,0
JUDQ01000626.1	12942	.	T	C	104.04	PASS	AC=1;AF=1.00;AN=1;DP=11;FS=0.000;MLEAC=1;MLEAF=1.00;MQ=54.23;QD=26.01;SOR=3.258	GT:AD:DP:GQ:PL	1:0,4:4:99:114,0
JUDQ01000626.1	12954	.	T	C	104.04	PASS	AC=1;AF=1.00;AN=1;DP=10;FS=0.000;MLEAC=1;MLEAF=1.00;MQ=53.61;QD=26.01;SOR=3.258	GT:AD:DP:GQ:PL	1:0,4:4:99:114,0
JUDQ01000063.1	118459	.	G	C	247.04	PASS	AC=1;AF=1.00;AN=1;DP=27;FS=0.000;MLEAC=1;MLEAF=1.00;MQ=60.00;QD=9.15;SOR=2.753	GT:AD:DP:GQ:PL	1:0,27:27:99:257,0
JUDQ01000064.1	17566	.	A	G	246.04	PASS	AC=1;AF=1.00;AN=1;DP=29;FS=0.000;MLEAC=1;MLEAF=1.00;MQ=48.32;QD=18.93;SOR=5.283	GT:AD:DP:GQ:PL	1:0,13:13:99:256,0
JUDQ01000641.1	12379	.	A	AG	305.01	PASS	AC=1;AF=1.00;AN=1;DP=17;FS=0.000;MLEAC=1;MLEAF=1.00;MQ=56.54;QD=27.52;SOR=4.174	GT:AD:DP:GQ:PL	1:0,7:7:99:315,0
JUDQ01000641.1	12388	.	A	AGG	305.01	PASS	AC=1;AF=1.00;AN=1;DP=17;FS=0.000;MLEAC=1;MLEAF=1.00;MQ=56.54;QD=29.17;SOR=4.174	GT:AD:DP:GQ:PL	1:0,7:7:99:315,0
JUDQ01000646.1	136	.	C	A	208.04	PASS	AC=1;AF=1.00;AN=1;DP=12;FS=0.000;MLEAC=1;MLEAF=1.00;MQ=60.00;QD=20.80;SOR=4.977	GT:AD:DP:GQ:PL	1:0,10:11:99:218,0
JUDQ01000646.1	148	.	T	C	76.04	PASS	AC=1;AF=1.00;AN=1;DP=11;FS=0.000;MLEAC=1;MLEAF=1.00;MQ=60.00;QD=8.45;SOR=4.977	GT:AD:DP:GQ:PL	1:0,9:11:86:86,0
JUDQ01000649.1	28	.	G	C	66.04	PASS	AC=1;AF=1.00;AN=1;DP=15;FS=0.000;MLEAC=1;MLEAF=1.00;MQ=60.00;QD=8.26;SOR=4.407	GT:AD:DP:GQ:PL	1:0,8:8:76:76,0
JUDQ01000651.1	1003	.	T	A	132.04	PASS	AC=1;AF=1.00;AN=1;DP=79;FS=0.000;MLEAC=1;MLEAF=1.00;MQ=26.95;QD=33.01;SOR=2.584	GT:AD:DP:GQ:PL	1:0,4:7:99:142,0
JUDQ01000651.1	1004	.	T	A	132.04	PASS	AC=1;AF=1.00;AN=1;DP=81;FS=0.000;MLEAC=1;MLEAF=1.00;MQ=27.02;QD=33.01;SOR=2.584	GT:AD:DP:GQ:PL	1:0,4:7:99:142,0
JUDQ01000651.1	1034	.	T	C	57.04	PASS	AC=1;AF=1.00;AN=1;DP=110;FS=0.000;MLEAC=1;MLEAF=1.00;MQ=27.18;QD=8.15;SOR=2.584	GT:AD:DP:GQ:PL	1:0,7:7:67:67,0
JUDQ01000651.1	1092	.	C	T	196.04	PASS	AC=1;AF=1.00;AN=1;DP=141;FS=0.000;MLEAC=1;MLEAF=1.00;MQ=26.21;QD=32.67;SOR=1.609	GT:AD:DP:GQ:PL	1:0,6:7:99:206,0
JUDQ01000651.1	1186	.	C	T	35.04	PASS	AC=1;AF=1.00;AN=1;DP=145;FS=0.000;MLEAC=1;MLEAF=1.00;MQ=25.65;QD=32.81;SOR=3.912	GT:AD:DP:GQ:PL	1:0,1:6:45:45,0
JUDQ01000651.1	1191	.	C	T	35.04	PASS	AC=1;AF=1.00;AN=1;DP=139;FS=0.000;MLEAC=1;MLEAF=1.00;MQ=25.61;QD=33.45;SOR=3.912	GT:AD:DP:GQ:PL	1:0,1:6:45:45,0
JUDQ01000651.1	1192	.	A	C	35.04	PASS	AC=1;AF=1.00;AN=1;DP=138;FS=0.000;MLEAC=1;MLEAF=1.00;MQ=25.61;QD=29.22;SOR=3.912	GT:AD:DP:GQ:PL	1:0,1:6:45:45,0
JUDQ01000651.1	1194	.	A	G	35.04	PASS	AC=1;AF=1.00;AN=1;DP=138;FS=0.000;MLEAC=1;MLEAF=1.00;MQ=25.64;QD=34.97;SOR=3.912	GT:AD:DP:GQ:PL	1:0,1:6:45:45,0
JUDQ01000651.1	1217	.	TC	T	35.01	PASS	AC=1;AF=1.00;AN=1;DP=124;FS=0.000;MLEAC=1;MLEAF=1.00;MQ=27.89;QD=28.70;SOR=3.912	GT:AD:DP:GQ:PL	1:0,1:6:45:45,0
JUDQ01000651.1	1223	.	C	T	35.04	PASS	AC=1;AF=1.00;AN=1;DP=121;FS=0.000;MLEAC=1;MLEAF=1.00;MQ=27.94;QD=31.47;SOR=3.912	GT:AD:DP:GQ:PL	1:0,1:6:45:45,0
JUDQ01000066.1	6795	.	T	G	258.04	PASS	AC=1;AF=1.00;AN=1;DP=69;FS=0.000;MLEAC=1;MLEAF=1.00;MQ=27.32;QD=19.85;SOR=3.767	GT:AD:DP:GQ:PL	1:0,13:13:99:268,0
JUDQ01000066.1	6835	.	G	A	40.04	PASS	AC=1;AF=1.00;AN=1;BaseQRankSum=1.11;DP=59;FS=0.000;MLEAC=1;MLEAF=1.00;MQ=28.07;MQRankSum=-9.670e-01;QD=8.01;ReadPosRankSum=0.00;SOR=0.368	GT:AD:DP:GQ:PL	1:2,3:6:50:50,0
JUDQ01000066.1	6858	.	T	C	198.04	PASS	AC=1;AF=1.00;AN=1;DP=51;FS=0.000;MLEAC=1;MLEAF=1.00;MQ=28.38;QD=28.32;SOR=2.303	GT:AD:DP:GQ:PL	1:0,5:6:99:208,0
JUDQ01000066.1	6864	.	G	C	198.04	PASS	AC=1;AF=1.00;AN=1;DP=41;FS=0.000;MLEAC=1;MLEAF=1.00;MQ=27.70;QD=29.66;SOR=2.303	GT:AD:DP:GQ:PL	1:0,5:6:99:208,0
JUDQ01000066.1	6867	.	T	C	198.04	PASS	AC=1;AF=1.00;AN=1;DP=37;FS=0.000;MLEAC=1;MLEAF=1.00;MQ=27.70;QD=28.91;SOR=2.303	GT:AD:DP:GQ:PL	1:0,5:6:99:208,0
JUDQ01000066.1	6883	.	A	AACCT	74.01	PASS	AC=1;AF=1.00;AN=1;DP=30;FS=0.000;MLEAC=1;MLEAF=1.00;MQ=26.58;QD=31.71;SOR=1.329	GT:AD:DP:GQ:PL	1:0,2:6:84:84,0
JUDQ01000066.1	6884	.	CAGT	C	74.01	PASS	AC=1;AF=1.00;AN=1;DP=36;FS=0.000;MLEAC=1;MLEAF=1.00;MQ=26.27;QD=27.09;SOR=1.329	GT:AD:DP:GQ:PL	1:0,2:6:84:84,0
JUDQ01000660.1	8778	.	C	CA	163.01	PASS	AC=1;AF=1.00;AN=1;DP=11;FS=0.000;MLEAC=1;MLEAF=1.00;MQ=60.00;QD=32.60;SOR=0.859	GT:AD:DP:GQ:PL	1:0,5:11:99:173,0
JUDQ01000678.1	10463	.	C	T	215.04	PASS	AC=1;AF=1.00;AN=1;DP=34;FS=0.000;MLEAC=1;MLEAF=1.00;MQ=51.29;QD=27.24;SOR=3.611	GT:AD:DP:GQ:PL	1:0,5:5:99:225,0
JUDQ01000678.1	10479	.	CA	C	215.01	PASS	AC=1;AF=1.00;AN=1;DP=34;FS=0.000;MLEAC=1;MLEAF=1.00;MQ=51.29;QD=32.82;SOR=3.611	GT:AD:DP:GQ:PL	1:0,5:5:99:225,0
JUDQ01000678.1	10491	.	C	T	215.04	PASS	AC=1;AF=1.00;AN=1;DP=32;FS=0.000;MLEAC=1;MLEAF=1.00;MQ=51.18;QD=25.26;SOR=3.611	GT:AD:DP:GQ:PL	1:0,5:5:99:225,0
JUDQ01000678.1	10493	.	G	T	215.04	PASS	AC=1;AF=1.00;AN=1;DP=29;FS=0.000;MLEAC=1;MLEAF=1.00;MQ=51.81;QD=33.16;SOR=3.611	GT:AD:DP:GQ:PL	1:0,5:5:99:225,0
JUDQ01000678.1	10500	.	T	G	215.04	PASS	AC=1;AF=1.00;AN=1;DP=29;FS=0.000;MLEAC=1;MLEAF=1.00;MQ=51.81;QD=29.27;SOR=3.611	GT:AD:DP:GQ:PL	1:0,5:5:99:225,0
JUDQ01000678.1	10509	.	T	G	215.04	PASS	AC=1;AF=1.00;AN=1;DP=26;FS=0.000;MLEAC=1;MLEAF=1.00;MQ=51.86;QD=26.17;SOR=3.611	GT:AD:DP:GQ:PL	1:0,5:5:99:225,0
JUDQ01000680.1	7179	.	T	A	309.04	PASS	AC=1;AF=1.00;AN=1;DP=17;FS=0.000;MLEAC=1;MLEAF=1.00;MQ=23.36;QD=23.77;SOR=5.283	GT:AD:DP:GQ:PL	1:0,13:13:99:319,0
JUDQ01000685.1	6161	.	A	G	123.04	PASS	AC=1;AF=1.00;AN=1;DP=31;FS=0.000;MLEAC=1;MLEAF=1.00;MQ=41.91;QD=24.61;SOR=3.611	GT:AD:DP:GQ:PL	1:0,5:5:99:133,0
JUDQ01000686.1	10036	.	C	A	82.04	PASS	AC=1;AF=1.00;AN=1;DP=11;FS=0.000;MLEAC=1;MLEAF=1.00;MQ=59.48;QD=20.51;SOR=3.258	GT:AD:DP:GQ:PL	1:0,4:4:92:92,0
JUDQ01000688.1	5818	.	A	G	343.04	PASS	AC=1;AF=1.00;AN=1;DP=12;FS=0.000;MLEAC=1;MLEAF=1.00;MQ=34.88;QD=37.67;SOR=0.693	GT:AD:DP:GQ:PL	1:0,8:8:99:353,0
JUDQ01000688.1	5827	.	G	A	343.04	PASS	AC=1;AF=1.00;AN=1;DP=12;FS=0.000;MLEAC=1;MLEAF=1.00;MQ=34.88;QD=24.02;SOR=0.693	GT:AD:DP:GQ:PL	1:0,8:8:99:353,0
JUDQ01000688.1	5828	.	T	C	343.04	PASS	AC=1;AF=1.00;AN=1;DP=12;FS=0.000;MLEAC=1;MLEAF=1.00;MQ=34.88;QD=31.81;SOR=0.693	GT:AD:DP:GQ:PL	1:0,8:8:99:353,0
JUDQ01000688.1	5838	.	A	G	343.04	PASS	AC=1;AF=1.00;AN=1;DP=12;FS=0.000;MLEAC=1;MLEAF=1.00;MQ=34.88;QD=33.60;SOR=0.693	GT:AD:DP:GQ:PL	1:0,8:8:99:353,0
JUDQ01000688.1	5855	.	A	G	66.04	PASS	AC=1;AF=1.00;AN=1;DP=12;FS=0.000;MLEAC=1;MLEAF=1.00;MQ=34.88;QD=8.26;SOR=0.693	GT:AD:DP:GQ:PL	1:0,8:8:76:76,0
JUDQ01000069.1	66802	.	T	C	78.04	PASS	AC=1;AF=1.00;AN=1;DP=10;FS=0.000;MLEAC=1;MLEAF=1.00;MQ=57.97;QD=32.96;SOR=1.022	GT:AD:DP:GQ:PL	1:0,2:5:88:88,0
JUDQ01000069.1	66847	.	T	C	89.04	PASS	AC=1;AF=1.00;AN=1;DP=13;FS=0.000;MLEAC=1;MLEAF=1.00;MQ=60.00;QD=29.68;SOR=1.022	GT:AD:DP:GQ:PL	1:0,3:5:99:99,0
JUDQ01000069.1	66848	.	G	A	89.04	PASS	AC=1;AF=1.00;AN=1;DP=13;FS=0.000;MLEAC=1;MLEAF=1.00;MQ=60.00;QD=29.68;SOR=1.022	GT:AD:DP:GQ:PL	1:0,3:5:99:99,0
JUDQ01000069.1	66884	.	G	T	123.04	PASS	AC=1;AF=1.00;AN=1;DP=17;FS=0.000;MLEAC=1;MLEAF=1.00;MQ=60.00;QD=28.60;SOR=1.022	GT:AD:DP:GQ:PL	1:0,3:5:99:133,0
JUDQ01000069.1	66893	.	C	T	123.04	PASS	AC=1;AF=1.00;AN=1;DP=17;FS=0.000;MLEAC=1;MLEAF=1.00;MQ=60.00;QD=25.03;SOR=1.022	GT:AD:DP:GQ:PL	1:0,3:5:99:133,0
JUDQ01000069.1	66894	.	T	G	123.04	PASS	AC=1;AF=1.00;AN=1;DP=18;FS=0.000;MLEAC=1;MLEAF=1.00;MQ=60.00;QD=30.36;SOR=1.022	GT:AD:DP:GQ:PL	1:0,3:5:99:133,0
JUDQ01000691.1	64	.	C	A	35.04	PASS	AC=1;AF=1.00;AN=1;DP=13;FS=0.000;MLEAC=1;MLEAF=1.00;MQ=55.44;QD=17.52;SOR=0.693	GT:AD:DP:GQ:PL	1:0,2:2:45:45,0
JUDQ01000691.1	235	.	T	C	35.04	PASS	AC=1;AF=1.00;AN=1;DP=15;FS=0.000;MLEAC=1;MLEAF=1.00;MQ=60.00;QD=28.81;SOR=2.303	GT:AD:DP:GQ:PL	1:0,1:2:45:45,0
JUDQ01000691.1	237	.	G	A	35.04	PASS	AC=1;AF=1.00;AN=1;DP=15;FS=0.000;MLEAC=1;MLEAF=1.00;MQ=60.00;QD=29.28;SOR=2.303	GT:AD:DP:GQ:PL	1:0,1:2:45:45,0
JUDQ01000691.1	250	.	G	A	35.04	PASS	AC=1;AF=1.00;AN=1;DP=14;FS=0.000;MLEAC=1;MLEAF=1.00;MQ=60.00;QD=29.71;SOR=2.303	GT:AD:DP:GQ:PL	1:0,1:2:45:45,0
JUDQ01000691.1	256	.	A	G	35.04	PASS	AC=1;AF=1.00;AN=1;DP=13;FS=0.000;MLEAC=1;MLEAF=1.00;MQ=60.00;QD=34.88;SOR=2.303	GT:AD:DP:GQ:PL	1:0,1:2:45:45,0
JUDQ01000692.1	8190	.	G	A	61.04	PASS	AC=1;AF=1.00;AN=1;DP=13;FS=0.000;MLEAC=1;MLEAF=1.00;MQ=53.02;QD=20.35;SOR=2.833	GT:AD:DP:GQ:PL	1:0,3:3:71:71,0
JUDQ01000692.1	8227	.	A	G	80.04	PASS	AC=1;AF=1.00;AN=1;DP=13;FS=0.000;MLEAC=1;MLEAF=1.00;MQ=53.24;QD=23.69;SOR=2.303	GT:AD:DP:GQ:PL	1:0,2:2:90:90,0
JUDQ01000692.1	8229	.	G	A	80.04	PASS	AC=1;AF=1.00;AN=1;DP=13;FS=0.000;MLEAC=1;MLEAF=1.00;MQ=53.24;QD=31.13;SOR=2.303	GT:AD:DP:GQ:PL	1:0,2:2:90:90,0
JUDQ01000692.1	8233	.	T	C	80.04	PASS	AC=1;AF=1.00;AN=1;DP=13;FS=0.000;MLEAC=1;MLEAF=1.00;MQ=53.24;QD=29.33;SOR=2.303	GT:AD:DP:GQ:PL	1:0,2:2:90:90,0
JUDQ01000692.1	8238	.	C	T	80.04	PASS	AC=1;AF=1.00;AN=1;DP=13;FS=0.000;MLEAC=1;MLEAF=1.00;MQ=53.24;QD=33.80;SOR=2.303	GT:AD:DP:GQ:PL	1:0,2:2:90:90,0
JUDQ01000692.1	8245	.	C	T	80.04	PASS	AC=1;AF=1.00;AN=1;DP=13;FS=0.000;MLEAC=1;MLEAF=1.00;MQ=53.24;QD=36.05;SOR=2.303	GT:AD:DP:GQ:PL	1:0,2:2:90:90,0
JUDQ01000007.1	898	.	A	G	333.04	PASS	AC=1;AF=1.00;AN=1;DP=12;FS=0.000;MLEAC=1;MLEAF=1.00;MQ=56.21;QD=27.75;SOR=3.611	GT:AD:DP:GQ:PL	1:0,12:12:99:343,0
JUDQ01000007.1	906	.	T	C	333.04	PASS	AC=1;AF=1.00;AN=1;DP=12;FS=0.000;MLEAC=1;MLEAF=1.00;MQ=56.21;QD=27.75;SOR=3.611	GT:AD:DP:GQ:PL	1:0,12:12:99:343,0
JUDQ01000007.1	907	.	A	G	333.04	PASS	AC=1;AF=1.00;AN=1;DP=12;FS=0.000;MLEAC=1;MLEAF=1.00;MQ=56.21;QD=27.75;SOR=3.611	GT:AD:DP:GQ:PL	1:0,12:12:99:343,0
JUDQ01000007.1	925	.	T	C	495.04	PASS	AC=1;AF=1.00;AN=1;DP=12;FS=0.000;MLEAC=1;MLEAF=1.00;MQ=56.21;QD=28.21;SOR=3.611	GT:AD:DP:GQ:PL	1:0,12:12:99:505,0
JUDQ01000007.1	928	.	T	C	495.04	PASS	AC=1;AF=1.00;AN=1;DP=12;FS=0.000;MLEAC=1;MLEAF=1.00;MQ=56.21;QD=32.54;SOR=3.611	GT:AD:DP:GQ:PL	1:0,12:12:99:505,0
JUDQ01000007.1	933	.	A	G	485.04	PASS	AC=1;AF=1.00;AN=1;DP=11;FS=0.000;MLEAC=1;MLEAF=1.00;MQ=56.74;QD=22.81;SOR=4.977	GT:AD:DP:GQ:PL	1:0,11:11:99:495,0
JUDQ01000007.1	934	.	T	C	485.04	PASS	AC=1;AF=1.00;AN=1;DP=11;FS=0.000;MLEAC=1;MLEAF=1.00;MQ=56.74;QD=30.36;SOR=4.977	GT:AD:DP:GQ:PL	1:0,11:11:99:495,0
JUDQ01000007.1	941	.	A	G	485.04	PASS	AC=1;AF=1.00;AN=1;DP=11;FS=0.000;MLEAC=1;MLEAF=1.00;MQ=56.74;QD=30.74;SOR=4.977	GT:AD:DP:GQ:PL	1:0,11:11:99:495,0
JUDQ01000007.1	955	.	T	C	95.04	PASS	AC=1;AF=1.00;AN=1;DP=11;FS=0.000;MLEAC=1;MLEAF=1.00;MQ=56.74;QD=8.64;SOR=4.977	GT:AD:DP:GQ:PL	1:0,11:11:99:105,0
JUDQ01000007.1	10595	.	C	T	397.04	PASS	AC=1;AF=1.00;AN=1;DP=11;FS=0.000;MLEAC=1;MLEAF=1.00;MQ=52.02;QD=27.37;SOR=4.804	GT:AD:DP:GQ:PL	1:0,10:10:99:407,0
JUDQ01000007.1	10612	.	C	T	440.04	PASS	AC=1;AF=1.00;AN=1;DP=11;FS=0.000;MLEAC=1;MLEAF=1.00;MQ=49.14;QD=23.92;SOR=4.804	GT:AD:DP:GQ:PL	1:0,10:10:99:450,0
JUDQ01000007.1	10614	.	C	T	440.04	PASS	AC=1;AF=1.00;AN=1;DP=10;FS=0.000;MLEAC=1;MLEAF=1.00;MQ=47.92;QD=31.76;SOR=4.804	GT:AD:DP:GQ:PL	1:0,10:10:99:450,0
JUDQ01000007.1	10617	.	C	T	440.04	PASS	AC=1;AF=1.00;AN=1;DP=10;FS=0.000;MLEAC=1;MLEAF=1.00;MQ=47.92;QD=25.28;SOR=4.804	GT:AD:DP:GQ:PL	1:0,10:10:99:450,0
JUDQ01000007.1	10620	.	A	G	440.04	PASS	AC=1;AF=1.00;AN=1;DP=10;FS=0.000;MLEAC=1;MLEAF=1.00;MQ=47.92;QD=32.83;SOR=4.804	GT:AD:DP:GQ:PL	1:0,10:10:99:450,0
JUDQ01000007.1	10627	.	C	A	440.04	PASS	AC=1;AF=1.00;AN=1;DP=10;FS=0.000;MLEAC=1;MLEAF=1.00;MQ=47.92;QD=28.52;SOR=4.804	GT:AD:DP:GQ:PL	1:0,10:10:99:450,0
JUDQ01000007.1	10633	.	A	G	440.04	PASS	AC=1;AF=1.00;AN=1;DP=10;FS=0.000;MLEAC=1;MLEAF=1.00;MQ=47.92;QD=28.66;SOR=4.804	GT:AD:DP:GQ:PL	1:0,10:10:99:450,0
JUDQ01000007.1	10635	.	C	G	440.04	PASS	AC=1;AF=1.00;AN=1;DP=13;FS=0.000;MLEAC=1;MLEAF=1.00;MQ=43.73;QD=32.25;SOR=4.804	GT:AD:DP:GQ:PL	1:0,10:10:99:450,0
JUDQ01000007.1	10636	.	A	G	440.04	PASS	AC=1;AF=1.00;AN=1;DP=13;FS=0.000;MLEAC=1;MLEAF=1.00;MQ=43.73;QD=34.12;SOR=4.804	GT:AD:DP:GQ:PL	1:0,10:10:99:450,0
JUDQ01000007.1	10645	.	T	TG	441.01	PASS	AC=1;AF=1.00;AN=1;DP=13;FS=0.000;MLEAC=1;MLEAF=1.00;MQ=43.73;QD=33.92;SOR=5.283	GT:AD:DP:GQ:PL	1:0,13:13:99:451,0
JUDQ01000007.1	10657	.	C	G	561.04	PASS	AC=1;AF=1.00;AN=1;DP=13;FS=0.000;MLEAC=1;MLEAF=1.00;MQ=43.73;QD=26.89;SOR=5.283	GT:AD:DP:GQ:PL	1:0,13:13:99:571,0
JUDQ01000007.1	10662	.	A	G	561.04	PASS	AC=1;AF=1.00;AN=1;DP=13;FS=0.000;MLEAC=1;MLEAF=1.00;MQ=43.73;QD=28.76;SOR=5.283	GT:AD:DP:GQ:PL	1:0,13:13:99:571,0
JUDQ01000007.1	10669	.	T	A	561.04	PASS	AC=1;AF=1.00;AN=1;DP=13;FS=0.000;MLEAC=1;MLEAF=1.00;MQ=43.73;QD=35.01;SOR=5.283	GT:AD:DP:GQ:PL	1:0,13:13:99:571,0
JUDQ01000007.1	10672	.	A	T	561.04	PASS	AC=1;AF=1.00;AN=1;DP=13;FS=0.000;MLEAC=1;MLEAF=1.00;MQ=43.73;QD=24.95;SOR=5.283	GT:AD:DP:GQ:PL	1:0,13:13:99:571,0
JUDQ01000007.1	10683	.	C	T	272.04	PASS	AC=1;AF=1.00;AN=1;DP=13;FS=0.000;MLEAC=1;MLEAF=1.00;MQ=43.73;QD=22.67;SOR=5.136	GT:AD:DP:GQ:PL	1:0,12:12:99:282,0
JUDQ01000007.1	10697	.	G	GC	440.01	PASS	AC=1;AF=1.00;AN=1;DP=12;FS=0.000;MLEAC=1;MLEAF=1.00;MQ=43.35;QD=30.59;SOR=4.804	GT:AD:DP:GQ:PL	1:0,10:10:99:450,0
JUDQ01000007.1	10700	.	C	G	440.04	PASS	AC=1;AF=1.00;AN=1;DP=11;FS=0.000;MLEAC=1;MLEAF=1.00;MQ=41.51;QD=29.48;SOR=4.804	GT:AD:DP:GQ:PL	1:0,10:10:99:450,0
JUDQ01000007.1	10702	.	A	G	440.04	PASS	AC=1;AF=1.00;AN=1;DP=10;FS=0.000;MLEAC=1;MLEAF=1.00;MQ=39.18;QD=35.32;SOR=4.804	GT:AD:DP:GQ:PL	1:0,10:10:99:450,0
JUDQ01000007.1	10722	.	A	G	219.04	PASS	AC=1;AF=1.00;AN=1;DP=10;FS=0.000;MLEAC=1;MLEAF=1.00;MQ=39.18;QD=24.34;SOR=4.615	GT:AD:DP:GQ:PL	1:0,9:9:99:229,0
JUDQ01000007.1	12697	.	A	G	418.04	PASS	AC=1;AF=1.00;AN=1;DP=11;FS=0.000;MLEAC=1;MLEAF=1.00;MQ=59.91;QD=34.76;SOR=4.804	GT:AD:DP:GQ:PL	1:0,10:10:99:428,0
JUDQ01000007.1	12699	.	C	CA	418.01	PASS	AC=1;AF=1.00;AN=1;DP=10;FS=0.000;MLEAC=1;MLEAF=1.00;MQ=60.00;QD=26.88;SOR=4.804	GT:AD:DP:GQ:PL	1:0,10:10:99:428,0
JUDQ01000007.1	12716	.	T	C	334.04	PASS	AC=1;AF=1.00;AN=1;DP=11;FS=0.000;MLEAC=1;MLEAF=1.00;MQ=60.00;QD=30.37;SOR=4.977	GT:AD:DP:GQ:PL	1:0,11:11:99:344,0
JUDQ01000007.1	12719	.	T	C	334.04	PASS	AC=1;AF=1.00;AN=1;DP=11;FS=0.000;MLEAC=1;MLEAF=1.00;MQ=60.00;QD=30.37;SOR=4.977	GT:AD:DP:GQ:PL	1:0,11:11:99:344,0
JUDQ01000007.1	12730	.	T	C	95.04	PASS	AC=1;AF=1.00;AN=1;DP=11;FS=0.000;MLEAC=1;MLEAF=1.00;MQ=60.00;QD=8.64;SOR=4.977	GT:AD:DP:GQ:PL	1:0,11:11:99:105,0
JUDQ01000007.1	12744	.	A	G	76.04	PASS	AC=1;AF=1.00;AN=1;DP=10;FS=0.000;MLEAC=1;MLEAF=1.00;MQ=60.00;QD=8.45;SOR=4.615	GT:AD:DP:GQ:PL	1:0,9:9:86:86,0
JUDQ01000007.1	97563	.	A	G	142.04	PASS	AC=1;AF=1.00;AN=1;DP=10;FS=0.000;MLEAC=1;MLEAF=1.00;MQ=31.22;QD=17.76;SOR=2.833	GT:AD:DP:GQ:PL	1:0,8:8:99:152,0
JUDQ01000007.1	97566	.	A	G	142.04	PASS	AC=1;AF=1.00;AN=1;DP=10;FS=0.000;MLEAC=1;MLEAF=1.00;MQ=31.22;QD=17.76;SOR=2.833	GT:AD:DP:GQ:PL	1:0,8:8:99:152,0
JUDQ01000007.1	97591	.	A	C	57.04	PASS	AC=1;AF=1.00;AN=1;DP=10;FS=0.000;MLEAC=1;MLEAF=1.00;MQ=31.22;QD=8.15;SOR=2.584	GT:AD:DP:GQ:PL	1:0,7:7:67:67,0
JUDQ01000007.1	197786	.	G	A	220.04	PASS	AC=1;AF=1.00;AN=1;DP=11;FS=0.000;MLEAC=1;MLEAF=1.00;MQ=60.00;QD=20.00;SOR=3.442	GT:AD:DP:GQ:PL	1:0,11:11:99:230,0
JUDQ01000070.1	20830	.	A	G	34.04	PASS	AC=1;AF=1.00;AN=1;BaseQRankSum=-1.282e+00;DP=24;FS=0.000;MLEAC=1;MLEAF=1.00;MQ=47.42;MQRankSum=-1.282e+00;QD=6.81;ReadPosRankSum=1.28;SOR=1.981	GT:AD:DP:GQ:PL	1:1,4:5:44:44,0
JUDQ01000070.1	20837	.	G	C	34.04	PASS	AC=1;AF=1.00;AN=1;BaseQRankSum=-2.530e-01;DP=24;FS=0.000;MLEAC=1;MLEAF=1.00;MQ=47.42;MQRankSum=-1.282e+00;QD=6.81;ReadPosRankSum=1.28;SOR=1.981	GT:AD:DP:GQ:PL	1:1,4:5:44:44,0
JUDQ01000701.1	9444	.	G	A	104.04	PASS	AC=1;AF=1.00;AN=1;DP=19;FS=0.000;MLEAC=1;MLEAF=1.00;MQ=55.89;QD=20.81;SOR=1.329	GT:AD:DP:GQ:PL	1:0,5:6:99:114,0
JUDQ01000701.1	9465	.	G	T	186.04	PASS	AC=1;AF=1.00;AN=1;DP=20;FS=0.000;MLEAC=1;MLEAF=1.00;MQ=56.11;QD=31.01;SOR=2.303	GT:AD:DP:GQ:PL	1:0,6:6:99:196,0
JUDQ01000701.1	9466	.	C	G	186.04	PASS	AC=1;AF=1.00;AN=1;DP=20;FS=0.000;MLEAC=1;MLEAF=1.00;MQ=56.11;QD=31.01;SOR=2.303	GT:AD:DP:GQ:PL	1:0,6:6:99:196,0
JUDQ01000702.1	1892	.	A	G	215.04	PASS	AC=1;AF=1.00;AN=1;DP=15;FS=0.000;MLEAC=1;MLEAF=1.00;MQ=27.46;QD=30.85;SOR=3.611	GT:AD:DP:GQ:PL	1:0,5:5:99:225,0
JUDQ01000702.1	1896	.	T	C	215.04	PASS	AC=1;AF=1.00;AN=1;DP=15;FS=0.000;MLEAC=1;MLEAF=1.00;MQ=27.46;QD=30.40;SOR=3.611	GT:AD:DP:GQ:PL	1:0,5:5:99:225,0
JUDQ01000702.1	1899	.	T	C	215.04	PASS	AC=1;AF=1.00;AN=1;DP=15;FS=0.000;MLEAC=1;MLEAF=1.00;MQ=27.46;QD=27.38;SOR=3.611	GT:AD:DP:GQ:PL	1:0,5:5:99:225,0
JUDQ01000702.1	1909	.	T	C	215.04	PASS	AC=1;AF=1.00;AN=1;DP=15;FS=0.000;MLEAC=1;MLEAF=1.00;MQ=27.46;QD=31.11;SOR=3.611	GT:AD:DP:GQ:PL	1:0,5:5:99:225,0
JUDQ01000702.1	1910	.	A	G	215.04	PASS	AC=1;AF=1.00;AN=1;DP=15;FS=0.000;MLEAC=1;MLEAF=1.00;MQ=27.46;QD=25.28;SOR=3.611	GT:AD:DP:GQ:PL	1:0,5:5:99:225,0
JUDQ01000702.1	1911	.	T	C	215.04	PASS	AC=1;AF=1.00;AN=1;DP=15;FS=0.000;MLEAC=1;MLEAF=1.00;MQ=27.46;QD=29.28;SOR=3.611	GT:AD:DP:GQ:PL	1:0,5:5:99:225,0
JUDQ01000702.1	1929	.	T	C	133.04	PASS	AC=1;AF=1.00;AN=1;DP=15;FS=0.000;MLEAC=1;MLEAF=1.00;MQ=27.46;QD=26.61;SOR=3.611	GT:AD:DP:GQ:PL	1:0,5:5:99:143,0
JUDQ01000702.1	1933	.	T	C	133.04	PASS	AC=1;AF=1.00;AN=1;DP=15;FS=0.000;MLEAC=1;MLEAF=1.00;MQ=27.46;QD=26.61;SOR=3.611	GT:AD:DP:GQ:PL	1:0,5:5:99:143,0
JUDQ01000702.1	1936	.	T	C	133.04	PASS	AC=1;AF=1.00;AN=1;DP=15;FS=0.000;MLEAC=1;MLEAF=1.00;MQ=27.46;QD=26.61;SOR=3.611	GT:AD:DP:GQ:PL	1:0,5:5:99:143,0
JUDQ01000703.1	3404	.	G	A	559.04	PASS	AC=1;AF=1.00;AN=1;DP=33;FS=0.000;MLEAC=1;MLEAF=1.00;MQ=60.00;QD=17.47;SOR=0.957	GT:AD:DP:GQ:PL	1:0,32:32:99:569,0
JUDQ01000703.1	3481	.	T	A	479.04	PASS	AC=1;AF=1.00;AN=1;DP=13;FS=0.000;MLEAC=1;MLEAF=1.00;MQ=60.00;QD=31.01;SOR=1.022	GT:AD:DP:GQ:PL	1:0,12:12:99:489,0
JUDQ01000703.1	3486	.	C	T	453.04	PASS	AC=1;AF=1.00;AN=1;DP=11;FS=0.000;MLEAC=1;MLEAF=1.00;MQ=60.00;QD=29.16;SOR=1.270	GT:AD:DP:GQ:PL	1:0,11:11:99:463,0
JUDQ01000704.1	6768	.	T	C	78.04	PASS	AC=1;AF=1.00;AN=1;DP=49;FS=0.000;MLEAC=1;MLEAF=1.00;MQ=37.29;QD=15.61;SOR=1.981	GT:AD:DP:GQ:PL	1:0,5:5:88:88,0
JUDQ01000704.1	8762	.	T	C	35.04	PASS	AC=1;AF=1.00;AN=1;DP=95;FS=0.000;MLEAC=1;MLEAF=1.00;MQ=34.58;QD=31.93;SOR=1.609	GT:AD:DP:GQ:PL	1:0,1:1:45:45,0
JUDQ01000704.1	8771	.	A	G	35.04	PASS	AC=1;AF=1.00;AN=1;DP=79;FS=0.000;MLEAC=1;MLEAF=1.00;MQ=33.10;QD=38.51;SOR=1.609	GT:AD:DP:GQ:PL	1:0,1:1:45:45,0
JUDQ01000704.1	8774	.	T	C	35.04	PASS	AC=1;AF=1.00;AN=1;DP=63;FS=0.000;MLEAC=1;MLEAF=1.00;MQ=32.39;QD=30.22;SOR=1.609	GT:AD:DP:GQ:PL	1:0,1:1:45:45,0
JUDQ01000704.1	8782	.	T	C	35.04	PASS	AC=1;AF=1.00;AN=1;DP=54;FS=0.000;MLEAC=1;MLEAF=1.00;MQ=31.73;QD=28.46;SOR=1.609	GT:AD:DP:GQ:PL	1:0,1:1:45:45,0
JUDQ01000704.1	8788	.	T	C	35.04	PASS	AC=1;AF=1.00;AN=1;DP=44;FS=0.000;MLEAC=1;MLEAF=1.00;MQ=30.72;QD=30.12;SOR=1.609	GT:AD:DP:GQ:PL	1:0,1:1:45:45,0
JUDQ01000704.1	8797	.	T	C	35.04	PASS	AC=1;AF=1.00;AN=1;DP=18;FS=0.000;MLEAC=1;MLEAF=1.00;MQ=25.75;QD=28.61;SOR=1.609	GT:AD:DP:GQ:PL	1:0,1:1:45:45,0
JUDQ01000713.1	8647	.	C	T	35.04	PASS	AC=1;AF=1.00;AN=1;DP=12;FS=0.000;MLEAC=1;MLEAF=1.00;MQ=60.00;QD=25.02;SOR=4.407	GT:AD:DP:GQ:PL	1:0,1:8:45:45,0
JUDQ01000713.1	8656	.	C	T	125.04	PASS	AC=1;AF=1.00;AN=1;DP=14;FS=0.000;MLEAC=1;MLEAF=1.00;MQ=60.00;QD=36.21;SOR=4.407	GT:AD:DP:GQ:PL	1:0,3:8:99:135,0
JUDQ01000713.1	8674	.	A	C	125.04	PASS	AC=1;AF=1.00;AN=1;DP=13;FS=0.000;MLEAC=1;MLEAF=1.00;MQ=60.00;QD=29.27;SOR=4.407	GT:AD:DP:GQ:PL	1:0,3:8:99:135,0
JUDQ01000713.1	8691	.	C	T	170.04	PASS	AC=1;AF=1.00;AN=1;DP=16;FS=0.000;MLEAC=1;MLEAF=1.00;MQ=60.00;QD=34.01;SOR=4.407	GT:AD:DP:GQ:PL	1:0,5:8:99:180,0
JUDQ01000713.1	8828	.	G	A	70.04	PASS	AC=1;AF=1.00;AN=1;DP=63;FS=0.000;MLEAC=1;MLEAF=1.00;MQ=59.83;QD=17.51;SOR=3.912	GT:AD:DP:GQ:PL	1:0,4:6:80:80,0
JUDQ01000714.1	7814	.	C	T	37.04	PASS	AC=1;AF=1.00;AN=1;DP=21;FS=0.000;MLEAC=1;MLEAF=1.00;MQ=48.41;QD=18.52;SOR=2.303	GT:AD:DP:GQ:PL	1:0,2:2:47:47,0
JUDQ01000072.1	13917	.	G	GACA	440.01	PASS	AC=1;AF=1.00;AN=1;DP=10;FS=0.000;MLEAC=1;MLEAF=1.00;MQ=60.00;QD=30.84;SOR=3.258	GT:AD:DP:GQ:PL	1:0,10:10:99:450,0
JUDQ01000072.1	13938	.	A	G	449.04	PASS	AC=1;AF=1.00;AN=1;DP=11;FS=0.000;MLEAC=1;MLEAF=1.00;MQ=58.66;QD=33.24;SOR=2.494	GT:AD:DP:GQ:PL	1:0,11:11:99:459,0
JUDQ01000072.1	13964	.	G	GTACTTC	485.01	PASS	AC=1;AF=1.00;AN=1;DP=12;FS=0.000;MLEAC=1;MLEAF=1.00;MQ=56.31;QD=28.36;SOR=1.802	GT:AD:DP:GQ:PL	1:0,11:11:99:495,0
JUDQ01000728.1	920	.	T	C	142.04	PASS	AC=1;AF=1.00;AN=1;DP=12;FS=0.000;MLEAC=1;MLEAF=1.00;MQ=49.65;QD=23.67;SOR=3.912	GT:AD:DP:GQ:PL	1:0,6:6:99:152,0
JUDQ01000728.1	942	.	A	G	142.04	PASS	AC=1;AF=1.00;AN=1;DP=10;FS=0.000;MLEAC=1;MLEAF=1.00;MQ=51.57;QD=23.67;SOR=4.174	GT:AD:DP:GQ:PL	1:0,6:7:99:152,0
JUDQ01000728.1	948	.	A	G	142.04	PASS	AC=1;AF=1.00;AN=1;DP=10;FS=0.000;MLEAC=1;MLEAF=1.00;MQ=51.57;QD=23.67;SOR=4.174	GT:AD:DP:GQ:PL	1:0,6:7:99:152,0
JUDQ01000728.1	4931	.	T	C	80.04	PASS	AC=1;AF=1.00;AN=1;DP=34;FS=0.000;MLEAC=1;MLEAF=1.00;MQ=38.24;QD=30.52;SOR=3.258	GT:AD:DP:GQ:PL	1:0,2:4:90:90,0
JUDQ01000728.1	4932	.	A	G	80.04	PASS	AC=1;AF=1.00;AN=1;DP=34;FS=0.000;MLEAC=1;MLEAF=1.00;MQ=38.24;QD=26.19;SOR=3.258	GT:AD:DP:GQ:PL	1:0,2:4:90:90,0
JUDQ01000728.1	4951	.	T	C	125.04	PASS	AC=1;AF=1.00;AN=1;DP=40;FS=0.000;MLEAC=1;MLEAF=1.00;MQ=39.67;QD=37.61;SOR=3.258	GT:AD:DP:GQ:PL	1:0,3:4:99:135,0
JUDQ01000728.1	4952	.	A	G	125.04	PASS	AC=1;AF=1.00;AN=1;DP=40;FS=0.000;MLEAC=1;MLEAF=1.00;MQ=39.67;QD=30.40;SOR=3.258	GT:AD:DP:GQ:PL	1:0,3:4:99:135,0
JUDQ01000728.1	4960	.	T	C	125.04	PASS	AC=1;AF=1.00;AN=1;DP=41;FS=0.000;MLEAC=1;MLEAF=1.00;MQ=40.08;QD=26.25;SOR=3.258	GT:AD:DP:GQ:PL	1:0,3:4:99:135,0
JUDQ01000728.1	4962	.	A	G	125.04	PASS	AC=1;AF=1.00;AN=1;DP=49;FS=0.000;MLEAC=1;MLEAF=1.00;MQ=41.68;QD=21.56;SOR=3.258	GT:AD:DP:GQ:PL	1:0,3:4:99:135,0
JUDQ01000728.1	4972	.	C	A	61.04	PASS	AC=1;AF=1.00;AN=1;DP=57;FS=0.000;MLEAC=1;MLEAF=1.00;MQ=42.72;QD=20.35;SOR=3.258	GT:AD:DP:GQ:PL	1:0,3:4:71:71,0
JUDQ01000728.1	4977	.	T	C	144.04	PASS	AC=1;AF=1.00;AN=1;DP=58;FS=0.000;MLEAC=1;MLEAF=1.00;MQ=42.85;QD=33.34;SOR=3.258	GT:AD:DP:GQ:PL	1:0,4:4:99:154,0
JUDQ01000728.1	4982	.	T	C	144.04	PASS	AC=1;AF=1.00;AN=1;DP=59;FS=0.000;MLEAC=1;MLEAF=1.00;MQ=42.98;QD=30.48;SOR=3.258	GT:AD:DP:GQ:PL	1:0,4:4:99:154,0
JUDQ01000073.1	56712	.	T	C	35.04	PASS	AC=1;AF=1.00;AN=1;DP=80;FS=0.000;MLEAC=1;MLEAF=1.00;MQ=26.17;QD=31.10;SOR=3.056	GT:AD:DP:GQ:PL	1:0,1:9:45:45,0
JUDQ01000073.1	56714	.	C	T	35.04	PASS	AC=1;AF=1.00;AN=1;DP=80;FS=0.000;MLEAC=1;MLEAF=1.00;MQ=26.17;QD=34.17;SOR=3.056	GT:AD:DP:GQ:PL	1:0,1:9:45:45,0
JUDQ01000073.1	56717	.	C	T	35.04	PASS	AC=1;AF=1.00;AN=1;DP=80;FS=0.000;MLEAC=1;MLEAF=1.00;MQ=26.17;QD=26.11;SOR=3.056	GT:AD:DP:GQ:PL	1:0,1:9:45:45,0
JUDQ01000073.1	114553	.	G	C	35.04	PASS	AC=1;AF=1.00;AN=1;DP=18;FS=0.000;MLEAC=1;MLEAF=1.00;MQ=60.00;QD=29.08;SOR=3.258	GT:AD:DP:GQ:PL	1:0,1:4:45:45,0
JUDQ01000073.1	114577	.	G	T	35.04	PASS	AC=1;AF=1.00;AN=1;DP=16;FS=0.000;MLEAC=1;MLEAF=1.00;MQ=60.00;QD=31.10;SOR=3.258	GT:AD:DP:GQ:PL	1:0,1:4:45:45,0
JUDQ01000073.1	114591	.	T	G	35.04	PASS	AC=1;AF=1.00;AN=1;DP=16;FS=0.000;MLEAC=1;MLEAF=1.00;MQ=59.37;QD=25.54;SOR=3.258	GT:AD:DP:GQ:PL	1:0,1:4:45:45,0
JUDQ01000073.1	114592	.	A	G	35.04	PASS	AC=1;AF=1.00;AN=1;DP=16;FS=0.000;MLEAC=1;MLEAF=1.00;MQ=59.37;QD=28.57;SOR=3.258	GT:AD:DP:GQ:PL	1:0,1:4:45:45,0
JUDQ01000073.1	114626	.	A	C	35.04	PASS	AC=1;AF=1.00;AN=1;DP=21;FS=0.000;MLEAC=1;MLEAF=1.00;MQ=59.43;QD=31.74;SOR=3.258	GT:AD:DP:GQ:PL	1:0,1:4:45:45,0
JUDQ01000073.1	114639	.	C	A	35.04	PASS	AC=1;AF=1.00;AN=1;DP=22;FS=0.000;MLEAC=1;MLEAF=1.00;MQ=59.45;QD=25.99;SOR=3.258	GT:AD:DP:GQ:PL	1:0,1:4:45:45,0
JUDQ01000073.1	114649	.	G	A	35.04	PASS	AC=1;AF=1.00;AN=1;DP=22;FS=0.000;MLEAC=1;MLEAF=1.00;MQ=59.45;QD=30.86;SOR=3.258	GT:AD:DP:GQ:PL	1:0,1:4:45:45,0
JUDQ01000073.1	114657	.	A	C	54.04	PASS	AC=1;AF=1.00;AN=1;DP=23;FS=0.000;MLEAC=1;MLEAF=1.00;MQ=59.23;QD=27.02;SOR=1.609	GT:AD:DP:GQ:PL	1:0,2:4:64:64,0
JUDQ01000073.1	114671	.	T	C	73.04	PASS	AC=1;AF=1.00;AN=1;DP=24;FS=0.000;MLEAC=1;MLEAF=1.00;MQ=59.26;QD=24.35;SOR=0.693	GT:AD:DP:GQ:PL	1:0,3:4:83:83,0
JUDQ01000073.1	114674	.	C	G	73.04	PASS	AC=1;AF=1.00;AN=1;DP=24;FS=0.000;MLEAC=1;MLEAF=1.00;MQ=59.26;QD=24.35;SOR=0.693	GT:AD:DP:GQ:PL	1:0,3:4:83:83,0
JUDQ01000073.1	114715	.	A	G	144.04	PASS	AC=1;AF=1.00;AN=1;DP=21;FS=0.000;MLEAC=1;MLEAF=1.00;MQ=56.96;QD=24.01;SOR=3.912	GT:AD:DP:GQ:PL	1:0,6:6:99:154,0
JUDQ01000073.1	114722	.	G	T	144.04	PASS	AC=1;AF=1.00;AN=1;DP=21;FS=0.000;MLEAC=1;MLEAF=1.00;MQ=56.96;QD=24.01;SOR=3.912	GT:AD:DP:GQ:PL	1:0,6:6:99:154,0
JUDQ01000734.1	8611	.	C	A	80.04	PASS	AC=1;AF=1.00;AN=1;DP=13;FS=0.000;MLEAC=1;MLEAF=1.00;MQ=58.46;QD=34.71;SOR=2.303	GT:AD:DP:GQ:PL	1:0,2:2:90:90,0
JUDQ01000734.1	8612	.	T	A	80.04	PASS	AC=1;AF=1.00;AN=1;DP=13;FS=0.000;MLEAC=1;MLEAF=1.00;MQ=58.46;QD=28.59;SOR=2.303	GT:AD:DP:GQ:PL	1:0,2:2:90:90,0
JUDQ01000734.1	8627	.	T	C	80.04	PASS	AC=1;AF=1.00;AN=1;DP=13;FS=0.000;MLEAC=1;MLEAF=1.00;MQ=58.46;QD=32.03;SOR=2.303	GT:AD:DP:GQ:PL	1:0,2:2:90:90,0
JUDQ01000739.1	4768	.	T	C	111.04	PASS	AC=1;AF=1.00;AN=1;DP=46;FS=0.000;MLEAC=1;MLEAF=1.00;MQ=46.98;QD=29.14;SOR=2.584	GT:AD:DP:GQ:PL	1:0,3:7:99:121,0
JUDQ01000739.1	4769	.	A	G	111.04	PASS	AC=1;AF=1.00;AN=1;DP=46;FS=0.000;MLEAC=1;MLEAF=1.00;MQ=46.98;QD=32.21;SOR=2.584	GT:AD:DP:GQ:PL	1:0,3:7:99:121,0
JUDQ01000739.1	4786	.	T	C	111.04	PASS	AC=1;AF=1.00;AN=1;DP=68;FS=0.000;MLEAC=1;MLEAF=1.00;MQ=47.74;QD=31.56;SOR=2.584	GT:AD:DP:GQ:PL	1:0,3:7:99:121,0
JUDQ01000739.1	4790	.	T	C	111.04	PASS	AC=1;AF=1.00;AN=1;DP=76;FS=0.000;MLEAC=1;MLEAF=1.00;MQ=47.52;QD=31.92;SOR=2.584	GT:AD:DP:GQ:PL	1:0,3:7:99:121,0
JUDQ01000739.1	4813	.	T	C	73.04	PASS	AC=1;AF=1.00;AN=1;DP=82;FS=0.000;MLEAC=1;MLEAF=1.00;MQ=47.10;QD=28.09;SOR=2.584	GT:AD:DP:GQ:PL	1:0,2:7:83:83,0
JUDQ01000739.1	4825	.	A	G	111.04	PASS	AC=1;AF=1.00;AN=1;DP=86;FS=0.000;MLEAC=1;MLEAF=1.00;MQ=46.61;QD=35.11;SOR=2.584	GT:AD:DP:GQ:PL	1:0,3:7:99:121,0
JUDQ01000739.1	5293	.	T	C	38.04	PASS	AC=1;AF=1.00;AN=1;DP=97;FS=0.000;MLEAC=1;MLEAF=1.00;MQ=30.93;QD=7.61;SOR=1.022	GT:AD:DP:GQ:PL	1:0,5:5:48:48,0
JUDQ01000739.1	5314	.	GT	G	80.01	PASS	AC=1;AF=1.00;AN=1;DP=93;FS=0.000;MLEAC=1;MLEAF=1.00;MQ=29.90;QD=28.56;SOR=1.329	GT:AD:DP:GQ:PL	1:0,2:6:90:90,0
JUDQ01000739.1	5338	.	A	G	80.04	PASS	AC=1;AF=1.00;AN=1;DP=93;FS=0.000;MLEAC=1;MLEAF=1.00;MQ=29.90;QD=31.23;SOR=1.329	GT:AD:DP:GQ:PL	1:0,2:6:90:90,0
JUDQ01000739.1	5341	.	A	G	80.04	PASS	AC=1;AF=1.00;AN=1;DP=93;FS=0.000;MLEAC=1;MLEAF=1.00;MQ=29.90;QD=34.04;SOR=1.329	GT:AD:DP:GQ:PL	1:0,2:6:90:90,0
JUDQ01000739.1	5343	.	T	C	80.04	PASS	AC=1;AF=1.00;AN=1;DP=93;FS=0.000;MLEAC=1;MLEAF=1.00;MQ=29.90;QD=29.48;SOR=1.329	GT:AD:DP:GQ:PL	1:0,2:6:90:90,0
JUDQ01000739.1	5344	.	A	G	80.04	PASS	AC=1;AF=1.00;AN=1;DP=93;FS=0.000;MLEAC=1;MLEAF=1.00;MQ=29.90;QD=31.21;SOR=1.329	GT:AD:DP:GQ:PL	1:0,2:6:90:90,0
JUDQ01000739.1	5368	.	T	C	35.04	PASS	AC=1;AF=1.00;AN=1;DP=87;FS=0.000;MLEAC=1;MLEAF=1.00;MQ=29.94;QD=31.74;SOR=2.303	GT:AD:DP:GQ:PL	1:0,1:6:45:45,0
JUDQ01000739.1	5369	.	G	A	35.04	PASS	AC=1;AF=1.00;AN=1;DP=87;FS=0.000;MLEAC=1;MLEAF=1.00;MQ=29.94;QD=34.06;SOR=2.303	GT:AD:DP:GQ:PL	1:0,1:6:45:45,0
JUDQ01000739.1	5375	.	T	C	35.04	PASS	AC=1;AF=1.00;AN=1;DP=83;FS=0.000;MLEAC=1;MLEAF=1.00;MQ=29.86;QD=30.93;SOR=2.303	GT:AD:DP:GQ:PL	1:0,1:6:45:45,0
JUDQ01000739.1	5386	.	A	G	35.04	PASS	AC=1;AF=1.00;AN=1;DP=76;FS=0.000;MLEAC=1;MLEAF=1.00;MQ=29.66;QD=28.48;SOR=2.303	GT:AD:DP:GQ:PL	1:0,1:6:45:45,0
JUDQ01000742.1	557	.	A	G	38.04	PASS	AC=1;AF=1.00;AN=1;DP=19;FS=0.000;MLEAC=1;MLEAF=1.00;MQ=60.00;QD=7.61;SOR=3.611	GT:AD:DP:GQ:PL	1:0,5:5:48:48,0
JUDQ01000758.1	2965	.	A	G	433.04	PASS	AC=1;AF=1.00;AN=1;DP=10;FS=0.000;MLEAC=1;MLEAF=1.00;MQ=32.58;QD=31.46;SOR=3.258	GT:AD:DP:GQ:PL	1:0,10:10:99:443,0
JUDQ01000758.1	2975	.	T	C	478.04	PASS	AC=1;AF=1.00;AN=1;DP=11;FS=0.000;MLEAC=1;MLEAF=1.00;MQ=33.01;QD=27.04;SOR=3.442	GT:AD:DP:GQ:PL	1:0,11:11:99:488,0
JUDQ01000758.1	2981	.	T	C	478.04	PASS	AC=1;AF=1.00;AN=1;DP=11;FS=0.000;MLEAC=1;MLEAF=1.00;MQ=33.01;QD=28.26;SOR=3.442	GT:AD:DP:GQ:PL	1:0,11:11:99:488,0
JUDQ01000758.1	2982	.	T	C	478.04	PASS	AC=1;AF=1.00;AN=1;DP=11;FS=0.000;MLEAC=1;MLEAF=1.00;MQ=33.01;QD=32.23;SOR=3.442	GT:AD:DP:GQ:PL	1:0,11:11:99:488,0
JUDQ01000758.1	2985	.	T	C	478.04	PASS	AC=1;AF=1.00;AN=1;DP=11;FS=0.000;MLEAC=1;MLEAF=1.00;MQ=33.01;QD=27.73;SOR=3.442	GT:AD:DP:GQ:PL	1:0,11:11:99:488,0
JUDQ01000758.1	3018	.	T	C	133.04	PASS	AC=1;AF=1.00;AN=1;DP=12;FS=0.000;MLEAC=1;MLEAF=1.00;MQ=32.62;QD=12.09;SOR=3.442	GT:AD:DP:GQ:PL	1:0,11:11:99:143,0
JUDQ01000758.1	4374	.	T	C	984.04	PASS	AC=1;AF=1.00;AN=1;DP=27;FS=0.000;MLEAC=1;MLEAF=1.00;MQ=42.68;QD=27.04;SOR=1.101	GT:AD:DP:GQ:PL	1:0,27:27:99:994,0
JUDQ01000758.1	4375	.	T	C	984.04	PASS	AC=1;AF=1.00;AN=1;DP=27;FS=0.000;MLEAC=1;MLEAF=1.00;MQ=42.68;QD=29.72;SOR=1.101	GT:AD:DP:GQ:PL	1:0,27:27:99:994,0
JUDQ01000758.1	4388	.	A	G	984.04	PASS	AC=1;AF=1.00;AN=1;DP=27;FS=0.000;MLEAC=1;MLEAF=1.00;MQ=42.68;QD=33.17;SOR=1.101	GT:AD:DP:GQ:PL	1:0,27:27:99:994,0
JUDQ01000758.1	4427	.	T	C	485.04	PASS	AC=1;AF=1.00;AN=1;DP=26;FS=0.000;MLEAC=1;MLEAF=1.00;MQ=43.30;QD=18.66;SOR=1.022	GT:AD:DP:GQ:PL	1:0,26:26:99:495,0
JUDQ01000758.1	4433	.	T	C	485.04	PASS	AC=1;AF=1.00;AN=1;DP=26;FS=0.000;MLEAC=1;MLEAF=1.00;MQ=43.30;QD=18.66;SOR=1.022	GT:AD:DP:GQ:PL	1:0,26:26:99:495,0
JUDQ01000076.1	2457	.	AACCTGCCT	A	338.01	PASS	AC=1;AF=1.00;AN=1;DP=10;FS=0.000;MLEAC=1;MLEAF=1.00;MQ=54.94;QD=33.80;SOR=4.804	GT:AD:DP:GQ:PL	1:0,10:10:99:348,0
JUDQ01000076.1	2474	.	G	T	371.04	PASS	AC=1;AF=1.00;AN=1;DP=12;FS=0.000;MLEAC=1;MLEAF=1.00;MQ=54.43;QD=30.92;SOR=5.136	GT:AD:DP:GQ:PL	1:0,12:12:99:381,0
JUDQ01000076.1	2501	.	C	G	332.04	PASS	AC=1;AF=1.00;AN=1;DP=11;FS=0.000;MLEAC=1;MLEAF=1.00;MQ=56.02;QD=30.19;SOR=4.977	GT:AD:DP:GQ:PL	1:0,11:11:99:342,0
JUDQ01000076.1	2504	.	G	A	332.04	PASS	AC=1;AF=1.00;AN=1;DP=11;FS=0.000;MLEAC=1;MLEAF=1.00;MQ=56.02;QD=30.19;SOR=4.977	GT:AD:DP:GQ:PL	1:0,11:11:99:342,0
JUDQ01000076.1	26749	.	C	T	513.04	PASS	AC=1;AF=1.00;AN=1;DP=13;FS=0.000;MLEAC=1;MLEAF=1.00;MQ=60.00;QD=28.40;SOR=3.767	GT:AD:DP:GQ:PL	1:0,13:13:99:523,0
JUDQ01000076.1	26759	.	G	A	513.04	PASS	AC=1;AF=1.00;AN=1;DP=13;FS=0.000;MLEAC=1;MLEAF=1.00;MQ=60.00;QD=31.14;SOR=3.767	GT:AD:DP:GQ:PL	1:0,13:13:99:523,0
JUDQ01000076.1	101734	.	T	A	344.04	PASS	AC=1;AF=1.00;AN=1;DP=18;FS=0.000;MLEAC=1;MLEAF=1.00;MQ=59.78;QD=20.24;SOR=1.739	GT:AD:DP:GQ:PL	1:0,17:17:99:354,0
JUDQ01000076.1	101759	.	C	T	360.04	PASS	AC=1;AF=1.00;AN=1;DP=17;FS=0.000;MLEAC=1;MLEAF=1.00;MQ=60.00;QD=21.18;SOR=1.739	GT:AD:DP:GQ:PL	1:0,17:17:99:370,0
JUDQ01000766.1	6623	.	T	C	57.04	PASS	AC=1;AF=1.00;AN=1;DP=100;FS=0.000;MLEAC=1;MLEAF=1.00;MQ=33.57;QD=28.52;SOR=2.303	GT:AD:DP:GQ:PL	1:0,2:2:67:67,0
JUDQ01000766.1	6626	.	A	G	57.04	PASS	AC=1;AF=1.00;AN=1;DP=99;FS=0.000;MLEAC=1;MLEAF=1.00;MQ=33.54;QD=28.52;SOR=2.303	GT:AD:DP:GQ:PL	1:0,2:2:67:67,0
JUDQ01000766.1	6628	.	A	G	57.04	PASS	AC=1;AF=1.00;AN=1;DP=107;FS=0.000;MLEAC=1;MLEAF=1.00;MQ=33.87;QD=28.52;SOR=2.303	GT:AD:DP:GQ:PL	1:0,2:2:67:67,0
JUDQ01000078.1	60062	.	C	G	95.04	PASS	AC=1;AF=1.00;AN=1;DP=11;FS=0.000;MLEAC=1;MLEAF=1.00;MQ=60.00;QD=8.64;SOR=4.977	GT:AD:DP:GQ:PL	1:0,11:11:99:105,0
JUDQ01000078.1	60222	.	T	G	57.04	PASS	AC=1;AF=1.00;AN=1;DP=10;FS=0.000;MLEAC=1;MLEAF=1.00;MQ=58.63;QD=8.15;SOR=4.174	GT:AD:DP:GQ:PL	1:0,7:7:67:67,0
JUDQ01000078.1	66594	.	G	C	280.04	PASS	AC=1;AF=1.00;AN=1;DP=12;FS=0.000;MLEAC=1;MLEAF=1.00;MQ=60.00;QD=25.46;SOR=4.977	GT:AD:DP:GQ:PL	1:0,11:11:99:290,0
JUDQ01000078.1	110844	.	G	A	47.04	PASS	AC=1;AF=1.00;AN=1;DP=13;FS=0.000;MLEAC=1;MLEAF=1.00;MQ=60.00;QD=15.68;SOR=2.833	GT:AD:DP:GQ:PL	1:0,3:3:57:57,0
JUDQ01000790.1	6786	.	T	A	249.04	PASS	AC=1;AF=1.00;AN=1;DP=36;FS=0.000;MLEAC=1;MLEAF=1.00;MQ=58.85;QD=20.75;SOR=5.136	GT:AD:DP:GQ:PL	1:0,12:12:99:259,0
JUDQ01000791.1	2044	.	G	A	190.04	PASS	AC=1;AF=1.00;AN=1;DP=12;FS=0.000;MLEAC=1;MLEAF=1.00;MQ=37.84;QD=27.15;SOR=4.174	GT:AD:DP:GQ:PL	1:0,7:7:99:200,0
JUDQ01000791.1	2046	.	A	C	190.04	PASS	AC=1;AF=1.00;AN=1;DP=12;FS=0.000;MLEAC=1;MLEAF=1.00;MQ=37.84;QD=27.15;SOR=4.174	GT:AD:DP:GQ:PL	1:0,7:7:99:200,0
JUDQ01000791.1	2051	.	T	C	190.04	PASS	AC=1;AF=1.00;AN=1;DP=12;FS=0.000;MLEAC=1;MLEAF=1.00;MQ=37.84;QD=27.15;SOR=4.174	GT:AD:DP:GQ:PL	1:0,7:7:99:200,0
JUDQ01000791.1	2349	.	T	C	76.04	PASS	AC=1;AF=1.00;AN=1;DP=13;FS=0.000;MLEAC=1;MLEAF=1.00;MQ=35.15;QD=8.45;SOR=3.258	GT:AD:DP:GQ:PL	1:0,9:10:86:86,0
JUDQ01000791.1	2380	.	T	C	76.04	PASS	AC=1;AF=1.00;AN=1;DP=13;FS=0.000;MLEAC=1;MLEAF=1.00;MQ=35.15;QD=8.45;SOR=3.258	GT:AD:DP:GQ:PL	1:0,9:10:86:86,0
JUDQ01000797.1	6581	.	A	G	125.04	PASS	AC=1;AF=1.00;AN=1;DP=13;FS=0.000;MLEAC=1;MLEAF=1.00;MQ=55.55;QD=29.87;SOR=2.833	GT:AD:DP:GQ:PL	1:0,3:3:99:135,0
JUDQ01000797.1	6582	.	A	C	125.04	PASS	AC=1;AF=1.00;AN=1;DP=13;FS=0.000;MLEAC=1;MLEAF=1.00;MQ=55.55;QD=31.71;SOR=2.833	GT:AD:DP:GQ:PL	1:0,3:3:99:135,0
JUDQ01000797.1	6590	.	A	G	125.04	PASS	AC=1;AF=1.00;AN=1;DP=12;FS=0.000;MLEAC=1;MLEAF=1.00;MQ=55.16;QD=31.09;SOR=2.833	GT:AD:DP:GQ:PL	1:0,3:3:99:135,0
JUDQ01000797.1	6591	.	A	G	125.04	PASS	AC=1;AF=1.00;AN=1;DP=12;FS=0.000;MLEAC=1;MLEAF=1.00;MQ=55.16;QD=31.59;SOR=2.833	GT:AD:DP:GQ:PL	1:0,3:3:99:135,0
JUDQ01000797.1	6606	.	A	G	125.04	PASS	AC=1;AF=1.00;AN=1;DP=10;FS=0.000;MLEAC=1;MLEAF=1.00;MQ=54.14;QD=31.52;SOR=2.833	GT:AD:DP:GQ:PL	1:0,3:3:99:135,0
JUDQ01000008.1	179442	.	A	G	620.04	PASS	AC=1;AF=1.00;AN=1;DP=20;FS=0.000;MLEAC=1;MLEAF=1.00;MQ=52.89;QD=28.13;SOR=1.765	GT:AD:DP:GQ:PL	1:0,14:14:99:630,0
JUDQ01000008.1	179443	.	T	C	620.04	PASS	AC=1;AF=1.00;AN=1;DP=20;FS=0.000;MLEAC=1;MLEAF=1.00;MQ=52.89;QD=29.54;SOR=1.765	GT:AD:DP:GQ:PL	1:0,14:14:99:630,0
JUDQ01000008.1	179445	.	G	A	620.04	PASS	AC=1;AF=1.00;AN=1;DP=14;FS=0.000;MLEAC=1;MLEAF=1.00;MQ=56.75;QD=28.09;SOR=1.765	GT:AD:DP:GQ:PL	1:0,14:14:99:630,0
JUDQ01000008.1	179451	.	C	G	620.04	PASS	AC=1;AF=1.00;AN=1;DP=14;FS=0.000;MLEAC=1;MLEAF=1.00;MQ=56.75;QD=30.81;SOR=1.765	GT:AD:DP:GQ:PL	1:0,14:14:99:630,0
JUDQ01000008.1	179452	.	C	T	620.04	PASS	AC=1;AF=1.00;AN=1;DP=14;FS=0.000;MLEAC=1;MLEAF=1.00;MQ=56.75;QD=30.91;SOR=1.765	GT:AD:DP:GQ:PL	1:0,14:14:99:630,0
JUDQ01000008.1	179479	.	T	C	102.04	PASS	AC=1;AF=1.00;AN=1;DP=11;FS=0.000;MLEAC=1;MLEAF=1.00;MQ=58.28;QD=34.01;SOR=2.833	GT:AD:DP:GQ:PL	1:0,3:3:99:112,0
JUDQ01000080.1	11522	.	A	G	99.04	PASS	AC=1;AF=1.00;AN=1;DP=11;FS=0.000;MLEAC=1;MLEAF=1.00;MQ=60.00;QD=24.76;SOR=3.611	GT:AD:DP:GQ:PL	1:0,4:5:99:109,0
JUDQ01000080.1	11590	.	C	T	135.04	PASS	AC=1;AF=1.00;AN=1;DP=13;FS=0.000;MLEAC=1;MLEAF=1.00;MQ=60.00;QD=33.76;SOR=3.611	GT:AD:DP:GQ:PL	1:0,4:5:99:145,0
JUDQ01000080.1	11602	.	C	T	125.04	PASS	AC=1;AF=1.00;AN=1;DP=11;FS=0.000;MLEAC=1;MLEAF=1.00;MQ=60.00;QD=21.67;SOR=3.611	GT:AD:DP:GQ:PL	1:0,3:5:99:135,0
JUDQ01000807.1	5698	.	AG	A	112.01	PASS	AC=1;AF=1.00;AN=1;DP=19;FS=0.000;MLEAC=1;MLEAF=1.00;MQ=60.00;QD=28.62;SOR=2.833	GT:AD:DP:GQ:PL	1:0,3:3:99:122,0
JUDQ01000807.1	5704	.	A	G	112.04	PASS	AC=1;AF=1.00;AN=1;DP=19;FS=0.000;MLEAC=1;MLEAF=1.00;MQ=60.00;QD=29.57;SOR=2.833	GT:AD:DP:GQ:PL	1:0,3:3:99:122,0
JUDQ01000807.1	5710	.	A	G	80.04	PASS	AC=1;AF=1.00;AN=1;DP=18;FS=0.000;MLEAC=1;MLEAF=1.00;MQ=60.00;QD=27.75;SOR=1.179	GT:AD:DP:GQ:PL	1:0,2:3:90:90,0
JUDQ01000807.1	5718	.	A	G	80.04	PASS	AC=1;AF=1.00;AN=1;DP=18;FS=0.000;MLEAC=1;MLEAF=1.00;MQ=60.00;QD=31.08;SOR=1.179	GT:AD:DP:GQ:PL	1:0,2:3:90:90,0
JUDQ01000807.1	5730	.	A	G	80.04	PASS	AC=1;AF=1.00;AN=1;DP=18;FS=0.000;MLEAC=1;MLEAF=1.00;MQ=60.00;QD=31.94;SOR=1.179	GT:AD:DP:GQ:PL	1:0,2:3:90:90,0
JUDQ01000807.1	5736	.	C	T	35.04	PASS	AC=1;AF=1.00;AN=1;DP=18;FS=0.000;MLEAC=1;MLEAF=1.00;MQ=60.00;QD=29.14;SOR=1.179	GT:AD:DP:GQ:PL	1:0,1:3:45:45,0
JUDQ01000811.1	17	.	C	A	66.04	PASS	AC=1;AF=1.00;AN=1;DP=10;FS=0.000;MLEAC=1;MLEAF=1.00;MQ=60.00;QD=22.01;SOR=2.833	GT:AD:DP:GQ:PL	1:0,3:3:76:76,0
JUDQ01000811.1	50	.	G	T	32.04	PASS	AC=1;AF=1.00;AN=1;DP=12;FS=0.000;MLEAC=1;MLEAF=1.00;MQ=60.00;QD=10.68;SOR=2.833	GT:AD:DP:GQ:PL	1:0,3:3:42:42,0
JUDQ01000811.1	6187	.	C	T	168.04	PASS	AC=1;AF=1.00;AN=1;DP=25;FS=0.000;MLEAC=1;MLEAF=1.00;MQ=57.28;QD=28.91;SOR=3.258	GT:AD:DP:GQ:PL	1:0,4:4:99:178,0
JUDQ01000811.1	6195	.	G	A	168.04	PASS	AC=1;AF=1.00;AN=1;DP=24;FS=0.000;MLEAC=1;MLEAF=1.00;MQ=57.17;QD=28.23;SOR=3.258	GT:AD:DP:GQ:PL	1:0,4:4:99:178,0
JUDQ01000811.1	6197	.	C	T	168.04	PASS	AC=1;AF=1.00;AN=1;DP=23;FS=0.000;MLEAC=1;MLEAF=1.00;MQ=57.04;QD=27.36;SOR=3.258	GT:AD:DP:GQ:PL	1:0,4:4:99:178,0
JUDQ01000831.1	5507	.	C	T	35.04	PASS	AC=1;AF=1.00;AN=1;DP=14;FS=0.000;MLEAC=1;MLEAF=1.00;MQ=60.00;QD=25.03;SOR=1.609	GT:AD:DP:GQ:PL	1:0,1:1:45:45,0
JUDQ01000831.1	5539	.	CTTT	C	35.01	PASS	AC=1;AF=1.00;AN=1;DP=12;FS=0.000;MLEAC=1;MLEAF=1.00;MQ=60.00;QD=30.57;SOR=1.609	GT:AD:DP:GQ:PL	1:0,1:1:45:45,0
JUDQ01000832.1	1101	.	T	C	73.04	PASS	AC=1;AF=1.00;AN=1;DP=17;FS=0.000;MLEAC=1;MLEAF=1.00;MQ=36.63;QD=25.14;SOR=2.833	GT:AD:DP:GQ:PL	1:0,2:8:83:83,0
JUDQ01000832.1	1103	.	A	G	35.04	PASS	AC=1;AF=1.00;AN=1;DP=17;FS=0.000;MLEAC=1;MLEAF=1.00;MQ=36.63;QD=17.52;SOR=2.833	GT:AD:DP:GQ:PL	1:0,2:8:45:45,0
JUDQ01000832.1	1104	.	A	G	35.04	PASS	AC=1;AF=1.00;AN=1;DP=17;FS=0.000;MLEAC=1;MLEAF=1.00;MQ=36.63;QD=17.52;SOR=2.833	GT:AD:DP:GQ:PL	1:0,2:8:45:45,0
JUDQ01000832.1	1118	.	T	C	35.04	PASS	AC=1;AF=1.00;AN=1;DP=20;FS=0.000;MLEAC=1;MLEAF=1.00;MQ=37.62;QD=17.52;SOR=2.833	GT:AD:DP:GQ:PL	1:0,2:8:45:45,0
JUDQ01000832.1	1129	.	T	C	35.04	PASS	AC=1;AF=1.00;AN=1;DP=20;FS=0.000;MLEAC=1;MLEAF=1.00;MQ=37.62;QD=17.52;SOR=2.833	GT:AD:DP:GQ:PL	1:0,2:8:45:45,0
JUDQ01000832.1	1141	.	T	C	102.04	PASS	AC=1;AF=1.00;AN=1;DP=24;FS=0.000;MLEAC=1;MLEAF=1.00;MQ=39.56;QD=20.41;SOR=2.833	GT:AD:DP:GQ:PL	1:0,5:8:99:112,0
JUDQ01000832.1	1154	.	T	C	111.04	PASS	AC=1;AF=1.00;AN=1;DP=29;FS=0.000;MLEAC=1;MLEAF=1.00;MQ=39.07;QD=18.51;SOR=2.833	GT:AD:DP:GQ:PL	1:0,6:8:99:121,0
JUDQ01000832.1	1156	.	T	C	111.04	PASS	AC=1;AF=1.00;AN=1;DP=28;FS=0.000;MLEAC=1;MLEAF=1.00;MQ=39.57;QD=18.51;SOR=2.833	GT:AD:DP:GQ:PL	1:0,6:8:99:121,0
JUDQ01000832.1	1234	.	A	G	32.04	PASS	AC=1;AF=1.00;AN=1;BaseQRankSum=1.80;DP=28;FS=3.332;MLEAC=1;MLEAF=1.00;MQ=37.59;MQRankSum=-1.930e+00;QD=4.58;ReadPosRankSum=-7.030e-01;SOR=0.880	GT:AD:DP:GQ:PL	1:5,2:8:42:42,0
JUDQ01000832.1	1243	.	C	T	32.04	PASS	AC=1;AF=1.00;AN=1;BaseQRankSum=2.37;DP=25;FS=3.332;MLEAC=1;MLEAF=1.00;MQ=37.92;MQRankSum=-1.930e+00;QD=4.58;ReadPosRankSum=0.135;SOR=0.880	GT:AD:DP:GQ:PL	1:5,2:8:42:42,0
JUDQ01000832.1	1250	.	C	T	32.04	PASS	AC=1;AF=1.00;AN=1;BaseQRankSum=-1.570e-01;DP=24;FS=3.332;MLEAC=1;MLEAF=1.00;MQ=37.92;MQRankSum=-1.930e+00;QD=4.58;ReadPosRankSum=0.703;SOR=0.880	GT:AD:DP:GQ:PL	1:5,2:8:42:42,0
JUDQ01000832.1	1272	.	T	C	80.04	PASS	AC=1;AF=1.00;AN=1;DP=12;FS=0.000;MLEAC=1;MLEAF=1.00;MQ=29.11;QD=34.58;SOR=1.863	GT:AD:DP:GQ:PL	1:0,2:8:90:90,0
JUDQ01000832.1	1274	.	T	C	80.04	PASS	AC=1;AF=1.00;AN=1;DP=10;FS=0.000;MLEAC=1;MLEAF=1.00;MQ=28.05;QD=30.76;SOR=1.179	GT:AD:DP:GQ:PL	1:0,2:8:90:90,0
JUDQ01000832.1	1276	.	T	C	80.04	PASS	AC=1;AF=1.00;AN=1;DP=10;FS=0.000;MLEAC=1;MLEAF=1.00;MQ=28.05;QD=33.09;SOR=1.179	GT:AD:DP:GQ:PL	1:0,2:8:90:90,0
JUDQ01000832.1	1279	.	T	C	80.04	PASS	AC=1;AF=1.00;AN=1;DP=10;FS=0.000;MLEAC=1;MLEAF=1.00;MQ=28.05;QD=30.97;SOR=1.179	GT:AD:DP:GQ:PL	1:0,2:8:90:90,0
JUDQ01000832.1	1288	.	T	C	80.04	PASS	AC=1;AF=1.00;AN=1;DP=10;FS=0.000;MLEAC=1;MLEAF=1.00;MQ=28.05;QD=31.78;SOR=1.179	GT:AD:DP:GQ:PL	1:0,2:8:90:90,0
JUDQ01000832.1	1290	.	T	C	80.04	PASS	AC=1;AF=1.00;AN=1;DP=10;FS=0.000;MLEAC=1;MLEAF=1.00;MQ=28.05;QD=29.33;SOR=1.179	GT:AD:DP:GQ:PL	1:0,2:8:90:90,0
JUDQ01000832.1	1300	.	T	C	80.04	PASS	AC=1;AF=1.00;AN=1;DP=10;FS=0.000;MLEAC=1;MLEAF=1.00;MQ=28.05;QD=34.53;SOR=1.179	GT:AD:DP:GQ:PL	1:0,2:8:90:90,0
JUDQ01000832.1	1303	.	T	C	80.04	PASS	AC=1;AF=1.00;AN=1;DP=10;FS=0.000;MLEAC=1;MLEAF=1.00;MQ=28.05;QD=30.52;SOR=1.179	GT:AD:DP:GQ:PL	1:0,2:8:90:90,0
JUDQ01000832.1	1309	.	T	C	80.04	PASS	AC=1;AF=1.00;AN=1;DP=10;FS=0.000;MLEAC=1;MLEAF=1.00;MQ=28.05;QD=26.67;SOR=1.179	GT:AD:DP:GQ:PL	1:0,2:8:90:90,0
JUDQ01000832.1	1311	.	T	C	80.04	PASS	AC=1;AF=1.00;AN=1;DP=10;FS=0.000;MLEAC=1;MLEAF=1.00;MQ=28.05;QD=27.49;SOR=1.179	GT:AD:DP:GQ:PL	1:0,2:8:90:90,0
JUDQ01000084.1	91	.	G	A	35.04	PASS	AC=1;AF=1.00;AN=1;DP=22;FS=0.000;MLEAC=1;MLEAF=1.00;MQ=60.00;QD=17.52;SOR=2.303	GT:AD:DP:GQ:PL	1:0,2:2:45:45,0
JUDQ01000846.1	5044	.	A	ACCG	440.01	PASS	AC=1;AF=1.00;AN=1;DP=11;FS=0.000;MLEAC=1;MLEAF=1.00;MQ=60.00;QD=25.09;SOR=1.609	GT:AD:DP:GQ:PL	1:0,10:10:99:450,0
JUDQ01000085.1	67	.	C	T	153.04	PASS	AC=1;AF=1.00;AN=1;DP=20;FS=0.000;MLEAC=1;MLEAF=1.00;MQ=59.67;QD=30.61;SOR=3.611	GT:AD:DP:GQ:PL	1:0,5:5:99:163,0
JUDQ01000085.1	94	.	T	C	153.04	PASS	AC=1;AF=1.00;AN=1;DP=24;FS=0.000;MLEAC=1;MLEAF=1.00;MQ=59.72;QD=30.61;SOR=3.611	GT:AD:DP:GQ:PL	1:0,5:5:99:163,0
JUDQ01000087.1	4299	.	G	A	184.04	PASS	AC=1;AF=1.00;AN=1;DP=17;FS=0.000;MLEAC=1;MLEAF=1.00;MQ=47.29;QD=20.45;SOR=4.615	GT:AD:DP:GQ:PL	1:0,9:9:99:194,0
JUDQ01000087.1	4314	.	G	A	346.04	PASS	AC=1;AF=1.00;AN=1;DP=16;FS=0.000;MLEAC=1;MLEAF=1.00;MQ=46.38;QD=31.53;SOR=4.615	GT:AD:DP:GQ:PL	1:0,9:9:99:356,0
JUDQ01000087.1	4322	.	G	A	346.04	PASS	AC=1;AF=1.00;AN=1;DP=16;FS=0.000;MLEAC=1;MLEAF=1.00;MQ=46.38;QD=28.82;SOR=4.615	GT:AD:DP:GQ:PL	1:0,9:9:99:356,0
JUDQ01000888.1	343	.	A	G	35.04	PASS	AC=1;AF=1.00;AN=1;DP=17;FS=0.000;MLEAC=1;MLEAF=1.00;MQ=24.39;QD=29.25;SOR=0.693	GT:AD:DP:GQ:PL	1:0,1:2:45:45,0
JUDQ01000888.1	356	.	A	G	35.04	PASS	AC=1;AF=1.00;AN=1;DP=18;FS=0.000;MLEAC=1;MLEAF=1.00;MQ=24.48;QD=26.02;SOR=0.693	GT:AD:DP:GQ:PL	1:0,1:2:45:45,0
JUDQ01000888.1	360	.	A	G	35.04	PASS	AC=1;AF=1.00;AN=1;DP=18;FS=0.000;MLEAC=1;MLEAF=1.00;MQ=24.48;QD=29.57;SOR=0.693	GT:AD:DP:GQ:PL	1:0,1:2:45:45,0
JUDQ01000888.1	369	.	T	C	35.04	PASS	AC=1;AF=1.00;AN=1;DP=18;FS=0.000;MLEAC=1;MLEAF=1.00;MQ=24.48;QD=28.49;SOR=0.693	GT:AD:DP:GQ:PL	1:0,1:2:45:45,0
JUDQ01000888.1	372	.	A	G	35.04	PASS	AC=1;AF=1.00;AN=1;DP=18;FS=0.000;MLEAC=1;MLEAF=1.00;MQ=24.48;QD=31.28;SOR=0.693	GT:AD:DP:GQ:PL	1:0,1:2:45:45,0
JUDQ01000888.1	381	.	T	C	35.04	PASS	AC=1;AF=1.00;AN=1;DP=18;FS=0.000;MLEAC=1;MLEAF=1.00;MQ=24.48;QD=31.73;SOR=0.693	GT:AD:DP:GQ:PL	1:0,1:2:45:45,0
JUDQ01000888.1	387	.	G	A	35.04	PASS	AC=1;AF=1.00;AN=1;DP=18;FS=0.000;MLEAC=1;MLEAF=1.00;MQ=24.48;QD=32.48;SOR=0.693	GT:AD:DP:GQ:PL	1:0,1:2:45:45,0
JUDQ01000888.1	391	.	T	C	35.04	PASS	AC=1;AF=1.00;AN=1;DP=18;FS=0.000;MLEAC=1;MLEAF=1.00;MQ=24.48;QD=29.31;SOR=0.693	GT:AD:DP:GQ:PL	1:0,1:2:45:45,0
JUDQ01000888.1	394	.	T	C	35.04	PASS	AC=1;AF=1.00;AN=1;DP=18;FS=0.000;MLEAC=1;MLEAF=1.00;MQ=24.48;QD=27.65;SOR=0.693	GT:AD:DP:GQ:PL	1:0,1:2:45:45,0
JUDQ01000888.1	398	.	A	G	45.04	PASS	AC=1;AF=1.00;AN=1;DP=23;FS=0.000;MLEAC=1;MLEAF=1.00;MQ=24.73;QD=22.52;SOR=0.693	GT:AD:DP:GQ:PL	1:0,2:2:55:55,0
JUDQ01000888.1	404	.	A	G	45.04	PASS	AC=1;AF=1.00;AN=1;DP=23;FS=0.000;MLEAC=1;MLEAF=1.00;MQ=24.73;QD=22.52;SOR=0.693	GT:AD:DP:GQ:PL	1:0,2:2:55:55,0
JUDQ01000888.1	426	.	A	G	64.04	PASS	AC=1;AF=1.00;AN=1;DP=22;FS=0.000;MLEAC=1;MLEAF=1.00;MQ=24.80;QD=32.02;SOR=0.693	GT:AD:DP:GQ:PL	1:0,2:2:74:74,0
JUDQ01000888.1	431	.	T	C	64.04	PASS	AC=1;AF=1.00;AN=1;DP=22;FS=0.000;MLEAC=1;MLEAF=1.00;MQ=24.80;QD=32.02;SOR=0.693	GT:AD:DP:GQ:PL	1:0,2:2:74:74,0
JUDQ01000089.1	24928	.	G	C	57.04	PASS	AC=1;AF=1.00;AN=1;DP=27;FS=0.000;MLEAC=1;MLEAF=1.00;MQ=60.00;QD=8.15;SOR=2.584	GT:AD:DP:GQ:PL	1:0,7:7:67:67,0
JUDQ01000089.1	24947	.	C	A	132.04	PASS	AC=1;AF=1.00;AN=1;DP=27;FS=0.000;MLEAC=1;MLEAF=1.00;MQ=60.00;QD=16.51;SOR=2.833	GT:AD:DP:GQ:PL	1:0,8:8:99:142,0
JUDQ01000089.1	25124	.	A	G	35.04	PASS	AC=1;AF=1.00;AN=1;DP=39;FS=0.000;MLEAC=1;MLEAF=1.00;MQ=58.72;QD=32.20;SOR=4.407	GT:AD:DP:GQ:PL	1:0,1:8:45:45,0
JUDQ01000089.1	25132	.	A	G	35.04	PASS	AC=1;AF=1.00;AN=1;DP=38;FS=0.000;MLEAC=1;MLEAF=1.00;MQ=58.68;QD=33.09;SOR=4.407	GT:AD:DP:GQ:PL	1:0,1:8:45:45,0
JUDQ01000089.1	25133	.	T	C	35.04	PASS	AC=1;AF=1.00;AN=1;DP=39;FS=0.000;MLEAC=1;MLEAF=1.00;MQ=58.72;QD=27.29;SOR=4.407	GT:AD:DP:GQ:PL	1:0,1:8:45:45,0
JUDQ01000089.1	25134	.	A	G	35.04	PASS	AC=1;AF=1.00;AN=1;DP=24;FS=0.000;MLEAC=1;MLEAF=1.00;MQ=57.90;QD=24.39;SOR=4.407	GT:AD:DP:GQ:PL	1:0,1:8:45:45,0
JUDQ01000089.1	25137	.	A	G	35.04	PASS	AC=1;AF=1.00;AN=1;DP=24;FS=0.000;MLEAC=1;MLEAF=1.00;MQ=57.90;QD=31.15;SOR=4.407	GT:AD:DP:GQ:PL	1:0,1:8:45:45,0
JUDQ01000089.1	25143	.	T	C	35.04	PASS	AC=1;AF=1.00;AN=1;DP=25;FS=0.000;MLEAC=1;MLEAF=1.00;MQ=57.99;QD=29.46;SOR=4.407	GT:AD:DP:GQ:PL	1:0,1:8:45:45,0
JUDQ01000089.1	25145	.	T	C	35.04	PASS	AC=1;AF=1.00;AN=1;DP=29;FS=0.000;MLEAC=1;MLEAF=1.00;MQ=57.43;QD=32.21;SOR=4.407	GT:AD:DP:GQ:PL	1:0,1:8:45:45,0
JUDQ01000089.1	25265	.	A	G	47.04	PASS	AC=1;AF=1.00;AN=1;DP=25;FS=0.000;MLEAC=1;MLEAF=1.00;MQ=59.24;QD=15.68;SOR=1.863	GT:AD:DP:GQ:PL	1:0,3:8:57:57,0
JUDQ01000089.1	25269	.	A	C	47.04	PASS	AC=1;AF=1.00;AN=1;DP=27;FS=0.000;MLEAC=1;MLEAF=1.00;MQ=58.78;QD=15.68;SOR=1.609	GT:AD:DP:GQ:PL	1:0,3:7:57:57,0
JUDQ01000089.1	25313	.	T	C	125.04	PASS	AC=1;AF=1.00;AN=1;DP=20;FS=0.000;MLEAC=1;MLEAF=1.00;MQ=56.21;QD=37.47;SOR=5.784	GT:AD:DP:GQ:PL	1:0,3:17:99:135,0
JUDQ01000089.1	25314	.	A	G	125.04	PASS	AC=1;AF=1.00;AN=1;DP=22;FS=0.000;MLEAC=1;MLEAF=1.00;MQ=55.70;QD=25.45;SOR=5.784	GT:AD:DP:GQ:PL	1:0,3:17:99:135,0
JUDQ01000089.1	25319	.	A	G	125.04	PASS	AC=1;AF=1.00;AN=1;DP=20;FS=0.000;MLEAC=1;MLEAF=1.00;MQ=55.26;QD=32.59;SOR=5.784	GT:AD:DP:GQ:PL	1:0,3:17:99:135,0
JUDQ01000089.1	25329	.	A	G	125.04	PASS	AC=1;AF=1.00;AN=1;DP=20;FS=0.000;MLEAC=1;MLEAF=1.00;MQ=55.26;QD=25.12;SOR=5.784	GT:AD:DP:GQ:PL	1:0,3:17:99:135,0
JUDQ01000089.1	25333	.	A	G	125.04	PASS	AC=1;AF=1.00;AN=1;DP=14;FS=0.000;MLEAC=1;MLEAF=1.00;MQ=53.69;QD=28.61;SOR=5.421	GT:AD:DP:GQ:PL	1:0,3:14:99:135,0
JUDQ01000089.1	25335	.	T	C	125.04	PASS	AC=1;AF=1.00;AN=1;DP=14;FS=0.000;MLEAC=1;MLEAF=1.00;MQ=53.69;QD=29.93;SOR=5.421	GT:AD:DP:GQ:PL	1:0,3:14:99:135,0
JUDQ01000089.1	25341	.	T	C	125.04	PASS	AC=1;AF=1.00;AN=1;DP=14;FS=0.000;MLEAC=1;MLEAF=1.00;MQ=53.69;QD=32.63;SOR=5.421	GT:AD:DP:GQ:PL	1:0,3:14:99:135,0
JUDQ01000089.1	25344	.	T	C	125.04	PASS	AC=1;AF=1.00;AN=1;DP=14;FS=0.000;MLEAC=1;MLEAF=1.00;MQ=53.69;QD=35.23;SOR=5.421	GT:AD:DP:GQ:PL	1:0,3:14:99:135,0
JUDQ01000089.1	25347	.	C	G	125.04	PASS	AC=1;AF=1.00;AN=1;DP=14;FS=0.000;MLEAC=1;MLEAF=1.00;MQ=53.69;QD=36.36;SOR=5.421	GT:AD:DP:GQ:PL	1:0,3:14:99:135,0
JUDQ01000089.1	25353	.	T	C	125.04	PASS	AC=1;AF=1.00;AN=1;DP=14;FS=0.000;MLEAC=1;MLEAF=1.00;MQ=53.69;QD=31.85;SOR=5.421	GT:AD:DP:GQ:PL	1:0,3:14:99:135,0
JUDQ01000089.1	25356	.	A	G	125.04	PASS	AC=1;AF=1.00;AN=1;DP=16;FS=0.000;MLEAC=1;MLEAF=1.00;MQ=52.52;QD=25.99;SOR=5.670	GT:AD:DP:GQ:PL	1:0,3:16:99:135,0
JUDQ01000089.1	25398	.	T	C	164.04	PASS	AC=1;AF=1.00;AN=1;DP=18;FS=0.000;MLEAC=1;MLEAF=1.00;MQ=51.53;QD=32.81;SOR=4.294	GT:AD:DP:GQ:PL	1:0,5:17:99:174,0
JUDQ01000089.1	25405	.	T	C	183.04	PASS	AC=1;AF=1.00;AN=1;DP=19;FS=0.000;MLEAC=1;MLEAF=1.00;MQ=52.01;QD=30.51;SOR=3.383	GT:AD:DP:GQ:PL	1:0,6:17:99:193,0
JUDQ01000089.1	25412	.	A	G	183.04	PASS	AC=1;AF=1.00;AN=1;DP=19;FS=0.000;MLEAC=1;MLEAF=1.00;MQ=53.24;QD=30.51;SOR=3.383	GT:AD:DP:GQ:PL	1:0,6:17:99:193,0
JUDQ01000089.1	25435	.	T	C	96.04	PASS	AC=1;AF=1.00;AN=1;DP=19;FS=0.000;MLEAC=1;MLEAF=1.00;MQ=53.88;QD=13.72;SOR=2.448	GT:AD:DP:GQ:PL	1:0,7:15:99:106,0
JUDQ01000089.1	26423	.	T	C	155.04	PASS	AC=1;AF=1.00;AN=1;DP=16;FS=0.000;MLEAC=1;MLEAF=1.00;MQ=60.00;QD=9.69;SOR=4.174	GT:AD:DP:GQ:PL	1:0,16:16:99:165,0
JUDQ01000892.1	4216	.	A	G	42.04	PASS	AC=1;AF=1.00;AN=1;DP=15;FS=0.000;MLEAC=1;MLEAF=1.00;MQ=59.50;QD=14.01;SOR=1.609	GT:AD:DP:GQ:PL	1:0,3:4:52:52,0
JUDQ01000892.1	4244	.	G	A	59.04	PASS	AC=1;AF=1.00;AN=1;DP=16;FS=0.000;MLEAC=1;MLEAF=1.00;MQ=59.35;QD=19.68;SOR=1.609	GT:AD:DP:GQ:PL	1:0,3:4:69:69,0
JUDQ01000009.1	65434	.	T	C	95.04	PASS	AC=1;AF=1.00;AN=1;DP=11;FS=0.000;MLEAC=1;MLEAF=1.00;MQ=60.00;QD=8.64;SOR=1.270	GT:AD:DP:GQ:PL	1:0,11:11:99:105,0
JUDQ01000904.1	343	.	CT	C	30.01	PASS	AC=1;AF=1.00;AN=1;DP=18;FS=0.000;MLEAC=1;MLEAF=1.00;MQ=35.01;QD=30.01;SOR=1.609	GT:AD:DP:GQ:PL	1:0,1:1:40:40,0
JUDQ01000904.1	351	.	C	T	30.04	PASS	AC=1;AF=1.00;AN=1;DP=18;FS=0.000;MLEAC=1;MLEAF=1.00;MQ=35.01;QD=30.04;SOR=1.609	GT:AD:DP:GQ:PL	1:0,1:1:40:40,0
JUDQ01000904.1	366	.	A	AC	30.01	PASS	AC=1;AF=1.00;AN=1;DP=17;FS=0.000;MLEAC=1;MLEAF=1.00;MQ=35.70;QD=30.01;SOR=1.609	GT:AD:DP:GQ:PL	1:0,1:1:40:40,0
JUDQ01000904.1	379	.	A	G	30.04	PASS	AC=1;AF=1.00;AN=1;DP=17;FS=0.000;MLEAC=1;MLEAF=1.00;MQ=35.70;QD=30.04;SOR=1.609	GT:AD:DP:GQ:PL	1:0,1:1:40:40,0
JUDQ01000907.1	37	.	C	A	60.04	PASS	AC=1;AF=1.00;AN=1;DP=15;FS=0.000;MLEAC=1;MLEAF=1.00;MQ=58.92;QD=20.01;SOR=2.833	GT:AD:DP:GQ:PL	1:0,3:3:70:70,0
JUDQ01000916.1	3837	.	T	C	45.04	PASS	AC=1;AF=1.00;AN=1;DP=19;FS=0.000;MLEAC=1;MLEAF=1.00;MQ=59.85;QD=15.01;SOR=2.833	GT:AD:DP:GQ:PL	1:0,3:3:55:55,0
JUDQ01000922.1	3730	.	A	C	54.04	PASS	AC=1;AF=1.00;AN=1;DP=15;FS=0.000;MLEAC=1;MLEAF=1.00;MQ=60.00;QD=13.51;SOR=3.258	GT:AD:DP:GQ:PL	1:0,4:4:64:64,0
JUDQ01000093.1	99322	.	T	C	35.04	PASS	AC=1;AF=1.00;AN=1;DP=29;FS=0.000;MLEAC=1;MLEAF=1.00;MQ=38.91;QD=32.47;SOR=2.833	GT:AD:DP:GQ:PL	1:0,1:3:45:45,0
JUDQ01000932.1	3550	.	T	C	35.04	PASS	AC=1;AF=1.00;AN=1;DP=15;FS=0.000;MLEAC=1;MLEAF=1.00;MQ=31.81;QD=28.96;SOR=1.609	GT:AD:DP:GQ:PL	1:0,1:1:45:45,0
JUDQ01000932.1	3559	.	C	T	35.04	PASS	AC=1;AF=1.00;AN=1;DP=15;FS=0.000;MLEAC=1;MLEAF=1.00;MQ=31.81;QD=32.95;SOR=1.609	GT:AD:DP:GQ:PL	1:0,1:1:45:45,0
JUDQ01000932.1	3574	.	T	C	35.04	PASS	AC=1;AF=1.00;AN=1;DP=15;FS=0.000;MLEAC=1;MLEAF=1.00;MQ=31.81;QD=29.10;SOR=1.609	GT:AD:DP:GQ:PL	1:0,1:1:45:45,0
JUDQ01000936.1	3441	.	G	T	125.04	PASS	AC=1;AF=1.00;AN=1;DP=18;FS=0.000;MLEAC=1;MLEAF=1.00;MQ=60.00;QD=29.51;SOR=2.833	GT:AD:DP:GQ:PL	1:0,3:3:99:135,0
JUDQ01000936.1	3475	.	C	T	125.04	PASS	AC=1;AF=1.00;AN=1;DP=14;FS=0.000;MLEAC=1;MLEAF=1.00;MQ=60.00;QD=30.42;SOR=2.833	GT:AD:DP:GQ:PL	1:0,3:3:99:135,0
JUDQ01000936.1	3485	.	T	C	125.04	PASS	AC=1;AF=1.00;AN=1;DP=14;FS=0.000;MLEAC=1;MLEAF=1.00;MQ=60.00;QD=25.97;SOR=2.833	GT:AD:DP:GQ:PL	1:0,3:3:99:135,0
JUDQ01000094.1	4614	.	T	A	453.04	PASS	AC=1;AF=1.00;AN=1;DP=22;FS=0.000;MLEAC=1;MLEAF=1.00;MQ=60.00;QD=20.59;SOR=1.609	GT:AD:DP:GQ:PL	1:0,22:22:99:463,0
JUDQ01000094.1	17939	.	C	T	352.04	PASS	AC=1;AF=1.00;AN=1;DP=17;FS=0.000;MLEAC=1;MLEAF=1.00;MQ=60.00;QD=20.71;SOR=0.804	GT:AD:DP:GQ:PL	1:0,17:17:99:362,0
JUDQ01000094.1	17957	.	A	G	161.04	PASS	AC=1;AF=1.00;AN=1;DP=18;FS=0.000;MLEAC=1;MLEAF=1.00;MQ=60.00;QD=8.95;SOR=0.693	GT:AD:DP:GQ:PL	1:0,18:18:99:171,0
JUDQ01000094.1	23997	.	T	C	80.04	PASS	AC=1;AF=1.00;AN=1;DP=49;FS=0.000;MLEAC=1;MLEAF=1.00;MQ=27.33;QD=29.73;SOR=0.693	GT:AD:DP:GQ:PL	1:0,2:2:90:90,0
JUDQ01000094.1	24007	.	A	T	80.04	PASS	AC=1;AF=1.00;AN=1;DP=49;FS=0.000;MLEAC=1;MLEAF=1.00;MQ=27.33;QD=23.84;SOR=0.693	GT:AD:DP:GQ:PL	1:0,2:2:90:90,0
JUDQ01000094.1	24012	.	A	G	80.04	PASS	AC=1;AF=1.00;AN=1;DP=48;FS=0.000;MLEAC=1;MLEAF=1.00;MQ=27.20;QD=29.11;SOR=0.693	GT:AD:DP:GQ:PL	1:0,2:2:90:90,0
JUDQ01000094.1	24013	.	T	C	80.04	PASS	AC=1;AF=1.00;AN=1;DP=48;FS=0.000;MLEAC=1;MLEAF=1.00;MQ=27.20;QD=31.65;SOR=0.693	GT:AD:DP:GQ:PL	1:0,2:2:90:90,0
JUDQ01000094.1	24020	.	A	G	80.04	PASS	AC=1;AF=1.00;AN=1;DP=49;FS=0.000;MLEAC=1;MLEAF=1.00;MQ=27.07;QD=29.72;SOR=0.693	GT:AD:DP:GQ:PL	1:0,2:2:90:90,0
JUDQ01000094.1	24025	.	C	G	80.04	PASS	AC=1;AF=1.00;AN=1;DP=49;FS=0.000;MLEAC=1;MLEAF=1.00;MQ=27.07;QD=33.15;SOR=0.693	GT:AD:DP:GQ:PL	1:0,2:2:90:90,0
JUDQ01000094.1	24049	.	A	G	80.04	PASS	AC=1;AF=1.00;AN=1;DP=50;FS=0.000;MLEAC=1;MLEAF=1.00;MQ=27.48;QD=26.44;SOR=0.693	GT:AD:DP:GQ:PL	1:0,2:2:90:90,0
JUDQ01000094.1	24051	.	T	C	80.04	PASS	AC=1;AF=1.00;AN=1;DP=50;FS=0.000;MLEAC=1;MLEAF=1.00;MQ=27.48;QD=31.19;SOR=0.693	GT:AD:DP:GQ:PL	1:0,2:2:90:90,0
JUDQ01000094.1	94770	.	G	A	82.04	PASS	AC=1;AF=1.00;AN=1;DP=10;FS=0.000;MLEAC=1;MLEAF=1.00;MQ=57.87;QD=27.35;SOR=2.833	GT:AD:DP:GQ:PL	1:0,3:3:92:92,0
JUDQ01000094.1	94772	.	T	C	82.04	PASS	AC=1;AF=1.00;AN=1;DP=10;FS=0.000;MLEAC=1;MLEAF=1.00;MQ=57.87;QD=27.35;SOR=2.833	GT:AD:DP:GQ:PL	1:0,3:3:92:92,0
JUDQ01000940.1	1676	.	T	C	66.04	PASS	AC=1;AF=1.00;AN=1;DP=12;FS=0.000;MLEAC=1;MLEAF=1.00;MQ=56.83;QD=33.02;SOR=2.303	GT:AD:DP:GQ:PL	1:0,2:2:76:76,0
JUDQ01000940.1	1678	.	T	C	66.04	PASS	AC=1;AF=1.00;AN=1;DP=12;FS=0.000;MLEAC=1;MLEAF=1.00;MQ=56.83;QD=33.02;SOR=2.303	GT:AD:DP:GQ:PL	1:0,2:2:76:76,0
JUDQ01000940.1	1683	.	T	C	66.04	PASS	AC=1;AF=1.00;AN=1;DP=12;FS=0.000;MLEAC=1;MLEAF=1.00;MQ=56.83;QD=33.02;SOR=2.303	GT:AD:DP:GQ:PL	1:0,2:2:76:76,0
JUDQ01000940.1	1693	.	T	C	66.04	PASS	AC=1;AF=1.00;AN=1;DP=12;FS=0.000;MLEAC=1;MLEAF=1.00;MQ=56.83;QD=33.02;SOR=2.303	GT:AD:DP:GQ:PL	1:0,2:2:76:76,0
JUDQ01000946.1	420	.	G	A	47.04	PASS	AC=1;AF=1.00;AN=1;DP=11;FS=0.000;MLEAC=1;MLEAF=1.00;MQ=60.00;QD=23.52;SOR=2.303	GT:AD:DP:GQ:PL	1:0,2:2:57:57,0
JUDQ01000097.1	18430	.	T	C	95.04	PASS	AC=1;AF=1.00;AN=1;DP=11;FS=0.000;MLEAC=1;MLEAF=1.00;MQ=60.00;QD=8.64;SOR=4.977	GT:AD:DP:GQ:PL	1:0,11:11:99:105,0
JUDQ01000097.1	18466	.	G	A	213.04	PASS	AC=1;AF=1.00;AN=1;DP=10;FS=0.000;MLEAC=1;MLEAF=1.00;MQ=60.00;QD=21.30;SOR=4.804	GT:AD:DP:GQ:PL	1:0,10:10:99:223,0
JUDQ01000970.1	68	.	T	C	33.04	PASS	AC=1;AF=1.00;AN=1;DP=12;FS=0.000;MLEAC=1;MLEAF=1.00;MQ=58.77;QD=33.04;SOR=1.609	GT:AD:DP:GQ:PL	1:0,1:1:43:43,0
JUDQ01000970.1	75	.	T	C	33.04	PASS	AC=1;AF=1.00;AN=1;DP=13;FS=0.000;MLEAC=1;MLEAF=1.00;MQ=58.64;QD=33.04;SOR=1.609	GT:AD:DP:GQ:PL	1:0,1:1:43:43,0
JUDQ01000970.1	79	.	G	A	33.04	PASS	AC=1;AF=1.00;AN=1;DP=13;FS=0.000;MLEAC=1;MLEAF=1.00;MQ=58.64;QD=33.04;SOR=1.609	GT:AD:DP:GQ:PL	1:0,1:1:43:43,0
JUDQ01000978.1	2833	.	A	T	80.04	PASS	AC=1;AF=1.00;AN=1;DP=13;FS=0.000;MLEAC=1;MLEAF=1.00;MQ=60.00;QD=25.08;SOR=2.303	GT:AD:DP:GQ:PL	1:0,2:2:90:90,0
JUDQ01000978.1	2863	.	A	T	80.04	PASS	AC=1;AF=1.00;AN=1;DP=12;FS=0.000;MLEAC=1;MLEAF=1.00;MQ=60.00;QD=33.37;SOR=2.303	GT:AD:DP:GQ:PL	1:0,2:2:90:90,0
JUDQ01000978.1	2875	.	C	A	80.04	PASS	AC=1;AF=1.00;AN=1;DP=12;FS=0.000;MLEAC=1;MLEAF=1.00;MQ=60.00;QD=35.11;SOR=2.303	GT:AD:DP:GQ:PL	1:0,2:2:90:90,0
JUDQ01000979.1	204	.	C	T	110.04	PASS	AC=1;AF=1.00;AN=1;DP=19;FS=0.000;MLEAC=1;MLEAF=1.00;MQ=59.85;QD=22.01;SOR=0.693	GT:AD:DP:GQ:PL	1:0,5:10:99:120,0
JUDQ01000979.1	231	.	A	G	91.04	PASS	AC=1;AF=1.00;AN=1;DP=18;FS=0.000;MLEAC=1;MLEAF=1.00;MQ=59.84;QD=18.21;SOR=0.693	GT:AD:DP:GQ:PL	1:0,5:10:99:101,0
JUDQ01000979.1	247	.	C	G	38.04	PASS	AC=1;AF=1.00;AN=1;DP=16;FS=0.000;MLEAC=1;MLEAF=1.00;MQ=59.82;QD=7.61;SOR=0.693	GT:AD:DP:GQ:PL	1:0,5:10:48:48,0
JUDQ01000980.1	2830	.	T	G	80.04	PASS	AC=1;AF=1.00;AN=1;DP=15;FS=0.000;MLEAC=1;MLEAF=1.00;MQ=58.33;QD=28.48;SOR=2.303	GT:AD:DP:GQ:PL	1:0,2:2:90:90,0
JUDQ01000980.1	2844	.	C	T	80.04	PASS	AC=1;AF=1.00;AN=1;DP=13;FS=0.000;MLEAC=1;MLEAF=1.00;MQ=58.07;QD=26.78;SOR=2.303	GT:AD:DP:GQ:PL	1:0,2:2:90:90,0
JUDQ01000980.1	2860	.	T	A	80.04	PASS	AC=1;AF=1.00;AN=1;DP=13;FS=0.000;MLEAC=1;MLEAF=1.00;MQ=58.07;QD=28.51;SOR=2.303	GT:AD:DP:GQ:PL	1:0,2:2:90:90,0
JUDQ01000099.1	28912	.	AGT	A	34.01	PASS	AC=1;AF=1.00;AN=1;DP=14;FS=0.000;MLEAC=1;MLEAF=1.00;MQ=58.24;QD=34.01;SOR=1.609	GT:AD:DP:GQ:PL	1:0,1:1:44:44,0
JUDQ01000991.1	1673	.	A	G	47.04	PASS	AC=1;AF=1.00;AN=1;DP=16;FS=0.000;MLEAC=1;MLEAF=1.00;MQ=47.74;QD=15.68;SOR=0.693	GT:AD:DP:GQ:PL	1:0,3:4:57:57,0
JUDQ01000991.1	1702	.	T	C	60.04	PASS	AC=1;AF=1.00;AN=1;DP=10;FS=0.000;MLEAC=1;MLEAF=1.00;MQ=53.48;QD=20.01;SOR=0.693	GT:AD:DP:GQ:PL	1:0,3:4:70:70,0
JUDQ01000991.1	1703	.	T	C	60.04	PASS	AC=1;AF=1.00;AN=1;DP=11;FS=0.000;MLEAC=1;MLEAF=1.00;MQ=54.11;QD=20.01;SOR=0.693	GT:AD:DP:GQ:PL	1:0,3:4:70:70,0
JUDQ01000991.1	2100	.	T	C	201.04	PASS	AC=1;AF=1.00;AN=1;DP=15;FS=0.000;MLEAC=1;MLEAF=1.00;MQ=32.46;QD=33.62;SOR=3.611	GT:AD:DP:GQ:PL	1:0,5:5:99:211,0
JUDQ01000991.1	2101	.	A	G	201.04	PASS	AC=1;AF=1.00;AN=1;DP=15;FS=0.000;MLEAC=1;MLEAF=1.00;MQ=32.46;QD=28.35;SOR=3.611	GT:AD:DP:GQ:PL	1:0,5:5:99:211,0
JUDQ01000991.1	2110	.	T	C	201.04	PASS	AC=1;AF=1.00;AN=1;DP=15;FS=0.000;MLEAC=1;MLEAF=1.00;MQ=32.46;QD=32.09;SOR=3.611	GT:AD:DP:GQ:PL	1:0,5:5:99:211,0
JUDQ01000991.1	2111	.	T	C	201.04	PASS	AC=1;AF=1.00;AN=1;DP=15;FS=0.000;MLEAC=1;MLEAF=1.00;MQ=32.46;QD=29.08;SOR=3.611	GT:AD:DP:GQ:PL	1:0,5:5:99:211,0
JUDQ01000991.1	2132	.	T	C	180.04	PASS	AC=1;AF=1.00;AN=1;DP=15;FS=0.000;MLEAC=1;MLEAF=1.00;MQ=32.46;QD=29.92;SOR=3.611	GT:AD:DP:GQ:PL	1:0,5:5:99:190,0
JUDQ01000992.1	2701	.	T	C	145.04	PASS	AC=1;AF=1.00;AN=1;DP=17;FS=0.000;MLEAC=1;MLEAF=1.00;MQ=60.00;QD=27.74;SOR=3.912	GT:AD:DP:GQ:PL	1:0,4:6:99:155,0
JUDQ01000992.1	2723	.	A	G	177.04	PASS	AC=1;AF=1.00;AN=1;DP=22;FS=0.000;MLEAC=1;MLEAF=1.00;MQ=56.83;QD=31.48;SOR=3.912	GT:AD:DP:GQ:PL	1:0,5:6:99:187,0
JUDQ01000992.1	2728	.	A	G	177.04	PASS	AC=1;AF=1.00;AN=1;DP=22;FS=0.000;MLEAC=1;MLEAF=1.00;MQ=56.83;QD=27.88;SOR=3.912	GT:AD:DP:GQ:PL	1:0,5:6:99:187,0
JUDQ01000997.1	189	.	A	G	694.04	PASS	AC=1;AF=1.00;AN=1;DP=57;FS=0.000;MLEAC=1;MLEAF=1.00;MQ=45.30;QD=18.76;SOR=1.121	GT:AD:DP:GQ:PL	1:0,37:37:99:704,0
JUDQ01000997.1	192	.	A	G	694.04	PASS	AC=1;AF=1.00;AN=1;DP=54;FS=0.000;MLEAC=1;MLEAF=1.00;MQ=45.48;QD=18.76;SOR=1.292	GT:AD:DP:GQ:PL	1:0,37:40:99:704,0
