# Supplementary material for: The genomes of Scedosporium between environmental challenges and opportunism
Source: IMA Fungus. 2023 Dec 4;14:25. doi: 10.1186/s43008-023-00128-3 (PMC10694956; doi:10.1186/s43008-023-00128-3)
Supplement: Supplementary file 8 — Additional file 8. List of Scedosporium aurantiacum WM 09.24 genes that contain genetic variants in comparison with S. aurantiacum MUT6114. The annotations, as obtained with InterproScan are also shown. [file 43008_2023_128_MOESM8_ESM.xlsx]

## Sheet: Sheet1
Additional File 8: list of Scedosporium aurantiacum WM 09.24 genes that contain genetic variants in comparison with S. aurantiacum MUT6114. The annotations, as obtained with InterproScan are also shown.
Protein accession	Sequence MD5 digest	Sequence length	Analysis	Signature accession	Signature description	Start location	Stop location	Score	Status	Date	InterPro annotations – accession	InterPro annotations – description
g10206.t1_WM09.24	ab548a40e41438c8e8860b4147df0ee6	1176	ProSiteProfiles	PS50088	Ankyrin repeat profile.	438	463	10.659	T	04-03-2021	IPR002110	Ankyrin repeat
g10206.t1_WM09.24	ab548a40e41438c8e8860b4147df0ee6	1176	MobiDBLite	mobidb-lite	consensus disorder prediction	1124	1176	-	T	04-03-2021
g10206.t1_WM09.24	ab548a40e41438c8e8860b4147df0ee6	1176	ProSiteProfiles	PS50297	Ankyrin repeat region circular profile.	170	729	33.951	T	04-03-2021	IPR020683	Ankyrin repeat-containing domain
g10206.t1_WM09.24	ab548a40e41438c8e8860b4147df0ee6	1176	PANTHER	PTHR24178	-	173	490	3.8e-55	T	04-03-2021
g10206.t1_WM09.24	ab548a40e41438c8e8860b4147df0ee6	1176	SUPERFAMILY	SSF48403	Ankyrin repeat	170	333	8.29e-08	T	04-03-2021	IPR036770	Ankyrin repeat-containing domain superfamily
g10206.t1_WM09.24	ab548a40e41438c8e8860b4147df0ee6	1176	Gene3D	G3DSA:1.25.40.20	-	148	356	8.1e-14	T	04-03-2021	IPR036770	Ankyrin repeat-containing domain superfamily
g10206.t1_WM09.24	ab548a40e41438c8e8860b4147df0ee6	1176	MobiDBLite	mobidb-lite	consensus disorder prediction	1124	1166	-	T	04-03-2021
g10206.t1_WM09.24	ab548a40e41438c8e8860b4147df0ee6	1176	PRINTS	PR01415	Ankyrin repeat signature	406	421	4.7e-05	T	04-03-2021	IPR002110	Ankyrin repeat
g10206.t1_WM09.24	ab548a40e41438c8e8860b4147df0ee6	1176	PRINTS	PR01415	Ankyrin repeat signature	704	718	4.7e-05	T	04-03-2021	IPR002110	Ankyrin repeat
g10206.t1_WM09.24	ab548a40e41438c8e8860b4147df0ee6	1176	Gene3D	G3DSA:1.25.40.20	-	685	755	1.4e-16	T	04-03-2021	IPR036770	Ankyrin repeat-containing domain superfamily
g10206.t1_WM09.24	ab548a40e41438c8e8860b4147df0ee6	1176	SUPERFAMILY	SSF48403	Ankyrin repeat	176	576	3.89e-30	T	04-03-2021	IPR036770	Ankyrin repeat-containing domain superfamily
g10206.t1_WM09.24	ab548a40e41438c8e8860b4147df0ee6	1176	ProSiteProfiles	PS50297	Ankyrin repeat region circular profile.	901	966	11.983	T	04-03-2021	IPR020683	Ankyrin repeat-containing domain
g10206.t1_WM09.24	ab548a40e41438c8e8860b4147df0ee6	1176	ProSiteProfiles	PS50088	Ankyrin repeat profile.	405	437	11.594	T	04-03-2021	IPR002110	Ankyrin repeat
g10206.t1_WM09.24	ab548a40e41438c8e8860b4147df0ee6	1176	ProSiteProfiles	PS50088	Ankyrin repeat profile.	688	720	12.823	T	04-03-2021	IPR002110	Ankyrin repeat
g10206.t1_WM09.24	ab548a40e41438c8e8860b4147df0ee6	1176	SUPERFAMILY	SSF48403	Ankyrin repeat	521	969	5.75e-31	T	04-03-2021	IPR036770	Ankyrin repeat-containing domain superfamily
g10206.t1_WM09.24	ab548a40e41438c8e8860b4147df0ee6	1176	Pfam	PF12796	Ankyrin repeats (3 copies)	626	745	9.1e-10	T	04-03-2021	IPR020683	Ankyrin repeat-containing domain
g10206.t1_WM09.24	ab548a40e41438c8e8860b4147df0ee6	1176	Pfam	PF12796	Ankyrin repeats (3 copies)	375	463	6.9e-12	T	04-03-2021	IPR020683	Ankyrin repeat-containing domain
g10206.t1_WM09.24	ab548a40e41438c8e8860b4147df0ee6	1176	SMART	SM00248	ANK_2a	901	930	29	T	04-03-2021	IPR002110	Ankyrin repeat
g10206.t1_WM09.24	ab548a40e41438c8e8860b4147df0ee6	1176	SMART	SM00248	ANK_2a	370	400	90	T	04-03-2021	IPR002110	Ankyrin repeat
g10206.t1_WM09.24	ab548a40e41438c8e8860b4147df0ee6	1176	SMART	SM00248	ANK_2a	170	199	7.3	T	04-03-2021	IPR002110	Ankyrin repeat
g10206.t1_WM09.24	ab548a40e41438c8e8860b4147df0ee6	1176	SMART	SM00248	ANK_2a	721	747	34	T	04-03-2021	IPR002110	Ankyrin repeat
g10206.t1_WM09.24	ab548a40e41438c8e8860b4147df0ee6	1176	SMART	SM00248	ANK_2a	438	468	0.17	T	04-03-2021	IPR002110	Ankyrin repeat
g10206.t1_WM09.24	ab548a40e41438c8e8860b4147df0ee6	1176	SMART	SM00248	ANK_2a	286	315	1800	T	04-03-2021	IPR002110	Ankyrin repeat
g10206.t1_WM09.24	ab548a40e41438c8e8860b4147df0ee6	1176	SMART	SM00248	ANK_2a	3	33	3200	T	04-03-2021	IPR002110	Ankyrin repeat
g10206.t1_WM09.24	ab548a40e41438c8e8860b4147df0ee6	1176	SMART	SM00248	ANK_2a	934	963	1400	T	04-03-2021	IPR002110	Ankyrin repeat
g10206.t1_WM09.24	ab548a40e41438c8e8860b4147df0ee6	1176	SMART	SM00248	ANK_2a	405	434	0.0031	T	04-03-2021	IPR002110	Ankyrin repeat
g10206.t1_WM09.24	ab548a40e41438c8e8860b4147df0ee6	1176	SMART	SM00248	ANK_2a	551	580	29	T	04-03-2021	IPR002110	Ankyrin repeat
g10206.t1_WM09.24	ab548a40e41438c8e8860b4147df0ee6	1176	SMART	SM00248	ANK_2a	688	717	0.00028	T	04-03-2021	IPR002110	Ankyrin repeat
g10206.t1_WM09.24	ab548a40e41438c8e8860b4147df0ee6	1176	SMART	SM00248	ANK_2a	620	650	4400	T	04-03-2021	IPR002110	Ankyrin repeat
g6163.t1_WM09.24	8918acd8518a539e73ee44ed722aec29	249	SUPERFAMILY	SSF51735	NAD(P)-binding Rossmann-fold domains	8	248	2.55e-44	T	04-03-2021	IPR036291	NAD(P)-binding domain superfamily
g6163.t1_WM09.24	8918acd8518a539e73ee44ed722aec29	249	Gene3D	G3DSA:3.40.50.720	-	1	248	1.4e-45	T	04-03-2021
g6163.t1_WM09.24	8918acd8518a539e73ee44ed722aec29	249	PANTHER	PTHR43477:SF2	-	6	247	4.3e-54	T	04-03-2021
g6163.t1_WM09.24	8918acd8518a539e73ee44ed722aec29	249	Pfam	PF13561	Enoyl-(Acyl carrier protein) reductase	19	248	3.6e-33	T	04-03-2021
g6163.t1_WM09.24	8918acd8518a539e73ee44ed722aec29	249	CDD	cd05233	SDR_c	13	244	1.38638e-40	T	04-03-2021
g6163.t1_WM09.24	8918acd8518a539e73ee44ed722aec29	249	PRINTS	PR00081	Glucose/ribitol dehydrogenase family signature	154	173	1.5e-17	T	04-03-2021	IPR002347	Short-chain dehydrogenase/reductase SDR
g6163.t1_WM09.24	8918acd8518a539e73ee44ed722aec29	249	PRINTS	PR00081	Glucose/ribitol dehydrogenase family signature	12	29	1.5e-17	T	04-03-2021	IPR002347	Short-chain dehydrogenase/reductase SDR
g6163.t1_WM09.24	8918acd8518a539e73ee44ed722aec29	249	PRINTS	PR00081	Glucose/ribitol dehydrogenase family signature	213	233	1.5e-17	T	04-03-2021	IPR002347	Short-chain dehydrogenase/reductase SDR
g6163.t1_WM09.24	8918acd8518a539e73ee44ed722aec29	249	PRINTS	PR00081	Glucose/ribitol dehydrogenase family signature	175	192	1.5e-17	T	04-03-2021	IPR002347	Short-chain dehydrogenase/reductase SDR
g6163.t1_WM09.24	8918acd8518a539e73ee44ed722aec29	249	PANTHER	PTHR43477	-	6	247	4.3e-54	T	04-03-2021
g3885.t1_WM09.24	fe3d3b543d3534a07081fce72608f34d	297	MobiDBLite	mobidb-lite	consensus disorder prediction	144	172	-	T	04-03-2021
g3885.t1_WM09.24	fe3d3b543d3534a07081fce72608f34d	297	MobiDBLite	mobidb-lite	consensus disorder prediction	105	173	-	T	04-03-2021
g406.t1_WM09.24	65b45f112342f04f49878b6a02f7166b	266	MobiDBLite	mobidb-lite	consensus disorder prediction	216	231	-	T	04-03-2021
g406.t1_WM09.24	65b45f112342f04f49878b6a02f7166b	266	MobiDBLite	mobidb-lite	consensus disorder prediction	211	231	-	T	04-03-2021
g1153.t1_WM09.24	4139b621c7b0e9acac59974c0c47006f	281	MobiDBLite	mobidb-lite	consensus disorder prediction	49	98	-	T	04-03-2021
g1153.t1_WM09.24	4139b621c7b0e9acac59974c0c47006f	281	MobiDBLite	mobidb-lite	consensus disorder prediction	70	98	-	T	04-03-2021
g1153.t1_WM09.24	4139b621c7b0e9acac59974c0c47006f	281	PANTHER	PTHR12553	RIBONUCLEASE Z	2	181	1.8e-20	T	04-03-2021
g1153.t1_WM09.24	4139b621c7b0e9acac59974c0c47006f	281	PANTHER	PTHR12553:SF68	-	2	181	1.8e-20	T	04-03-2021
g1153.t1_WM09.24	4139b621c7b0e9acac59974c0c47006f	281	Coils	Coil	Coil	3	37	-	T	04-03-2021
g4129.t1_WM09.24	e36d7da0c77f8fc0b7bb026897de88e4	209	PANTHER	PTHR23406:SF32	NADP-DEPENDENT MALIC ENZYME	48	209	8.8e-67	T	04-03-2021
g4129.t1_WM09.24	e36d7da0c77f8fc0b7bb026897de88e4	209	PANTHER	PTHR23406	MALIC ENZYME-RELATED	48	209	8.8e-67	T	04-03-2021
g4129.t1_WM09.24	e36d7da0c77f8fc0b7bb026897de88e4	209	Gene3D	G3DSA:3.40.50.10380	-	53	209	6.9e-58	T	04-03-2021	IPR037062	Malic enzyme, N-terminal domain superfamily
g4129.t1_WM09.24	e36d7da0c77f8fc0b7bb026897de88e4	209	SMART	SM01274	malic_2	118	209	7.9e-10	T	04-03-2021	IPR012301	Malic enzyme, N-terminal domain
g4129.t1_WM09.24	e36d7da0c77f8fc0b7bb026897de88e4	209	PRINTS	PR00072	Malic enzyme signature	184	209	5e-24	T	04-03-2021	IPR001891	Malic oxidoreductase
g4129.t1_WM09.24	e36d7da0c77f8fc0b7bb026897de88e4	209	PRINTS	PR00072	Malic enzyme signature	124	148	5e-24	T	04-03-2021	IPR001891	Malic oxidoreductase
g4129.t1_WM09.24	e36d7da0c77f8fc0b7bb026897de88e4	209	Pfam	PF00390	Malic enzyme, N-terminal domain	119	209	1.3e-30	T	04-03-2021	IPR012301	Malic enzyme, N-terminal domain
g4129.t1_WM09.24	e36d7da0c77f8fc0b7bb026897de88e4	209	SUPERFAMILY	SSF53223	Aminoacid dehydrogenase-like, N-terminal domain	47	209	1.08e-51	T	04-03-2021
g5730.t1_WM09.24	afc12ca5d87a691bc9a5483ee20f0c20	2891	MobiDBLite	mobidb-lite	consensus disorder prediction	2836	2891	-	T	04-03-2021
g5730.t1_WM09.24	afc12ca5d87a691bc9a5483ee20f0c20	2891	CDD	cd03813	GT4-like	2217	2693	1.90103e-40	T	04-03-2021
g5730.t1_WM09.24	afc12ca5d87a691bc9a5483ee20f0c20	2891	CDD	cd17473	MFS_arabinose_efflux_permease_like	869	1039	1.3941e-05	T	04-03-2021
g5730.t1_WM09.24	afc12ca5d87a691bc9a5483ee20f0c20	2891	PANTHER	PTHR12526:SF567	-	228	2770	0	T	04-03-2021
g5730.t1_WM09.24	afc12ca5d87a691bc9a5483ee20f0c20	2891	Pfam	PF13692	Glycosyl transferases group 1	2545	2694	2.6e-17	T	04-03-2021
g5730.t1_WM09.24	afc12ca5d87a691bc9a5483ee20f0c20	2891	PANTHER	PTHR12526	GLYCOSYLTRANSFERASE	228	2770	0	T	04-03-2021
g5730.t1_WM09.24	afc12ca5d87a691bc9a5483ee20f0c20	2891	MobiDBLite	mobidb-lite	consensus disorder prediction	2795	2818	-	T	04-03-2021
g5730.t1_WM09.24	afc12ca5d87a691bc9a5483ee20f0c20	2891	MobiDBLite	mobidb-lite	consensus disorder prediction	2843	2860	-	T	04-03-2021
g5730.t1_WM09.24	afc12ca5d87a691bc9a5483ee20f0c20	2891	SUPERFAMILY	SSF53756	UDP-Glycosyltransferase/glycogen phosphorylase	2391	2694	3.39e-28	T	04-03-2021
g5730.t1_WM09.24	afc12ca5d87a691bc9a5483ee20f0c20	2891	Pfam	PF11997	Domain of unknown function (DUF3492)	2217	2508	8.9e-09	T	04-03-2021	IPR022622	Domain of unknown function DUF3492
g5730.t1_WM09.24	afc12ca5d87a691bc9a5483ee20f0c20	2891	Gene3D	G3DSA:3.40.50.2000	Glycogen Phosphorylase B;	2531	2704	2.9e-23	T	04-03-2021
g7343.t1_WM09.24	0d4156cfcbc32b278c0a07ed8b60ef3f	852	MobiDBLite	mobidb-lite	consensus disorder prediction	668	702	-	T	04-03-2021
g7343.t1_WM09.24	0d4156cfcbc32b278c0a07ed8b60ef3f	852	MobiDBLite	mobidb-lite	consensus disorder prediction	654	702	-	T	04-03-2021
g7343.t1_WM09.24	0d4156cfcbc32b278c0a07ed8b60ef3f	852	PANTHER	PTHR35391:SF1	-	26	500	3.6e-23	T	04-03-2021
g7343.t1_WM09.24	0d4156cfcbc32b278c0a07ed8b60ef3f	852	PANTHER	PTHR35391	-	26	500	3.6e-23	T	04-03-2021
g7343.t1_WM09.24	0d4156cfcbc32b278c0a07ed8b60ef3f	852	MobiDBLite	mobidb-lite	consensus disorder prediction	570	617	-	T	04-03-2021
g7343.t1_WM09.24	0d4156cfcbc32b278c0a07ed8b60ef3f	852	MobiDBLite	mobidb-lite	consensus disorder prediction	602	617	-	T	04-03-2021
g7506.t1_WM09.24	6362a5e69a33603c00af4a3679a9a3ad	202	SMART	SM01162	DUF1771_2	1	52	2.8e-11	T	04-03-2021	IPR013899	Domain of unknown function DUF1771
g7506.t1_WM09.24	6362a5e69a33603c00af4a3679a9a3ad	202	Coils	Coil	Coil	21	41	-	T	04-03-2021
g7506.t1_WM09.24	6362a5e69a33603c00af4a3679a9a3ad	202	Pfam	PF08590	Domain of unknown function (DUF1771)	5	51	2.1e-17	T	04-03-2021	IPR013899	Domain of unknown function DUF1771
g7506.t1_WM09.24	6362a5e69a33603c00af4a3679a9a3ad	202	PANTHER	PTHR47417	-	5	202	1.4e-68	T	04-03-2021
g7506.t1_WM09.24	6362a5e69a33603c00af4a3679a9a3ad	202	SUPERFAMILY	SSF160443	SMR domain-like	59	135	2.35e-17	T	04-03-2021	IPR036063	Smr domain superfamily
g7506.t1_WM09.24	6362a5e69a33603c00af4a3679a9a3ad	202	Pfam	PF01713	Smr domain	61	118	4.8e-12	T	04-03-2021	IPR002625	Smr domain
g7506.t1_WM09.24	6362a5e69a33603c00af4a3679a9a3ad	202	Gene3D	G3DSA:3.30.1370.110	-	35	136	1.8e-23	T	04-03-2021
g7506.t1_WM09.24	6362a5e69a33603c00af4a3679a9a3ad	202	MobiDBLite	mobidb-lite	consensus disorder prediction	139	181	-	T	04-03-2021
g7506.t1_WM09.24	6362a5e69a33603c00af4a3679a9a3ad	202	SMART	SM00463	SMR_2	58	136	2.5e-17	T	04-03-2021	IPR002625	Smr domain
g7506.t1_WM09.24	6362a5e69a33603c00af4a3679a9a3ad	202	ProSiteProfiles	PS50828	Smr domain profile.	61	136	21.766	T	04-03-2021	IPR002625	Smr domain
g4139.t1_WM09.24	f268889e60682beb2263f08e58ebcbeb	267	SUPERFAMILY	SSF51445	(Trans)glycosidases	2	161	8.3e-09	T	04-03-2021	IPR017853	Glycoside hydrolase superfamily
g4139.t1_WM09.24	f268889e60682beb2263f08e58ebcbeb	267	SUPERFAMILY	SSF54556	Chitinase insertion domain	19	65	9.57e-09	T	04-03-2021	IPR029070	Chitinase insertion domain superfamily
g4139.t1_WM09.24	f268889e60682beb2263f08e58ebcbeb	267	Gene3D	G3DSA:3.10.50.10	-	18	128	1.8e-21	T	04-03-2021	IPR029070	Chitinase insertion domain superfamily
g4139.t1_WM09.24	f268889e60682beb2263f08e58ebcbeb	267	Gene3D	G3DSA:3.20.20.80	Glycosidases	1	156	1.8e-21	T	04-03-2021
g4139.t1_WM09.24	f268889e60682beb2263f08e58ebcbeb	267	PANTHER	PTHR47700	-	1	206	7.9e-49	T	04-03-2021
g3751.t1_WM09.24	9c5c30964d702c4e035a186c6b4a0beb	472	Pfam	PF02171	Piwi domain	135	445	3.9e-74	T	04-03-2021	IPR003165	Piwi domain
g3751.t1_WM09.24	9c5c30964d702c4e035a186c6b4a0beb	472	Gene3D	G3DSA:3.30.420.10	-	204	472	4.2e-93	T	04-03-2021	IPR036397	Ribonuclease H superfamily
g3751.t1_WM09.24	9c5c30964d702c4e035a186c6b4a0beb	472	PANTHER	PTHR22891	EUKARYOTIC TRANSLATION INITIATION FACTOR 2C	2	471	1.3e-92	T	04-03-2021
g3751.t1_WM09.24	9c5c30964d702c4e035a186c6b4a0beb	472	SUPERFAMILY	SSF53098	Ribonuclease H-like	121	447	3.29e-77	T	04-03-2021	IPR012337	Ribonuclease H-like superfamily
g3751.t1_WM09.24	9c5c30964d702c4e035a186c6b4a0beb	472	Gene3D	G3DSA:3.40.50.2300	-	49	197	5.4e-37	T	04-03-2021
g3751.t1_WM09.24	9c5c30964d702c4e035a186c6b4a0beb	472	SMART	SM00950	Piwi_a_2	135	449	5.8e-103	T	04-03-2021	IPR003165	Piwi domain
g3751.t1_WM09.24	9c5c30964d702c4e035a186c6b4a0beb	472	CDD	cd04657	Piwi_ago-like	2	447	1.66436e-178	T	04-03-2021
g3751.t1_WM09.24	9c5c30964d702c4e035a186c6b4a0beb	472	ProSiteProfiles	PS50822	Piwi domain profile.	135	449	33.549	T	04-03-2021	IPR003165	Piwi domain
g6550.t1_WM09.24	a6fe7818cfcd9abcbfb8401b00b0f288	81	Pfam	PF00583	Acetyltransferase (GNAT) family	6	62	3e-08	T	04-03-2021	IPR000182	GNAT domain
g6550.t1_WM09.24	a6fe7818cfcd9abcbfb8401b00b0f288	81	Gene3D	G3DSA:3.40.630.30	-	1	70	8.2e-21	T	04-03-2021
g6550.t1_WM09.24	a6fe7818cfcd9abcbfb8401b00b0f288	81	PANTHER	PTHR13355:SF11	GLUCOSAMINE 6-PHOSPHATE N-ACETYLTRANSFERASE	2	73	1.6e-27	T	04-03-2021
g6550.t1_WM09.24	a6fe7818cfcd9abcbfb8401b00b0f288	81	ProSiteProfiles	PS51186	Gcn5-related N-acetyltransferase (GNAT) domain profile.	1	81	13.859	T	04-03-2021	IPR000182	GNAT domain
g6550.t1_WM09.24	a6fe7818cfcd9abcbfb8401b00b0f288	81	PANTHER	PTHR13355	GLUCOSAMINE 6-PHOSPHATE N-ACETYLTRANSFERASE	2	73	1.6e-27	T	04-03-2021	IPR039143	Glucosamine 6-phosphate N-acetyltransferase
g6550.t1_WM09.24	a6fe7818cfcd9abcbfb8401b00b0f288	81	SUPERFAMILY	SSF55729	Acyl-CoA N-acyltransferases (Nat)	5	73	2.16e-17	T	04-03-2021	IPR016181	Acyl-CoA N-acyltransferase
g9434.t1_WM09.24	7c90846f89d93a28b343f7c398f28720	389	PANTHER	PTHR24359	SERINE/THREONINE-PROTEIN KINASE SBK1	267	372	3.4e-34	T	04-03-2021
g9434.t1_WM09.24	7c90846f89d93a28b343f7c398f28720	389	PANTHER	PTHR24359	SERINE/THREONINE-PROTEIN KINASE SBK1	24	175	3.4e-34	T	04-03-2021
g9434.t1_WM09.24	7c90846f89d93a28b343f7c398f28720	389	SUPERFAMILY	SSF56112	Protein kinase-like (PK-like)	184	261	8.75e-05	T	04-03-2021	IPR011009	Protein kinase-like domain superfamily
g9434.t1_WM09.24	7c90846f89d93a28b343f7c398f28720	389	PANTHER	PTHR24359:SF28	-	24	175	3.4e-34	T	04-03-2021
g9434.t1_WM09.24	7c90846f89d93a28b343f7c398f28720	389	PANTHER	PTHR24359:SF28	-	267	372	3.4e-34	T	04-03-2021
g10181.t1_WM09.24	6ee2866ac9c4b86570b09fbf374b3ada	588	MobiDBLite	mobidb-lite	consensus disorder prediction	272	339	-	T	04-03-2021
g10181.t1_WM09.24	6ee2866ac9c4b86570b09fbf374b3ada	588	MobiDBLite	mobidb-lite	consensus disorder prediction	116	135	-	T	04-03-2021
g10181.t1_WM09.24	6ee2866ac9c4b86570b09fbf374b3ada	588	Gene3D	G3DSA:1.20.5.110	-	526	587	1.2e-08	T	04-03-2021
g10181.t1_WM09.24	6ee2866ac9c4b86570b09fbf374b3ada	588	PANTHER	PTHR19305:SF9	SYNAPTOSOMAL-ASSOCIATED PROTEIN 29	265	588	9.4e-32	T	04-03-2021
g10181.t1_WM09.24	6ee2866ac9c4b86570b09fbf374b3ada	588	MobiDBLite	mobidb-lite	consensus disorder prediction	351	372	-	T	04-03-2021
g10181.t1_WM09.24	6ee2866ac9c4b86570b09fbf374b3ada	588	MobiDBLite	mobidb-lite	consensus disorder prediction	218	261	-	T	04-03-2021
g10181.t1_WM09.24	6ee2866ac9c4b86570b09fbf374b3ada	588	MobiDBLite	mobidb-lite	consensus disorder prediction	82	98	-	T	04-03-2021
g10181.t1_WM09.24	6ee2866ac9c4b86570b09fbf374b3ada	588	PANTHER	PTHR19305	SYNAPTOSOMAL ASSOCIATED PROTEIN	265	588	9.4e-32	T	04-03-2021
g10181.t1_WM09.24	6ee2866ac9c4b86570b09fbf374b3ada	588	ProSiteProfiles	PS50192	t-SNARE coiled-coil homology domain profile.	544	587	9.794	T	04-03-2021	IPR000727	Target SNARE coiled-coil homology domain
g10181.t1_WM09.24	6ee2866ac9c4b86570b09fbf374b3ada	588	SUPERFAMILY	SSF58038	SNARE fusion complex	539	587	6.98e-05	T	04-03-2021
g10181.t1_WM09.24	6ee2866ac9c4b86570b09fbf374b3ada	588	MobiDBLite	mobidb-lite	consensus disorder prediction	13	48	-	T	04-03-2021
g10181.t1_WM09.24	6ee2866ac9c4b86570b09fbf374b3ada	588	MobiDBLite	mobidb-lite	consensus disorder prediction	180	200	-	T	04-03-2021
g10181.t1_WM09.24	6ee2866ac9c4b86570b09fbf374b3ada	588	MobiDBLite	mobidb-lite	consensus disorder prediction	1	373	-	T	04-03-2021
g10181.t1_WM09.24	6ee2866ac9c4b86570b09fbf374b3ada	588	SUPERFAMILY	SSF58038	SNARE fusion complex	362	434	3.27e-09	T	04-03-2021
g10181.t1_WM09.24	6ee2866ac9c4b86570b09fbf374b3ada	588	Gene3D	G3DSA:1.20.5.110	-	369	437	4.3e-13	T	04-03-2021
g8095.t1_WM09.24	cd8839883707bb2fa95c617ddf509d9f	334	Gene3D	G3DSA:3.40.50.720	-	19	329	3.2e-23	T	04-03-2021
g8095.t1_WM09.24	cd8839883707bb2fa95c617ddf509d9f	334	PANTHER	PTHR47534	-	1	333	2.1e-112	T	04-03-2021
g8095.t1_WM09.24	cd8839883707bb2fa95c617ddf509d9f	334	SUPERFAMILY	SSF51735	NAD(P)-binding Rossmann-fold domains	20	259	2.32e-18	T	04-03-2021	IPR036291	NAD(P)-binding domain superfamily
g8095.t1_WM09.24	cd8839883707bb2fa95c617ddf509d9f	334	Pfam	PF00106	short chain dehydrogenase	23	146	7.6e-08	T	04-03-2021	IPR002347	Short-chain dehydrogenase/reductase SDR
g8095.t1_WM09.24	cd8839883707bb2fa95c617ddf509d9f	334	Coils	Coil	Coil	53	73	-	T	04-03-2021
g2373.t1_WM09.24	8a0d034bb1674b49ffbc4cdc1f9acc02	518	MobiDBLite	mobidb-lite	consensus disorder prediction	39	72	-	T	04-03-2021
g2373.t1_WM09.24	8a0d034bb1674b49ffbc4cdc1f9acc02	518	SUPERFAMILY	SSF56112	Protein kinase-like (PK-like)	90	363	2e-22	T	04-03-2021	IPR011009	Protein kinase-like domain superfamily
g2373.t1_WM09.24	8a0d034bb1674b49ffbc4cdc1f9acc02	518	Pfam	PF01636	Phosphotransferase enzyme family	124	362	1.5e-15	T	04-03-2021	IPR002575	Aminoglycoside phosphotransferase
g2373.t1_WM09.24	8a0d034bb1674b49ffbc4cdc1f9acc02	518	PANTHER	PTHR21310	-	78	476	8.8e-43	T	04-03-2021
g3839.t1_WM09.24	8673ca0a0d8936d4d402cae98f2ea87f	1197	MobiDBLite	mobidb-lite	consensus disorder prediction	34	69	-	T	04-03-2021
g3839.t1_WM09.24	8673ca0a0d8936d4d402cae98f2ea87f	1197	SMART	SM00382	AAA_5	600	748	1.8e-06	T	04-03-2021	IPR003593	AAA+ ATPase domain
g3839.t1_WM09.24	8673ca0a0d8936d4d402cae98f2ea87f	1197	SMART	SM00382	AAA_5	948	1093	1.6e-08	T	04-03-2021	IPR003593	AAA+ ATPase domain
g3839.t1_WM09.24	8673ca0a0d8936d4d402cae98f2ea87f	1197	Gene3D	G3DSA:3.40.50.300	-	901	1090	4.8e-41	T	04-03-2021
g3839.t1_WM09.24	8673ca0a0d8936d4d402cae98f2ea87f	1197	Gene3D	G3DSA:3.40.50.300	-	551	744	2.8e-41	T	04-03-2021
g3839.t1_WM09.24	8673ca0a0d8936d4d402cae98f2ea87f	1197	SUPERFAMILY	SSF52540	P-loop containing nucleoside triphosphate hydrolases	912	1137	5.4e-24	T	04-03-2021	IPR027417	P-loop containing nucleoside triphosphate hydrolase
g3839.t1_WM09.24	8673ca0a0d8936d4d402cae98f2ea87f	1197	MobiDBLite	mobidb-lite	consensus disorder prediction	77	101	-	T	04-03-2021
g3839.t1_WM09.24	8673ca0a0d8936d4d402cae98f2ea87f	1197	MobiDBLite	mobidb-lite	consensus disorder prediction	133	241	-	T	04-03-2021
g3839.t1_WM09.24	8673ca0a0d8936d4d402cae98f2ea87f	1197	Pfam	PF00004	ATPase family associated with various cellular activities (AAA)	953	1089	4e-16	T	04-03-2021	IPR003959	ATPase, AAA-type, core
g3839.t1_WM09.24	8673ca0a0d8936d4d402cae98f2ea87f	1197	Pfam	PF00004	ATPase family associated with various cellular activities (AAA)	606	721	1.5e-10	T	04-03-2021	IPR003959	ATPase, AAA-type, core
g3839.t1_WM09.24	8673ca0a0d8936d4d402cae98f2ea87f	1197	MobiDBLite	mobidb-lite	consensus disorder prediction	305	330	-	T	04-03-2021
g3839.t1_WM09.24	8673ca0a0d8936d4d402cae98f2ea87f	1197	MobiDBLite	mobidb-lite	consensus disorder prediction	528	554	-	T	04-03-2021
g3839.t1_WM09.24	8673ca0a0d8936d4d402cae98f2ea87f	1197	SUPERFAMILY	SSF52540	P-loop containing nucleoside triphosphate hydrolases	564	813	9.53e-27	T	04-03-2021	IPR027417	P-loop containing nucleoside triphosphate hydrolase
g3839.t1_WM09.24	8673ca0a0d8936d4d402cae98f2ea87f	1197	MobiDBLite	mobidb-lite	consensus disorder prediction	277	304	-	T	04-03-2021
g3839.t1_WM09.24	8673ca0a0d8936d4d402cae98f2ea87f	1197	PANTHER	PTHR10887	DNA2/NAM7 HELICASE FAMILY	891	1165	4.5e-140	T	04-03-2021
g3839.t1_WM09.24	8673ca0a0d8936d4d402cae98f2ea87f	1197	CDD	cd00009	AAA	568	739	8.57416e-10	T	04-03-2021
g3839.t1_WM09.24	8673ca0a0d8936d4d402cae98f2ea87f	1197	PANTHER	PTHR10887:SF368	-	891	1165	4.5e-140	T	04-03-2021
g3839.t1_WM09.24	8673ca0a0d8936d4d402cae98f2ea87f	1197	Pfam	PF17866	AAA lid domain	773	821	3.1e-11	T	04-03-2021	IPR041627	CbbX, AAA lid domain
g3839.t1_WM09.24	8673ca0a0d8936d4d402cae98f2ea87f	1197	PANTHER	PTHR10887:SF368	-	493	814	4.5e-140	T	04-03-2021
g3839.t1_WM09.24	8673ca0a0d8936d4d402cae98f2ea87f	1197	Coils	Coil	Coil	178	256	-	T	04-03-2021
g3839.t1_WM09.24	8673ca0a0d8936d4d402cae98f2ea87f	1197	MobiDBLite	mobidb-lite	consensus disorder prediction	853	867	-	T	04-03-2021
g3839.t1_WM09.24	8673ca0a0d8936d4d402cae98f2ea87f	1197	MobiDBLite	mobidb-lite	consensus disorder prediction	847	877	-	T	04-03-2021
g3839.t1_WM09.24	8673ca0a0d8936d4d402cae98f2ea87f	1197	PANTHER	PTHR10887:SF368	-	302	415	4.5e-140	T	04-03-2021
g3839.t1_WM09.24	8673ca0a0d8936d4d402cae98f2ea87f	1197	Gene3D	G3DSA:1.10.8.60	-	748	833	9.2e-16	T	04-03-2021
g3839.t1_WM09.24	8673ca0a0d8936d4d402cae98f2ea87f	1197	PANTHER	PTHR10887	DNA2/NAM7 HELICASE FAMILY	493	814	4.5e-140	T	04-03-2021
g3839.t1_WM09.24	8673ca0a0d8936d4d402cae98f2ea87f	1197	CDD	cd00009	AAA	918	1091	2.50594e-10	T	04-03-2021
g3839.t1_WM09.24	8673ca0a0d8936d4d402cae98f2ea87f	1197	PRINTS	PR00819	CbxX/CfqX superfamily signature	1078	1097	2.5e-28	T	04-03-2021	IPR000641	CbxX/CfxQ
g3839.t1_WM09.24	8673ca0a0d8936d4d402cae98f2ea87f	1197	PRINTS	PR00819	CbxX/CfqX superfamily signature	913	927	2.5e-28	T	04-03-2021	IPR000641	CbxX/CfxQ
g3839.t1_WM09.24	8673ca0a0d8936d4d402cae98f2ea87f	1197	PRINTS	PR00819	CbxX/CfqX superfamily signature	989	1003	2.5e-28	T	04-03-2021	IPR000641	CbxX/CfxQ
g3839.t1_WM09.24	8673ca0a0d8936d4d402cae98f2ea87f	1197	PRINTS	PR00819	CbxX/CfqX superfamily signature	951	966	2.5e-28	T	04-03-2021	IPR000641	CbxX/CfxQ
g3839.t1_WM09.24	8673ca0a0d8936d4d402cae98f2ea87f	1197	PRINTS	PR00819	CbxX/CfqX superfamily signature	1061	1078	2.5e-28	T	04-03-2021	IPR000641	CbxX/CfxQ
g3839.t1_WM09.24	8673ca0a0d8936d4d402cae98f2ea87f	1197	PRINTS	PR00819	CbxX/CfqX superfamily signature	1003	1022	2.5e-28	T	04-03-2021	IPR000641	CbxX/CfxQ
g3839.t1_WM09.24	8673ca0a0d8936d4d402cae98f2ea87f	1197	PANTHER	PTHR10887	DNA2/NAM7 HELICASE FAMILY	302	415	4.5e-140	T	04-03-2021
g3839.t1_WM09.24	8673ca0a0d8936d4d402cae98f2ea87f	1197	Coils	Coil	Coil	269	289	-	T	04-03-2021
g3839.t1_WM09.24	8673ca0a0d8936d4d402cae98f2ea87f	1197	MobiDBLite	mobidb-lite	consensus disorder prediction	1	346	-	T	04-03-2021
g1032.t1_WM09.24	3c1dbad1012fbc298dc5399e12befff0	145	Pfam	PF12796	Ankyrin repeats (3 copies)	53	119	2.9e-06	T	04-03-2021	IPR020683	Ankyrin repeat-containing domain
g1032.t1_WM09.24	3c1dbad1012fbc298dc5399e12befff0	145	SMART	SM00248	ANK_2a	12	41	560	T	04-03-2021	IPR002110	Ankyrin repeat
g1032.t1_WM09.24	3c1dbad1012fbc298dc5399e12befff0	145	SMART	SM00248	ANK_2a	104	136	4300	T	04-03-2021	IPR002110	Ankyrin repeat
g1032.t1_WM09.24	3c1dbad1012fbc298dc5399e12befff0	145	SMART	SM00248	ANK_2a	71	100	0.078	T	04-03-2021	IPR002110	Ankyrin repeat
g1032.t1_WM09.24	3c1dbad1012fbc298dc5399e12befff0	145	ProSiteProfiles	PS50297	Ankyrin repeat region circular profile.	1	113	17.131	T	04-03-2021	IPR020683	Ankyrin repeat-containing domain
g1032.t1_WM09.24	3c1dbad1012fbc298dc5399e12befff0	145	ProSiteProfiles	PS50088	Ankyrin repeat profile.	71	103	8.763	T	04-03-2021	IPR002110	Ankyrin repeat
g1032.t1_WM09.24	3c1dbad1012fbc298dc5399e12befff0	145	Gene3D	G3DSA:1.25.40.20	-	1	133	1.1e-19	T	04-03-2021	IPR036770	Ankyrin repeat-containing domain superfamily
g1032.t1_WM09.24	3c1dbad1012fbc298dc5399e12befff0	145	PANTHER	PTHR24193	ANKYRIN REPEAT PROTEIN	56	118	3.1e-14	T	04-03-2021
g1032.t1_WM09.24	3c1dbad1012fbc298dc5399e12befff0	145	SUPERFAMILY	SSF48403	Ankyrin repeat	4	119	2.19e-19	T	04-03-2021	IPR036770	Ankyrin repeat-containing domain superfamily
g6350.t1_WM09.24	aed40d3038c942f0497a9d547ef5094c	635	Pfam	PF01544	CorA-like Mg2+ transporter protein	385	482	8.1e-11	T	04-03-2021
g6350.t1_WM09.24	aed40d3038c942f0497a9d547ef5094c	635	SUPERFAMILY	SSF144083	Magnesium transport protein CorA, transmembrane region	421	476	6.54e-11	T	04-03-2021
g6350.t1_WM09.24	aed40d3038c942f0497a9d547ef5094c	635	Gene3D	G3DSA:1.20.58.340	Magnesium transport protein CorA	411	490	5e-08	T	04-03-2021
g7603.t1_WM09.24	5c05dc3ca7be5baa6f9a122cf50a5fec	169	PANTHER	PTHR46411	-	1	145	3.4e-46	T	04-03-2021
g7603.t1_WM09.24	5c05dc3ca7be5baa6f9a122cf50a5fec	169	Coils	Coil	Coil	135	155	-	T	04-03-2021
g7603.t1_WM09.24	5c05dc3ca7be5baa6f9a122cf50a5fec	169	PANTHER	PTHR46411:SF2	-	1	145	3.4e-46	T	04-03-2021
g7603.t1_WM09.24	5c05dc3ca7be5baa6f9a122cf50a5fec	169	SUPERFAMILY	SSF52540	P-loop containing nucleoside triphosphate hydrolases	4	106	1.73e-10	T	04-03-2021	IPR027417	P-loop containing nucleoside triphosphate hydrolase
g7603.t1_WM09.24	5c05dc3ca7be5baa6f9a122cf50a5fec	169	Gene3D	G3DSA:3.40.50.300	-	1	67	2.4e-06	T	04-03-2021
g7603.t1_WM09.24	5c05dc3ca7be5baa6f9a122cf50a5fec	169	MobiDBLite	mobidb-lite	consensus disorder prediction	126	145	-	T	04-03-2021
g3690.t1_WM09.24	892bf31243dec2ca19ddcbdb70ad1e68	235	SUPERFAMILY	SSF47616	GST C-terminal domain-like	102	232	7.24e-22	T	04-03-2021	IPR036282	Glutathione S-transferase, C-terminal domain superfamily
g3690.t1_WM09.24	892bf31243dec2ca19ddcbdb70ad1e68	235	Pfam	PF02798	Glutathione S-transferase, N-terminal domain	6	95	6.9e-05	T	04-03-2021	IPR004045	Glutathione S-transferase, N-terminal
g3690.t1_WM09.24	892bf31243dec2ca19ddcbdb70ad1e68	235	ProSiteProfiles	PS50405	Soluble glutathione S-transferase C-terminal domain profile.	107	235	18.38	T	04-03-2021	IPR010987	Glutathione S-transferase, C-terminal-like
g3690.t1_WM09.24	892bf31243dec2ca19ddcbdb70ad1e68	235	PANTHER	PTHR44051	-	8	231	3.9e-30	T	04-03-2021
g3690.t1_WM09.24	892bf31243dec2ca19ddcbdb70ad1e68	235	SFLD	SFLDS00019	Glutathione Transferase (cytosolic)	51	218	8.9e-27	T	04-03-2021	IPR040079	Glutathione Transferase family
g3690.t1_WM09.24	892bf31243dec2ca19ddcbdb70ad1e68	235	Gene3D	G3DSA:1.20.1050.10	-	105	219	8.1e-48	T	04-03-2021
g3690.t1_WM09.24	892bf31243dec2ca19ddcbdb70ad1e68	235	Pfam	PF00043	Glutathione S-transferase, C-terminal domain	159	218	3e-07	T	04-03-2021	IPR004046	Glutathione S-transferase, C-terminal
g3690.t1_WM09.24	892bf31243dec2ca19ddcbdb70ad1e68	235	SUPERFAMILY	SSF52833	Thioredoxin-like	22	124	2.54e-10	T	04-03-2021	IPR036249	Thioredoxin-like superfamily
g3690.t1_WM09.24	892bf31243dec2ca19ddcbdb70ad1e68	235	CDD	cd03057	GST_N_Beta	7	99	3.7781e-20	T	04-03-2021
g3690.t1_WM09.24	892bf31243dec2ca19ddcbdb70ad1e68	235	Gene3D	G3DSA:3.40.30.10	Glutaredoxin	9	227	8.1e-48	T	04-03-2021	IPR036249	Thioredoxin-like superfamily
g3690.t1_WM09.24	892bf31243dec2ca19ddcbdb70ad1e68	235	PANTHER	PTHR44051:SF10	GLUTATHIONE S-TRANSFERASE GSTA	8	231	3.9e-30	T	04-03-2021
g3690.t1_WM09.24	892bf31243dec2ca19ddcbdb70ad1e68	235	SFLD	SFLDG00358	Main (cytGST)	51	218	8.9e-27	T	04-03-2021
g3690.t1_WM09.24	892bf31243dec2ca19ddcbdb70ad1e68	235	ProSiteProfiles	PS50404	Soluble glutathione S-transferase N-terminal domain profile.	4	102	11.499	T	04-03-2021	IPR004045	Glutathione S-transferase, N-terminal
g7561.t1_WM09.24	41211310ec7518dc0b8983dc77706313	423	Gene3D	G3DSA:2.130.10.10	-	1	142	3.6e-15	T	04-03-2021	IPR015943	WD40/YVTN repeat-like-containing domain superfamily
g7561.t1_WM09.24	41211310ec7518dc0b8983dc77706313	423	SMART	SM00320	WD40_4	326	421	0.74	T	04-03-2021	IPR001680	WD40 repeat
g7561.t1_WM09.24	41211310ec7518dc0b8983dc77706313	423	SMART	SM00320	WD40_4	214	253	9.2	T	04-03-2021	IPR001680	WD40 repeat
g7561.t1_WM09.24	41211310ec7518dc0b8983dc77706313	423	SMART	SM00320	WD40_4	6	45	7.5e-06	T	04-03-2021	IPR001680	WD40 repeat
g7561.t1_WM09.24	41211310ec7518dc0b8983dc77706313	423	SMART	SM00320	WD40_4	285	323	1.5	T	04-03-2021	IPR001680	WD40 repeat
g7561.t1_WM09.24	41211310ec7518dc0b8983dc77706313	423	SMART	SM00320	WD40_4	48	86	160	T	04-03-2021	IPR001680	WD40 repeat
g7561.t1_WM09.24	41211310ec7518dc0b8983dc77706313	423	Pfam	PF00400	WD domain, G-beta repeat	8	45	0.031	T	04-03-2021	IPR001680	WD40 repeat
g7561.t1_WM09.24	41211310ec7518dc0b8983dc77706313	423	Pfam	PF00400	WD domain, G-beta repeat	404	421	0.044	T	04-03-2021	IPR001680	WD40 repeat
g7561.t1_WM09.24	41211310ec7518dc0b8983dc77706313	423	PANTHER	PTHR19854:SF1	GUANINE NUCLEOTIDE-BINDING PROTEIN SUBUNIT BETA-LIKE PROTEIN 1	7	423	6.7e-80	T	04-03-2021
g7561.t1_WM09.24	41211310ec7518dc0b8983dc77706313	423	ProSitePatterns	PS00678	Trp-Asp (WD) repeats signature.	408	422	-	T	04-03-2021	IPR019775	WD40 repeat, conserved site
g7561.t1_WM09.24	41211310ec7518dc0b8983dc77706313	423	PANTHER	PTHR19854	TRANSDUCIN BETA-LIKE 3	7	423	6.7e-80	T	04-03-2021
g7561.t1_WM09.24	41211310ec7518dc0b8983dc77706313	423	ProSiteProfiles	PS50082	Trp-Asp (WD) repeats profile.	408	423	9.506	T	04-03-2021	IPR001680	WD40 repeat
g7561.t1_WM09.24	41211310ec7518dc0b8983dc77706313	423	MobiDBLite	mobidb-lite	consensus disorder prediction	283	299	-	T	04-03-2021
g7561.t1_WM09.24	41211310ec7518dc0b8983dc77706313	423	ProSiteProfiles	PS50082	Trp-Asp (WD) repeats profile.	13	46	12.113	T	04-03-2021	IPR001680	WD40 repeat
g7561.t1_WM09.24	41211310ec7518dc0b8983dc77706313	423	MobiDBLite	mobidb-lite	consensus disorder prediction	252	299	-	T	04-03-2021
g7561.t1_WM09.24	41211310ec7518dc0b8983dc77706313	423	Gene3D	G3DSA:2.130.10.10	-	155	423	3.1e-19	T	04-03-2021	IPR015943	WD40/YVTN repeat-like-containing domain superfamily
g7561.t1_WM09.24	41211310ec7518dc0b8983dc77706313	423	MobiDBLite	mobidb-lite	consensus disorder prediction	356	377	-	T	04-03-2021
g7561.t1_WM09.24	41211310ec7518dc0b8983dc77706313	423	ProSiteProfiles	PS50294	Trp-Asp (WD) repeats circular profile.	13	95	13.87	T	04-03-2021	IPR017986	WD40-repeat-containing domain
g7561.t1_WM09.24	41211310ec7518dc0b8983dc77706313	423	ProSitePatterns	PS00678	Trp-Asp (WD) repeats signature.	32	46	-	T	04-03-2021	IPR019775	WD40 repeat, conserved site
g7561.t1_WM09.24	41211310ec7518dc0b8983dc77706313	423	SUPERFAMILY	SSF50978	WD40 repeat-like	6	422	4.03e-30	T	04-03-2021	IPR036322	WD40-repeat-containing domain superfamily
g4140.t1_WM09.24	a43e0ad3651684f9b22dc816a8d38065	468	CDD	cd00118	LysM	202	235	0.00671113	T	04-03-2021	IPR018392	LysM domain
g4140.t1_WM09.24	a43e0ad3651684f9b22dc816a8d38065	468	PANTHER	PTHR47700	-	17	468	2.5e-104	T	04-03-2021
g4140.t1_WM09.24	a43e0ad3651684f9b22dc816a8d38065	468	SUPERFAMILY	SSF54106	LysM domain	267	316	9.68e-07	T	04-03-2021
g4140.t1_WM09.24	a43e0ad3651684f9b22dc816a8d38065	468	SUPERFAMILY	SSF51445	(Trans)glycosidases	408	458	8.43e-07	T	04-03-2021	IPR017853	Glycoside hydrolase superfamily
g4140.t1_WM09.24	a43e0ad3651684f9b22dc816a8d38065	468	SMART	SM00257	LysM_2	268	316	9.8e-05	T	04-03-2021	IPR018392	LysM domain
g4140.t1_WM09.24	a43e0ad3651684f9b22dc816a8d38065	468	Gene3D	G3DSA:3.20.20.80	Glycosidases	396	468	1.2e-07	T	04-03-2021
g4140.t1_WM09.24	a43e0ad3651684f9b22dc816a8d38065	468	Gene3D	G3DSA:3.10.350.10	-	266	316	3.1e-11	T	04-03-2021	IPR036779	LysM domain superfamily
g4140.t1_WM09.24	a43e0ad3651684f9b22dc816a8d38065	468	Gene3D	G3DSA:3.10.350.10	-	200	249	2.5e-05	T	04-03-2021	IPR036779	LysM domain superfamily
g4140.t1_WM09.24	a43e0ad3651684f9b22dc816a8d38065	468	PANTHER	PTHR47700:SF2	-	17	468	2.5e-104	T	04-03-2021
g4140.t1_WM09.24	a43e0ad3651684f9b22dc816a8d38065	468	CDD	cd00035	ChtBD1	356	395	4.45983e-05	T	04-03-2021
g4140.t1_WM09.24	a43e0ad3651684f9b22dc816a8d38065	468	ProSiteProfiles	PS51782	LysM domain profile.	199	248	10.092	T	04-03-2021	IPR018392	LysM domain
g4140.t1_WM09.24	a43e0ad3651684f9b22dc816a8d38065	468	ProSiteProfiles	PS51782	LysM domain profile.	267	315	10.709	T	04-03-2021	IPR018392	LysM domain
g4140.t1_WM09.24	a43e0ad3651684f9b22dc816a8d38065	468	CDD	cd00118	LysM	269	302	0.000101583	T	04-03-2021	IPR018392	LysM domain
g4140.t1_WM09.24	a43e0ad3651684f9b22dc816a8d38065	468	Pfam	PF01476	LysM domain	269	315	0.00046	T	04-03-2021	IPR018392	LysM domain
g4140.t1_WM09.24	a43e0ad3651684f9b22dc816a8d38065	468	Gene3D	G3DSA:3.30.60.10	-	352	395	1.8e-05	T	04-03-2021	IPR036861	Endochitinase-like superfamily
g4140.t1_WM09.24	a43e0ad3651684f9b22dc816a8d38065	468	SUPERFAMILY	SSF57016	Plant lectins/antimicrobial peptides	355	379	4.06e-06	T	04-03-2021	IPR036861	Endochitinase-like superfamily
g7342.t1_WM09.24	940da2ab57cbad8e8b309c17e220854b	741	CDD	cd00306	Peptidases_S8_S53	480	673	4.99273e-19	T	04-03-2021
g7342.t1_WM09.24	940da2ab57cbad8e8b309c17e220854b	741	Gene3D	G3DSA:3.40.50.200	-	454	696	7.1e-33	T	04-03-2021	IPR036852	Peptidase S8/S53 domain superfamily
g7342.t1_WM09.24	940da2ab57cbad8e8b309c17e220854b	741	ProSiteProfiles	PS51892	Serine proteases, subtilase domain profile.	442	741	10.733	T	04-03-2021
g7342.t1_WM09.24	940da2ab57cbad8e8b309c17e220854b	741	Pfam	PF00082	Subtilase family	500	682	9.9e-15	T	04-03-2021	IPR000209	Peptidase S8/S53 domain
g7342.t1_WM09.24	940da2ab57cbad8e8b309c17e220854b	741	SUPERFAMILY	SSF52743	Subtilisin-like	456	681	1.18e-32	T	04-03-2021	IPR036852	Peptidase S8/S53 domain superfamily
g7342.t1_WM09.24	940da2ab57cbad8e8b309c17e220854b	741	PANTHER	PTHR43399	-	497	673	1.7e-25	T	04-03-2021
g7342.t1_WM09.24	940da2ab57cbad8e8b309c17e220854b	741	ProSitePatterns	PS00138	Serine proteases, subtilase family, serine active site.	657	667	-	T	04-03-2021	IPR023828	Peptidase S8, subtilisin, Ser-active site
g2186.t1_WM09.24	54a4847731877c88c90bc04b9d14196a	640	PANTHER	PTHR40626	-	23	638	2.9e-242	T	04-03-2021
g2186.t1_WM09.24	54a4847731877c88c90bc04b9d14196a	640	MobiDBLite	mobidb-lite	consensus disorder prediction	237	257	-	T	04-03-2021
g2186.t1_WM09.24	54a4847731877c88c90bc04b9d14196a	640	CDD	cd12148	fungal_TF_MHR	97	220	0.000109142	T	04-03-2021
g2186.t1_WM09.24	54a4847731877c88c90bc04b9d14196a	640	Pfam	PF04082	Fungal specific transcription factor domain	106	410	7.5e-69	T	04-03-2021	IPR007219	Transcription factor domain, fungi
g2186.t1_WM09.24	54a4847731877c88c90bc04b9d14196a	640	MobiDBLite	mobidb-lite	consensus disorder prediction	231	257	-	T	04-03-2021
g2186.t1_WM09.24	54a4847731877c88c90bc04b9d14196a	640	PANTHER	PTHR40626:SF11	ZINC FINGER PROTEIN YPR022C	23	638	2.9e-242	T	04-03-2021
g2059.t1_WM09.24	070b0584c6f756682e3fc8f4572ba558	1394	Pfam	PF00732	GMC oxidoreductase	129	424	1.4e-10	T	04-03-2021	IPR000172	Glucose-methanol-choline oxidoreductase, N-terminal
g2059.t1_WM09.24	070b0584c6f756682e3fc8f4572ba558	1394	Gene3D	G3DSA:3.50.50.60	-	584	693	6.7e-20	T	04-03-2021	IPR036188	FAD/NAD(P)-binding domain superfamily
g2059.t1_WM09.24	070b0584c6f756682e3fc8f4572ba558	1394	PANTHER	PTHR47470	-	115	1367	0	T	04-03-2021
g2059.t1_WM09.24	070b0584c6f756682e3fc8f4572ba558	1394	Pfam	PF05199	GMC oxidoreductase	618	684	3e-07	T	04-03-2021	IPR007867	Glucose-methanol-choline oxidoreductase, C-terminal
g2059.t1_WM09.24	070b0584c6f756682e3fc8f4572ba558	1394	MobiDBLite	mobidb-lite	consensus disorder prediction	1	69	-	T	04-03-2021
g2059.t1_WM09.24	070b0584c6f756682e3fc8f4572ba558	1394	SUPERFAMILY	SSF53474	alpha/beta-Hydrolases	989	1368	1.64e-15	T	04-03-2021	IPR029058	Alpha/Beta hydrolase fold
g2059.t1_WM09.24	070b0584c6f756682e3fc8f4572ba558	1394	SUPERFAMILY	SSF51905	FAD/NAD(P)-binding domain	117	692	2.43e-32	T	04-03-2021	IPR036188	FAD/NAD(P)-binding domain superfamily
g2059.t1_WM09.24	070b0584c6f756682e3fc8f4572ba558	1394	MobiDBLite	mobidb-lite	consensus disorder prediction	46	62	-	T	04-03-2021
g2059.t1_WM09.24	070b0584c6f756682e3fc8f4572ba558	1394	Gene3D	G3DSA:3.50.50.60	-	127	296	7.7e-27	T	04-03-2021	IPR036188	FAD/NAD(P)-binding domain superfamily
g2059.t1_WM09.24	070b0584c6f756682e3fc8f4572ba558	1394	Gene3D	G3DSA:3.50.50.60	-	304	506	4.2e-21	T	04-03-2021	IPR036188	FAD/NAD(P)-binding domain superfamily
g3838.t1_WM09.24	0b542df592c6ee959615deb1bd7ec75c	357	Gene3D	G3DSA:3.60.21.10	-	13	250	2.4e-71	T	04-03-2021	IPR029052	Metallo-dependent phosphatase-like
g3838.t1_WM09.24	0b542df592c6ee959615deb1bd7ec75c	357	PANTHER	PTHR12905	SPERM PROTEIN HOMOLOG	25	303	1.2e-79	T	04-03-2021
g3838.t1_WM09.24	0b542df592c6ee959615deb1bd7ec75c	357	CDD	cd07379	MPP_239FB	55	243	1.7092e-44	T	04-03-2021
g3838.t1_WM09.24	0b542df592c6ee959615deb1bd7ec75c	357	SUPERFAMILY	SSF56300	Metallo-dependent phosphatases	55	270	2.37e-23	T	04-03-2021
g3838.t1_WM09.24	0b542df592c6ee959615deb1bd7ec75c	357	Pfam	PF00149	Calcineurin-like phosphoesterase	70	236	3.9e-09	T	04-03-2021	IPR004843	Calcineurin-like phosphoesterase domain, ApaH type
g3274.t1_WM09.24	8c69629e717efa15903870c1d52b873f	818	MobiDBLite	mobidb-lite	consensus disorder prediction	616	648	-	T	04-03-2021
g3274.t1_WM09.24	8c69629e717efa15903870c1d52b873f	818	MobiDBLite	mobidb-lite	consensus disorder prediction	770	793	-	T	04-03-2021
g3274.t1_WM09.24	8c69629e717efa15903870c1d52b873f	818	MobiDBLite	mobidb-lite	consensus disorder prediction	587	604	-	T	04-03-2021
g3274.t1_WM09.24	8c69629e717efa15903870c1d52b873f	818	MobiDBLite	mobidb-lite	consensus disorder prediction	79	200	-	T	04-03-2021
g3274.t1_WM09.24	8c69629e717efa15903870c1d52b873f	818	MobiDBLite	mobidb-lite	consensus disorder prediction	706	721	-	T	04-03-2021
g3274.t1_WM09.24	8c69629e717efa15903870c1d52b873f	818	MobiDBLite	mobidb-lite	consensus disorder prediction	159	183	-	T	04-03-2021
g3274.t1_WM09.24	8c69629e717efa15903870c1d52b873f	818	MobiDBLite	mobidb-lite	consensus disorder prediction	541	560	-	T	04-03-2021
g3274.t1_WM09.24	8c69629e717efa15903870c1d52b873f	818	MobiDBLite	mobidb-lite	consensus disorder prediction	514	529	-	T	04-03-2021
g3274.t1_WM09.24	8c69629e717efa15903870c1d52b873f	818	MobiDBLite	mobidb-lite	consensus disorder prediction	79	116	-	T	04-03-2021
g3274.t1_WM09.24	8c69629e717efa15903870c1d52b873f	818	MobiDBLite	mobidb-lite	consensus disorder prediction	506	757	-	T	04-03-2021
g3274.t1_WM09.24	8c69629e717efa15903870c1d52b873f	818	MobiDBLite	mobidb-lite	consensus disorder prediction	566	584	-	T	04-03-2021
g3274.t1_WM09.24	8c69629e717efa15903870c1d52b873f	818	MobiDBLite	mobidb-lite	consensus disorder prediction	309	328	-	T	04-03-2021
g3274.t1_WM09.24	8c69629e717efa15903870c1d52b873f	818	MobiDBLite	mobidb-lite	consensus disorder prediction	301	369	-	T	04-03-2021
g3274.t1_WM09.24	8c69629e717efa15903870c1d52b873f	818	MobiDBLite	mobidb-lite	consensus disorder prediction	683	697	-	T	04-03-2021
g7439.t1_WM09.24	400e5542117c155c6fd98e253e3c2efb	407	Pfam	PF01636	Phosphotransferase enzyme family	102	304	2.5e-14	T	04-03-2021	IPR002575	Aminoglycoside phosphotransferase
g7439.t1_WM09.24	400e5542117c155c6fd98e253e3c2efb	407	SUPERFAMILY	SSF56112	Protein kinase-like (PK-like)	41	305	4.13e-20	T	04-03-2021	IPR011009	Protein kinase-like domain superfamily
g7439.t1_WM09.24	400e5542117c155c6fd98e253e3c2efb	407	PANTHER	PTHR21310	-	48	385	3.7e-42	T	04-03-2021
g5425.t1_WM09.24	c4f98066e2305ead8da683142738bcd5	93	SUPERFAMILY	SSF161084	MAPEG domain-like	4	87	3.92e-16	T	04-03-2021	IPR023352	Membrane associated eicosanoid/glutathione metabolism-like domain superfamily
g5425.t1_WM09.24	c4f98066e2305ead8da683142738bcd5	93	Pfam	PF01124	MAPEG family	3	88	6.6e-13	T	04-03-2021	IPR001129	Membrane-associated, eicosanoid/glutathione metabolism (MAPEG) protein
g5425.t1_WM09.24	c4f98066e2305ead8da683142738bcd5	93	Gene3D	G3DSA:1.20.120.550	-	1	89	4.8e-15	T	04-03-2021	IPR023352	Membrane associated eicosanoid/glutathione metabolism-like domain superfamily
g5425.t1_WM09.24	c4f98066e2305ead8da683142738bcd5	93	PANTHER	PTHR35371	-	2	91	6e-25	T	04-03-2021
g9835.t1_WM09.24	f896c36cd156003d6b458b0b85c611d4	614	Pfam	PF02212	Dynamin GTPase effector domain	527	602	4.5e-24	T	04-03-2021	IPR003130	Dynamin GTPase effector
g9835.t1_WM09.24	f896c36cd156003d6b458b0b85c611d4	614	PRINTS	PR00195	Dynamin signature	122	140	2.9e-36	T	04-03-2021	IPR022812	Dynamin superfamily
g9835.t1_WM09.24	f896c36cd156003d6b458b0b85c611d4	614	PRINTS	PR00195	Dynamin signature	164	183	2.9e-36	T	04-03-2021	IPR022812	Dynamin superfamily
g9835.t1_WM09.24	f896c36cd156003d6b458b0b85c611d4	614	PRINTS	PR00195	Dynamin signature	72	89	2.9e-36	T	04-03-2021	IPR022812	Dynamin superfamily
g9835.t1_WM09.24	f896c36cd156003d6b458b0b85c611d4	614	PRINTS	PR00195	Dynamin signature	141	157	2.9e-36	T	04-03-2021	IPR022812	Dynamin superfamily
g9835.t1_WM09.24	f896c36cd156003d6b458b0b85c611d4	614	ProSiteProfiles	PS51718	Dynamin-type guanine nucleotide-binding (G) domain profile.	1	240	44.449	T	04-03-2021	IPR030381	Dynamin-type guanine nucleotide-binding (G) domain
g9835.t1_WM09.24	f896c36cd156003d6b458b0b85c611d4	614	Pfam	PF01031	Dynamin central region	162	446	1.1e-101	T	04-03-2021	IPR000375	Dynamin central domain
g9835.t1_WM09.24	f896c36cd156003d6b458b0b85c611d4	614	SMART	SM00053	dynamin_3	5	191	2.2e-66	T	04-03-2021	IPR001401	Dynamin, GTPase domain
g9835.t1_WM09.24	f896c36cd156003d6b458b0b85c611d4	614	SUPERFAMILY	SSF52540	P-loop containing nucleoside triphosphate hydrolases	22	247	1.01e-58	T	04-03-2021	IPR027417	P-loop containing nucleoside triphosphate hydrolase
g9835.t1_WM09.24	f896c36cd156003d6b458b0b85c611d4	614	MobiDBLite	mobidb-lite	consensus disorder prediction	461	487	-	T	04-03-2021
g9835.t1_WM09.24	f896c36cd156003d6b458b0b85c611d4	614	PANTHER	PTHR11566	DYNAMIN	16	602	0	T	04-03-2021	IPR022812	Dynamin superfamily
g9835.t1_WM09.24	f896c36cd156003d6b458b0b85c611d4	614	Gene3D	G3DSA:1.20.120.1240	-	267	460	4.1e-59	T	04-03-2021
g9835.t1_WM09.24	f896c36cd156003d6b458b0b85c611d4	614	Gene3D	G3DSA:1.20.120.1240	-	512	598	1.2e-21	T	04-03-2021
g9835.t1_WM09.24	f896c36cd156003d6b458b0b85c611d4	614	PANTHER	PTHR11566:SF133	VACUOLAR PROTEIN SORTING-ASSOCIATED PROTEIN 1	16	602	0	T	04-03-2021
g9835.t1_WM09.24	f896c36cd156003d6b458b0b85c611d4	614	Pfam	PF00350	Dynamin family	20	153	1.1e-33	T	04-03-2021	IPR022812	Dynamin superfamily
g9835.t1_WM09.24	f896c36cd156003d6b458b0b85c611d4	614	Gene3D	G3DSA:3.40.50.300	-	10	259	1.2e-87	T	04-03-2021
g9835.t1_WM09.24	f896c36cd156003d6b458b0b85c611d4	614	ProSiteProfiles	PS51388	GED domain profile.	532	614	19.419	T	04-03-2021	IPR020850	GTPase effector domain
g9835.t1_WM09.24	f896c36cd156003d6b458b0b85c611d4	614	SMART	SM00302	GED_2	527	606	3.1e-19	T	04-03-2021	IPR003130	Dynamin GTPase effector
g9835.t1_WM09.24	f896c36cd156003d6b458b0b85c611d4	614	CDD	cd08771	DLP_1	24	240	1.02021e-109	T	04-03-2021	IPR001401	Dynamin, GTPase domain
g8337.t1_WM09.24	711f2dedb26fa859220e0619ab3264a9	260	CDD	cd00118	LysM	222	260	3.67452e-09	T	04-03-2021	IPR018392	LysM domain
g8337.t1_WM09.24	711f2dedb26fa859220e0619ab3264a9	260	SUPERFAMILY	SSF54106	LysM domain	220	251	9.55e-07	T	04-03-2021
g8337.t1_WM09.24	711f2dedb26fa859220e0619ab3264a9	260	CDD	cd00118	LysM	148	192	7.88066e-12	T	04-03-2021	IPR018392	LysM domain
g8337.t1_WM09.24	711f2dedb26fa859220e0619ab3264a9	260	MobiDBLite	mobidb-lite	consensus disorder prediction	90	134	-	T	04-03-2021
g8337.t1_WM09.24	711f2dedb26fa859220e0619ab3264a9	260	ProSiteProfiles	PS51782	LysM domain profile.	148	194	14.332	T	04-03-2021	IPR018392	LysM domain
g8337.t1_WM09.24	711f2dedb26fa859220e0619ab3264a9	260	CDD	cd00118	LysM	42	80	4.1522e-06	T	04-03-2021	IPR018392	LysM domain
g8337.t1_WM09.24	711f2dedb26fa859220e0619ab3264a9	260	ProSiteProfiles	PS51782	LysM domain profile.	221	260	10.302	T	04-03-2021	IPR018392	LysM domain
g8337.t1_WM09.24	711f2dedb26fa859220e0619ab3264a9	260	PANTHER	PTHR34997:SF5	-	6	259	1.7e-80	T	04-03-2021
g8337.t1_WM09.24	711f2dedb26fa859220e0619ab3264a9	260	PANTHER	PTHR34997	-	6	259	1.7e-80	T	04-03-2021
g8337.t1_WM09.24	711f2dedb26fa859220e0619ab3264a9	260	ProSiteProfiles	PS51782	LysM domain profile.	36	80	13.267	T	04-03-2021	IPR018392	LysM domain
g8337.t1_WM09.24	711f2dedb26fa859220e0619ab3264a9	260	SUPERFAMILY	SSF54106	LysM domain	146	195	1.96e-10	T	04-03-2021
g8337.t1_WM09.24	711f2dedb26fa859220e0619ab3264a9	260	Pfam	PF01476	LysM domain	42	77	1.1e-05	T	04-03-2021	IPR018392	LysM domain
g8337.t1_WM09.24	711f2dedb26fa859220e0619ab3264a9	260	Pfam	PF01476	LysM domain	150	187	6.1e-07	T	04-03-2021	IPR018392	LysM domain
g8337.t1_WM09.24	711f2dedb26fa859220e0619ab3264a9	260	Pfam	PF01476	LysM domain	223	253	4.2e-06	T	04-03-2021	IPR018392	LysM domain
g8337.t1_WM09.24	711f2dedb26fa859220e0619ab3264a9	260	SMART	SM00257	LysM_2	37	81	0.29	T	04-03-2021	IPR018392	LysM domain
g8337.t1_WM09.24	711f2dedb26fa859220e0619ab3264a9	260	SMART	SM00257	LysM_2	149	195	3.2e-07	T	04-03-2021	IPR018392	LysM domain
g8337.t1_WM09.24	711f2dedb26fa859220e0619ab3264a9	260	SMART	SM00257	LysM_2	222	255	0.43	T	04-03-2021	IPR018392	LysM domain
g8337.t1_WM09.24	711f2dedb26fa859220e0619ab3264a9	260	SUPERFAMILY	SSF54106	LysM domain	38	80	1.57e-05	T	04-03-2021
g8337.t1_WM09.24	711f2dedb26fa859220e0619ab3264a9	260	Gene3D	G3DSA:3.10.350.10	-	34	81	1.7e-14	T	04-03-2021	IPR036779	LysM domain superfamily
g8337.t1_WM09.24	711f2dedb26fa859220e0619ab3264a9	260	Gene3D	G3DSA:3.10.350.10	-	145	195	1.2e-17	T	04-03-2021	IPR036779	LysM domain superfamily
g8337.t1_WM09.24	711f2dedb26fa859220e0619ab3264a9	260	Gene3D	G3DSA:3.10.350.10	-	219	260	4.1e-11	T	04-03-2021	IPR036779	LysM domain superfamily
g6369.t1_WM09.24	fd01b5e62d9e781b21dca29dc41fddb4	298	PANTHER	PTHR11802	SERINE PROTEASE FAMILY S10 SERINE CARBOXYPEPTIDASE	1	234	1.2e-48	T	04-03-2021	IPR001563	Peptidase S10, serine carboxypeptidase
g6369.t1_WM09.24	fd01b5e62d9e781b21dca29dc41fddb4	298	ProSitePatterns	PS00560	Serine carboxypeptidases, histidine active site.	194	211	-	T	04-03-2021	IPR033124	Serine carboxypeptidases, histidine active site
g6369.t1_WM09.24	fd01b5e62d9e781b21dca29dc41fddb4	298	Pfam	PF00450	Serine carboxypeptidase	49	223	6.9e-23	T	04-03-2021	IPR001563	Peptidase S10, serine carboxypeptidase
g6369.t1_WM09.24	fd01b5e62d9e781b21dca29dc41fddb4	298	SUPERFAMILY	SSF53474	alpha/beta-Hydrolases	23	228	5.65e-32	T	04-03-2021	IPR029058	Alpha/Beta hydrolase fold
g6369.t1_WM09.24	fd01b5e62d9e781b21dca29dc41fddb4	298	Gene3D	G3DSA:1.10.287.410	-	10	58	1.4e-29	T	04-03-2021
g6369.t1_WM09.24	fd01b5e62d9e781b21dca29dc41fddb4	298	Gene3D	G3DSA:3.40.50.1820	-	60	219	1.4e-29	T	04-03-2021	IPR029058	Alpha/Beta hydrolase fold
g6369.t1_WM09.24	fd01b5e62d9e781b21dca29dc41fddb4	298	PANTHER	PTHR11802:SF189	-	1	234	1.2e-48	T	04-03-2021
g8005.t1_WM09.24	cb468651fc6b81c91e46004989e76684	632	Pfam	PF00172	Fungal Zn(2)-Cys(6) binuclear cluster domain	16	51	1.4e-07	T	04-03-2021	IPR001138	Zn(2)-C6 fungal-type DNA-binding domain
g8005.t1_WM09.24	cb468651fc6b81c91e46004989e76684	632	Gene3D	G3DSA:4.10.240.10	-	15	103	1.5e-11	T	04-03-2021	IPR036864	Zn(2)-C6 fungal-type DNA-binding domain superfamily
g8005.t1_WM09.24	cb468651fc6b81c91e46004989e76684	632	MobiDBLite	mobidb-lite	consensus disorder prediction	85	114	-	T	04-03-2021
g8005.t1_WM09.24	cb468651fc6b81c91e46004989e76684	632	ProSitePatterns	PS00463	Zn(2)-C6 fungal-type DNA-binding domain signature.	16	45	-	T	04-03-2021	IPR001138	Zn(2)-C6 fungal-type DNA-binding domain
g8005.t1_WM09.24	cb468651fc6b81c91e46004989e76684	632	Pfam	PF04082	Fungal specific transcription factor domain	214	399	7.8e-17	T	04-03-2021	IPR007219	Transcription factor domain, fungi
g8005.t1_WM09.24	cb468651fc6b81c91e46004989e76684	632	SMART	SM00906	Fungal_trans_2	330	404	9.2e-09	T	04-03-2021	IPR007219	Transcription factor domain, fungi
g8005.t1_WM09.24	cb468651fc6b81c91e46004989e76684	632	PANTHER	PTHR31001	UNCHARACTERIZED TRANSCRIPTIONAL REGULATORY PROTEIN	6	525	2.5e-124	T	04-03-2021
g8005.t1_WM09.24	cb468651fc6b81c91e46004989e76684	632	CDD	cd00067	GAL4	12	48	1.98095e-10	T	04-03-2021	IPR001138	Zn(2)-C6 fungal-type DNA-binding domain
g8005.t1_WM09.24	cb468651fc6b81c91e46004989e76684	632	Coils	Coil	Coil	66	86	-	T	04-03-2021
g8005.t1_WM09.24	cb468651fc6b81c91e46004989e76684	632	CDD	cd12148	fungal_TF_MHR	204	541	6.50667e-51	T	04-03-2021
g8005.t1_WM09.24	cb468651fc6b81c91e46004989e76684	632	SMART	SM00066	gal4_2	11	56	6.4e-10	T	04-03-2021	IPR001138	Zn(2)-C6 fungal-type DNA-binding domain
g8005.t1_WM09.24	cb468651fc6b81c91e46004989e76684	632	SUPERFAMILY	SSF57701	Zn2/Cys6 DNA-binding domain	6	51	1.07e-08	T	04-03-2021	IPR036864	Zn(2)-C6 fungal-type DNA-binding domain superfamily
g8005.t1_WM09.24	cb468651fc6b81c91e46004989e76684	632	PANTHER	PTHR31001:SF49	-	6	525	2.5e-124	T	04-03-2021
g8005.t1_WM09.24	cb468651fc6b81c91e46004989e76684	632	ProSiteProfiles	PS50048	Zn(2)-C6 fungal-type DNA-binding domain profile.	16	47	11.107	T	04-03-2021	IPR001138	Zn(2)-C6 fungal-type DNA-binding domain
g2785.t1_WM09.24	6125f2517b4c85426cff85552739cf19	717	PANTHER	PTHR47424	-	188	679	9.8e-49	T	04-03-2021
g2785.t1_WM09.24	6125f2517b4c85426cff85552739cf19	717	PANTHER	PTHR47424:SF4	-	188	679	9.8e-49	T	04-03-2021
g2785.t1_WM09.24	6125f2517b4c85426cff85552739cf19	717	MobiDBLite	mobidb-lite	consensus disorder prediction	38	52	-	T	04-03-2021
g2785.t1_WM09.24	6125f2517b4c85426cff85552739cf19	717	SMART	SM00906	Fungal_trans_2	299	380	1.2e-09	T	04-03-2021	IPR007219	Transcription factor domain, fungi
g2785.t1_WM09.24	6125f2517b4c85426cff85552739cf19	717	MobiDBLite	mobidb-lite	consensus disorder prediction	33	67	-	T	04-03-2021
g2785.t1_WM09.24	6125f2517b4c85426cff85552739cf19	717	CDD	cd12148	fungal_TF_MHR	196	638	1.42701e-36	T	04-03-2021
g2785.t1_WM09.24	6125f2517b4c85426cff85552739cf19	717	Pfam	PF04082	Fungal specific transcription factor domain	275	418	3.7e-13	T	04-03-2021	IPR007219	Transcription factor domain, fungi
g5367.t1_WM09.24	796024d2e37aa45914da1072a3704e88	289	Coils	Coil	Coil	288	289	-	T	04-03-2021
g5367.t1_WM09.24	796024d2e37aa45914da1072a3704e88	289	SUPERFAMILY	SSF56112	Protein kinase-like (PK-like)	152	284	1.46e-06	T	04-03-2021	IPR011009	Protein kinase-like domain superfamily
g156.t1_WM09.24	6697a4520f0b085aa7c0a1e5a558bb78	467	Pfam	PF08016	Polycystin cation channel	123	327	1.4e-05	T	04-03-2021	IPR013122	Polycystin cation channel, PKD1/PKD2
g156.t1_WM09.24	6697a4520f0b085aa7c0a1e5a558bb78	467	PANTHER	PTHR10582	TRANSIENT RECEPTOR POTENTIAL ION CHANNEL PROTEIN	33	433	1.5e-59	T	04-03-2021	IPR024862	Transient receptor potential cation channel subfamily V
g156.t1_WM09.24	6697a4520f0b085aa7c0a1e5a558bb78	467	PANTHER	PTHR10582:SF2	INACTIVE	33	433	1.5e-59	T	04-03-2021
g837.t1_WM09.24	9207dc1bab3c04a34862d78c696cce9d	663	PANTHER	PTHR33112	-	126	634	3e-112	T	04-03-2021
g837.t1_WM09.24	9207dc1bab3c04a34862d78c696cce9d	663	PANTHER	PTHR33112:SF6	-	126	634	3e-112	T	04-03-2021
g837.t1_WM09.24	9207dc1bab3c04a34862d78c696cce9d	663	Pfam	PF06985	Heterokaryon incompatibility protein (HET)	183	340	7.7e-26	T	04-03-2021	IPR010730	Heterokaryon incompatibility
g5904.t1_WM09.24	61904cca2e721a71cfe79e7f4bedbd87	646	PANTHER	PTHR24359	SERINE/THREONINE-PROTEIN KINASE SBK1	302	539	1.1e-39	T	04-03-2021
g5904.t1_WM09.24	61904cca2e721a71cfe79e7f4bedbd87	646	Gene3D	G3DSA:1.10.510.10	Transferase(Phosphotransferase) domain 1	435	585	1.1e-16	T	04-03-2021
g5904.t1_WM09.24	61904cca2e721a71cfe79e7f4bedbd87	646	SUPERFAMILY	SSF56112	Protein kinase-like (PK-like)	276	527	3.53e-29	T	04-03-2021	IPR011009	Protein kinase-like domain superfamily
g5904.t1_WM09.24	61904cca2e721a71cfe79e7f4bedbd87	646	Pfam	PF00069	Protein kinase domain	442	524	5.2e-12	T	04-03-2021	IPR000719	Protein kinase domain
g5904.t1_WM09.24	61904cca2e721a71cfe79e7f4bedbd87	646	Gene3D	G3DSA:1.10.510.10	Transferase(Phosphotransferase) domain 1	274	399	4e-06	T	04-03-2021
g5904.t1_WM09.24	61904cca2e721a71cfe79e7f4bedbd87	646	PANTHER	PTHR24359:SF1	INHIBITOR OF NUCLEAR FACTOR KAPPA-B KINASE EPSILON SUBUNIT HOMOLOG 1	302	539	1.1e-39	T	04-03-2021
g5904.t1_WM09.24	61904cca2e721a71cfe79e7f4bedbd87	646	ProSiteProfiles	PS50011	Protein kinase domain profile.	267	603	19.552	T	04-03-2021	IPR000719	Protein kinase domain
g5904.t1_WM09.24	61904cca2e721a71cfe79e7f4bedbd87	646	MobiDBLite	mobidb-lite	consensus disorder prediction	43	67	-	T	04-03-2021
g5904.t1_WM09.24	61904cca2e721a71cfe79e7f4bedbd87	646	SMART	SM00220	serkin_6	269	603	3.6e-07	T	04-03-2021	IPR000719	Protein kinase domain
g1463.t1_WM09.24	9a5c7cc4ddb58a5dc015442799e6feb4	440	CDD	cd00198	vWFA	46	176	3.1946e-14	T	04-03-2021
g1463.t1_WM09.24	9a5c7cc4ddb58a5dc015442799e6feb4	440	Pfam	PF00092	von Willebrand factor type A domain	46	208	2.9e-11	T	04-03-2021	IPR002035	von Willebrand factor, type A
g1463.t1_WM09.24	9a5c7cc4ddb58a5dc015442799e6feb4	440	MobiDBLite	mobidb-lite	consensus disorder prediction	344	370	-	T	04-03-2021
g1463.t1_WM09.24	9a5c7cc4ddb58a5dc015442799e6feb4	440	SMART	SM00327	VWA_4	43	215	4.3e-05	T	04-03-2021	IPR002035	von Willebrand factor, type A
g1463.t1_WM09.24	9a5c7cc4ddb58a5dc015442799e6feb4	440	Gene3D	G3DSA:3.40.50.410	-	40	215	3.3e-25	T	04-03-2021	IPR036465	von Willebrand factor A-like domain superfamily
g1463.t1_WM09.24	9a5c7cc4ddb58a5dc015442799e6feb4	440	SUPERFAMILY	SSF53300	vWA-like	44	211	9.22e-19	T	04-03-2021	IPR036465	von Willebrand factor A-like domain superfamily
g9247.t1_WM09.24	6ec3ea6b18a8519562d3a7920f79d402	297	CDD	cd03386	PAP2_Aur1_like	24	250	1.87138e-27	T	04-03-2021
g9247.t1_WM09.24	6ec3ea6b18a8519562d3a7920f79d402	297	PANTHER	PTHR31310	-	1	276	9.3e-90	T	04-03-2021
g9247.t1_WM09.24	6ec3ea6b18a8519562d3a7920f79d402	297	PANTHER	PTHR31310:SF7	PA-PHOSPHATASE RELATED-FAMILY PROTEIN DDB_G0268928	1	276	9.3e-90	T	04-03-2021
g9247.t1_WM09.24	6ec3ea6b18a8519562d3a7920f79d402	297	Pfam	PF14378	PAP2 superfamily	103	250	3.5e-29	T	04-03-2021	IPR026841	Inositolphosphotransferase Aur1/Ipt1
g9247.t1_WM09.24	6ec3ea6b18a8519562d3a7920f79d402	297	Pfam	PF14378	PAP2 superfamily	27	90	1.9e-09	T	04-03-2021	IPR026841	Inositolphosphotransferase Aur1/Ipt1
g4266.t1_WM09.24	0aea026299f9cd4afaa5a6ba619459b5	1648	Gene3D	G3DSA:2.130.10.10	-	1187	1407	2.9e-06	T	04-03-2021	IPR015943	WD40/YVTN repeat-like-containing domain superfamily
g4266.t1_WM09.24	0aea026299f9cd4afaa5a6ba619459b5	1648	Gene3D	G3DSA:3.40.50.1820	-	128	380	4.8e-17	T	04-03-2021	IPR029058	Alpha/Beta hydrolase fold
g4266.t1_WM09.24	0aea026299f9cd4afaa5a6ba619459b5	1648	SUPERFAMILY	SSF53474	alpha/beta-Hydrolases	123	362	1.64e-21	T	04-03-2021	IPR029058	Alpha/Beta hydrolase fold
g4266.t1_WM09.24	0aea026299f9cd4afaa5a6ba619459b5	1648	Gene3D	G3DSA:2.130.10.10	-	942	1169	3.9e-07	T	04-03-2021	IPR015943	WD40/YVTN repeat-like-containing domain superfamily
g4266.t1_WM09.24	0aea026299f9cd4afaa5a6ba619459b5	1648	Gene3D	G3DSA:3.40.50.300	-	431	601	4.3e-06	T	04-03-2021
g4266.t1_WM09.24	0aea026299f9cd4afaa5a6ba619459b5	1648	SUPERFAMILY	SSF69322	Tricorn protease domain 2	976	1386	6.15e-23	T	04-03-2021
g4266.t1_WM09.24	0aea026299f9cd4afaa5a6ba619459b5	1648	PANTHER	PTHR10039	AMELOGENIN	384	774	2.6e-48	T	04-03-2021
g4266.t1_WM09.24	0aea026299f9cd4afaa5a6ba619459b5	1648	SUPERFAMILY	SSF52540	P-loop containing nucleoside triphosphate hydrolases	434	670	7.21e-06	T	04-03-2021	IPR027417	P-loop containing nucleoside triphosphate hydrolase
g4266.t1_WM09.24	0aea026299f9cd4afaa5a6ba619459b5	1648	MobiDBLite	mobidb-lite	consensus disorder prediction	16	64	-	T	04-03-2021
g4266.t1_WM09.24	0aea026299f9cd4afaa5a6ba619459b5	1648	Pfam	PF05057	Putative serine esterase (DUF676)	131	259	0.00024	T	04-03-2021	IPR007751	Domain of unknown function DUF676, lipase-like
g380.t1_WM09.24	6894bdbdde033ef6c59a92ecfd3e81fe	1921	MobiDBLite	mobidb-lite	consensus disorder prediction	1899	1921	-	T	04-03-2021
g380.t1_WM09.24	6894bdbdde033ef6c59a92ecfd3e81fe	1921	PRINTS	PR01415	Ankyrin repeat signature	1568	1582	6.1e-07	T	04-03-2021	IPR002110	Ankyrin repeat
g380.t1_WM09.24	6894bdbdde033ef6c59a92ecfd3e81fe	1921	PRINTS	PR01415	Ankyrin repeat signature	1487	1502	6.1e-07	T	04-03-2021	IPR002110	Ankyrin repeat
g380.t1_WM09.24	6894bdbdde033ef6c59a92ecfd3e81fe	1921	ProSiteProfiles	PS50088	Ankyrin repeat profile.	581	616	13.224	T	04-03-2021	IPR002110	Ankyrin repeat
g380.t1_WM09.24	6894bdbdde033ef6c59a92ecfd3e81fe	1921	Gene3D	G3DSA:1.25.40.20	-	1452	1630	1.8e-34	T	04-03-2021	IPR036770	Ankyrin repeat-containing domain superfamily
g380.t1_WM09.24	6894bdbdde033ef6c59a92ecfd3e81fe	1921	ProSiteProfiles	PS50088	Ankyrin repeat profile.	1486	1518	14.052	T	04-03-2021	IPR002110	Ankyrin repeat
g380.t1_WM09.24	6894bdbdde033ef6c59a92ecfd3e81fe	1921	MobiDBLite	mobidb-lite	consensus disorder prediction	1904	1921	-	T	04-03-2021
g380.t1_WM09.24	6894bdbdde033ef6c59a92ecfd3e81fe	1921	Pfam	PF12796	Ankyrin repeats (3 copies)	1149	1235	3.3e-11	T	04-03-2021	IPR020683	Ankyrin repeat-containing domain
g380.t1_WM09.24	6894bdbdde033ef6c59a92ecfd3e81fe	1921	Pfam	PF12796	Ankyrin repeats (3 copies)	1491	1583	1.5e-14	T	04-03-2021	IPR020683	Ankyrin repeat-containing domain
g380.t1_WM09.24	6894bdbdde033ef6c59a92ecfd3e81fe	1921	SUPERFAMILY	SSF48403	Ankyrin repeat	1687	1783	1.36e-10	T	04-03-2021	IPR036770	Ankyrin repeat-containing domain superfamily
g380.t1_WM09.24	6894bdbdde033ef6c59a92ecfd3e81fe	1921	Gene3D	G3DSA:1.25.40.20	-	530	627	2.4e-09	T	04-03-2021	IPR036770	Ankyrin repeat-containing domain superfamily
g380.t1_WM09.24	6894bdbdde033ef6c59a92ecfd3e81fe	1921	Pfam	PF13637	Ankyrin repeats (many copies)	730	766	3.3e-06	T	04-03-2021
g380.t1_WM09.24	6894bdbdde033ef6c59a92ecfd3e81fe	1921	Gene3D	G3DSA:1.25.40.20	-	1664	1811	2.7e-12	T	04-03-2021	IPR036770	Ankyrin repeat-containing domain superfamily
g380.t1_WM09.24	6894bdbdde033ef6c59a92ecfd3e81fe	1921	ProSiteProfiles	PS50088	Ankyrin repeat profile.	1212	1234	10.099	T	04-03-2021	IPR002110	Ankyrin repeat
g380.t1_WM09.24	6894bdbdde033ef6c59a92ecfd3e81fe	1921	PANTHER	PTHR24126	-	1142	1263	1.6e-80	T	04-03-2021
g380.t1_WM09.24	6894bdbdde033ef6c59a92ecfd3e81fe	1921	PANTHER	PTHR24126	-	731	786	1.6e-80	T	04-03-2021
g380.t1_WM09.24	6894bdbdde033ef6c59a92ecfd3e81fe	1921	PANTHER	PTHR24126	-	1695	1750	1.6e-80	T	04-03-2021
g380.t1_WM09.24	6894bdbdde033ef6c59a92ecfd3e81fe	1921	PANTHER	PTHR24126	-	951	1117	1.6e-80	T	04-03-2021
g380.t1_WM09.24	6894bdbdde033ef6c59a92ecfd3e81fe	1921	PANTHER	PTHR24126	-	549	721	1.6e-80	T	04-03-2021
g380.t1_WM09.24	6894bdbdde033ef6c59a92ecfd3e81fe	1921	PANTHER	PTHR24126	-	1329	1623	1.6e-80	T	04-03-2021
g380.t1_WM09.24	6894bdbdde033ef6c59a92ecfd3e81fe	1921	SUPERFAMILY	SSF48403	Ankyrin repeat	578	788	4.87e-26	T	04-03-2021	IPR036770	Ankyrin repeat-containing domain superfamily
g380.t1_WM09.24	6894bdbdde033ef6c59a92ecfd3e81fe	1921	ProSiteProfiles	PS50297	Ankyrin repeat region circular profile.	581	1750	64.914	T	04-03-2021	IPR020683	Ankyrin repeat-containing domain
g380.t1_WM09.24	6894bdbdde033ef6c59a92ecfd3e81fe	1921	MobiDBLite	mobidb-lite	consensus disorder prediction	108	135	-	T	04-03-2021
g380.t1_WM09.24	6894bdbdde033ef6c59a92ecfd3e81fe	1921	ProSiteProfiles	PS50088	Ankyrin repeat profile.	731	758	9.217	T	04-03-2021	IPR002110	Ankyrin repeat
g380.t1_WM09.24	6894bdbdde033ef6c59a92ecfd3e81fe	1921	Gene3D	G3DSA:1.25.40.20	-	1129	1274	1.4e-23	T	04-03-2021	IPR036770	Ankyrin repeat-containing domain superfamily
g380.t1_WM09.24	6894bdbdde033ef6c59a92ecfd3e81fe	1921	SUPERFAMILY	SSF48403	Ankyrin repeat	1045	1593	1.29e-48	T	04-03-2021	IPR036770	Ankyrin repeat-containing domain superfamily
g380.t1_WM09.24	6894bdbdde033ef6c59a92ecfd3e81fe	1921	Gene3D	G3DSA:1.25.40.20	-	628	801	1.3e-21	T	04-03-2021	IPR036770	Ankyrin repeat-containing domain superfamily
g380.t1_WM09.24	6894bdbdde033ef6c59a92ecfd3e81fe	1921	Gene3D	G3DSA:1.25.40.20	-	1295	1444	4.3e-06	T	04-03-2021	IPR036770	Ankyrin repeat-containing domain superfamily
g380.t1_WM09.24	6894bdbdde033ef6c59a92ecfd3e81fe	1921	Gene3D	G3DSA:1.25.40.20	-	933	1128	3.6e-14	T	04-03-2021	IPR036770	Ankyrin repeat-containing domain superfamily
g380.t1_WM09.24	6894bdbdde033ef6c59a92ecfd3e81fe	1921	ProSiteProfiles	PS50088	Ankyrin repeat profile.	1552	1584	14.826	T	04-03-2021	IPR002110	Ankyrin repeat
g380.t1_WM09.24	6894bdbdde033ef6c59a92ecfd3e81fe	1921	SMART	SM00248	ANK_2a	1692	1721	100	T	04-03-2021	IPR002110	Ankyrin repeat
g380.t1_WM09.24	6894bdbdde033ef6c59a92ecfd3e81fe	1921	SMART	SM00248	ANK_2a	1486	1515	0.00013	T	04-03-2021	IPR002110	Ankyrin repeat
g380.t1_WM09.24	6894bdbdde033ef6c59a92ecfd3e81fe	1921	SMART	SM00248	ANK_2a	1329	1360	360	T	04-03-2021	IPR002110	Ankyrin repeat
g380.t1_WM09.24	6894bdbdde033ef6c59a92ecfd3e81fe	1921	SMART	SM00248	ANK_2a	684	723	4000	T	04-03-2021	IPR002110	Ankyrin repeat
g380.t1_WM09.24	6894bdbdde033ef6c59a92ecfd3e81fe	1921	SMART	SM00248	ANK_2a	581	613	0.056	T	04-03-2021	IPR002110	Ankyrin repeat
g380.t1_WM09.24	6894bdbdde033ef6c59a92ecfd3e81fe	1921	SMART	SM00248	ANK_2a	1212	1242	0.055	T	04-03-2021	IPR002110	Ankyrin repeat
g380.t1_WM09.24	6894bdbdde033ef6c59a92ecfd3e81fe	1921	SMART	SM00248	ANK_2a	1058	1087	4000	T	04-03-2021	IPR002110	Ankyrin repeat
g380.t1_WM09.24	6894bdbdde033ef6c59a92ecfd3e81fe	1921	SMART	SM00248	ANK_2a	1179	1208	45	T	04-03-2021	IPR002110	Ankyrin repeat
g380.t1_WM09.24	6894bdbdde033ef6c59a92ecfd3e81fe	1921	SMART	SM00248	ANK_2a	1519	1548	14	T	04-03-2021	IPR002110	Ankyrin repeat
g380.t1_WM09.24	6894bdbdde033ef6c59a92ecfd3e81fe	1921	SMART	SM00248	ANK_2a	726	755	12	T	04-03-2021	IPR002110	Ankyrin repeat
g380.t1_WM09.24	6894bdbdde033ef6c59a92ecfd3e81fe	1921	SMART	SM00248	ANK_2a	647	676	430	T	04-03-2021	IPR002110	Ankyrin repeat
g380.t1_WM09.24	6894bdbdde033ef6c59a92ecfd3e81fe	1921	SMART	SM00248	ANK_2a	1552	1581	2.6e-06	T	04-03-2021	IPR002110	Ankyrin repeat
g380.t1_WM09.24	6894bdbdde033ef6c59a92ecfd3e81fe	1921	SMART	SM00248	ANK_2a	1585	1615	220	T	04-03-2021	IPR002110	Ankyrin repeat
g380.t1_WM09.24	6894bdbdde033ef6c59a92ecfd3e81fe	1921	SMART	SM00248	ANK_2a	759	788	15	T	04-03-2021	IPR002110	Ankyrin repeat
g380.t1_WM09.24	6894bdbdde033ef6c59a92ecfd3e81fe	1921	SMART	SM00248	ANK_2a	946	975	780	T	04-03-2021	IPR002110	Ankyrin repeat
g380.t1_WM09.24	6894bdbdde033ef6c59a92ecfd3e81fe	1921	SMART	SM00248	ANK_2a	1144	1174	440	T	04-03-2021	IPR002110	Ankyrin repeat
g380.t1_WM09.24	6894bdbdde033ef6c59a92ecfd3e81fe	1921	SMART	SM00248	ANK_2a	1022	1054	2700	T	04-03-2021	IPR002110	Ankyrin repeat
g380.t1_WM09.24	6894bdbdde033ef6c59a92ecfd3e81fe	1921	SMART	SM00248	ANK_2a	1091	1121	1100	T	04-03-2021	IPR002110	Ankyrin repeat
g380.t1_WM09.24	6894bdbdde033ef6c59a92ecfd3e81fe	1921	SMART	SM00248	ANK_2a	1246	1278	3700	T	04-03-2021	IPR002110	Ankyrin repeat
g380.t1_WM09.24	6894bdbdde033ef6c59a92ecfd3e81fe	1921	SMART	SM00248	ANK_2a	1406	1435	470	T	04-03-2021	IPR002110	Ankyrin repeat
g380.t1_WM09.24	6894bdbdde033ef6c59a92ecfd3e81fe	1921	SMART	SM00248	ANK_2a	1725	1754	2.2	T	04-03-2021	IPR002110	Ankyrin repeat
g8668.t1_WM09.24	5ea55604ba7ecc35cc937e37a328f585	247	Pfam	PF00067	Cytochrome P450	35	231	5.2e-22	T	04-03-2021	IPR001128	Cytochrome P450
g8668.t1_WM09.24	5ea55604ba7ecc35cc937e37a328f585	247	PRINTS	PR00463	E-class P450 group I signature	86	107	3.4e-09	T	04-03-2021	IPR002401	Cytochrome P450, E-class, group I
g8668.t1_WM09.24	5ea55604ba7ecc35cc937e37a328f585	247	PRINTS	PR00463	E-class P450 group I signature	175	193	3.4e-09	T	04-03-2021	IPR002401	Cytochrome P450, E-class, group I
g8668.t1_WM09.24	5ea55604ba7ecc35cc937e37a328f585	247	PRINTS	PR00463	E-class P450 group I signature	62	81	3.4e-09	T	04-03-2021	IPR002401	Cytochrome P450, E-class, group I
g8668.t1_WM09.24	5ea55604ba7ecc35cc937e37a328f585	247	Gene3D	G3DSA:1.10.630.10	Cytochrome p450	24	245	5.8e-41	T	04-03-2021	IPR036396	Cytochrome P450 superfamily
g8668.t1_WM09.24	5ea55604ba7ecc35cc937e37a328f585	247	PANTHER	PTHR46300	-	4	240	1e-55	T	04-03-2021
g8668.t1_WM09.24	5ea55604ba7ecc35cc937e37a328f585	247	SUPERFAMILY	SSF48264	Cytochrome P450	35	234	1.22e-31	T	04-03-2021	IPR036396	Cytochrome P450 superfamily
