# Supplementary material for: The genomes of Scedosporium between environmental challenges and opportunism
Source: IMA Fungus. 2023 Dec 4;14:25. doi: 10.1186/s43008-023-00128-3 (PMC10694956; doi:10.1186/s43008-023-00128-3)
Supplement: Supplementary file 9 — Additional file 9. Summary of the different transposons classes predicted in the analyzed Microascaceae genome. For each class/genome, the table shows the number, total length and percentage of base pairs over the length of the entire genomes. [file 43008_2023_128_MOESM9_ESM.xlsx]

## Sheet: Sheet1
Additional File 9: Summary of the different transposons classes predicted in the analyzed Microascaceae genome. For each class/genome, the table shows the number, total length and percentage of base pairs over the length of the entire genomes.
	Total	Retrotransposons												DNA transposons							Others
		SINEs	LINEs							LTRs
			CRE/SLACS	L2/CR1/Rex	R1/LOA/Jockey	R2/R4/NeSL	RTE/Bov-B	L1/CIN4	Unclassified	BEL/Pao	Ty1/Copia	Gypsy/DIRS1	Retroviral	hobo-Activator	Tc1-IS630-Pogo	En-Spm	MuDR-IS905	PiggyBac	Tourist/Harbinger	Other (Mirage,P-element, Transib)	Rolling-circles	Unclassified
Scedosporium apiospermum HDO1	0.0534	22/2830 bp/0.01%	0/0/0%	0/0/0%	0/0/0%	0/0/0%	0/0/0%	0/0/0%	0/0/0%	729/1194794 bp/2.70%	130/102894 bp/0.23%	598/1091342 bp/2.47%	1/558 bp/0%	0/0/0%	23/10933 bp/0.02%	0/0/0%	0/0/0%	0/0/0%	0/0/0%	0/0/0%	3/2571 bp/0.01%	1359/1147268 bp/2.59 %
Scedosporium apiospermum IHEM 14462	0.0263	22/2683 bp/0.01%	0/0/0%	0/0/0%	0/0/0%	0/0/0%	0/0/0%	0/0/0%	1/213 bp/0%	0/0/0%	132/91017 bp/0.21%	445/500405 bp/1.15%	0/0/0%	5/1138 bp/0%	4/886 bp/0%	0/0/0%	0/0/0%	0/0/0%	0/0/0%	0/0/0%	0/0/0%	1144ì/548262 bp/1.26 %
Scedosporium aurantiacum MUT6114	0.0323	56/6032 bp/0.02/%	0/0/0%	0/0/0%	8/2328 bp/0.01%	0/0/0%	0/0/0%	1/118 bp/0%	5/1398 bp/0%	0/0/0%	16/6161 bp/0.02%	1250/718091 bp/1.81%	2/660 bp/0%	0/0 bp/0%	66/29330 bp/0.07%	0/0/0%	0/0/0%	0/0/0%	0/0/0%	0/0/0%	8/2687 bp/0.01%	1580/510832 bp/1.29%
Scedosporium aurantiacum WM 09.24	0.0618	68/8838 bp/0.02%	0/0/0%	0/0/0%	0/0/0%	0/0/0%	0/0/0%	1/675 bp/0%	0/0/0%	0/0/0%	7/1714 bp/0%	427/594369 bp/1.49%	1/324 bp/0%	5/1098 bp/0%	13/7350 bp/0.02%	0/0/0%	0/0/0%	0/0/0%	0/0/0%	0/0/0%	6/9792 bp/0.02%	2510/1793124 bp/4.50%
Scedosporium boydii IHEM 23826	0.0395	22/2529 bp/0.01%	0/0/0%	0/0/0%	0/0/0%	0/0/0%	0/0/0%	0/0/0%	0/0/0%	0/0/0%	96/42970 bp/0.10%	994/1122203 bp/2.59%	3/1334 bp/0%	7/9283 bp/0.02%	167/101980 bp/0.24%	0/0/0%	0/0/0%	0/0/0%	0/0/0%	0/0/0%	4/2319 bp/0.01%	1270/425479 bp/0.98 %
Scedosporium dehoogii 120008799-01/4	0.0306	31/3470 bp/0.01%	0/0/0%	0/0/0%	0/0/0%	0/0/0%	0/0/0%	0/0/0%	2/828 bp/0%	0/0/0%	116/63340 bp/0.15%	541/876249 bp/2.13%	1/324 bp/0%	1/2034 bp/0%	12/6075 bp/0.01%	0/0/0%	0/0/0%	0/0/0%	0/0/0%	0/0/0%	4/6714 bp/0.02%	989/300837 bp/0.73%
Scedosporium minutisporum MUT6113	0.0278	21/2277 bp/0.01%	0/0/0%	0/0/0%	0/0/0%	0/0/0%	0/0/0%	0/0/0%	209/60270 bp/0.14%	6/596 bp/0%	6/1337 bp/0%	352/178189 bp/0.42%	0/0/0%	2/1413 bp/0%	256/89191 bp/0.21%	0/0/0%	0/0/0%	0/0/0%	0/0/0%	0/0/0%	7/4381 bp/0.01%	3294/784522 bp/1.85%
Scedosporium sp. IMV 00882	0.0265	31/3439 bp/0.01%	0/0/0%	0/0/0%	0/0/0%	0/0/0%	0/0/0%	0/0/0%	2/843 bp/0%	0/0/0%	171/81695 bp/0.20%	408/543476 bp/1.33%	11/5583 bp/0.01%	2/1653 bp/0%	21/11613 bp/0.03%	0/0/0%	0/0/0%	0/0/0%	0/0/0%	0/0/0%	3/2697 bp/0.01%	1368/435648 bp/1.06%
Lomentospora prolificans JHH-5317	0.0412	0/0/0%	0/0/0%	0/0/0%	0/0/0%	0/0/0%	0/0/0%	0/0/0%	36/50399 bp/0.13%	0/0/0%	37/90679 bp/0.24%	640/883626 bp/2.35%	1/324 bp/0%	0/0/0%	64/29928 bp/0.08%	0/0/0%	0/0/0%	0/0/0%	0/0/0%	0/0/0%	2/1353 bp/0%	952/349625 bp/0.93%
Scopulariopsis brevicaulis LF580	0.0189	0/0/0%	26/9213 bp/0.03%	0/0/0%	0/0/0%	0/0/0%	0/0/0%	0/0/0%	20/27297 bp/0.08%	0/0/0%	7/6274 bp/0.02%	325/196610 bp/0.58%	2/672 bp/0%	1/285 bp/0%	85/40640 bp/0.12%	0/0/0%	0/0/0%	0/0/0%	0/0/0%	0/0/0%	6/6584 bp/0.02%	1241/348559 bp/1.03%
