# Supplementary material for: The genomes of Scedosporium between environmental challenges and opportunism
Source: IMA Fungus. 2023 Dec 4;14:25. doi: 10.1186/s43008-023-00128-3 (PMC10694956; doi:10.1186/s43008-023-00128-3)
Supplement: Supplementary file 12 — Additional file 12. Genes interested by Orthologous (ancestral) and strain-specific (recent) transposon insertions. The N0 sheet contains genes with insertions that are orthologous for all Microascaceae, while N1 refers to orthologous insertions in the genus Scedosporium. The remainder of the sheets contains genes with strain-specific insertions. The annotations of each gene, as obtained with InterproScan, are also reported. [file 43008_2023_128_MOESM12_ESM.xlsx]

## Sheet: Legend
Additional File 12: Genes interested by Orthologous (ancestral) and strain-specific (recent) transposon insertions. The N0 sheet contains genes with insertions that are orthologous for all Microascaceae, while N1 refers to orthologous insertions in the genus Scedosporium. The remainder of the sheets contains genes with strain-specific insertions. The annotations of each gene, as obtained with Int…

## Sheet: N0
Protein accession	Sequence MD5 digest	Sequence length	Analysis	Signature accession	Signature description	Start location	Stop location	Score	Status	Date	InterPro annotations – accession	InterPro annotations – description
g9064.t1_apio.hdo	70c0847169ba18299025f9c4f295ae20	543	MobiDBLite	mobidb-lite	consensus disorder prediction	419	454	-	T	18-03-2022	-	-
g9064.t1_apio.hdo	70c0847169ba18299025f9c4f295ae20	543	PANTHER	PTHR23236	EUKARYOTIC TRANSLATION INITIATION FACTOR 4B/4H	78	521	1.4e-33	T	18-03-2022	-	-
g9064.t1_apio.hdo	70c0847169ba18299025f9c4f295ae20	543	MobiDBLite	mobidb-lite	consensus disorder prediction	100	159	-	T	18-03-2022	-	-
g9064.t1_apio.hdo	70c0847169ba18299025f9c4f295ae20	543	MobiDBLite	mobidb-lite	consensus disorder prediction	58	91	-	T	18-03-2022	-	-
g9064.t1_apio.hdo	70c0847169ba18299025f9c4f295ae20	543	MobiDBLite	mobidb-lite	consensus disorder prediction	471	543	-	T	18-03-2022	-	-
g9064.t1_apio.hdo	70c0847169ba18299025f9c4f295ae20	543	SUPERFAMILY	SSF54928	RNA-binding domain, RBD	307	424	8.08e-15	T	18-03-2022	IPR035979	RNA-binding domain superfamily	GO:0003676
g9064.t1_apio.hdo	70c0847169ba18299025f9c4f295ae20	543	SUPERFAMILY	SSF54928	RNA-binding domain, RBD	266	326	2.64e-08	T	18-03-2022	IPR035979	RNA-binding domain superfamily	GO:0003676
g9064.t1_apio.hdo	70c0847169ba18299025f9c4f295ae20	543	MobiDBLite	mobidb-lite	consensus disorder prediction	1	187	-	T	18-03-2022	-	-
g9064.t1_apio.hdo	70c0847169ba18299025f9c4f295ae20	543	MobiDBLite	mobidb-lite	consensus disorder prediction	173	187	-	T	18-03-2022	-	-
g9064.t1_apio.hdo	70c0847169ba18299025f9c4f295ae20	543	SMART	SM00360	rrm1_1	194	298	0.14	T	18-03-2022	IPR000504	RNA recognition motif domain	GO:0003723
g9064.t1_apio.hdo	70c0847169ba18299025f9c4f295ae20	543	SMART	SM00360	rrm1_1	311	411	2.9e-08	T	18-03-2022	IPR000504	RNA recognition motif domain	GO:0003723
g9064.t1_apio.hdo	70c0847169ba18299025f9c4f295ae20	543	MobiDBLite	mobidb-lite	consensus disorder prediction	419	455	-	T	18-03-2022	-	-
g9064.t1_apio.hdo	70c0847169ba18299025f9c4f295ae20	543	CDD	cd12669	RRM1_Nop12p_like	193	303	1.15504e-38	T	18-03-2022	IPR034777	Nop12, RNA recognition motif 1	-
g9064.t1_apio.hdo	70c0847169ba18299025f9c4f295ae20	543	PANTHER	PTHR23236:SF25	RNA-BINDING PROTEIN 34	78	521	1.4e-33	T	18-03-2022	-	-
g9064.t1_apio.hdo	70c0847169ba18299025f9c4f295ae20	543	Pfam	PF00076	RNA recognition motif. (a.k.a. RRM, RBD, or RNP domain)	347	400	2.6e-08	T	18-03-2022	IPR000504	RNA recognition motif domain	GO:0003723
g9064.t1_apio.hdo	70c0847169ba18299025f9c4f295ae20	543	Gene3D	G3DMUT6114:3.30.70.330	-	101	299	6.2e-08	T	18-03-2022	IPR012677	Nucleotide-binding alpha-beta plait domain superfamily	-
g9064.t1_apio.hdo	70c0847169ba18299025f9c4f295ae20	543	MobiDBLite	mobidb-lite	consensus disorder prediction	513	532	-	T	18-03-2022	-	-
g9064.t1_apio.hdo	70c0847169ba18299025f9c4f295ae20	543	Gene3D	G3DMUT6114:3.30.70.330	-	305	419	1.1e-15	T	18-03-2022	IPR012677	Nucleotide-binding alpha-beta plait domain superfamily	-
g9157.t1_apio.hdo	7c7ec3b21c8942a109b5384cc26f9dd4	187	Pfam	PF00383	Cytidine and deoxycytidylate deaminase zinc-binding region	39	139	1.8e-06	T	18-03-2022	IPR002125	Cytidine and deoxycytidylate deaminase domain	-
g9157.t1_apio.hdo	7c7ec3b21c8942a109b5384cc26f9dd4	187	SUPERFAMILY	SSF53927	Cytidine deaminase-like	30	172	4.7e-35	T	18-03-2022	IPR016193	Cytidine deaminase-like	GO:0003824
g9157.t1_apio.hdo	7c7ec3b21c8942a109b5384cc26f9dd4	187	TIGRFAM	TIGR01354	cyt_deam_tetra: cytidine deaminase	36	171	2.1e-36	T	18-03-2022	IPR006262	Cytidine deaminase, homotetrameric	GO:0004126|GO:0008270|GO:0009972
g9157.t1_apio.hdo	7c7ec3b21c8942a109b5384cc26f9dd4	187	PANTHER	PTHR11644	CYTIDINE DEAMINASE	27	176	5.5e-42	T	18-03-2022	-	-
g9157.t1_apio.hdo	7c7ec3b21c8942a109b5384cc26f9dd4	187	Gene3D	G3DMUT6114:3.40.140.10	Cytidine Deaminase, domain 2	16	173	2.5e-48	T	18-03-2022	-	-
g9157.t1_apio.hdo	7c7ec3b21c8942a109b5384cc26f9dd4	187	CDD	cd01283	cytidine_deaminase	38	160	1.02108e-32	T	18-03-2022	-	-
g1118.t1_apio.hdo	6fd69712951aabf4f3b357b4b48f417d	365	Pfam	PF02668	Taurine catabolism dioxygenase TauD, TfdA family	74	347	5.8e-61	T	18-03-2022	IPR003819	TauD/TfdA-like domain	GO:0016491
g1118.t1_apio.hdo	6fd69712951aabf4f3b357b4b48f417d	365	PANTHER	PTHR30468	ALPHA-KETOGLUTARATE-DEPENDENT SULFONATE DIOXYGENASE	20	361	3.4e-148	T	18-03-2022	-	-
g1118.t1_apio.hdo	6fd69712951aabf4f3b357b4b48f417d	365	Gene3D	G3DMUT6114:3.60.130.10	-	61	358	1.4e-86	T	18-03-2022	IPR042098	Taurine dioxygenase TauD-like superfamily	-
g1118.t1_apio.hdo	6fd69712951aabf4f3b357b4b48f417d	365	PANTHER	PTHR30468:SF28	ALPHA-KETOGLUTARATE-DEPENDENT TAURINE DIOXYGENASE (AFU_ORTHOLOGUE AFUA_8G02210)	20	361	3.4e-148	T	18-03-2022	-	-
g1118.t1_apio.hdo	6fd69712951aabf4f3b357b4b48f417d	365	SUPERFAMILY	SSF51197	Clavaminate synthase-like	72	354	1.1e-81	T	18-03-2022	-	-
g8355.t1_apio.hdo	04aaf9283b6b7b845387a14f82ef797d	398	PIRSF	PIRSF001112	Epoxide_hydro	4	395	7.9e-79	T	18-03-2022	IPR016292	Epoxide hydrolase	GO:0033961
g8355.t1_apio.hdo	04aaf9283b6b7b845387a14f82ef797d	398	Pfam	PF06441	Epoxide hydrolase N terminus	17	119	7.8e-30	T	18-03-2022	IPR010497	Epoxide hydrolase, N-terminal	-
g8355.t1_apio.hdo	04aaf9283b6b7b845387a14f82ef797d	398	PRINTS	PR00412	Epoxide hydrolase signature	139	154	1.4e-09	T	18-03-2022	IPR000639	Epoxide hydrolase-like	GO:0003824
g8355.t1_apio.hdo	04aaf9283b6b7b845387a14f82ef797d	398	PRINTS	PR00412	Epoxide hydrolase signature	370	392	1.4e-09	T	18-03-2022	IPR000639	Epoxide hydrolase-like	GO:0003824
g8355.t1_apio.hdo	04aaf9283b6b7b845387a14f82ef797d	398	PRINTS	PR00412	Epoxide hydrolase signature	110	128	1.4e-09	T	18-03-2022	IPR000639	Epoxide hydrolase-like	GO:0003824
g8355.t1_apio.hdo	04aaf9283b6b7b845387a14f82ef797d	398	PRINTS	PR00412	Epoxide hydrolase signature	184	197	1.4e-09	T	18-03-2022	IPR000639	Epoxide hydrolase-like	GO:0003824
g8355.t1_apio.hdo	04aaf9283b6b7b845387a14f82ef797d	398	Gene3D	G3DMUT6114:3.40.50.1820	alpha/beta hydrolase	6	398	6.4e-111	T	18-03-2022	IPR029058	Alpha/Beta hydrolase fold	-
g8355.t1_apio.hdo	04aaf9283b6b7b845387a14f82ef797d	398	SUPERFAMILY	SSF53474	alpha/beta-Hydrolases	26	391	2.24e-71	T	18-03-2022	IPR029058	Alpha/Beta hydrolase fold	-
g8355.t1_apio.hdo	04aaf9283b6b7b845387a14f82ef797d	398	PANTHER	PTHR21661	EPOXIDE HYDROLASE 1-RELATED	10	392	1.1e-95	T	18-03-2022	-	-
g9531.t1_apio.hdo	0f9a1f6fd8584f2af4efa2df8037e668	445	CDD	cd01884	EF_Tu	54	248	2.71519e-144	T	18-03-2022	IPR041709	Elongation factor Tu (EF-Tu), GTP-binding domain	-
g9531.t1_apio.hdo	0f9a1f6fd8584f2af4efa2df8037e668	445	TIGRFAM	TIGR00231	small_GTP: small GTP-binding protein domain	56	194	8.2e-13	T	18-03-2022	IPR005225	Small GTP-binding protein domain	GO:0005525
g9531.t1_apio.hdo	0f9a1f6fd8584f2af4efa2df8037e668	445	Pfam	PF03144	Elongation factor Tu domain 2	270	340	4.2e-16	T	18-03-2022	IPR004161	Translation elongation factor EFTu-like, domain 2	GO:0005525
g9531.t1_apio.hdo	0f9a1f6fd8584f2af4efa2df8037e668	445	Pfam	PF00009	Elongation factor Tu GTP binding domain	53	246	9.8e-55	T	18-03-2022	IPR000795	Translational (tr)-type GTP-binding domain	GO:0003924|GO:0005525
g9531.t1_apio.hdo	0f9a1f6fd8584f2af4efa2df8037e668	445	CDD	cd03697	EFTU_II	256	343	6.04122e-43	T	18-03-2022	IPR033720	Elongation factor Tu, domain 2	-
g9531.t1_apio.hdo	0f9a1f6fd8584f2af4efa2df8037e668	445	PANTHER	PTHR43721	ELONGATION FACTOR TU-RELATED	46	444	1.5e-190	T	18-03-2022	-	-
g9531.t1_apio.hdo	0f9a1f6fd8584f2af4efa2df8037e668	445	Gene3D	G3DMUT6114:2.40.30.10	Translation factors	251	380	8.6e-48	T	18-03-2022	-	-
g9531.t1_apio.hdo	0f9a1f6fd8584f2af4efa2df8037e668	445	PANTHER	PTHR43721:SF22	ELONGATION FACTOR TU, MITOCHONDRIAL	46	444	1.5e-190	T	18-03-2022	-	-
g9531.t1_apio.hdo	0f9a1f6fd8584f2af4efa2df8037e668	445	CDD	cd03707	EFTU_III	346	440	3.58407e-45	T	18-03-2022	-	-
g9531.t1_apio.hdo	0f9a1f6fd8584f2af4efa2df8037e668	445	PRINTS	PR00315	GTP-binding elongation factor signature	137	148	4.5e-23	T	18-03-2022	IPR000795	Translational (tr)-type GTP-binding domain	GO:0003924|GO:0005525
g9531.t1_apio.hdo	0f9a1f6fd8584f2af4efa2df8037e668	445	PRINTS	PR00315	GTP-binding elongation factor signature	121	131	4.5e-23	T	18-03-2022	IPR000795	Translational (tr)-type GTP-binding domain	GO:0003924|GO:0005525
g9531.t1_apio.hdo	0f9a1f6fd8584f2af4efa2df8037e668	445	PRINTS	PR00315	GTP-binding elongation factor signature	101	109	4.5e-23	T	18-03-2022	IPR000795	Translational (tr)-type GTP-binding domain	GO:0003924|GO:0005525
g9531.t1_apio.hdo	0f9a1f6fd8584f2af4efa2df8037e668	445	PRINTS	PR00315	GTP-binding elongation factor signature	57	70	4.5e-23	T	18-03-2022	IPR000795	Translational (tr)-type GTP-binding domain	GO:0003924|GO:0005525
g9531.t1_apio.hdo	0f9a1f6fd8584f2af4efa2df8037e668	445	PRINTS	PR00315	GTP-binding elongation factor signature	174	183	4.5e-23	T	18-03-2022	IPR000795	Translational (tr)-type GTP-binding domain	GO:0003924|GO:0005525
g9531.t1_apio.hdo	0f9a1f6fd8584f2af4efa2df8037e668	445	TIGRFAM	TIGR00485	EF-Tu: translation elongation factor Tu	47	445	1.5e-185	T	18-03-2022	IPR004541	Translation elongation factor EFTu/EF1A, bacterial/organelle	GO:0003746|GO:0005525|GO:0006414
g9531.t1_apio.hdo	0f9a1f6fd8584f2af4efa2df8037e668	445	Gene3D	G3DMUT6114:3.40.50.300	-	45	248	4.7e-75	T	18-03-2022	IPR027417	P-loop containing nucleoside triphosphate hydrolase	-
g9531.t1_apio.hdo	0f9a1f6fd8584f2af4efa2df8037e668	445	Gene3D	G3DMUT6114:2.40.30.10	Translation factors	385	444	3.1e-22	T	18-03-2022	-	-
g9531.t1_apio.hdo	0f9a1f6fd8584f2af4efa2df8037e668	445	SUPERFAMILY	SSF50465	EF-Tu/eEF-1alpha/eIF2-gamma C-terminal domain	348	445	7.77e-28	T	18-03-2022	IPR009001	Translation elongation factor EF1A/initiation factor IF2gamma, C-terminal	-
g9531.t1_apio.hdo	0f9a1f6fd8584f2af4efa2df8037e668	445	Pfam	PF03143	Elongation factor Tu C-terminal domain	345	443	7.9e-31	T	18-03-2022	IPR004160	Translation elongation factor EFTu/EF1A, C-terminal	-
g9531.t1_apio.hdo	0f9a1f6fd8584f2af4efa2df8037e668	445	SUPERFAMILY	SSF52540	P-loop containing nucleoside triphosphate hydrolases	49	264	2.86e-59	T	18-03-2022	IPR027417	P-loop containing nucleoside triphosphate hydrolase	-
g9531.t1_apio.hdo	0f9a1f6fd8584f2af4efa2df8037e668	445	SUPERFAMILY	SSF50447	Translation proteins	251	349	3.33e-26	T	18-03-2022	IPR009000	Translation protein, beta-barrel domain superfamily	-
g9661.t1_apio.hdo	779eafdae49c564f065e2b6ee75613e5	262	MobiDBLite	mobidb-lite	consensus disorder prediction	103	126	-	T	18-03-2022	-	-
g9661.t1_apio.hdo	779eafdae49c564f065e2b6ee75613e5	262	MobiDBLite	mobidb-lite	consensus disorder prediction	91	137	-	T	18-03-2022	-	-
g2625.t1_apio.hdo	4f330a893a5d8920cc8e9ba32423c592	303	SUPERFAMILY	SSF56300	Metallo-dependent phosphatases	28	275	4.71e-21	T	18-03-2022	IPR029052	Metallo-dependent phosphatase-like	-
g2625.t1_apio.hdo	4f330a893a5d8920cc8e9ba32423c592	303	Gene3D	G3DMUT6114:3.60.21.10	-	30	274	4.5e-10	T	18-03-2022	IPR029052	Metallo-dependent phosphatase-like	-
g2625.t1_apio.hdo	4f330a893a5d8920cc8e9ba32423c592	303	Pfam	PF00149	Calcineurin-like phosphoesterase	32	250	1.6e-08	T	18-03-2022	IPR004843	Calcineurin-like phosphoesterase domain, ApaH type	GO:0016787
g2625.t1_apio.hdo	4f330a893a5d8920cc8e9ba32423c592	303	PANTHER	PTHR37844	SER/THR PROTEIN PHOSPHATASE SUPERFAMILY (AFU_ORTHOLOGUE AFUA_1G14840)	26	270	2.5e-61	T	18-03-2022	-	-
g2606.t1_apio.hdo	14b4e82852691f1bfe8b9996f56a4133	410	Pfam	PF00069	Protein kinase domain	55	399	1.1e-17	T	18-03-2022	IPR000719	Protein kinase domain	GO:0004672|GO:0005524|GO:0006468
g2606.t1_apio.hdo	14b4e82852691f1bfe8b9996f56a4133	410	PANTHER	PTHR24058	DUAL SPECIFICITY PROTEIN KINASE	30	397	3.4e-21	T	18-03-2022	-	-
g2606.t1_apio.hdo	14b4e82852691f1bfe8b9996f56a4133	410	SMART	SM00220	serkin_6	55	401	1.7e-11	T	18-03-2022	IPR000719	Protein kinase domain	GO:0004672|GO:0005524|GO:0006468
g2606.t1_apio.hdo	14b4e82852691f1bfe8b9996f56a4133	410	Gene3D	G3DMUT6114:3.30.200.20	Phosphorylase Kinase; domain 1	37	136	5.3e-21	T	18-03-2022	-	-
g2606.t1_apio.hdo	14b4e82852691f1bfe8b9996f56a4133	410	Gene3D	G3DMUT6114:1.10.510.10	Transferase(Phosphotransferase) domain 1	145	405	6.2e-26	T	18-03-2022	-	-
g2606.t1_apio.hdo	14b4e82852691f1bfe8b9996f56a4133	410	SUPERFAMILY	SSF56112	Protein kinase-like (PK-like)	45	401	1.38e-38	T	18-03-2022	IPR011009	Protein kinase-like domain superfamily	-
g2606.t1_apio.hdo	14b4e82852691f1bfe8b9996f56a4133	410	CDD	cd00180	PKc	61	290	1.5057e-19	T	18-03-2022	-	-
g1750.t1_apio.hdo	2e0c9935244777f029684e5fede8b891	246	SUPERFAMILY	SSF55909	Pentein	1	224	8.93e-91	T	18-03-2022	-	-
g1750.t1_apio.hdo	2e0c9935244777f029684e5fede8b891	246	TIGRFAM	TIGR00323	eIF-6: putative translation initiation factor eIF-6	4	224	6.6e-85	T	18-03-2022	IPR002769	Translation initiation factor IF6	GO:0042256|GO:0043022
g1750.t1_apio.hdo	2e0c9935244777f029684e5fede8b891	246	Pfam	PF01912	eIF-6 family	4	203	1.5e-80	T	18-03-2022	IPR002769	Translation initiation factor IF6	GO:0042256|GO:0043022
g1750.t1_apio.hdo	2e0c9935244777f029684e5fede8b891	246	SMART	SM00654	eIF6neu2	3	204	9.8e-130	T	18-03-2022	IPR002769	Translation initiation factor IF6	GO:0042256|GO:0043022
g1750.t1_apio.hdo	2e0c9935244777f029684e5fede8b891	246	CDD	cd00527	IF6	2	222	1.89308e-120	T	18-03-2022	IPR002769	Translation initiation factor IF6	GO:0042256|GO:0043022
g1750.t1_apio.hdo	2e0c9935244777f029684e5fede8b891	246	Gene3D	G3DMUT6114:3.75.10.10	-	1	225	6.5e-117	T	18-03-2022	-	-
g1750.t1_apio.hdo	2e0c9935244777f029684e5fede8b891	246	PIRSF	PIRSF006413	Transl_init_IF-6	1	226	5.3e-93	T	18-03-2022	IPR002769	Translation initiation factor IF6	GO:0042256|GO:0043022
g1750.t1_apio.hdo	2e0c9935244777f029684e5fede8b891	246	PANTHER	PTHR10784	EUKARYOTIC TRANSLATION INITIATION FACTOR 6	1	245	2.7e-122	T	18-03-2022	IPR002769	Translation initiation factor IF6	GO:0042256|GO:0043022
g10364.t1_apio.hdo	4f2b4fa9fde79d19d6c56b148cdd62b7	745	MobiDBLite	mobidb-lite	consensus disorder prediction	522	545	-	T	18-03-2022	-	-
g10364.t1_apio.hdo	4f2b4fa9fde79d19d6c56b148cdd62b7	745	MobiDBLite	mobidb-lite	consensus disorder prediction	508	601	-	T	18-03-2022	-	-
g10364.t1_apio.hdo	4f2b4fa9fde79d19d6c56b148cdd62b7	745	MobiDBLite	mobidb-lite	consensus disorder prediction	550	573	-	T	18-03-2022	-	-
g10364.t1_apio.hdo	4f2b4fa9fde79d19d6c56b148cdd62b7	745	Pfam	PF05285	SDA1	422	738	3e-92	T	18-03-2022	IPR007949	SDA1 domain	-
g10364.t1_apio.hdo	4f2b4fa9fde79d19d6c56b148cdd62b7	745	MobiDBLite	mobidb-lite	consensus disorder prediction	668	745	-	T	18-03-2022	-	-
g10364.t1_apio.hdo	4f2b4fa9fde79d19d6c56b148cdd62b7	745	Pfam	PF08158	NUC130/3NT domain	70	119	2.3e-22	T	18-03-2022	IPR012977	Uncharacterised domain NUC130/133, N-terminal	-
g10364.t1_apio.hdo	4f2b4fa9fde79d19d6c56b148cdd62b7	745	Coils	Coil	Coil	262	282	-	T	18-03-2022	-	-
g10364.t1_apio.hdo	4f2b4fa9fde79d19d6c56b148cdd62b7	745	MobiDBLite	mobidb-lite	consensus disorder prediction	668	706	-	T	18-03-2022	-	-
g10364.t1_apio.hdo	4f2b4fa9fde79d19d6c56b148cdd62b7	745	PANTHER	PTHR12730:SF0	PROTEIN SDA1 HOMOLOG	12	738	5.2e-204	T	18-03-2022	-	-
g10364.t1_apio.hdo	4f2b4fa9fde79d19d6c56b148cdd62b7	745	PANTHER	PTHR12730	HSDA/SDA1-RELATED	12	738	5.2e-204	T	18-03-2022	IPR027312	Sda1	GO:0000055|GO:0042273
g4259.t1_apio.hdo	eb7ff7094d485c387ef139f33c5811a1	423	Pfam	PF00172	Fungal Zn(2)-Cys(6) binuclear cluster domain	10	43	3.6e-06	T	18-03-2022	IPR001138	Zn(2)-C6 fungal-type DNA-binding domain	GO:0000981|GO:0006355|GO:0008270
g4259.t1_apio.hdo	eb7ff7094d485c387ef139f33c5811a1	423	MobiDBLite	mobidb-lite	consensus disorder prediction	91	105	-	T	18-03-2022	-	-
g4259.t1_apio.hdo	eb7ff7094d485c387ef139f33c5811a1	423	PANTHER	PTHR47784	STEROL UPTAKE CONTROL PROTEIN 2	1	403	9.8e-102	T	18-03-2022	-	-
g4259.t1_apio.hdo	eb7ff7094d485c387ef139f33c5811a1	423	SUPERFAMILY	SSF57701	Zn2/Cys6 DNA-binding domain	9	43	1.44e-08	T	18-03-2022	IPR036864	Zn(2)-C6 fungal-type DNA-binding domain superfamily	GO:0000981|GO:0006355|GO:0008270
g4259.t1_apio.hdo	eb7ff7094d485c387ef139f33c5811a1	423	CDD	cd00067	GAL4	7	41	2.919e-09	T	18-03-2022	IPR001138	Zn(2)-C6 fungal-type DNA-binding domain	GO:0000981|GO:0006355|GO:0008270
g4259.t1_apio.hdo	eb7ff7094d485c387ef139f33c5811a1	423	PANTHER	PTHR47784:SF4	ZN(II)2CYS6 TRANSCRIPTION FACTOR (EUROFUNG)-RELATED	1	403	9.8e-102	T	18-03-2022	-	-
g4259.t1_apio.hdo	eb7ff7094d485c387ef139f33c5811a1	423	Gene3D	G3DMUT6114:4.10.240.10	-	3	55	5.9e-07	T	18-03-2022	IPR036864	Zn(2)-C6 fungal-type DNA-binding domain superfamily	GO:0000981|GO:0006355|GO:0008270
g4259.t1_apio.hdo	eb7ff7094d485c387ef139f33c5811a1	423	MobiDBLite	mobidb-lite	consensus disorder prediction	50	105	-	T	18-03-2022	-	-
g4259.t1_apio.hdo	eb7ff7094d485c387ef139f33c5811a1	423	SMART	SM00066	gal4_2	6	50	6e-09	T	18-03-2022	IPR001138	Zn(2)-C6 fungal-type DNA-binding domain	GO:0000981|GO:0006355|GO:0008270
g3818.t1_apio.hdo	c5efde89045bff6e0ae59a65ab095ab1	460	CDD	cd00609	AAT_like	107	441	3.40675e-31	T	18-03-2022	-	-
g3818.t1_apio.hdo	c5efde89045bff6e0ae59a65ab095ab1	460	PANTHER	PTHR11751:SF29	AT04676P	18	256	5.2e-108	T	18-03-2022	-	-
g3818.t1_apio.hdo	c5efde89045bff6e0ae59a65ab095ab1	460	Gene3D	G3DMUT6114:3.90.1150.10	Aspartate Aminotransferase, domain 1	383	459	5.8e-17	T	18-03-2022	IPR015422	Pyridoxal phosphate-dependent transferase, small domain	GO:0003824
g3818.t1_apio.hdo	c5efde89045bff6e0ae59a65ab095ab1	460	Gene3D	G3DMUT6114:1.10.287.1970	-	73	124	2.7e-18	T	18-03-2022	-	-
g3818.t1_apio.hdo	c5efde89045bff6e0ae59a65ab095ab1	460	SUPERFAMILY	SSF53383	PLP-dependent transferases	106	450	1.58e-36	T	18-03-2022	IPR015424	Pyridoxal phosphate-dependent transferase	-
g3818.t1_apio.hdo	c5efde89045bff6e0ae59a65ab095ab1	460	Gene3D	G3DMUT6114:3.40.640.10	-	125	256	1.1e-19	T	18-03-2022	IPR015421	Pyridoxal phosphate-dependent transferase, major domain	GO:0003824
g3818.t1_apio.hdo	c5efde89045bff6e0ae59a65ab095ab1	460	PANTHER	PTHR11751:SF29	AT04676P	257	383	5.2e-108	T	18-03-2022	-	-
g3818.t1_apio.hdo	c5efde89045bff6e0ae59a65ab095ab1	460	PANTHER	PTHR11751	ALANINE AMINOTRANSFERASE	257	383	5.2e-108	T	18-03-2022	IPR045088	Aminotransferase ALAT1/2-like	GO:0008483
g3818.t1_apio.hdo	c5efde89045bff6e0ae59a65ab095ab1	460	PANTHER	PTHR11751	ALANINE AMINOTRANSFERASE	18	256	5.2e-108	T	18-03-2022	IPR045088	Aminotransferase ALAT1/2-like	GO:0008483
g3818.t1_apio.hdo	c5efde89045bff6e0ae59a65ab095ab1	460	Pfam	PF00155	Aminotransferase class I and II	110	256	1.6e-07	T	18-03-2022	IPR004839	Aminotransferase, class I/classII	GO:0009058|GO:0030170
g3818.t1_apio.hdo	c5efde89045bff6e0ae59a65ab095ab1	460	Gene3D	G3DMUT6114:3.40.640.10	-	257	356	2.9e-11	T	18-03-2022	IPR015421	Pyridoxal phosphate-dependent transferase, major domain	GO:0003824
g3818.t1_apio.hdo	c5efde89045bff6e0ae59a65ab095ab1	460	PANTHER	PTHR11751:SF29	AT04676P	384	458	5.2e-108	T	18-03-2022	-	-
g3818.t1_apio.hdo	c5efde89045bff6e0ae59a65ab095ab1	460	PANTHER	PTHR11751	ALANINE AMINOTRANSFERASE	384	458	5.2e-108	T	18-03-2022	IPR045088	Aminotransferase ALAT1/2-like	GO:0008483
g569.t1_apio.hdo	a0e321000571c4d0190873124852064a	608	MobiDBLite	mobidb-lite	consensus disorder prediction	496	531	-	T	18-03-2022	-	-
g569.t1_apio.hdo	a0e321000571c4d0190873124852064a	608	Coils	Coil	Coil	495	519	-	T	18-03-2022	-	-
g569.t1_apio.hdo	a0e321000571c4d0190873124852064a	608	MobiDBLite	mobidb-lite	consensus disorder prediction	435	608	-	T	18-03-2022	-	-
g569.t1_apio.hdo	a0e321000571c4d0190873124852064a	608	Pfam	PF08156	NOP5NT (NUC127) domain	5	68	8.3e-16	T	18-03-2022	IPR012974	NOP5, N-terminal	-
g569.t1_apio.hdo	a0e321000571c4d0190873124852064a	608	PANTHER	PTHR10894	NUCLEOLAR PROTEIN 5 NUCLEOLAR PROTEIN NOP5 NOP58	5	601	1.3e-165	T	18-03-2022	IPR045056	Nucleolar protein Nop56/Nop58	GO:0030515|GO:0031428|GO:0032040
g569.t1_apio.hdo	a0e321000571c4d0190873124852064a	608	MobiDBLite	mobidb-lite	consensus disorder prediction	564	596	-	T	18-03-2022	-	-
g569.t1_apio.hdo	a0e321000571c4d0190873124852064a	608	Gene3D	G3DMUT6114:1.10.287.4070	-	139	293	1.5e-55	T	18-03-2022	-	-
g569.t1_apio.hdo	a0e321000571c4d0190873124852064a	608	Gene3D	G3DMUT6114:1.10.246.90	Nop domain	294	427	2.7e-39	T	18-03-2022	IPR042239	Nop, C-terminal domain	-
g569.t1_apio.hdo	a0e321000571c4d0190873124852064a	608	SUPERFAMILY	SSF89124	Nop domain	163	387	1.31e-81	T	18-03-2022	IPR036070	Nop domain superfamily	-
g569.t1_apio.hdo	a0e321000571c4d0190873124852064a	608	MobiDBLite	mobidb-lite	consensus disorder prediction	387	411	-	T	18-03-2022	-	-
g569.t1_apio.hdo	a0e321000571c4d0190873124852064a	608	Pfam	PF01798	snoRNA binding domain, fibrillarin	177	388	9e-75	T	18-03-2022	IPR002687	Nop domain	-
g569.t1_apio.hdo	a0e321000571c4d0190873124852064a	608	Coils	Coil	Coil	20	47	-	T	18-03-2022	-	-
g569.t1_apio.hdo	a0e321000571c4d0190873124852064a	608	PANTHER	PTHR10894:SF1	NUCLEOLAR PROTEIN 58	5	601	1.3e-165	T	18-03-2022	-	-
g569.t1_apio.hdo	a0e321000571c4d0190873124852064a	608	SMART	SM00931	NOSIC_2	169	221	1e-25	T	18-03-2022	IPR012976	NOSIC	-
g4711.t1_apio.hdo	fa45d4fa805b704affa1598b2ca40cf3	269	PANTHER	PTHR23237	NUCLEOLAR PROTEIN FAMILY A MEMBER 1 SNORNP PROTEIN GAR1	4	264	1.5e-72	T	18-03-2022	-	-
g4711.t1_apio.hdo	fa45d4fa805b704affa1598b2ca40cf3	269	PANTHER	PTHR23237:SF8	-	4	264	1.5e-72	T	18-03-2022	-	-
g4514.t1_apio.hdo	b2c0669914a42ba1f9c37babc83cd189	588	PANTHER	PTHR46910:SF18	ZN(II)2CYS6 TRANSCRIPTION FACTOR (EUROFUNG)-RELATED	22	536	3.6e-103	T	18-03-2022	-	-
g4514.t1_apio.hdo	b2c0669914a42ba1f9c37babc83cd189	588	PANTHER	PTHR46910	TRANSCRIPTION FACTOR PDR1	22	536	3.6e-103	T	18-03-2022	-	-
g4514.t1_apio.hdo	b2c0669914a42ba1f9c37babc83cd189	588	Pfam	PF04082	Fungal specific transcription factor domain	127	293	1.3e-06	T	18-03-2022	IPR007219	Transcription factor domain, fungi	GO:0003677|GO:0006351|GO:0008270
g4514.t1_apio.hdo	b2c0669914a42ba1f9c37babc83cd189	588	MobiDBLite	mobidb-lite	consensus disorder prediction	50	87	-	T	18-03-2022	-	-
g4514.t1_apio.hdo	b2c0669914a42ba1f9c37babc83cd189	588	MobiDBLite	mobidb-lite	consensus disorder prediction	50	79	-	T	18-03-2022	-	-
g4514.t1_apio.hdo	b2c0669914a42ba1f9c37babc83cd189	588	CDD	cd12148	fungal_TF_MHR	127	522	1.24731e-26	T	18-03-2022	-	-
g4518.t1_apio.hdo	838e807cd495a82c9092518cbcd88405	605	Gene3D	G3DMUT6114:1.20.1250.20	MFS general substrate transporter like domains	11	485	5.2e-107	T	18-03-2022	IPR036259	MFS transporter superfamily	-
g4518.t1_apio.hdo	838e807cd495a82c9092518cbcd88405	605	PRINTS	PR00171	Sugar transporter signature	383	404	1.5e-10	T	18-03-2022	IPR003663	Sugar/inositol transporter	GO:0016020|GO:0022857|GO:0055085
g4518.t1_apio.hdo	838e807cd495a82c9092518cbcd88405	605	PRINTS	PR00171	Sugar transporter signature	27	37	1.5e-10	T	18-03-2022	IPR003663	Sugar/inositol transporter	GO:0016020|GO:0022857|GO:0055085
g4518.t1_apio.hdo	838e807cd495a82c9092518cbcd88405	605	PRINTS	PR00171	Sugar transporter signature	406	418	1.5e-10	T	18-03-2022	IPR003663	Sugar/inositol transporter	GO:0016020|GO:0022857|GO:0055085
g4518.t1_apio.hdo	838e807cd495a82c9092518cbcd88405	605	PRINTS	PR00171	Sugar transporter signature	120	139	1.5e-10	T	18-03-2022	IPR003663	Sugar/inositol transporter	GO:0016020|GO:0022857|GO:0055085
g4518.t1_apio.hdo	838e807cd495a82c9092518cbcd88405	605	TIGRFAM	TIGR00879	SP: MFS transporter, sugar porter (SP) family	25	477	3.6e-75	T	18-03-2022	IPR003663	Sugar/inositol transporter	GO:0016020|GO:0022857|GO:0055085
g4518.t1_apio.hdo	838e807cd495a82c9092518cbcd88405	605	PANTHER	PTHR48022:SF44	SUGAR TRANSPORTER, PUTATIVE (AFU_ORTHOLOGUE AFUA_4G14610)-RELATED	1	526	9.2e-292	T	18-03-2022	-	-
g4518.t1_apio.hdo	838e807cd495a82c9092518cbcd88405	605	Pfam	PF00083	Sugar (and other) transporter	21	481	2.1e-89	T	18-03-2022	IPR005828	Major facilitator, sugar transporter-like	GO:0016021|GO:0022857|GO:0055085
g4518.t1_apio.hdo	838e807cd495a82c9092518cbcd88405	605	PANTHER	PTHR48022	PLASTIDIC GLUCOSE TRANSPORTER 4	1	526	9.2e-292	T	18-03-2022	-	-
g4518.t1_apio.hdo	838e807cd495a82c9092518cbcd88405	605	SUPERFAMILY	SSF103473	MFS general substrate transporter	21	478	2.09e-57	T	18-03-2022	IPR036259	MFS transporter superfamily	-
g10787.t1_apio.hdo	b2eeb855ad49160376dbde42aeb39c8d	357	Gene3D	G3DMUT6114:1.10.1040.10	-	213	346	1.7e-32	T	18-03-2022	IPR013328	6-phosphogluconate dehydrogenase, domain 2	GO:0016491
g10787.t1_apio.hdo	b2eeb855ad49160376dbde42aeb39c8d	357	Pfam	PF08546	Ketopantoate reductase PanE/ApbA C terminal	214	342	2.6e-30	T	18-03-2022	IPR013752	Ketopantoate reductase, C-terminal domain	-
g10787.t1_apio.hdo	b2eeb855ad49160376dbde42aeb39c8d	357	TIGRFAM	TIGR00745	apbA_panE: 2-dehydropantoate 2-reductase	18	343	1.3e-56	T	18-03-2022	IPR003710	Ketopantoate reductase ApbA/PanE	GO:0008677|GO:0015940
g10787.t1_apio.hdo	b2eeb855ad49160376dbde42aeb39c8d	357	SUPERFAMILY	SSF48179	6-phosphogluconate dehydrogenase C-terminal domain-like	214	342	5.1e-27	T	18-03-2022	IPR008927	6-phosphogluconate dehydrogenase-like, C-terminal domain superfamily	-
g10787.t1_apio.hdo	b2eeb855ad49160376dbde42aeb39c8d	357	PANTHER	PTHR43765	2-DEHYDROPANTOATE 2-REDUCTASE-RELATED	15	343	2e-81	T	18-03-2022	-	-
g10787.t1_apio.hdo	b2eeb855ad49160376dbde42aeb39c8d	357	SUPERFAMILY	SSF51735	NAD(P)-binding Rossmann-fold domains	18	183	1.97e-14	T	18-03-2022	IPR036291	NAD(P)-binding domain superfamily	-
g10787.t1_apio.hdo	b2eeb855ad49160376dbde42aeb39c8d	357	Gene3D	G3DMUT6114:3.40.50.720	-	18	212	3.1e-21	T	18-03-2022	-	-
g10787.t1_apio.hdo	b2eeb855ad49160376dbde42aeb39c8d	357	Pfam	PF02558	Ketopantoate reductase PanE/ApbA	19	179	9e-29	T	18-03-2022	IPR013332	Ketopantoate reductase, N-terminal domain	-
g10559.t1_apio.hdo	ebdc88b8f53449b316189dde38b53fb1	525	Coils	Coil	Coil	355	375	-	T	18-03-2022	-	-
g5881.t1_apio.hdo	50a997bdb1676c2c35bb294f0c18b6d5	796	MobiDBLite	mobidb-lite	consensus disorder prediction	707	731	-	T	18-03-2022	-	-
g5881.t1_apio.hdo	50a997bdb1676c2c35bb294f0c18b6d5	796	PANTHER	PTHR33112:SF1	DOMAIN PROTEIN, PUTATIVE-RELATED	36	588	4.2e-92	T	18-03-2022	-	-
g5881.t1_apio.hdo	50a997bdb1676c2c35bb294f0c18b6d5	796	Pfam	PF06985	Heterokaryon incompatibility protein (HET)	208	362	7.6e-28	T	18-03-2022	IPR010730	Heterokaryon incompatibility	-
g5881.t1_apio.hdo	50a997bdb1676c2c35bb294f0c18b6d5	796	PANTHER	PTHR33112	DOMAIN PROTEIN, PUTATIVE-RELATED	36	588	4.2e-92	T	18-03-2022	-	-
g5920.t1_apio.hdo	8e0c2d73a920df9ded8564ce457bd86c	347	PANTHER	PTHR33048:SF92	-	12	317	8e-66	T	18-03-2022	-	-
g5920.t1_apio.hdo	8e0c2d73a920df9ded8564ce457bd86c	347	PANTHER	PTHR33048	PTH11-LIKE INTEGRAL MEMBRANE PROTEIN (AFU_ORTHOLOGUE AFUA_5G11245)	12	317	8e-66	T	18-03-2022	-	-
g5482.t1_apio.hdo	f68f1ef83293ff8988a440e4311550f9	112	MobiDBLite	mobidb-lite	consensus disorder prediction	1	38	-	T	18-03-2022	-	-
g5482.t1_apio.hdo	f68f1ef83293ff8988a440e4311550f9	112	MobiDBLite	mobidb-lite	consensus disorder prediction	1	16	-	T	18-03-2022	-	-
g5482.t1_apio.hdo	f68f1ef83293ff8988a440e4311550f9	112	MobiDBLite	mobidb-lite	consensus disorder prediction	18	38	-	T	18-03-2022	-	-
g5482.t1_apio.hdo	f68f1ef83293ff8988a440e4311550f9	112	MobiDBLite	mobidb-lite	consensus disorder prediction	86	112	-	T	18-03-2022	-	-
g8355.t1_apio.hdo	04aaf9283b6b7b845387a14f82ef797d	398	PIRSF	PIRSF001112	Epoxide_hydro	4	395	7.9e-79	T	18-03-2022	IPR016292	Epoxide hydrolase	GO:0033961
g8355.t1_apio.hdo	04aaf9283b6b7b845387a14f82ef797d	398	Pfam	PF06441	Epoxide hydrolase N terminus	17	119	7.8e-30	T	18-03-2022	IPR010497	Epoxide hydrolase, N-terminal	-
g8355.t1_apio.hdo	04aaf9283b6b7b845387a14f82ef797d	398	PRINTS	PR00412	Epoxide hydrolase signature	139	154	1.4e-09	T	18-03-2022	IPR000639	Epoxide hydrolase-like	GO:0003824
g8355.t1_apio.hdo	04aaf9283b6b7b845387a14f82ef797d	398	PRINTS	PR00412	Epoxide hydrolase signature	370	392	1.4e-09	T	18-03-2022	IPR000639	Epoxide hydrolase-like	GO:0003824
g8355.t1_apio.hdo	04aaf9283b6b7b845387a14f82ef797d	398	PRINTS	PR00412	Epoxide hydrolase signature	110	128	1.4e-09	T	18-03-2022	IPR000639	Epoxide hydrolase-like	GO:0003824
g8355.t1_apio.hdo	04aaf9283b6b7b845387a14f82ef797d	398	PRINTS	PR00412	Epoxide hydrolase signature	184	197	1.4e-09	T	18-03-2022	IPR000639	Epoxide hydrolase-like	GO:0003824
g8355.t1_apio.hdo	04aaf9283b6b7b845387a14f82ef797d	398	Gene3D	G3DMUT6114:3.40.50.1820	alpha/beta hydrolase	6	398	6.4e-111	T	18-03-2022	IPR029058	Alpha/Beta hydrolase fold	-
g8355.t1_apio.hdo	04aaf9283b6b7b845387a14f82ef797d	398	SUPERFAMILY	SSF53474	alpha/beta-Hydrolases	26	391	2.24e-71	T	18-03-2022	IPR029058	Alpha/Beta hydrolase fold	-
g8355.t1_apio.hdo	04aaf9283b6b7b845387a14f82ef797d	398	PANTHER	PTHR21661	EPOXIDE HYDROLASE 1-RELATED	10	392	1.1e-95	T	18-03-2022	-	-
g9064.t1_apio.hdo	70c0847169ba18299025f9c4f295ae20	543	MobiDBLite	mobidb-lite	consensus disorder prediction	419	454	-	T	18-03-2022	-	-
g9064.t1_apio.hdo	70c0847169ba18299025f9c4f295ae20	543	PANTHER	PTHR23236	EUKARYOTIC TRANSLATION INITIATION FACTOR 4B/4H	78	521	1.4e-33	T	18-03-2022	-	-
g9064.t1_apio.hdo	70c0847169ba18299025f9c4f295ae20	543	MobiDBLite	mobidb-lite	consensus disorder prediction	100	159	-	T	18-03-2022	-	-
g9064.t1_apio.hdo	70c0847169ba18299025f9c4f295ae20	543	MobiDBLite	mobidb-lite	consensus disorder prediction	58	91	-	T	18-03-2022	-	-
g9064.t1_apio.hdo	70c0847169ba18299025f9c4f295ae20	543	MobiDBLite	mobidb-lite	consensus disorder prediction	471	543	-	T	18-03-2022	-	-
g9064.t1_apio.hdo	70c0847169ba18299025f9c4f295ae20	543	SUPERFAMILY	SSF54928	RNA-binding domain, RBD	307	424	8.08e-15	T	18-03-2022	IPR035979	RNA-binding domain superfamily	GO:0003676
g9064.t1_apio.hdo	70c0847169ba18299025f9c4f295ae20	543	SUPERFAMILY	SSF54928	RNA-binding domain, RBD	266	326	2.64e-08	T	18-03-2022	IPR035979	RNA-binding domain superfamily	GO:0003676
g9064.t1_apio.hdo	70c0847169ba18299025f9c4f295ae20	543	MobiDBLite	mobidb-lite	consensus disorder prediction	1	187	-	T	18-03-2022	-	-
g9064.t1_apio.hdo	70c0847169ba18299025f9c4f295ae20	543	MobiDBLite	mobidb-lite	consensus disorder prediction	173	187	-	T	18-03-2022	-	-
g9064.t1_apio.hdo	70c0847169ba18299025f9c4f295ae20	543	SMART	SM00360	rrm1_1	194	298	0.14	T	18-03-2022	IPR000504	RNA recognition motif domain	GO:0003723
g9064.t1_apio.hdo	70c0847169ba18299025f9c4f295ae20	543	SMART	SM00360	rrm1_1	311	411	2.9e-08	T	18-03-2022	IPR000504	RNA recognition motif domain	GO:0003723
g9064.t1_apio.hdo	70c0847169ba18299025f9c4f295ae20	543	MobiDBLite	mobidb-lite	consensus disorder prediction	419	455	-	T	18-03-2022	-	-
g9064.t1_apio.hdo	70c0847169ba18299025f9c4f295ae20	543	CDD	cd12669	RRM1_Nop12p_like	193	303	1.15504e-38	T	18-03-2022	IPR034777	Nop12, RNA recognition motif 1	-
g9064.t1_apio.hdo	70c0847169ba18299025f9c4f295ae20	543	PANTHER	PTHR23236:SF25	RNA-BINDING PROTEIN 34	78	521	1.4e-33	T	18-03-2022	-	-
g9064.t1_apio.hdo	70c0847169ba18299025f9c4f295ae20	543	Pfam	PF00076	RNA recognition motif. (a.k.a. RRM, RBD, or RNP domain)	347	400	2.6e-08	T	18-03-2022	IPR000504	RNA recognition motif domain	GO:0003723
g9064.t1_apio.hdo	70c0847169ba18299025f9c4f295ae20	543	Gene3D	G3DMUT6114:3.30.70.330	-	101	299	6.2e-08	T	18-03-2022	IPR012677	Nucleotide-binding alpha-beta plait domain superfamily	-
g9064.t1_apio.hdo	70c0847169ba18299025f9c4f295ae20	543	MobiDBLite	mobidb-lite	consensus disorder prediction	513	532	-	T	18-03-2022	-	-
g9064.t1_apio.hdo	70c0847169ba18299025f9c4f295ae20	543	Gene3D	G3DMUT6114:3.30.70.330	-	305	419	1.1e-15	T	18-03-2022	IPR012677	Nucleotide-binding alpha-beta plait domain superfamily	-
g3266.t1_apio.hdo	04c49c9a67b4d1231ba7fc790e307831	560	Coils	Coil	Coil	165	189	-	T	18-03-2022	-	-
g3266.t1_apio.hdo	04c49c9a67b4d1231ba7fc790e307831	560	MobiDBLite	mobidb-lite	consensus disorder prediction	375	560	-	T	18-03-2022	-	-
g3266.t1_apio.hdo	04c49c9a67b4d1231ba7fc790e307831	560	MobiDBLite	mobidb-lite	consensus disorder prediction	439	473	-	T	18-03-2022	-	-
g3266.t1_apio.hdo	04c49c9a67b4d1231ba7fc790e307831	560	MobiDBLite	mobidb-lite	consensus disorder prediction	1	90	-	T	18-03-2022	-	-
g3266.t1_apio.hdo	04c49c9a67b4d1231ba7fc790e307831	560	MobiDBLite	mobidb-lite	consensus disorder prediction	294	360	-	T	18-03-2022	-	-
g3266.t1_apio.hdo	04c49c9a67b4d1231ba7fc790e307831	560	MobiDBLite	mobidb-lite	consensus disorder prediction	294	322	-	T	18-03-2022	-	-
g3266.t1_apio.hdo	04c49c9a67b4d1231ba7fc790e307831	560	MobiDBLite	mobidb-lite	consensus disorder prediction	63	90	-	T	18-03-2022	-	-
g3266.t1_apio.hdo	04c49c9a67b4d1231ba7fc790e307831	560	Coils	Coil	Coil	253	292	-	T	18-03-2022	-	-
g3266.t1_apio.hdo	04c49c9a67b4d1231ba7fc790e307831	560	MobiDBLite	mobidb-lite	consensus disorder prediction	480	499	-	T	18-03-2022	-	-
g3300.t1_apio.hdo	6d567f476086ddcafb20a6a5d325465a	214	Coils	Coil	Coil	83	84	-	T	18-03-2022	-	-
g3300.t1_apio.hdo	6d567f476086ddcafb20a6a5d325465a	214	PANTHER	PTHR23002:SF107	CELLULAR NUCLEIC ACID-BINDING PROTEIN	4	84	8.1e-42	T	18-03-2022	-	-
g3300.t1_apio.hdo	6d567f476086ddcafb20a6a5d325465a	214	Gene3D	G3DMUT6114:4.10.60.10	-	3	47	4.8e-14	T	18-03-2022	-	-
g3300.t1_apio.hdo	6d567f476086ddcafb20a6a5d325465a	214	PANTHER	PTHR23002	ZINC FINGER CCHC DOMAIN CONTAINING PROTEIN	4	84	8.1e-42	T	18-03-2022	-	-
g3300.t1_apio.hdo	6d567f476086ddcafb20a6a5d325465a	214	SUPERFAMILY	SSF57756	Retrovirus zinc finger-like domains	3	25	6.98e-05	T	18-03-2022	IPR036875	Zinc finger, CCHC-type superfamily	GO:0003676|GO:0008270
g3300.t1_apio.hdo	6d567f476086ddcafb20a6a5d325465a	214	Gene3D	G3DMUT6114:4.10.60.10	-	48	77	4.1e-08	T	18-03-2022	-	-
g3300.t1_apio.hdo	6d567f476086ddcafb20a6a5d325465a	214	SUPERFAMILY	SSF57756	Retrovirus zinc finger-like domains	144	191	1.4e-12	T	18-03-2022	IPR036875	Zinc finger, CCHC-type superfamily	GO:0003676|GO:0008270
g3300.t1_apio.hdo	6d567f476086ddcafb20a6a5d325465a	214	PANTHER	PTHR23002	ZINC FINGER CCHC DOMAIN CONTAINING PROTEIN	117	213	8.1e-42	T	18-03-2022	-	-
g3300.t1_apio.hdo	6d567f476086ddcafb20a6a5d325465a	214	Pfam	PF00098	Zinc knuckle	28	43	1.4e-08	T	18-03-2022	IPR001878	Zinc finger, CCHC-type	GO:0003676|GO:0008270
g3300.t1_apio.hdo	6d567f476086ddcafb20a6a5d325465a	214	Pfam	PF00098	Zinc knuckle	118	129	0.0027	T	18-03-2022	IPR001878	Zinc finger, CCHC-type	GO:0003676|GO:0008270
g3300.t1_apio.hdo	6d567f476086ddcafb20a6a5d325465a	214	Pfam	PF00098	Zinc knuckle	173	189	5.4e-09	T	18-03-2022	IPR001878	Zinc finger, CCHC-type	GO:0003676|GO:0008270
g3300.t1_apio.hdo	6d567f476086ddcafb20a6a5d325465a	214	Pfam	PF00098	Zinc knuckle	154	169	7.6e-06	T	18-03-2022	IPR001878	Zinc finger, CCHC-type	GO:0003676|GO:0008270
g3300.t1_apio.hdo	6d567f476086ddcafb20a6a5d325465a	214	Pfam	PF00098	Zinc knuckle	50	67	9.2e-08	T	18-03-2022	IPR001878	Zinc finger, CCHC-type	GO:0003676|GO:0008270
g3300.t1_apio.hdo	6d567f476086ddcafb20a6a5d325465a	214	Pfam	PF00098	Zinc knuckle	197	213	1.4e-05	T	18-03-2022	IPR001878	Zinc finger, CCHC-type	GO:0003676|GO:0008270
g3300.t1_apio.hdo	6d567f476086ddcafb20a6a5d325465a	214	Pfam	PF00098	Zinc knuckle	6	23	2.1e-06	T	18-03-2022	IPR001878	Zinc finger, CCHC-type	GO:0003676|GO:0008270
g3300.t1_apio.hdo	6d567f476086ddcafb20a6a5d325465a	214	Gene3D	G3DMUT6114:4.10.60.10	-	116	172	5.5e-11	T	18-03-2022	-	-
g3300.t1_apio.hdo	6d567f476086ddcafb20a6a5d325465a	214	SMART	SM00343	c2hcfinal6	51	67	5.5e-06	T	18-03-2022	IPR001878	Zinc finger, CCHC-type	GO:0003676|GO:0008270
g3300.t1_apio.hdo	6d567f476086ddcafb20a6a5d325465a	214	SMART	SM00343	c2hcfinal6	154	170	0.001	T	18-03-2022	IPR001878	Zinc finger, CCHC-type	GO:0003676|GO:0008270
g3300.t1_apio.hdo	6d567f476086ddcafb20a6a5d325465a	214	SMART	SM00343	c2hcfinal6	28	44	9.4e-06	T	18-03-2022	IPR001878	Zinc finger, CCHC-type	GO:0003676|GO:0008270
g3300.t1_apio.hdo	6d567f476086ddcafb20a6a5d325465a	214	SMART	SM00343	c2hcfinal6	7	23	0.001	T	18-03-2022	IPR001878	Zinc finger, CCHC-type	GO:0003676|GO:0008270
g3300.t1_apio.hdo	6d567f476086ddcafb20a6a5d325465a	214	SMART	SM00343	c2hcfinal6	197	213	0.0015	T	18-03-2022	IPR001878	Zinc finger, CCHC-type	GO:0003676|GO:0008270
g3300.t1_apio.hdo	6d567f476086ddcafb20a6a5d325465a	214	SMART	SM00343	c2hcfinal6	117	130	0.74	T	18-03-2022	IPR001878	Zinc finger, CCHC-type	GO:0003676|GO:0008270
g3300.t1_apio.hdo	6d567f476086ddcafb20a6a5d325465a	214	SMART	SM00343	c2hcfinal6	173	189	6.9e-06	T	18-03-2022	IPR001878	Zinc finger, CCHC-type	GO:0003676|GO:0008270
g3300.t1_apio.hdo	6d567f476086ddcafb20a6a5d325465a	214	SUPERFAMILY	SSF57756	Retrovirus zinc finger-like domains	193	213	6.28e-05	T	18-03-2022	IPR036875	Zinc finger, CCHC-type superfamily	GO:0003676|GO:0008270
g3300.t1_apio.hdo	6d567f476086ddcafb20a6a5d325465a	214	SUPERFAMILY	SSF57756	Retrovirus zinc finger-like domains	27	68	2.82e-13	T	18-03-2022	IPR036875	Zinc finger, CCHC-type superfamily	GO:0003676|GO:0008270
g3300.t1_apio.hdo	6d567f476086ddcafb20a6a5d325465a	214	PANTHER	PTHR23002:SF107	CELLULAR NUCLEIC ACID-BINDING PROTEIN	117	213	8.1e-42	T	18-03-2022	-	-
g3300.t1_apio.hdo	6d567f476086ddcafb20a6a5d325465a	214	Gene3D	G3DMUT6114:4.10.60.10	-	173	214	3e-14	T	18-03-2022	-	-
XP_016638846.1	49d96061a7fe218ec8e5bb5fb614d714	601	Pfam	PF16123	Hydroxyacylglutathione hydrolase C-terminus	523	600	7.6e-22	T	28-02-2022	IPR032282	Hydroxyacylglutathione hydrolase, C-terminal domain	-
XP_016638846.1	49d96061a7fe218ec8e5bb5fb614d714	601	Gene3D	G3DMUT6114:3.60.15.10	-	348	601	3.8e-86	T	28-02-2022	IPR036866	Ribonuclease Z/Hydroxyacylglutathione hydrolase-like	-
XP_016638846.1	49d96061a7fe218ec8e5bb5fb614d714	601	SUPERFAMILY	SSF56281	Metallo-hydrolase/oxidoreductase	348	600	2.03e-59	T	28-02-2022	IPR036866	Ribonuclease Z/Hydroxyacylglutathione hydrolase-like	-
XP_016638846.1	49d96061a7fe218ec8e5bb5fb614d714	601	Hamap	MF_01374	Hydroxyacylglutathione hydrolase [gloB].	348	600	30.6299	T	28-02-2022	IPR017782	Hydroxyacylglutathione hydrolase	GO:0004416|GO:0019243
XP_016638846.1	49d96061a7fe218ec8e5bb5fb614d714	601	PANTHER	PTHR11935:SF94	TENZING NORGAY, ISOFORM C	346	601	1.3e-82	T	28-02-2022	-	-
XP_016638846.1	49d96061a7fe218ec8e5bb5fb614d714	601	MobiDBLite	mobidb-lite	consensus disorder prediction	294	322	-	T	28-02-2022	-	-
XP_016638846.1	49d96061a7fe218ec8e5bb5fb614d714	601	Pfam	PF04031	Las1-like	7	184	3.6e-64	T	28-02-2022	IPR007174	Las1	GO:0004519|GO:0006364|GO:0090730
XP_016638846.1	49d96061a7fe218ec8e5bb5fb614d714	601	PANTHER	PTHR11935	BETA LACTAMASE DOMAIN	346	601	1.3e-82	T	28-02-2022	-	-
XP_016638846.1	49d96061a7fe218ec8e5bb5fb614d714	601	SMART	SM00849	Lactamase_B_5a	358	522	5.9e-34	T	28-02-2022	IPR001279	Metallo-beta-lactamase	-
XP_016638846.1	49d96061a7fe218ec8e5bb5fb614d714	601	CDD	cd07723	hydroxyacylglutathione_hydrolase_MBL-fold	353	522	1.85992e-76	T	28-02-2022	IPR035680	Hydroxyacylglutathione hydrolase, MBL domain	-
XP_016638846.1	49d96061a7fe218ec8e5bb5fb614d714	601	Pfam	PF00753	Metallo-beta-lactamase superfamily	360	419	1.3e-07	T	28-02-2022	IPR001279	Metallo-beta-lactamase	-
XP_016639677.1	b2c0669914a42ba1f9c37babc83cd189	588	PANTHER	PTHR46910	TRANSCRIPTION FACTOR PDR1	22	536	3.6e-103	T	28-02-2022	-	-
XP_016639677.1	b2c0669914a42ba1f9c37babc83cd189	588	MobiDBLite	mobidb-lite	consensus disorder prediction	50	92	-	T	28-02-2022	-	-
XP_016639677.1	b2c0669914a42ba1f9c37babc83cd189	588	Pfam	PF04082	Fungal specific transcription factor domain	127	293	1.3e-06	T	28-02-2022	IPR007219	Transcription factor domain, fungi	GO:0003677|GO:0006351|GO:0008270
XP_016639677.1	b2c0669914a42ba1f9c37babc83cd189	588	MobiDBLite	mobidb-lite	consensus disorder prediction	50	79	-	T	28-02-2022	-	-
XP_016639677.1	b2c0669914a42ba1f9c37babc83cd189	588	PANTHER	PTHR46910:SF18	ZN(II)2CYS6 TRANSCRIPTION FACTOR (EUROFUNG)-RELATED	22	536	3.6e-103	T	28-02-2022	-	-
XP_016639677.1	b2c0669914a42ba1f9c37babc83cd189	588	CDD	cd12148	fungal_TF_MHR	127	522	1.24731e-26	T	28-02-2022	-	-
XP_016639681.1	838e807cd495a82c9092518cbcd88405	605	PANTHER	PTHR48022	PLASTIDIC GLUCOSE TRANSPORTER 4	1	526	0	T	28-02-2022	-	-
XP_016639681.1	838e807cd495a82c9092518cbcd88405	605	PANTHER	PTHR48022:SF44	SUGAR TRANSPORTER, PUTATIVE (AFU_ORTHOLOGUE AFUA_4G14610)-RELATED	1	526	0	T	28-02-2022	-	-
XP_016639681.1	838e807cd495a82c9092518cbcd88405	605	Gene3D	G3DMUT6114:1.20.1250.20	MFS general substrate transporter like domains	11	485	5.2e-107	T	28-02-2022	IPR036259	MFS transporter superfamily	-
XP_016639681.1	838e807cd495a82c9092518cbcd88405	605	PRINTS	PR00171	Sugar transporter signature	27	37	1.5e-10	T	28-02-2022	IPR003663	Sugar/inositol transporter	GO:0016020|GO:0022857|GO:0055085
XP_016639681.1	838e807cd495a82c9092518cbcd88405	605	PRINTS	PR00171	Sugar transporter signature	120	139	1.5e-10	T	28-02-2022	IPR003663	Sugar/inositol transporter	GO:0016020|GO:0022857|GO:0055085
XP_016639681.1	838e807cd495a82c9092518cbcd88405	605	PRINTS	PR00171	Sugar transporter signature	383	404	1.5e-10	T	28-02-2022	IPR003663	Sugar/inositol transporter	GO:0016020|GO:0022857|GO:0055085
XP_016639681.1	838e807cd495a82c9092518cbcd88405	605	PRINTS	PR00171	Sugar transporter signature	406	418	1.5e-10	T	28-02-2022	IPR003663	Sugar/inositol transporter	GO:0016020|GO:0022857|GO:0055085
XP_016639681.1	838e807cd495a82c9092518cbcd88405	605	TIGRFAM	TIGR00879	SP: MFS transporter, sugar porter (SP) family	25	477	3.6e-75	T	28-02-2022	IPR003663	Sugar/inositol transporter	GO:0016020|GO:0022857|GO:0055085
XP_016639681.1	838e807cd495a82c9092518cbcd88405	605	Pfam	PF00083	Sugar (and other) transporter	21	481	2.1e-89	T	28-02-2022	IPR005828	Major facilitator, sugar transporter-like	GO:0016021|GO:0022857|GO:0055085
XP_016639681.1	838e807cd495a82c9092518cbcd88405	605	SUPERFAMILY	SSF103473	MFS general substrate transporter	21	478	2.09e-57	T	28-02-2022	IPR036259	MFS transporter superfamily	-
XP_016640485.1	6aaac6489dcb35e8487057af75016ab6	181	SUPERFAMILY	SSF57756	Retrovirus zinc finger-like domains	71	97	1.31e-06	T	28-02-2022	IPR036875	Zinc finger, CCHC-type superfamily	GO:0003676|GO:0008270
XP_016640485.1	6aaac6489dcb35e8487057af75016ab6	181	SMART	SM00343	c2hcfinal6	51	67	5.5e-06	T	28-02-2022	IPR001878	Zinc finger, CCHC-type	GO:0003676|GO:0008270
XP_016640485.1	6aaac6489dcb35e8487057af75016ab6	181	SMART	SM00343	c2hcfinal6	121	137	0.001	T	28-02-2022	IPR001878	Zinc finger, CCHC-type	GO:0003676|GO:0008270
XP_016640485.1	6aaac6489dcb35e8487057af75016ab6	181	SMART	SM00343	c2hcfinal6	28	44	9.4e-06	T	28-02-2022	IPR001878	Zinc finger, CCHC-type	GO:0003676|GO:0008270
XP_016640485.1	6aaac6489dcb35e8487057af75016ab6	181	SMART	SM00343	c2hcfinal6	140	156	6.9e-06	T	28-02-2022	IPR001878	Zinc finger, CCHC-type	GO:0003676|GO:0008270
XP_016640485.1	6aaac6489dcb35e8487057af75016ab6	181	SMART	SM00343	c2hcfinal6	7	23	0.001	T	28-02-2022	IPR001878	Zinc finger, CCHC-type	GO:0003676|GO:0008270
XP_016640485.1	6aaac6489dcb35e8487057af75016ab6	181	SMART	SM00343	c2hcfinal6	164	180	0.0015	T	28-02-2022	IPR001878	Zinc finger, CCHC-type	GO:0003676|GO:0008270
XP_016640485.1	6aaac6489dcb35e8487057af75016ab6	181	SMART	SM00343	c2hcfinal6	81	97	0.00015	T	28-02-2022	IPR001878	Zinc finger, CCHC-type	GO:0003676|GO:0008270
XP_016640485.1	6aaac6489dcb35e8487057af75016ab6	181	Gene3D	G3DMUT6114:4.10.60.10	-	48	75	3.1e-08	T	28-02-2022	-	-
XP_016640485.1	6aaac6489dcb35e8487057af75016ab6	181	SUPERFAMILY	SSF57756	Retrovirus zinc finger-like domains	111	158	1.05e-12	T	28-02-2022	IPR036875	Zinc finger, CCHC-type superfamily	GO:0003676|GO:0008270
XP_016640485.1	6aaac6489dcb35e8487057af75016ab6	181	SUPERFAMILY	SSF57756	Retrovirus zinc finger-like domains	160	180	4.88e-05	T	28-02-2022	IPR036875	Zinc finger, CCHC-type superfamily	GO:0003676|GO:0008270
XP_016640485.1	6aaac6489dcb35e8487057af75016ab6	181	SUPERFAMILY	SSF57756	Retrovirus zinc finger-like domains	25	68	5.98e-14	T	28-02-2022	IPR036875	Zinc finger, CCHC-type superfamily	GO:0003676|GO:0008270
XP_016640485.1	6aaac6489dcb35e8487057af75016ab6	181	Pfam	PF00098	Zinc knuckle	6	23	1.7e-06	T	28-02-2022	IPR001878	Zinc finger, CCHC-type	GO:0003676|GO:0008270
XP_016640485.1	6aaac6489dcb35e8487057af75016ab6	181	Pfam	PF00098	Zinc knuckle	164	180	1.2e-05	T	28-02-2022	IPR001878	Zinc finger, CCHC-type	GO:0003676|GO:0008270
XP_016640485.1	6aaac6489dcb35e8487057af75016ab6	181	Pfam	PF00098	Zinc knuckle	28	43	1.1e-08	T	28-02-2022	IPR001878	Zinc finger, CCHC-type	GO:0003676|GO:0008270
XP_016640485.1	6aaac6489dcb35e8487057af75016ab6	181	Pfam	PF00098	Zinc knuckle	81	96	2.9e-07	T	28-02-2022	IPR001878	Zinc finger, CCHC-type	GO:0003676|GO:0008270
XP_016640485.1	6aaac6489dcb35e8487057af75016ab6	181	Pfam	PF00098	Zinc knuckle	121	136	6.1e-06	T	28-02-2022	IPR001878	Zinc finger, CCHC-type	GO:0003676|GO:0008270
XP_016640485.1	6aaac6489dcb35e8487057af75016ab6	181	Pfam	PF00098	Zinc knuckle	140	156	4.3e-09	T	28-02-2022	IPR001878	Zinc finger, CCHC-type	GO:0003676|GO:0008270
XP_016640485.1	6aaac6489dcb35e8487057af75016ab6	181	Pfam	PF00098	Zinc knuckle	50	67	7.4e-08	T	28-02-2022	IPR001878	Zinc finger, CCHC-type	GO:0003676|GO:0008270
XP_016640485.1	6aaac6489dcb35e8487057af75016ab6	181	PANTHER	PTHR23002	ZINC FINGER CCHC DOMAIN CONTAINING PROTEIN	117	180	3.5e-45	T	28-02-2022	-	-
XP_016640485.1	6aaac6489dcb35e8487057af75016ab6	181	PANTHER	PTHR23002	ZINC FINGER CCHC DOMAIN CONTAINING PROTEIN	3	101	3.5e-45	T	28-02-2022	-	-
XP_016640485.1	6aaac6489dcb35e8487057af75016ab6	181	PANTHER	PTHR23002:SF108	MINICIRCLE SEQUENCE BINDING PROTEIN (UMSBP), PUTATIVE-RELATED	117	180	3.5e-45	T	28-02-2022	-	-
XP_016640485.1	6aaac6489dcb35e8487057af75016ab6	181	PANTHER	PTHR23002:SF108	MINICIRCLE SEQUENCE BINDING PROTEIN (UMSBP), PUTATIVE-RELATED	3	101	3.5e-45	T	28-02-2022	-	-
XP_016640485.1	6aaac6489dcb35e8487057af75016ab6	181	Gene3D	G3DMUT6114:4.10.60.10	-	76	138	4.9e-14	T	28-02-2022	-	-
XP_016640485.1	6aaac6489dcb35e8487057af75016ab6	181	Gene3D	G3DMUT6114:4.10.60.10	-	4	47	3.7e-14	T	28-02-2022	-	-
XP_016640485.1	6aaac6489dcb35e8487057af75016ab6	181	Gene3D	G3DMUT6114:4.10.60.10	-	139	181	2.1e-14	T	28-02-2022	-	-
XP_016640485.1	6aaac6489dcb35e8487057af75016ab6	181	SUPERFAMILY	SSF57756	Retrovirus zinc finger-like domains	3	25	5.23e-05	T	28-02-2022	IPR036875	Zinc finger, CCHC-type superfamily	GO:0003676|GO:0008270
XP_016641473.1	ffa94e23ffb13d5e52310adc568e71b6	997	Pfam	PF06032	Protein of unknown function (DUF917)	604	980	5.8e-122	T	28-02-2022	IPR010318	Protein of unknown function DUF917	-
XP_016641473.1	ffa94e23ffb13d5e52310adc568e71b6	997	SUPERFAMILY	SSF53067	Actin-like ATPase domain	290	468	3.52e-14	T	28-02-2022	IPR043129	ATPase, nucleotide binding domain	-
XP_016641473.1	ffa94e23ffb13d5e52310adc568e71b6	997	MobiDBLite	mobidb-lite	consensus disorder prediction	540	579	-	T	28-02-2022	-	-
XP_016641473.1	ffa94e23ffb13d5e52310adc568e71b6	997	Gene3D	G3DMUT6114:3.40.1610.10	-	596	819	7.3e-62	T	28-02-2022	IPR027479	Protein of unknown function DUF917, N-terminal	-
XP_016641473.1	ffa94e23ffb13d5e52310adc568e71b6	997	PANTHER	PTHR11365	5-OXOPROLINASE RELATED	4	965	0	T	28-02-2022	IPR045079	Oxoprolinase family	GO:0016787
XP_016641473.1	ffa94e23ffb13d5e52310adc568e71b6	997	SUPERFAMILY	SSF53067	Actin-like ATPase domain	7	90	4.06e-08	T	28-02-2022	IPR043129	ATPase, nucleotide binding domain	-
XP_016641473.1	ffa94e23ffb13d5e52310adc568e71b6	997	MobiDBLite	mobidb-lite	consensus disorder prediction	558	579	-	T	28-02-2022	-	-
XP_016641473.1	ffa94e23ffb13d5e52310adc568e71b6	997	PANTHER	PTHR11365:SF10	HYDANTOINASE	4	965	0	T	28-02-2022	-	-
XP_016641473.1	ffa94e23ffb13d5e52310adc568e71b6	997	SUPERFAMILY	SSF160991	CV3147-like	597	980	1.26e-100	T	28-02-2022	-	-
XP_016641473.1	ffa94e23ffb13d5e52310adc568e71b6	997	Pfam	PF01968	Hydantoinase/oxoprolinase	208	390	5.3e-25	T	28-02-2022	IPR002821	Hydantoinase A/oxoprolinase	GO:0016787
XP_016641473.1	ffa94e23ffb13d5e52310adc568e71b6	997	Pfam	PF05378	Hydantoinase/oxoprolinase N-terminal region	8	188	3e-25	T	28-02-2022	IPR008040	Hydantoinase/oxoprolinase, N-terminal	-
XP_016641473.1	ffa94e23ffb13d5e52310adc568e71b6	997	Gene3D	G3DMUT6114:2.40.390.10	-	827	965	2.3e-18	T	28-02-2022	IPR024071	Protein of unknown function DUF917, C-terminal	-
XP_016641654.1	1589f4947821cc4812f5bdb7b17bd1bf	608	MobiDBLite	mobidb-lite	consensus disorder prediction	496	531	-	T	28-02-2022	-	-
XP_016641654.1	1589f4947821cc4812f5bdb7b17bd1bf	608	SUPERFAMILY	SSF89124	Nop domain	163	390	3.53e-82	T	28-02-2022	IPR036070	Nop domain superfamily	-
XP_016641654.1	1589f4947821cc4812f5bdb7b17bd1bf	608	Gene3D	G3DMUT6114:1.10.246.90	Nop domain	294	427	2.5e-39	T	28-02-2022	IPR042239	Nop, C-terminal domain	-
XP_016641654.1	1589f4947821cc4812f5bdb7b17bd1bf	608	Coils	Coil	Coil	495	519	-	T	28-02-2022	-	-
XP_016641654.1	1589f4947821cc4812f5bdb7b17bd1bf	608	MobiDBLite	mobidb-lite	consensus disorder prediction	389	408	-	T	28-02-2022	-	-
XP_016641654.1	1589f4947821cc4812f5bdb7b17bd1bf	608	Pfam	PF08156	NOP5NT (NUC127) domain	5	68	8.3e-16	T	28-02-2022	IPR012974	NOP5, N-terminal	-
XP_016641654.1	1589f4947821cc4812f5bdb7b17bd1bf	608	PANTHER	PTHR10894:SF1	NUCLEOLAR PROTEIN 58	5	601	0	T	28-02-2022	-	-
XP_016641654.1	1589f4947821cc4812f5bdb7b17bd1bf	608	MobiDBLite	mobidb-lite	consensus disorder prediction	564	596	-	T	28-02-2022	-	-
XP_016641654.1	1589f4947821cc4812f5bdb7b17bd1bf	608	Gene3D	G3DMUT6114:1.10.287.4070	-	139	293	9.1e-56	T	28-02-2022	-	-
XP_016641654.1	1589f4947821cc4812f5bdb7b17bd1bf	608	Coils	Coil	Coil	20	47	-	T	28-02-2022	-	-
XP_016641654.1	1589f4947821cc4812f5bdb7b17bd1bf	608	PANTHER	PTHR10894	NUCLEOLAR PROTEIN 5 NUCLEOLAR PROTEIN NOP5 NOP58	5	601	0	T	28-02-2022	IPR045056	Nucleolar protein Nop56/Nop58	GO:0030515|GO:0031428|GO:0032040
XP_016641654.1	1589f4947821cc4812f5bdb7b17bd1bf	608	SMART	SM00931	NOSIC_2	169	221	1e-25	T	28-02-2022	IPR012976	NOSIC	-
XP_016641654.1	1589f4947821cc4812f5bdb7b17bd1bf	608	MobiDBLite	mobidb-lite	consensus disorder prediction	481	608	-	T	28-02-2022	-	-
XP_016641654.1	1589f4947821cc4812f5bdb7b17bd1bf	608	Pfam	PF01798	snoRNA binding domain, fibrillarin	177	388	8.2e-75	T	28-02-2022	IPR002687	Nop domain	-
XP_016641912.1	456757ea1ee2454add493fcd35195d15	365	PANTHER	PTHR30468	ALPHA-KETOGLUTARATE-DEPENDENT SULFONATE DIOXYGENASE	20	362	0	T	28-02-2022	-	-
XP_016641912.1	456757ea1ee2454add493fcd35195d15	365	SUPERFAMILY	SSF51197	Clavaminate synthase-like	72	355	1.51e-81	T	28-02-2022	-	-
XP_016641912.1	456757ea1ee2454add493fcd35195d15	365	Pfam	PF02668	Taurine catabolism dioxygenase TauD, TfdA family	74	347	1.8e-60	T	28-02-2022	IPR003819	TauD/TfdA-like domain	GO:0016491
XP_016641912.1	456757ea1ee2454add493fcd35195d15	365	PANTHER	PTHR30468:SF28	ALPHA-KETOGLUTARATE-DEPENDENT TAURINE DIOXYGENASE (AFU_ORTHOLOGUE AFUA_8G02210)	20	362	0	T	28-02-2022	-	-
XP_016641912.1	456757ea1ee2454add493fcd35195d15	365	Gene3D	G3DMUT6114:3.60.130.10	-	63	358	3.6e-86	T	28-02-2022	IPR042098	Taurine dioxygenase TauD-like superfamily	-
XP_016642298.1	ea5eae80f3100c0ebdef1f89ac0943ff	411	Gene3D	G3DMUT6114:3.20.20.80	Glycosidases	32	411	5.2e-124	T	28-02-2022	-	-
XP_016642298.1	ea5eae80f3100c0ebdef1f89ac0943ff	411	Pfam	PF00150	Cellulase (glycosyl hydrolase family 5)	48	372	4.2e-22	T	28-02-2022	IPR001547	Glycoside hydrolase, family 5	GO:0004553|GO:0071704
XP_016642298.1	ea5eae80f3100c0ebdef1f89ac0943ff	411	PANTHER	PTHR31451:SF21	MANNAN ENDO-1,4-BETA-MANNOSIDASE C	27	409	0	T	28-02-2022	-	-
XP_016642298.1	ea5eae80f3100c0ebdef1f89ac0943ff	411	PANTHER	PTHR31451	-	27	409	0	T	28-02-2022	IPR045053	Mannan endo-1,4-beta-mannosidase-like	GO:0004553
XP_016642298.1	ea5eae80f3100c0ebdef1f89ac0943ff	411	SUPERFAMILY	SSF51445	(Trans)glycosidases	34	403	2.12e-77	T	28-02-2022	IPR017853	Glycoside hydrolase superfamily	-
XP_016643421.1	26bdfbce8e148cc93a6349e881db2731	393	CDD	cd02440	AdoMet_MTases	147	248	7.41977e-07	T	28-02-2022	-	-
XP_016643421.1	26bdfbce8e148cc93a6349e881db2731	393	Gene3D	G3DMUT6114:3.40.50.150	Vaccinia Virus protein VP39	109	376	2e-82	T	28-02-2022	-	-
XP_016643421.1	26bdfbce8e148cc93a6349e881db2731	393	SUPERFAMILY	SSF53335	S-adenosyl-L-methionine-dependent methyltransferases	114	314	6.91e-19	T	28-02-2022	IPR029063	S-adenosyl-L-methionine-dependent methyltransferase	-
XP_016643421.1	26bdfbce8e148cc93a6349e881db2731	393	Pfam	PF13649	Methyltransferase domain	148	247	5.3e-08	T	28-02-2022	IPR041698	Methyltransferase domain 25	-
XP_016643421.1	26bdfbce8e148cc93a6349e881db2731	393	Gene3D	G3DMUT6114:1.10.8.60	-	1	94	6.3e-10	T	28-02-2022	-	-
XP_016643862.1	42b0b6fbb9354c73eeec41ba212d0f7f	1537	Gene3D	G3DMUT6114:3.30.565.10	-	27	207	3.8e-21	T	28-02-2022	IPR036890	Histidine kinase/HSP90-like ATPase superfamily	-
XP_016643862.1	42b0b6fbb9354c73eeec41ba212d0f7f	1537	MobiDBLite	mobidb-lite	consensus disorder prediction	1179	1218	-	T	28-02-2022	-	-
XP_016643862.1	42b0b6fbb9354c73eeec41ba212d0f7f	1537	MobiDBLite	mobidb-lite	consensus disorder prediction	1277	1338	-	T	28-02-2022	-	-
XP_016643862.1	42b0b6fbb9354c73eeec41ba212d0f7f	1537	MobiDBLite	mobidb-lite	consensus disorder prediction	1179	1228	-	T	28-02-2022	-	-
XP_016643862.1	42b0b6fbb9354c73eeec41ba212d0f7f	1537	SUPERFAMILY	SSF55874	ATPase domain of HSP90 chaperone/DNA topoisomerase II/histidine kinase	41	196	2.6e-19	T	28-02-2022	IPR036890	Histidine kinase/HSP90-like ATPase superfamily	-
XP_016643862.1	42b0b6fbb9354c73eeec41ba212d0f7f	1537	PANTHER	PTHR32387:SF0	WU:FJ29H11	40	601	4.9e-78	T	28-02-2022	-	-
XP_016643862.1	42b0b6fbb9354c73eeec41ba212d0f7f	1537	PANTHER	PTHR32387:SF0	WU:FJ29H11	1111	1521	4.9e-78	T	28-02-2022	-	-
XP_016643862.1	42b0b6fbb9354c73eeec41ba212d0f7f	1537	PANTHER	PTHR32387	WU:FJ29H11	1111	1521	4.9e-78	T	28-02-2022	-	-
XP_016643862.1	42b0b6fbb9354c73eeec41ba212d0f7f	1537	PANTHER	PTHR32387	WU:FJ29H11	40	601	4.9e-78	T	28-02-2022	-	-
XP_016643862.1	42b0b6fbb9354c73eeec41ba212d0f7f	1537	MobiDBLite	mobidb-lite	consensus disorder prediction	1277	1361	-	T	28-02-2022	-	-
XP_016643894.1	ae99888340263af83c8c11730080b742	210	SUPERFAMILY	SSF56112	Protein kinase-like (PK-like)	18	199	1.75e-10	T	28-02-2022	IPR011009	Protein kinase-like domain superfamily	-
XP_016643894.1	ae99888340263af83c8c11730080b742	210	Pfam	PF01636	Phosphotransferase enzyme family	57	184	2.4e-07	T	28-02-2022	IPR002575	Aminoglycoside phosphotransferase	-
XP_016643894.1	ae99888340263af83c8c11730080b742	210	Gene3D	G3DMUT6114:3.90.1200.10	-	62	196	2.7e-09	T	28-02-2022	-	-
XP_016644730.1	1fe3a7c428c3357418cd7ba6b9953c3b	325	PANTHER	PTHR28037:SF1	ALCOHOL O-ACETYLTRANSFERASE 1-RELATED	66	324	5e-28	T	28-02-2022	-	-
XP_016644730.1	1fe3a7c428c3357418cd7ba6b9953c3b	325	PANTHER	PTHR28037	ALCOHOL O-ACETYLTRANSFERASE 1-RELATED	66	324	5e-28	T	28-02-2022	-	-
XP_016644990.1	31ef18bb1aabff6f70e8bdb928462e1d	357	SUPERFAMILY	SSF56112	Protein kinase-like (PK-like)	37	348	8.94e-23	T	28-02-2022	IPR011009	Protein kinase-like domain superfamily	-
XP_016644990.1	31ef18bb1aabff6f70e8bdb928462e1d	357	SMART	SM00220	serkin_6	55	348	2.7e-08	T	28-02-2022	IPR000719	Protein kinase domain	GO:0004672|GO:0005524|GO:0006468
XP_016644990.1	31ef18bb1aabff6f70e8bdb928462e1d	357	PANTHER	PTHR45646:SF2	PROTEIN KINASE SUPERFAMILY PROTEIN	18	86	2.5e-13	T	28-02-2022	-	-
XP_016644990.1	31ef18bb1aabff6f70e8bdb928462e1d	357	Gene3D	G3DMUT6114:3.30.200.20	Phosphorylase Kinase; domain 1	29	131	1.1e-18	T	28-02-2022	-	-
XP_016644990.1	31ef18bb1aabff6f70e8bdb928462e1d	357	Gene3D	G3DMUT6114:1.10.510.10	Transferase(Phosphotransferase) domain 1	153	352	3.8e-18	T	28-02-2022	-	-
XP_016644990.1	31ef18bb1aabff6f70e8bdb928462e1d	357	PANTHER	PTHR45646	SERINE/THREONINE-PROTEIN KINASE DOA-RELATED	18	86	2.5e-13	T	28-02-2022	-	-
XP_016645414.1	7877a7de8e4e4adc1ac3ef5a2b9d57c1	293	PANTHER	PTHR21240:SF19	CATALYTIC/ HYDROLASE	24	280	2.2e-28	T	28-02-2022	-	-
XP_016645414.1	7877a7de8e4e4adc1ac3ef5a2b9d57c1	293	Gene3D	G3DMUT6114:3.20.20.140	-	9	281	2.8e-61	T	28-02-2022	-	-
XP_016645414.1	7877a7de8e4e4adc1ac3ef5a2b9d57c1	293	PANTHER	PTHR21240	2-AMINO-3-CARBOXYLMUCONATE-6-SEMIALDEHYDE DECARBOXYLASE	24	280	2.2e-28	T	28-02-2022	IPR032465	2-amino-3-carboxymuconate-6-semialdehyde decarboxylase	GO:0016831
XP_016645414.1	7877a7de8e4e4adc1ac3ef5a2b9d57c1	293	Pfam	PF04909	Amidohydrolase	64	281	1.7e-39	T	28-02-2022	IPR006680	Amidohydrolase-related	GO:0016787
XP_016645414.1	7877a7de8e4e4adc1ac3ef5a2b9d57c1	293	SUPERFAMILY	SSF51556	Metallo-dependent hydrolases	33	282	2.35e-56	T	28-02-2022	IPR032466	Metal-dependent hydrolase	-
XP_016646037.1	6037520b03bd170c0a54e8f716d41bab	745	MobiDBLite	mobidb-lite	consensus disorder prediction	507	603	-	T	28-02-2022	-	-
XP_016646037.1	6037520b03bd170c0a54e8f716d41bab	745	MobiDBLite	mobidb-lite	consensus disorder prediction	667	745	-	T	28-02-2022	-	-
XP_016646037.1	6037520b03bd170c0a54e8f716d41bab	745	PANTHER	PTHR12730	HSDA/SDA1-RELATED	12	738	0	T	28-02-2022	IPR027312	Sda1	GO:0000055|GO:0042273
XP_016646037.1	6037520b03bd170c0a54e8f716d41bab	745	Coils	Coil	Coil	491	511	-	T	28-02-2022	-	-
XP_016646037.1	6037520b03bd170c0a54e8f716d41bab	745	MobiDBLite	mobidb-lite	consensus disorder prediction	507	521	-	T	28-02-2022	-	-
XP_016646037.1	6037520b03bd170c0a54e8f716d41bab	745	MobiDBLite	mobidb-lite	consensus disorder prediction	667	706	-	T	28-02-2022	-	-
XP_016646037.1	6037520b03bd170c0a54e8f716d41bab	745	PANTHER	PTHR12730:SF0	PROTEIN SDA1 HOMOLOG	12	738	0	T	28-02-2022	-	-
XP_016646037.1	6037520b03bd170c0a54e8f716d41bab	745	MobiDBLite	mobidb-lite	consensus disorder prediction	522	545	-	T	28-02-2022	-	-
XP_016646037.1	6037520b03bd170c0a54e8f716d41bab	745	Coils	Coil	Coil	262	285	-	T	28-02-2022	-	-
XP_016646037.1	6037520b03bd170c0a54e8f716d41bab	745	MobiDBLite	mobidb-lite	consensus disorder prediction	550	573	-	T	28-02-2022	-	-
XP_016646037.1	6037520b03bd170c0a54e8f716d41bab	745	Pfam	PF08158	NUC130/3NT domain	70	119	2.3e-22	T	28-02-2022	IPR012977	Uncharacterised domain NUC130/133, N-terminal	-
XP_016646037.1	6037520b03bd170c0a54e8f716d41bab	745	MobiDBLite	mobidb-lite	consensus disorder prediction	625	644	-	T	28-02-2022	-	-
XP_016646037.1	6037520b03bd170c0a54e8f716d41bab	745	Pfam	PF05285	SDA1	422	738	5.6e-91	T	28-02-2022	IPR007949	SDA1 domain	-
XP_016646127.1	c8d45f01c93ba24bbdfbf1414e296b89	298	PRINTS	PR00412	Epoxide hydrolase signature	110	128	5.8e-05	T	28-02-2022	IPR000639	Epoxide hydrolase-like	GO:0003824
XP_016646127.1	c8d45f01c93ba24bbdfbf1414e296b89	298	PRINTS	PR00412	Epoxide hydrolase signature	139	154	5.8e-05	T	28-02-2022	IPR000639	Epoxide hydrolase-like	GO:0003824
XP_016646127.1	c8d45f01c93ba24bbdfbf1414e296b89	298	PRINTS	PR00412	Epoxide hydrolase signature	184	197	5.8e-05	T	28-02-2022	IPR000639	Epoxide hydrolase-like	GO:0003824
XP_016646127.1	c8d45f01c93ba24bbdfbf1414e296b89	298	PIRSF	PIRSF001112	Epoxide_hydro	4	296	5.5e-64	T	28-02-2022	IPR016292	Epoxide hydrolase	GO:0033961
XP_016646127.1	c8d45f01c93ba24bbdfbf1414e296b89	298	PANTHER	PTHR21661	EPOXIDE HYDROLASE 1-RELATED	11	280	1.3e-74	T	28-02-2022	-	-
XP_016646127.1	c8d45f01c93ba24bbdfbf1414e296b89	298	Pfam	PF06441	Epoxide hydrolase N terminus	16	119	1e-29	T	28-02-2022	IPR010497	Epoxide hydrolase, N-terminal	-
XP_016646127.1	c8d45f01c93ba24bbdfbf1414e296b89	298	Gene3D	G3DMUT6114:3.40.50.1820	alpha/beta hydrolase	5	290	1.8e-84	T	28-02-2022	IPR029058	Alpha/Beta hydrolase fold	-
XP_016646127.1	c8d45f01c93ba24bbdfbf1414e296b89	298	SUPERFAMILY	SSF53474	alpha/beta-Hydrolases	26	281	8.48e-59	T	28-02-2022	IPR029058	Alpha/Beta hydrolase fold	-
g3273.t1_boydii	e9bf062120efff88f2f9862cafb12d07	607	TIGRFAM	TIGR00879	SP: MFS transporter, sugar porter (SP) family	25	477	2.2e-75	T	28-02-2022	IPR003663	Sugar/inositol transporter	GO:0016020|GO:0022857|GO:0055085
g3273.t1_boydii	e9bf062120efff88f2f9862cafb12d07	607	PANTHER	PTHR48022	PLASTIDIC GLUCOSE TRANSPORTER 4	1	527	7.4e-292	T	28-02-2022	-	-
g3273.t1_boydii	e9bf062120efff88f2f9862cafb12d07	607	Pfam	PF00083	Sugar (and other) transporter	21	481	8.3e-90	T	28-02-2022	IPR005828	Major facilitator, sugar transporter-like	GO:0016021|GO:0022857|GO:0055085
g3273.t1_boydii	e9bf062120efff88f2f9862cafb12d07	607	PRINTS	PR00171	Sugar transporter signature	27	37	1.5e-10	T	28-02-2022	IPR003663	Sugar/inositol transporter	GO:0016020|GO:0022857|GO:0055085
g3273.t1_boydii	e9bf062120efff88f2f9862cafb12d07	607	PRINTS	PR00171	Sugar transporter signature	406	418	1.5e-10	T	28-02-2022	IPR003663	Sugar/inositol transporter	GO:0016020|GO:0022857|GO:0055085
g3273.t1_boydii	e9bf062120efff88f2f9862cafb12d07	607	PRINTS	PR00171	Sugar transporter signature	120	139	1.5e-10	T	28-02-2022	IPR003663	Sugar/inositol transporter	GO:0016020|GO:0022857|GO:0055085
g3273.t1_boydii	e9bf062120efff88f2f9862cafb12d07	607	PRINTS	PR00171	Sugar transporter signature	383	404	1.5e-10	T	28-02-2022	IPR003663	Sugar/inositol transporter	GO:0016020|GO:0022857|GO:0055085
g3273.t1_boydii	e9bf062120efff88f2f9862cafb12d07	607	PANTHER	PTHR48022:SF44	SUGAR TRANSPORTER, PUTATIVE (AFU_ORTHOLOGUE AFUA_4G14610)-RELATED	1	527	7.4e-292	T	28-02-2022	-	-
g3273.t1_boydii	e9bf062120efff88f2f9862cafb12d07	607	Gene3D	G3DMUT6114:1.20.1250.20	MFS general substrate transporter like domains	11	485	4.1e-107	T	28-02-2022	IPR036259	MFS transporter superfamily	-
g3273.t1_boydii	e9bf062120efff88f2f9862cafb12d07	607	SUPERFAMILY	SSF103473	MFS general substrate transporter	21	478	2.09e-57	T	28-02-2022	IPR036259	MFS transporter superfamily	-
g3827.t1_boydii	10b01ab588a6a257e79873dc9de4ba7d	542	PANTHER	PTHR38791	ZN(II)2CYS6 TRANSCRIPTION FACTOR (EUROFUNG)-RELATED-RELATED	2	533	1.6e-66	T	28-02-2022	-	-
g3827.t1_boydii	10b01ab588a6a257e79873dc9de4ba7d	542	Pfam	PF00172	Fungal Zn(2)-Cys(6) binuclear cluster domain	7	42	3.5e-08	T	28-02-2022	IPR001138	Zn(2)-C6 fungal-type DNA-binding domain	GO:0000981|GO:0006355|GO:0008270
g3827.t1_boydii	10b01ab588a6a257e79873dc9de4ba7d	542	MobiDBLite	mobidb-lite	consensus disorder prediction	88	103	-	T	28-02-2022	-	-
g3827.t1_boydii	10b01ab588a6a257e79873dc9de4ba7d	542	CDD	cd00067	GAL4	3	38	6.53487e-12	T	28-02-2022	IPR001138	Zn(2)-C6 fungal-type DNA-binding domain	GO:0000981|GO:0006355|GO:0008270
g3827.t1_boydii	10b01ab588a6a257e79873dc9de4ba7d	542	MobiDBLite	mobidb-lite	consensus disorder prediction	58	113	-	T	28-02-2022	-	-
g3827.t1_boydii	10b01ab588a6a257e79873dc9de4ba7d	542	SMART	SM00066	gal4_2	2	46	2.7e-08	T	28-02-2022	IPR001138	Zn(2)-C6 fungal-type DNA-binding domain	GO:0000981|GO:0006355|GO:0008270
g3827.t1_boydii	10b01ab588a6a257e79873dc9de4ba7d	542	PANTHER	PTHR38791:SF5	TRANSCRIPTION FACTOR DBAG-RELATED	2	533	1.6e-66	T	28-02-2022	-	-
g3827.t1_boydii	10b01ab588a6a257e79873dc9de4ba7d	542	Gene3D	G3DMUT6114:4.10.240.10	-	1	59	2e-09	T	28-02-2022	IPR036864	Zn(2)-C6 fungal-type DNA-binding domain superfamily	GO:0000981|GO:0006355|GO:0008270
g3827.t1_boydii	10b01ab588a6a257e79873dc9de4ba7d	542	SUPERFAMILY	SSF57701	Zn2/Cys6 DNA-binding domain	5	39	1.15e-08	T	28-02-2022	IPR036864	Zn(2)-C6 fungal-type DNA-binding domain superfamily	GO:0000981|GO:0006355|GO:0008270
g4458.t1_boydii	80522e043d5aa0a3be4ae0726561fd20	269	PANTHER	PTHR23237:SF8	-	4	264	8.1e-73	T	28-02-2022	-	-
g4458.t1_boydii	80522e043d5aa0a3be4ae0726561fd20	269	PANTHER	PTHR23237	NUCLEOLAR PROTEIN FAMILY A MEMBER 1 SNORNP PROTEIN GAR1	4	264	8.1e-73	T	28-02-2022	-	-
g10586.t1_boydii	a08104e4e0208be337b1b7d027a0687e	535	SUPERFAMILY	SSF54928	RNA-binding domain, RBD	299	416	7.95e-15	T	28-02-2022	IPR035979	RNA-binding domain superfamily	GO:0003676
g10586.t1_boydii	a08104e4e0208be337b1b7d027a0687e	535	PANTHER	PTHR23236:SF25	RNA-BINDING PROTEIN 34	70	517	1.2e-30	T	28-02-2022	-	-
g10586.t1_boydii	a08104e4e0208be337b1b7d027a0687e	535	Gene3D	G3DMUT6114:3.30.70.330	-	96	291	4.3e-09	T	28-02-2022	IPR012677	Nucleotide-binding alpha-beta plait domain superfamily	-
g10586.t1_boydii	a08104e4e0208be337b1b7d027a0687e	535	MobiDBLite	mobidb-lite	consensus disorder prediction	164	183	-	T	28-02-2022	-	-
g10586.t1_boydii	a08104e4e0208be337b1b7d027a0687e	535	MobiDBLite	mobidb-lite	consensus disorder prediction	463	535	-	T	28-02-2022	-	-
g10586.t1_boydii	a08104e4e0208be337b1b7d027a0687e	535	SUPERFAMILY	SSF54928	RNA-binding domain, RBD	258	318	1.34e-08	T	28-02-2022	IPR035979	RNA-binding domain superfamily	GO:0003676
g10586.t1_boydii	a08104e4e0208be337b1b7d027a0687e	535	Pfam	PF00076	RNA recognition motif. (a.k.a. RRM, RBD, or RNP domain)	339	392	2.5e-08	T	28-02-2022	IPR000504	RNA recognition motif domain	GO:0003723
g10586.t1_boydii	a08104e4e0208be337b1b7d027a0687e	535	MobiDBLite	mobidb-lite	consensus disorder prediction	94	153	-	T	28-02-2022	-	-
g10586.t1_boydii	a08104e4e0208be337b1b7d027a0687e	535	CDD	cd12669	RRM1_Nop12p_like	185	295	2.31984e-38	T	28-02-2022	IPR034777	Nop12, RNA recognition motif 1	-
g10586.t1_boydii	a08104e4e0208be337b1b7d027a0687e	535	SMART	SM00360	rrm1_1	303	403	2.9e-08	T	28-02-2022	IPR000504	RNA recognition motif domain	GO:0003723
g10586.t1_boydii	a08104e4e0208be337b1b7d027a0687e	535	SMART	SM00360	rrm1_1	186	290	0.097	T	28-02-2022	IPR000504	RNA recognition motif domain	GO:0003723
g10586.t1_boydii	a08104e4e0208be337b1b7d027a0687e	535	MobiDBLite	mobidb-lite	consensus disorder prediction	50	85	-	T	28-02-2022	-	-
g10586.t1_boydii	a08104e4e0208be337b1b7d027a0687e	535	PANTHER	PTHR23236	EUKARYOTIC TRANSLATION INITIATION FACTOR 4B/4H	70	517	1.2e-30	T	28-02-2022	-	-
g10586.t1_boydii	a08104e4e0208be337b1b7d027a0687e	535	MobiDBLite	mobidb-lite	consensus disorder prediction	505	524	-	T	28-02-2022	-	-
g10586.t1_boydii	a08104e4e0208be337b1b7d027a0687e	535	Gene3D	G3DMUT6114:3.30.70.330	-	297	411	1e-15	T	28-02-2022	IPR012677	Nucleotide-binding alpha-beta plait domain superfamily	-
g10586.t1_boydii	a08104e4e0208be337b1b7d027a0687e	535	MobiDBLite	mobidb-lite	consensus disorder prediction	1	183	-	T	28-02-2022	-	-
g2558.t1_boydii	2538373af022c0ea5fb1d42dca4efdf9	504	CDD	cd00609	AAT_like	181	495	3.5118e-28	T	28-02-2022	-	-
g2558.t1_boydii	2538373af022c0ea5fb1d42dca4efdf9	504	PANTHER	PTHR11751:SF29	AT04676P	58	174	9.8e-125	T	28-02-2022	-	-
g2558.t1_boydii	2538373af022c0ea5fb1d42dca4efdf9	504	PANTHER	PTHR11751:SF29	AT04676P	176	502	9.8e-125	T	28-02-2022	-	-
g2558.t1_boydii	2538373af022c0ea5fb1d42dca4efdf9	504	Gene3D	G3DMUT6114:3.90.1150.10	Aspartate Aminotransferase, domain 1	372	495	1.2e-17	T	28-02-2022	IPR015422	Pyridoxal phosphate-dependent transferase, small domain	GO:0003824
g2558.t1_boydii	2538373af022c0ea5fb1d42dca4efdf9	504	Pfam	PF00155	Aminotransferase class I and II	176	481	1.6e-26	T	28-02-2022	IPR004839	Aminotransferase, class I/classII	GO:0009058|GO:0030170
g2558.t1_boydii	2538373af022c0ea5fb1d42dca4efdf9	504	Gene3D	G3DMUT6114:3.40.640.10	-	158	371	3.9e-42	T	28-02-2022	IPR015421	Pyridoxal phosphate-dependent transferase, major domain	GO:0003824
g2558.t1_boydii	2538373af022c0ea5fb1d42dca4efdf9	504	Gene3D	G3DMUT6114:1.10.287.1970	-	108	157	1.7e-17	T	28-02-2022	-	-
g2558.t1_boydii	2538373af022c0ea5fb1d42dca4efdf9	504	SUPERFAMILY	SSF53383	PLP-dependent transferases	139	496	3.63e-49	T	28-02-2022	IPR015424	Pyridoxal phosphate-dependent transferase	-
g2558.t1_boydii	2538373af022c0ea5fb1d42dca4efdf9	504	PANTHER	PTHR11751	ALANINE AMINOTRANSFERASE	58	174	9.8e-125	T	28-02-2022	IPR045088	Aminotransferase ALAT1/2-like	GO:0008483
g2558.t1_boydii	2538373af022c0ea5fb1d42dca4efdf9	504	PANTHER	PTHR11751	ALANINE AMINOTRANSFERASE	176	502	9.8e-125	T	28-02-2022	IPR045088	Aminotransferase ALAT1/2-like	GO:0008483
g9519.t1_boydii	48e545715504a63a75e96ca148c1ad98	601	Gene3D	G3DMUT6114:3.60.15.10	-	348	601	4.8e-86	T	28-02-2022	IPR036866	Ribonuclease Z/Hydroxyacylglutathione hydrolase-like	-
g9519.t1_boydii	48e545715504a63a75e96ca148c1ad98	601	MobiDBLite	mobidb-lite	consensus disorder prediction	292	306	-	T	28-02-2022	-	-
g9519.t1_boydii	48e545715504a63a75e96ca148c1ad98	601	Pfam	PF00753	Metallo-beta-lactamase superfamily	360	419	6.8e-07	T	28-02-2022	IPR001279	Metallo-beta-lactamase	-
g9519.t1_boydii	48e545715504a63a75e96ca148c1ad98	601	Pfam	PF16123	Hydroxyacylglutathione hydrolase C-terminus	523	600	7.6e-22	T	28-02-2022	IPR032282	Hydroxyacylglutathione hydrolase, C-terminal domain	-
g9519.t1_boydii	48e545715504a63a75e96ca148c1ad98	601	MobiDBLite	mobidb-lite	consensus disorder prediction	290	319	-	T	28-02-2022	-	-
g9519.t1_boydii	48e545715504a63a75e96ca148c1ad98	601	Pfam	PF04031	Las1-like	7	184	8.9e-64	T	28-02-2022	IPR007174	Las1	GO:0004519|GO:0006364|GO:0090730
g9519.t1_boydii	48e545715504a63a75e96ca148c1ad98	601	PANTHER	PTHR11935:SF94	TENZING NORGAY, ISOFORM C	346	601	1.1e-82	T	28-02-2022	-	-
g9519.t1_boydii	48e545715504a63a75e96ca148c1ad98	601	SUPERFAMILY	SSF56281	Metallo-hydrolase/oxidoreductase	348	600	2.3e-59	T	28-02-2022	IPR036866	Ribonuclease Z/Hydroxyacylglutathione hydrolase-like	-
g9519.t1_boydii	48e545715504a63a75e96ca148c1ad98	601	SMART	SM00849	Lactamase_B_5a	358	522	4.8e-34	T	28-02-2022	IPR001279	Metallo-beta-lactamase	-
g9519.t1_boydii	48e545715504a63a75e96ca148c1ad98	601	TIGRFAM	TIGR03413	GSH_gloB: hydroxyacylglutathione hydrolase	350	600	4.2e-60	T	28-02-2022	IPR017782	Hydroxyacylglutathione hydrolase	GO:0004416|GO:0019243
g9519.t1_boydii	48e545715504a63a75e96ca148c1ad98	601	PANTHER	PTHR11935	BETA LACTAMASE DOMAIN	346	601	1.1e-82	T	28-02-2022	-	-
g9519.t1_boydii	48e545715504a63a75e96ca148c1ad98	601	CDD	cd07723	hydroxyacylglutathione_hydrolase_MBL-fold	353	522	2.616e-76	T	28-02-2022	IPR035680	Hydroxyacylglutathione hydrolase, MBL domain	-
g1405.t1_boydii	1d7c0f2bcda2b60bd8e175dc9ea728f7	397	SUPERFAMILY	SSF53474	alpha/beta-Hydrolases	25	391	3.14e-72	T	28-02-2022	IPR029058	Alpha/Beta hydrolase fold	-
g1405.t1_boydii	1d7c0f2bcda2b60bd8e175dc9ea728f7	397	PIRSF	PIRSF001112	Epoxide_hydro	3	394	4.1e-78	T	28-02-2022	IPR016292	Epoxide hydrolase	GO:0033961
g1405.t1_boydii	1d7c0f2bcda2b60bd8e175dc9ea728f7	397	Pfam	PF06441	Epoxide hydrolase N terminus	24	119	9.7e-30	T	28-02-2022	IPR010497	Epoxide hydrolase, N-terminal	-
g1405.t1_boydii	1d7c0f2bcda2b60bd8e175dc9ea728f7	397	PRINTS	PR00412	Epoxide hydrolase signature	370	392	3.2e-10	T	28-02-2022	IPR000639	Epoxide hydrolase-like	GO:0003824
g1405.t1_boydii	1d7c0f2bcda2b60bd8e175dc9ea728f7	397	PRINTS	PR00412	Epoxide hydrolase signature	110	128	3.2e-10	T	28-02-2022	IPR000639	Epoxide hydrolase-like	GO:0003824
g1405.t1_boydii	1d7c0f2bcda2b60bd8e175dc9ea728f7	397	PRINTS	PR00412	Epoxide hydrolase signature	139	154	3.2e-10	T	28-02-2022	IPR000639	Epoxide hydrolase-like	GO:0003824
g1405.t1_boydii	1d7c0f2bcda2b60bd8e175dc9ea728f7	397	PRINTS	PR00412	Epoxide hydrolase signature	184	197	3.2e-10	T	28-02-2022	IPR000639	Epoxide hydrolase-like	GO:0003824
g1405.t1_boydii	1d7c0f2bcda2b60bd8e175dc9ea728f7	397	PANTHER	PTHR21661	EPOXIDE HYDROLASE 1-RELATED	10	392	1.9e-94	T	28-02-2022	-	-
g1405.t1_boydii	1d7c0f2bcda2b60bd8e175dc9ea728f7	397	Gene3D	G3DMUT6114:3.40.50.1820	alpha/beta hydrolase	6	397	1.1e-109	T	28-02-2022	IPR029058	Alpha/Beta hydrolase fold	-
g172.t1_boydii	ea66aa9ebdb2ca9b12d9ea1f2d47a37a	544	Coils	Coil	Coil	374	394	-	T	28-02-2022	-	-
g172.t1_boydii	ea66aa9ebdb2ca9b12d9ea1f2d47a37a	544	SUPERFAMILY	SSF52047	RNI-like	259	476	1.16e-05	T	28-02-2022	-	-
g4952.t1_boydii	078b4bad61253eb6366d66c1b2c0146e	360	MobiDBLite	mobidb-lite	consensus disorder prediction	264	294	-	T	28-02-2022	-	-
g4952.t1_boydii	078b4bad61253eb6366d66c1b2c0146e	360	MobiDBLite	mobidb-lite	consensus disorder prediction	215	232	-	T	28-02-2022	-	-
g4952.t1_boydii	078b4bad61253eb6366d66c1b2c0146e	360	MobiDBLite	mobidb-lite	consensus disorder prediction	189	360	-	T	28-02-2022	-	-
g4952.t1_boydii	078b4bad61253eb6366d66c1b2c0146e	360	MobiDBLite	mobidb-lite	consensus disorder prediction	113	147	-	T	28-02-2022	-	-
g4952.t1_boydii	078b4bad61253eb6366d66c1b2c0146e	360	MobiDBLite	mobidb-lite	consensus disorder prediction	113	152	-	T	28-02-2022	-	-
g4952.t1_boydii	078b4bad61253eb6366d66c1b2c0146e	360	MobiDBLite	mobidb-lite	consensus disorder prediction	316	330	-	T	28-02-2022	-	-
g4952.t1_boydii	078b4bad61253eb6366d66c1b2c0146e	360	MobiDBLite	mobidb-lite	consensus disorder prediction	331	348	-	T	28-02-2022	-	-
g68.t1_boydii	6217bc3f7cab06f4d50c0e196fd5c7c7	1166	Gene3D	G3DMUT6114:3.40.50.300	-	271	425	5.4e-08	T	28-02-2022	IPR027417	P-loop containing nucleoside triphosphate hydrolase	-
g68.t1_boydii	6217bc3f7cab06f4d50c0e196fd5c7c7	1166	SUPERFAMILY	SSF52540	P-loop containing nucleoside triphosphate hydrolases	271	530	6.95e-12	T	28-02-2022	IPR027417	P-loop containing nucleoside triphosphate hydrolase	-
g68.t1_boydii	6217bc3f7cab06f4d50c0e196fd5c7c7	1166	PANTHER	PTHR10039	AMELOGENIN	11	603	2.6e-190	T	28-02-2022	-	-
g68.t1_boydii	6217bc3f7cab06f4d50c0e196fd5c7c7	1166	PANTHER	PTHR10039:SF12	NACHT DOMAIN PROTEIN	11	603	2.6e-190	T	28-02-2022	-	-
g68.t1_boydii	6217bc3f7cab06f4d50c0e196fd5c7c7	1166	Coils	Coil	Coil	205	225	-	T	28-02-2022	-	-
g6667.t1_boydii	89b53036ac6e1645f54f6901c7c753a2	112	MobiDBLite	mobidb-lite	consensus disorder prediction	1	16	-	T	28-02-2022	-	-
g6667.t1_boydii	89b53036ac6e1645f54f6901c7c753a2	112	MobiDBLite	mobidb-lite	consensus disorder prediction	1	37	-	T	28-02-2022	-	-
g6667.t1_boydii	89b53036ac6e1645f54f6901c7c753a2	112	MobiDBLite	mobidb-lite	consensus disorder prediction	73	112	-	T	28-02-2022	-	-
g6667.t1_boydii	89b53036ac6e1645f54f6901c7c753a2	112	MobiDBLite	mobidb-lite	consensus disorder prediction	18	37	-	T	28-02-2022	-	-
g10708.t1_boydii	9e0b189f4f088f84596d80b43e60883e	299	CDD	cd02440	AdoMet_MTases	53	166	6.6613e-07	T	28-02-2022	-	-
g10708.t1_boydii	9e0b189f4f088f84596d80b43e60883e	299	Pfam	PF13649	Methyltransferase domain	54	153	1.1e-08	T	28-02-2022	IPR041698	Methyltransferase domain 25	-
g10708.t1_boydii	9e0b189f4f088f84596d80b43e60883e	299	SUPERFAMILY	SSF53335	S-adenosyl-L-methionine-dependent methyltransferases	27	224	5.36e-20	T	28-02-2022	IPR029063	S-adenosyl-L-methionine-dependent methyltransferase	-
g10708.t1_boydii	9e0b189f4f088f84596d80b43e60883e	299	Gene3D	G3DMUT6114:3.40.50.150	Vaccinia Virus protein VP39	14	282	7.1e-86	T	28-02-2022	-	-
g10708.t1_boydii	9e0b189f4f088f84596d80b43e60883e	299	CDD	cd02440	AdoMet_MTases	53	166	6.6613e-07	T	28-02-2022	-	-
g10708.t1_boydii	9e0b189f4f088f84596d80b43e60883e	299	Pfam	PF13649	Methyltransferase domain	54	153	1.1e-08	T	28-02-2022	IPR041698	Methyltransferase domain 25	-
g10708.t1_boydii	9e0b189f4f088f84596d80b43e60883e	299	SUPERFAMILY	SSF53335	S-adenosyl-L-methionine-dependent methyltransferases	27	224	5.36e-20	T	28-02-2022	IPR029063	S-adenosyl-L-methionine-dependent methyltransferase	-
g10708.t1_boydii	9e0b189f4f088f84596d80b43e60883e	299	Gene3D	G3DMUT6114:3.40.50.150	Vaccinia Virus protein VP39	14	282	7.1e-86	T	28-02-2022	-	-
g6316.t1_boydii	e3ee286ff37a2b9397d44ce0d25b2565	745	Pfam	PF08158	NUC130/3NT domain	70	119	4.7e-22	T	28-02-2022	IPR012977	Uncharacterised domain NUC130/133, N-terminal	-
g6316.t1_boydii	e3ee286ff37a2b9397d44ce0d25b2565	745	PANTHER	PTHR12730:SF0	PROTEIN SDA1 HOMOLOG	12	738	4.1e-203	T	28-02-2022	-	-
g6316.t1_boydii	e3ee286ff37a2b9397d44ce0d25b2565	745	Coils	Coil	Coil	262	282	-	T	28-02-2022	-	-
g6316.t1_boydii	e3ee286ff37a2b9397d44ce0d25b2565	745	MobiDBLite	mobidb-lite	consensus disorder prediction	508	529	-	T	28-02-2022	-	-
g6316.t1_boydii	e3ee286ff37a2b9397d44ce0d25b2565	745	MobiDBLite	mobidb-lite	consensus disorder prediction	551	574	-	T	28-02-2022	-	-
g6316.t1_boydii	e3ee286ff37a2b9397d44ce0d25b2565	745	MobiDBLite	mobidb-lite	consensus disorder prediction	530	546	-	T	28-02-2022	-	-
g6316.t1_boydii	e3ee286ff37a2b9397d44ce0d25b2565	745	MobiDBLite	mobidb-lite	consensus disorder prediction	655	706	-	T	28-02-2022	-	-
g6316.t1_boydii	e3ee286ff37a2b9397d44ce0d25b2565	745	Pfam	PF05285	SDA1	422	738	7.8e-91	T	28-02-2022	IPR007949	SDA1 domain	-
g6316.t1_boydii	e3ee286ff37a2b9397d44ce0d25b2565	745	MobiDBLite	mobidb-lite	consensus disorder prediction	651	745	-	T	28-02-2022	-	-
g6316.t1_boydii	e3ee286ff37a2b9397d44ce0d25b2565	745	PANTHER	PTHR12730	HSDA/SDA1-RELATED	12	738	4.1e-203	T	28-02-2022	IPR027312	Sda1	GO:0000055|GO:0042273
g6316.t1_boydii	e3ee286ff37a2b9397d44ce0d25b2565	745	MobiDBLite	mobidb-lite	consensus disorder prediction	508	594	-	T	28-02-2022	-	-
g3274.t1_boydii	db24afc2965b26c748803c10365e7189	590	MobiDBLite	mobidb-lite	consensus disorder prediction	61	75	-	T	28-02-2022	-	-
g3274.t1_boydii	db24afc2965b26c748803c10365e7189	590	PANTHER	PTHR46910	TRANSCRIPTION FACTOR PDR1	11	533	3.8e-101	T	28-02-2022	-	-
g3274.t1_boydii	db24afc2965b26c748803c10365e7189	590	Pfam	PF04082	Fungal specific transcription factor domain	129	294	4.7e-07	T	28-02-2022	IPR007219	Transcription factor domain, fungi	GO:0003677|GO:0006351|GO:0008270
g3274.t1_boydii	db24afc2965b26c748803c10365e7189	590	PANTHER	PTHR46910:SF18	ZN(II)2CYS6 TRANSCRIPTION FACTOR (EUROFUNG)-RELATED	11	533	3.8e-101	T	28-02-2022	-	-
g3274.t1_boydii	db24afc2965b26c748803c10365e7189	590	MobiDBLite	mobidb-lite	consensus disorder prediction	57	85	-	T	28-02-2022	-	-
g3274.t1_boydii	db24afc2965b26c748803c10365e7189	590	CDD	cd12148	fungal_TF_MHR	129	525	2.31083e-27	T	28-02-2022	-	-
g1641.t1_boydii	6f93954a3594a649cf9416dedc2cafcb	440	MobiDBLite	mobidb-lite	consensus disorder prediction	392	440	-	T	28-02-2022	-	-
g1641.t1_boydii	6f93954a3594a649cf9416dedc2cafcb	440	PANTHER	PTHR40780	-	37	365	1.9e-58	T	28-02-2022	-	-
g1641.t1_boydii	6f93954a3594a649cf9416dedc2cafcb	440	Pfam	PF12417	Zinc finger protein	289	352	1.1e-12	T	28-02-2022	IPR022137	Zinc finger protein, DUF3669 domain	-
g1641.t1_boydii	6f93954a3594a649cf9416dedc2cafcb	440	MobiDBLite	mobidb-lite	consensus disorder prediction	412	440	-	T	28-02-2022	-	-
g9817.t1_boydii	9f8a58da6b8dc94629980c2b805c0a54	607	MobiDBLite	mobidb-lite	consensus disorder prediction	563	595	-	T	28-02-2022	-	-
g9817.t1_boydii	9f8a58da6b8dc94629980c2b805c0a54	607	PANTHER	PTHR10894:SF1	NUCLEOLAR PROTEIN 58	5	600	2.3e-165	T	28-02-2022	-	-
g9817.t1_boydii	9f8a58da6b8dc94629980c2b805c0a54	607	MobiDBLite	mobidb-lite	consensus disorder prediction	495	530	-	T	28-02-2022	-	-
g9817.t1_boydii	9f8a58da6b8dc94629980c2b805c0a54	607	Pfam	PF01798	snoRNA binding domain, fibrillarin	177	388	7.7e-75	T	28-02-2022	IPR002687	Nop domain	-
g9817.t1_boydii	9f8a58da6b8dc94629980c2b805c0a54	607	PANTHER	PTHR10894	NUCLEOLAR PROTEIN 5 NUCLEOLAR PROTEIN NOP5 NOP58	5	600	2.3e-165	T	28-02-2022	IPR045056	Nucleolar protein Nop56/Nop58	GO:0030515|GO:0031428|GO:0032040
g9817.t1_boydii	9f8a58da6b8dc94629980c2b805c0a54	607	MobiDBLite	mobidb-lite	consensus disorder prediction	387	412	-	T	28-02-2022	-	-
g9817.t1_boydii	9f8a58da6b8dc94629980c2b805c0a54	607	SUPERFAMILY	SSF89124	Nop domain	163	387	4.32e-82	T	28-02-2022	IPR036070	Nop domain superfamily	-
g9817.t1_boydii	9f8a58da6b8dc94629980c2b805c0a54	607	Gene3D	G3DMUT6114:1.10.246.90	Nop domain	294	427	2.7e-39	T	28-02-2022	IPR042239	Nop, C-terminal domain	-
g9817.t1_boydii	9f8a58da6b8dc94629980c2b805c0a54	607	Gene3D	G3DMUT6114:1.10.287.4070	-	139	293	9.1e-56	T	28-02-2022	-	-
g9817.t1_boydii	9f8a58da6b8dc94629980c2b805c0a54	607	Coils	Coil	Coil	20	47	-	T	28-02-2022	-	-
g9817.t1_boydii	9f8a58da6b8dc94629980c2b805c0a54	607	Pfam	PF08156	NOP5NT (NUC127) domain	5	68	8.4e-16	T	28-02-2022	IPR012974	NOP5, N-terminal	-
g9817.t1_boydii	9f8a58da6b8dc94629980c2b805c0a54	607	MobiDBLite	mobidb-lite	consensus disorder prediction	435	607	-	T	28-02-2022	-	-
g9817.t1_boydii	9f8a58da6b8dc94629980c2b805c0a54	607	SMART	SM00931	NOSIC_2	169	221	1e-25	T	28-02-2022	IPR012976	NOSIC	-
g5945.t1_boydii	1b1408e0fa1350d3b6b178c9a053a4d4	346	Gene3D	G3DMUT6114:3.90.1200.10	-	107	235	1.6e-09	T	28-02-2022	-	-
g5945.t1_boydii	1b1408e0fa1350d3b6b178c9a053a4d4	346	Pfam	PF01636	Phosphotransferase enzyme family	34	226	4.1e-08	T	28-02-2022	IPR002575	Aminoglycoside phosphotransferase	-
g5945.t1_boydii	1b1408e0fa1350d3b6b178c9a053a4d4	346	SUPERFAMILY	SSF56112	Protein kinase-like (PK-like)	15	271	6.27e-11	T	28-02-2022	IPR011009	Protein kinase-like domain superfamily	-
g11024.t1_boydii	7a6991251c0160fc26f040cbf11c4dcc	365	PANTHER	PTHR43765	2-DEHYDROPANTOATE 2-REDUCTASE-RELATED	14	350	1.5e-83	T	28-02-2022	-	-
g11024.t1_boydii	7a6991251c0160fc26f040cbf11c4dcc	365	SUPERFAMILY	SSF51735	NAD(P)-binding Rossmann-fold domains	18	182	1.44e-14	T	28-02-2022	IPR036291	NAD(P)-binding domain superfamily	-
g11024.t1_boydii	7a6991251c0160fc26f040cbf11c4dcc	365	Pfam	PF02558	Ketopantoate reductase PanE/ApbA	19	179	5.2e-29	T	28-02-2022	IPR013332	Ketopantoate reductase, N-terminal domain	-
g11024.t1_boydii	7a6991251c0160fc26f040cbf11c4dcc	365	Gene3D	G3DMUT6114:3.40.50.720	-	18	192	4e-21	T	28-02-2022	-	-
g11024.t1_boydii	7a6991251c0160fc26f040cbf11c4dcc	365	TIGRFAM	TIGR00745	apbA_panE: 2-dehydropantoate 2-reductase	18	350	8e-58	T	28-02-2022	IPR003710	Ketopantoate reductase ApbA/PanE	GO:0008677|GO:0015940
g11024.t1_boydii	7a6991251c0160fc26f040cbf11c4dcc	365	Pfam	PF08546	Ketopantoate reductase PanE/ApbA C terminal	221	350	2.6e-34	T	28-02-2022	IPR013752	Ketopantoate reductase, C-terminal domain	-
g11024.t1_boydii	7a6991251c0160fc26f040cbf11c4dcc	365	Gene3D	G3DMUT6114:1.10.1040.10	-	221	352	7.3e-36	T	28-02-2022	IPR013328	6-phosphogluconate dehydrogenase, domain 2	GO:0016491
g11024.t1_boydii	7a6991251c0160fc26f040cbf11c4dcc	365	SUPERFAMILY	SSF48179	6-phosphogluconate dehydrogenase C-terminal domain-like	221	350	5.44e-31	T	28-02-2022	IPR008927	6-phosphogluconate dehydrogenase-like, C-terminal domain superfamily	-
g7572.t1_boydii	69b292344eef0ed14e0d29da8403c38c	206	PANTHER	PTHR28037	ALCOHOL O-ACETYLTRANSFERASE 1-RELATED	2	204	4.2e-18	T	28-02-2022	-	-
g1883.t1_boydii	fe350a519fc9a1c773ed8dd15f18a91f	423	SUPERFAMILY	SSF57701	Zn2/Cys6 DNA-binding domain	2	45	9.81e-09	T	28-02-2022	IPR036864	Zn(2)-C6 fungal-type DNA-binding domain superfamily	GO:0000981|GO:0006355|GO:0008270
g1883.t1_boydii	fe350a519fc9a1c773ed8dd15f18a91f	423	SMART	SM00066	gal4_2	6	50	8.8e-10	T	28-02-2022	IPR001138	Zn(2)-C6 fungal-type DNA-binding domain	GO:0000981|GO:0006355|GO:0008270
g1883.t1_boydii	fe350a519fc9a1c773ed8dd15f18a91f	423	Pfam	PF00172	Fungal Zn(2)-Cys(6) binuclear cluster domain	10	43	7.6e-07	T	28-02-2022	IPR001138	Zn(2)-C6 fungal-type DNA-binding domain	GO:0000981|GO:0006355|GO:0008270
g1883.t1_boydii	fe350a519fc9a1c773ed8dd15f18a91f	423	PANTHER	PTHR47784	STEROL UPTAKE CONTROL PROTEIN 2	1	403	5e-102	T	28-02-2022	-	-
g1883.t1_boydii	fe350a519fc9a1c773ed8dd15f18a91f	423	Gene3D	G3DMUT6114:4.10.240.10	-	3	55	4.2e-07	T	28-02-2022	IPR036864	Zn(2)-C6 fungal-type DNA-binding domain superfamily	GO:0000981|GO:0006355|GO:0008270
g1883.t1_boydii	fe350a519fc9a1c773ed8dd15f18a91f	423	CDD	cd00067	GAL4	7	41	1.38748e-09	T	28-02-2022	IPR001138	Zn(2)-C6 fungal-type DNA-binding domain	GO:0000981|GO:0006355|GO:0008270
g1883.t1_boydii	fe350a519fc9a1c773ed8dd15f18a91f	423	MobiDBLite	mobidb-lite	consensus disorder prediction	50	102	-	T	28-02-2022	-	-
g1883.t1_boydii	fe350a519fc9a1c773ed8dd15f18a91f	423	MobiDBLite	mobidb-lite	consensus disorder prediction	50	79	-	T	28-02-2022	-	-
g1883.t1_boydii	fe350a519fc9a1c773ed8dd15f18a91f	423	PANTHER	PTHR47784:SF4	ZN(II)2CYS6 TRANSCRIPTION FACTOR (EUROFUNG)-RELATED	1	403	5e-102	T	28-02-2022	-	-
g11856.t1_boydii	ec73a561080a302ee1f77a7d7d813f25	211	PANTHER	PTHR35517	PROTEIN ARGININE N-METHYLTRANSFERASE SFM1	9	210	4.5e-82	T	28-02-2022	IPR007364	RNA methyltransferase TK0422/Sfm1	GO:0008168
g11856.t1_boydii	ec73a561080a302ee1f77a7d7d813f25	211	Pfam	PF04252	Predicted MUT6114M-dependent RNA methyltransferase	11	205	6.6e-83	T	28-02-2022	IPR007364	RNA methyltransferase TK0422/Sfm1	GO:0008168
g11856.t1_boydii	ec73a561080a302ee1f77a7d7d813f25	211	CDD	cd18090	Arginine_MT_Sfm1	10	150	1.20844e-57	T	28-02-2022	-	-
g1476.t1_boydii	4fb1ee6fce7d65c3d1db1e481b5eb71c	377	MobiDBLite	mobidb-lite	consensus disorder prediction	1	24	-	T	28-02-2022	-	-
g1476.t1_boydii	4fb1ee6fce7d65c3d1db1e481b5eb71c	377	MobiDBLite	mobidb-lite	consensus disorder prediction	1	19	-	T	28-02-2022	-	-
g1476.t1_boydii	4fb1ee6fce7d65c3d1db1e481b5eb71c	377	Pfam	PF12417	Zinc finger protein	282	346	3.1e-23	T	28-02-2022	IPR022137	Zinc finger protein, DUF3669 domain	-
g1476.t1_boydii	4fb1ee6fce7d65c3d1db1e481b5eb71c	377	PANTHER	PTHR40780:SF3	-	41	366	1.4e-81	T	28-02-2022	-	-
g1476.t1_boydii	4fb1ee6fce7d65c3d1db1e481b5eb71c	377	PANTHER	PTHR40780	-	41	366	1.4e-81	T	28-02-2022	-	-
g1443.t1_boydii	77c8b1c24591250b6a45bc32d41887dc	291	MobiDBLite	mobidb-lite	consensus disorder prediction	172	203	-	T	28-02-2022	-	-
g1443.t1_boydii	77c8b1c24591250b6a45bc32d41887dc	291	CDD	cd12087	TM_EGFR-like	210	237	0.000345718	T	28-02-2022	-	-
g2959.t1_boydii	8ca0cb2337341ece80ff84befcefc5a6	556	Coils	Coil	Coil	165	189	-	T	28-02-2022	-	-
g2959.t1_boydii	8ca0cb2337341ece80ff84befcefc5a6	556	MobiDBLite	mobidb-lite	consensus disorder prediction	291	356	-	T	28-02-2022	-	-
g2959.t1_boydii	8ca0cb2337341ece80ff84befcefc5a6	556	MobiDBLite	mobidb-lite	consensus disorder prediction	373	556	-	T	28-02-2022	-	-
g2959.t1_boydii	8ca0cb2337341ece80ff84befcefc5a6	556	MobiDBLite	mobidb-lite	consensus disorder prediction	291	318	-	T	28-02-2022	-	-
g2959.t1_boydii	8ca0cb2337341ece80ff84befcefc5a6	556	MobiDBLite	mobidb-lite	consensus disorder prediction	435	469	-	T	28-02-2022	-	-
g2959.t1_boydii	8ca0cb2337341ece80ff84befcefc5a6	556	MobiDBLite	mobidb-lite	consensus disorder prediction	1	84	-	T	28-02-2022	-	-
g2959.t1_boydii	8ca0cb2337341ece80ff84befcefc5a6	556	Coils	Coil	Coil	254	290	-	T	28-02-2022	-	-
g2959.t1_boydii	8ca0cb2337341ece80ff84befcefc5a6	556	MobiDBLite	mobidb-lite	consensus disorder prediction	476	495	-	T	28-02-2022	-	-
g2959.t1_boydii	8ca0cb2337341ece80ff84befcefc5a6	556	MobiDBLite	mobidb-lite	consensus disorder prediction	63	84	-	T	28-02-2022	-	-
g2959.t1_boydii	8ca0cb2337341ece80ff84befcefc5a6	556	Coils	Coil	Coil	165	189	-	T	28-02-2022	-	-
g2959.t1_boydii	8ca0cb2337341ece80ff84befcefc5a6	556	MobiDBLite	mobidb-lite	consensus disorder prediction	291	356	-	T	28-02-2022	-	-
g2959.t1_boydii	8ca0cb2337341ece80ff84befcefc5a6	556	MobiDBLite	mobidb-lite	consensus disorder prediction	373	556	-	T	28-02-2022	-	-
g2959.t1_boydii	8ca0cb2337341ece80ff84befcefc5a6	556	MobiDBLite	mobidb-lite	consensus disorder prediction	291	318	-	T	28-02-2022	-	-
g2959.t1_boydii	8ca0cb2337341ece80ff84befcefc5a6	556	MobiDBLite	mobidb-lite	consensus disorder prediction	435	469	-	T	28-02-2022	-	-
g2959.t1_boydii	8ca0cb2337341ece80ff84befcefc5a6	556	MobiDBLite	mobidb-lite	consensus disorder prediction	1	84	-	T	28-02-2022	-	-
g2959.t1_boydii	8ca0cb2337341ece80ff84befcefc5a6	556	Coils	Coil	Coil	254	290	-	T	28-02-2022	-	-
g2959.t1_boydii	8ca0cb2337341ece80ff84befcefc5a6	556	MobiDBLite	mobidb-lite	consensus disorder prediction	476	495	-	T	28-02-2022	-	-
g2959.t1_boydii	8ca0cb2337341ece80ff84befcefc5a6	556	MobiDBLite	mobidb-lite	consensus disorder prediction	63	84	-	T	28-02-2022	-	-
g5820.t1_boydii	48dbc250c2c62ebb09ea76a16b51dc11	182	Gene3D	G3DMUT6114:4.10.60.10	-	140	182	1.8e-14	T	28-02-2022	-	-
g5820.t1_boydii	48dbc250c2c62ebb09ea76a16b51dc11	182	Gene3D	G3DMUT6114:4.10.60.10	-	3	47	3.6e-14	T	28-02-2022	-	-
g5820.t1_boydii	48dbc250c2c62ebb09ea76a16b51dc11	182	Gene3D	G3DMUT6114:4.10.60.10	-	76	139	4e-14	T	28-02-2022	-	-
g5820.t1_boydii	48dbc250c2c62ebb09ea76a16b51dc11	182	Gene3D	G3DMUT6114:4.10.60.10	-	48	75	3.2e-08	T	28-02-2022	-	-
g5820.t1_boydii	48dbc250c2c62ebb09ea76a16b51dc11	182	SUPERFAMILY	SSF57756	Retrovirus zinc finger-like domains	112	159	1.05e-12	T	28-02-2022	IPR036875	Zinc finger, CCHC-type superfamily	GO:0003676|GO:0008270
g5820.t1_boydii	48dbc250c2c62ebb09ea76a16b51dc11	182	SUPERFAMILY	SSF57756	Retrovirus zinc finger-like domains	161	181	4.88e-05	T	28-02-2022	IPR036875	Zinc finger, CCHC-type superfamily	GO:0003676|GO:0008270
g5820.t1_boydii	48dbc250c2c62ebb09ea76a16b51dc11	182	SUPERFAMILY	SSF57756	Retrovirus zinc finger-like domains	4	45	3.26e-12	T	28-02-2022	IPR036875	Zinc finger, CCHC-type superfamily	GO:0003676|GO:0008270
g5820.t1_boydii	48dbc250c2c62ebb09ea76a16b51dc11	182	PANTHER	PTHR23002	ZINC FINGER CCHC DOMAIN CONTAINING PROTEIN	118	181	4.4e-45	T	28-02-2022	-	-
g5820.t1_boydii	48dbc250c2c62ebb09ea76a16b51dc11	182	SUPERFAMILY	SSF57756	Retrovirus zinc finger-like domains	45	98	1.47e-12	T	28-02-2022	IPR036875	Zinc finger, CCHC-type superfamily	GO:0003676|GO:0008270
g5820.t1_boydii	48dbc250c2c62ebb09ea76a16b51dc11	182	Pfam	PF00098	Zinc knuckle	81	96	2.9e-07	T	28-02-2022	IPR001878	Zinc finger, CCHC-type	GO:0003676|GO:0008270
g5820.t1_boydii	48dbc250c2c62ebb09ea76a16b51dc11	182	Pfam	PF00098	Zinc knuckle	122	137	6.1e-06	T	28-02-2022	IPR001878	Zinc finger, CCHC-type	GO:0003676|GO:0008270
g5820.t1_boydii	48dbc250c2c62ebb09ea76a16b51dc11	182	Pfam	PF00098	Zinc knuckle	6	23	1.7e-06	T	28-02-2022	IPR001878	Zinc finger, CCHC-type	GO:0003676|GO:0008270
g5820.t1_boydii	48dbc250c2c62ebb09ea76a16b51dc11	182	Pfam	PF00098	Zinc knuckle	50	67	7.5e-08	T	28-02-2022	IPR001878	Zinc finger, CCHC-type	GO:0003676|GO:0008270
g5820.t1_boydii	48dbc250c2c62ebb09ea76a16b51dc11	182	Pfam	PF00098	Zinc knuckle	165	181	1.2e-05	T	28-02-2022	IPR001878	Zinc finger, CCHC-type	GO:0003676|GO:0008270
g5820.t1_boydii	48dbc250c2c62ebb09ea76a16b51dc11	182	Pfam	PF00098	Zinc knuckle	141	157	4.3e-09	T	28-02-2022	IPR001878	Zinc finger, CCHC-type	GO:0003676|GO:0008270
g5820.t1_boydii	48dbc250c2c62ebb09ea76a16b51dc11	182	Pfam	PF00098	Zinc knuckle	28	43	1.2e-08	T	28-02-2022	IPR001878	Zinc finger, CCHC-type	GO:0003676|GO:0008270
g5820.t1_boydii	48dbc250c2c62ebb09ea76a16b51dc11	182	SMART	SM00343	c2hcfinal6	51	67	5.5e-06	T	28-02-2022	IPR001878	Zinc finger, CCHC-type	GO:0003676|GO:0008270
g5820.t1_boydii	48dbc250c2c62ebb09ea76a16b51dc11	182	SMART	SM00343	c2hcfinal6	28	44	9.4e-06	T	28-02-2022	IPR001878	Zinc finger, CCHC-type	GO:0003676|GO:0008270
g5820.t1_boydii	48dbc250c2c62ebb09ea76a16b51dc11	182	SMART	SM00343	c2hcfinal6	122	138	0.001	T	28-02-2022	IPR001878	Zinc finger, CCHC-type	GO:0003676|GO:0008270
g5820.t1_boydii	48dbc250c2c62ebb09ea76a16b51dc11	182	SMART	SM00343	c2hcfinal6	7	23	0.001	T	28-02-2022	IPR001878	Zinc finger, CCHC-type	GO:0003676|GO:0008270
g5820.t1_boydii	48dbc250c2c62ebb09ea76a16b51dc11	182	SMART	SM00343	c2hcfinal6	81	97	0.00015	T	28-02-2022	IPR001878	Zinc finger, CCHC-type	GO:0003676|GO:0008270
g5820.t1_boydii	48dbc250c2c62ebb09ea76a16b51dc11	182	SMART	SM00343	c2hcfinal6	141	157	6.9e-06	T	28-02-2022	IPR001878	Zinc finger, CCHC-type	GO:0003676|GO:0008270
g5820.t1_boydii	48dbc250c2c62ebb09ea76a16b51dc11	182	SMART	SM00343	c2hcfinal6	165	181	0.0015	T	28-02-2022	IPR001878	Zinc finger, CCHC-type	GO:0003676|GO:0008270
g5820.t1_boydii	48dbc250c2c62ebb09ea76a16b51dc11	182	PANTHER	PTHR23002:SF108	MINICIRCLE SEQUENCE BINDING PROTEIN (UMSBP), PUTATIVE-RELATED	118	181	4.4e-45	T	28-02-2022	-	-
g5820.t1_boydii	48dbc250c2c62ebb09ea76a16b51dc11	182	PANTHER	PTHR23002	ZINC FINGER CCHC DOMAIN CONTAINING PROTEIN	4	100	4.4e-45	T	28-02-2022	-	-
g5820.t1_boydii	48dbc250c2c62ebb09ea76a16b51dc11	182	PANTHER	PTHR23002:SF108	MINICIRCLE SEQUENCE BINDING PROTEIN (UMSBP), PUTATIVE-RELATED	4	100	4.4e-45	T	28-02-2022	-	-
g912.t1_dehoogii	0fca2e6444be08477d75c6c3e5ac8100	698	MobiDBLite	mobidb-lite	consensus disorder prediction	423	442	-	T	28-02-2022	-	-
g912.t1_dehoogii	0fca2e6444be08477d75c6c3e5ac8100	698	MobiDBLite	mobidb-lite	consensus disorder prediction	422	444	-	T	28-02-2022	-	-
g912.t1_dehoogii	0fca2e6444be08477d75c6c3e5ac8100	698	MobiDBLite	mobidb-lite	consensus disorder prediction	30	45	-	T	28-02-2022	-	-
g912.t1_dehoogii	0fca2e6444be08477d75c6c3e5ac8100	698	MobiDBLite	mobidb-lite	consensus disorder prediction	76	107	-	T	28-02-2022	-	-
g912.t1_dehoogii	0fca2e6444be08477d75c6c3e5ac8100	698	CDD	cd12148	fungal_TF_MHR	181	627	1.51464e-67	T	28-02-2022	-	-
g912.t1_dehoogii	0fca2e6444be08477d75c6c3e5ac8100	698	MobiDBLite	mobidb-lite	consensus disorder prediction	9	25	-	T	28-02-2022	-	-
g912.t1_dehoogii	0fca2e6444be08477d75c6c3e5ac8100	698	PANTHER	PTHR47424:SF11	MISCELLANEOUS ZN(II)2CYS6 TRANSCRIPTION FACTOR (EUROFUNG)	71	644	2e-111	T	28-02-2022	-	-
g912.t1_dehoogii	0fca2e6444be08477d75c6c3e5ac8100	698	SMART	SM00906	Fungal_trans_2	299	374	2.7e-13	T	28-02-2022	IPR007219	Transcription factor domain, fungi	GO:0003677|GO:0006351|GO:0008270
g912.t1_dehoogii	0fca2e6444be08477d75c6c3e5ac8100	698	MobiDBLite	mobidb-lite	consensus disorder prediction	1	107	-	T	28-02-2022	-	-
g912.t1_dehoogii	0fca2e6444be08477d75c6c3e5ac8100	698	PANTHER	PTHR47424	REGULATORY PROTEIN GAL4	71	644	2e-111	T	28-02-2022	-	-
g912.t1_dehoogii	0fca2e6444be08477d75c6c3e5ac8100	698	MobiDBLite	mobidb-lite	consensus disorder prediction	46	75	-	T	28-02-2022	-	-
g912.t1_dehoogii	0fca2e6444be08477d75c6c3e5ac8100	698	Pfam	PF04082	Fungal specific transcription factor domain	191	374	2.9e-23	T	28-02-2022	IPR007219	Transcription factor domain, fungi	GO:0003677|GO:0006351|GO:0008270
g9997.t1_dehoogii	d2d91d6508a2b7d0a9595012fe7a13d9	507	Gene3D	G3DMUT6114:1.20.1250.20	MFS general substrate transporter like domains	29	487	1.9e-25	T	28-02-2022	IPR036259	MFS transporter superfamily	-
g9997.t1_dehoogii	d2d91d6508a2b7d0a9595012fe7a13d9	507	Pfam	PF07690	Major Facilitator Superfamily	41	440	3.9e-17	T	28-02-2022	IPR011701	Major facilitator superfamily	GO:0022857|GO:0055085
g9997.t1_dehoogii	d2d91d6508a2b7d0a9595012fe7a13d9	507	PANTHER	PTHR23507:SF25	MFS EFFLUX PUMP ATNC	10	480	3.3e-88	T	28-02-2022	-	-
g9997.t1_dehoogii	d2d91d6508a2b7d0a9595012fe7a13d9	507	SUPERFAMILY	SSF103473	MFS general substrate transporter	19	481	3.4e-24	T	28-02-2022	IPR036259	MFS transporter superfamily	-
g9997.t1_dehoogii	d2d91d6508a2b7d0a9595012fe7a13d9	507	CDD	cd06174	MFS	92	481	1.27445e-12	T	28-02-2022	-	-
g9997.t1_dehoogii	d2d91d6508a2b7d0a9595012fe7a13d9	507	PANTHER	PTHR23507	ZGC:174356	10	480	3.3e-88	T	28-02-2022	-	-
g7091.t1_dehoogii	0ae6b3f3cd49944d81aba949bb1f49ff	1099	MobiDBLite	mobidb-lite	consensus disorder prediction	64	86	-	T	28-02-2022	-	-
g7091.t1_dehoogii	0ae6b3f3cd49944d81aba949bb1f49ff	1099	Pfam	PF10475	Vacuolar-sorting protein 54, of GARP complex	255	364	1.4e-06	T	28-02-2022	IPR019515	Vacuolar protein sorting-associated protein 54, N-terminal	-
g7091.t1_dehoogii	0ae6b3f3cd49944d81aba949bb1f49ff	1099	PANTHER	PTHR12965:SF0	VACUOLAR PROTEIN SORTING-ASSOCIATED PROTEIN 54	27	1053	3.2e-182	T	28-02-2022	-	-
g7091.t1_dehoogii	0ae6b3f3cd49944d81aba949bb1f49ff	1099	MobiDBLite	mobidb-lite	consensus disorder prediction	1079	1099	-	T	28-02-2022	-	-
g7091.t1_dehoogii	0ae6b3f3cd49944d81aba949bb1f49ff	1099	MobiDBLite	mobidb-lite	consensus disorder prediction	1050	1099	-	T	28-02-2022	-	-
g7091.t1_dehoogii	0ae6b3f3cd49944d81aba949bb1f49ff	1099	MobiDBLite	mobidb-lite	consensus disorder prediction	1050	1067	-	T	28-02-2022	-	-
g7091.t1_dehoogii	0ae6b3f3cd49944d81aba949bb1f49ff	1099	Pfam	PF07928	Vps54-like protein	799	932	1.3e-51	T	28-02-2022	IPR012501	Vacuolar protein sorting-associated protein 54, C-terminal	GO:0042147
g7091.t1_dehoogii	0ae6b3f3cd49944d81aba949bb1f49ff	1099	Gene3D	G3DMUT6114:6.10.250.860	-	900	939	2.2e-05	T	28-02-2022	-	-
g7091.t1_dehoogii	0ae6b3f3cd49944d81aba949bb1f49ff	1099	MobiDBLite	mobidb-lite	consensus disorder prediction	769	790	-	T	28-02-2022	-	-
g7091.t1_dehoogii	0ae6b3f3cd49944d81aba949bb1f49ff	1099	MobiDBLite	mobidb-lite	consensus disorder prediction	117	143	-	T	28-02-2022	-	-
g7091.t1_dehoogii	0ae6b3f3cd49944d81aba949bb1f49ff	1099	PANTHER	PTHR12965	VACUOLAR PROTEIN SORTING 54	27	1053	3.2e-182	T	28-02-2022	IPR039745	Vacuolar protein sorting-associated protein 54	GO:0000938|GO:0042147
g7091.t1_dehoogii	0ae6b3f3cd49944d81aba949bb1f49ff	1099	MobiDBLite	mobidb-lite	consensus disorder prediction	156	181	-	T	28-02-2022	-	-
g7091.t1_dehoogii	0ae6b3f3cd49944d81aba949bb1f49ff	1099	MobiDBLite	mobidb-lite	consensus disorder prediction	117	198	-	T	28-02-2022	-	-
g7091.t1_dehoogii	0ae6b3f3cd49944d81aba949bb1f49ff	1099	MobiDBLite	mobidb-lite	consensus disorder prediction	773	790	-	T	28-02-2022	-	-
g7091.t1_dehoogii	0ae6b3f3cd49944d81aba949bb1f49ff	1099	MobiDBLite	mobidb-lite	consensus disorder prediction	524	545	-	T	28-02-2022	-	-
g7091.t1_dehoogii	0ae6b3f3cd49944d81aba949bb1f49ff	1099	MobiDBLite	mobidb-lite	consensus disorder prediction	1	43	-	T	28-02-2022	-	-
g7091.t1_dehoogii	0ae6b3f3cd49944d81aba949bb1f49ff	1099	MobiDBLite	mobidb-lite	consensus disorder prediction	14	32	-	T	28-02-2022	-	-
g7091.t1_dehoogii	0ae6b3f3cd49944d81aba949bb1f49ff	1099	MobiDBLite	mobidb-lite	consensus disorder prediction	518	545	-	T	28-02-2022	-	-
g7091.t1_dehoogii	0ae6b3f3cd49944d81aba949bb1f49ff	1099	Coils	Coil	Coil	286	313	-	T	28-02-2022	-	-
g4955.t1_dehoogii	8961c69f5dda4e9435e5361b592e2a9d	365	Pfam	PF02668	Taurine catabolism dioxygenase TauD, TfdA family	74	347	3.7e-61	T	28-02-2022	IPR003819	TauD/TfdA-like domain	GO:0016491
g4955.t1_dehoogii	8961c69f5dda4e9435e5361b592e2a9d	365	PANTHER	PTHR30468:SF28	ALPHA-KETOGLUTARATE-DEPENDENT TAURINE DIOXYGENASE (AFU_ORTHOLOGUE AFUA_8G02210)	20	359	1.1e-145	T	28-02-2022	-	-
g4955.t1_dehoogii	8961c69f5dda4e9435e5361b592e2a9d	365	SUPERFAMILY	SSF51197	Clavaminate synthase-like	72	355	9.62e-81	T	28-02-2022	-	-
g4955.t1_dehoogii	8961c69f5dda4e9435e5361b592e2a9d	365	PANTHER	PTHR30468	ALPHA-KETOGLUTARATE-DEPENDENT SULFONATE DIOXYGENASE	20	359	1.1e-145	T	28-02-2022	-	-
g4955.t1_dehoogii	8961c69f5dda4e9435e5361b592e2a9d	365	Gene3D	G3DMUT6114:3.60.130.10	-	61	357	7.4e-86	T	28-02-2022	IPR042098	Taurine dioxygenase TauD-like superfamily	-
g7353.t1_dehoogii	a4d1d37fe1df5fa459708ce2457c836d	357	Gene3D	G3DMUT6114:1.10.1040.10	-	213	347	6.2e-35	T	28-02-2022	IPR013328	6-phosphogluconate dehydrogenase, domain 2	GO:0016491
g7353.t1_dehoogii	a4d1d37fe1df5fa459708ce2457c836d	357	TIGRFAM	TIGR00745	apbA_panE: 2-dehydropantoate 2-reductase	18	344	4.3e-60	T	28-02-2022	IPR003710	Ketopantoate reductase ApbA/PanE	GO:0008677|GO:0015940
g7353.t1_dehoogii	a4d1d37fe1df5fa459708ce2457c836d	357	SUPERFAMILY	SSF48179	6-phosphogluconate dehydrogenase C-terminal domain-like	214	343	1.9e-29	T	28-02-2022	IPR008927	6-phosphogluconate dehydrogenase-like, C-terminal domain superfamily	-
g7353.t1_dehoogii	a4d1d37fe1df5fa459708ce2457c836d	357	Gene3D	G3DMUT6114:3.40.50.720	-	18	202	5.1e-21	T	28-02-2022	-	-
g7353.t1_dehoogii	a4d1d37fe1df5fa459708ce2457c836d	357	Pfam	PF08546	Ketopantoate reductase PanE/ApbA C terminal	214	343	2.5e-34	T	28-02-2022	IPR013752	Ketopantoate reductase, C-terminal domain	-
g7353.t1_dehoogii	a4d1d37fe1df5fa459708ce2457c836d	357	SUPERFAMILY	SSF51735	NAD(P)-binding Rossmann-fold domains	18	181	3.77e-14	T	28-02-2022	IPR036291	NAD(P)-binding domain superfamily	-
g7353.t1_dehoogii	a4d1d37fe1df5fa459708ce2457c836d	357	Pfam	PF02558	Ketopantoate reductase PanE/ApbA	19	178	1.1e-29	T	28-02-2022	IPR013332	Ketopantoate reductase, N-terminal domain	-
g7353.t1_dehoogii	a4d1d37fe1df5fa459708ce2457c836d	357	PANTHER	PTHR43765	2-DEHYDROPANTOATE 2-REDUCTASE-RELATED	14	347	1.4e-83	T	28-02-2022	-	-
g3243.t1_dehoogii	c8494602170c3f2b81fb6a0d17b38430	269	PANTHER	PTHR23237:SF8	-	4	264	6.1e-73	T	28-02-2022	-	-
g3243.t1_dehoogii	c8494602170c3f2b81fb6a0d17b38430	269	PANTHER	PTHR23237	NUCLEOLAR PROTEIN FAMILY A MEMBER 1 SNORNP PROTEIN GAR1	4	264	6.1e-73	T	28-02-2022	-	-
g5997.t1_dehoogii	21d5272fc2020c474fa8eaae0ecfcbfb	96	SUPERFAMILY	SSF53474	alpha/beta-Hydrolases	20	79	8.32e-05	T	28-02-2022	IPR029058	Alpha/Beta hydrolase fold	-
g3681.t1_dehoogii	4501585a4150c49fe7f58d4b7f70b2ec	1176	MobiDBLite	mobidb-lite	consensus disorder prediction	954	978	-	T	28-02-2022	-	-
g3711.t1_dehoogii	5b3fdd18f0f8a7d006c02bea35ae5c55	307	CDD	cd05251	NmrA_like_SDR_a	5	249	5.20161e-64	T	28-02-2022	-	-
g3711.t1_dehoogii	5b3fdd18f0f8a7d006c02bea35ae5c55	307	SUPERFAMILY	SSF51735	NAD(P)-binding Rossmann-fold domains	5	277	2.29e-59	T	28-02-2022	IPR036291	NAD(P)-binding domain superfamily	-
g3711.t1_dehoogii	5b3fdd18f0f8a7d006c02bea35ae5c55	307	Gene3D	G3DMUT6114:3.90.25.10	-	166	295	1.1e-78	T	28-02-2022	-	-
g3711.t1_dehoogii	5b3fdd18f0f8a7d006c02bea35ae5c55	307	Pfam	PF05368	NmrA-like family	5	243	1.3e-40	T	28-02-2022	IPR008030	NmrA-like domain	-
g3711.t1_dehoogii	5b3fdd18f0f8a7d006c02bea35ae5c55	307	Gene3D	G3DMUT6114:3.40.50.720	-	5	288	1.1e-78	T	28-02-2022	-	-
g3711.t1_dehoogii	5b3fdd18f0f8a7d006c02bea35ae5c55	307	PANTHER	PTHR42748	NITROGEN METABOLITE REPRESSION PROTEIN NMRA FAMILY MEMBER	4	299	1.2e-93	T	28-02-2022	-	-
g3711.t1_dehoogii	5b3fdd18f0f8a7d006c02bea35ae5c55	307	PANTHER	PTHR42748:SF20	NMRA FAMILY PROTEIN	4	299	1.2e-93	T	28-02-2022	-	-
g6344.t1_dehoogii	00d72b20f7c197c8a8bf60d5893371e0	580	PANTHER	PTHR11559:SF162	CARBOXYLIC ESTER HYDROLASE	11	579	3.6e-230	T	28-02-2022	-	-
g6344.t1_dehoogii	00d72b20f7c197c8a8bf60d5893371e0	580	PANTHER	PTHR11559	CARBOXYLESTERASE	11	579	3.6e-230	T	28-02-2022	-	-
g6344.t1_dehoogii	00d72b20f7c197c8a8bf60d5893371e0	580	Pfam	PF00135	Carboxylesterase family	46	554	4.1e-78	T	28-02-2022	IPR002018	Carboxylesterase, type B	-
g6344.t1_dehoogii	00d72b20f7c197c8a8bf60d5893371e0	580	SUPERFAMILY	SSF53474	alpha/beta-Hydrolases	41	572	1.66e-115	T	28-02-2022	IPR029058	Alpha/Beta hydrolase fold	-
g6344.t1_dehoogii	00d72b20f7c197c8a8bf60d5893371e0	580	Gene3D	G3DMUT6114:3.40.50.1820	alpha/beta hydrolase	34	580	1.7e-164	T	28-02-2022	IPR029058	Alpha/Beta hydrolase fold	-
g22.t1_dehoogii	98cf090cdd3028430f85bb0c279f21ae	433	MobiDBLite	mobidb-lite	consensus disorder prediction	413	433	-	T	28-02-2022	-	-
g22.t1_dehoogii	98cf090cdd3028430f85bb0c279f21ae	433	PANTHER	PTHR12425	SYNEMBRYN	53	427	1.8e-58	T	28-02-2022	IPR019318	Guanine nucleotide exchange factor, Ric8	-
g22.t1_dehoogii	98cf090cdd3028430f85bb0c279f21ae	433	Pfam	PF10165	Guanine nucleotide exchange factor synembryn	29	417	4.2e-78	T	28-02-2022	IPR019318	Guanine nucleotide exchange factor, Ric8	-
g22.t1_dehoogii	98cf090cdd3028430f85bb0c279f21ae	433	SUPERFAMILY	SSF48371	ARM repeat	52	333	2.3e-05	T	28-02-2022	IPR016024	Armadillo-type fold	-
g22.t1_dehoogii	98cf090cdd3028430f85bb0c279f21ae	433	PANTHER	PTHR12425:SF5	SYNEMBRYN	53	427	1.8e-58	T	28-02-2022	-	-
g6071.t1_dehoogii	b3ea582aa4039b404f66b99b60eab508	113	MobiDBLite	mobidb-lite	consensus disorder prediction	23	47	-	T	28-02-2022	-	-
g6071.t1_dehoogii	b3ea582aa4039b404f66b99b60eab508	113	MobiDBLite	mobidb-lite	consensus disorder prediction	23	38	-	T	28-02-2022	-	-
g6072.t1_dehoogii	1136393e7345991ee63af21a87b170e0	246	Pfam	PF07247	Alcohol acetyltransferase	6	168	4.2e-05	T	28-02-2022	IPR010828	Alcohol acetyltransferase/N-acetyltransferase	-
g6072.t1_dehoogii	1136393e7345991ee63af21a87b170e0	246	PANTHER	PTHR28037	ALCOHOL O-ACETYLTRANSFERASE 1-RELATED	2	241	3e-19	T	28-02-2022	-	-
g4196.t1_dehoogii	e06f295c0b0ec8e31ef0d35eb1510c9c	157	Coils	Coil	Coil	93	113	-	T	28-02-2022	-	-
g4801.t1_dehoogii	f37eb84354e0c73ca536a9f40f9d8761	1133	Gene3D	G3DMUT6114:3.40.50.300	-	529	747	9e-24	T	28-02-2022	IPR027417	P-loop containing nucleoside triphosphate hydrolase	-
g4801.t1_dehoogii	f37eb84354e0c73ca536a9f40f9d8761	1133	Coils	Coil	Coil	1036	1056	-	T	28-02-2022	-	-
g4801.t1_dehoogii	f37eb84354e0c73ca536a9f40f9d8761	1133	Coils	Coil	Coil	830	853	-	T	28-02-2022	-	-
g4801.t1_dehoogii	f37eb84354e0c73ca536a9f40f9d8761	1133	PANTHER	PTHR32046	-	501	1094	2.2e-116	T	28-02-2022	-	-
g4801.t1_dehoogii	f37eb84354e0c73ca536a9f40f9d8761	1133	Pfam	PF01926	50S ribosome-binding GTPase	552	685	2.1e-07	T	28-02-2022	IPR006073	GTP binding domain	GO:0005525
g4801.t1_dehoogii	f37eb84354e0c73ca536a9f40f9d8761	1133	SUPERFAMILY	SSF52540	P-loop containing nucleoside triphosphate hydrolases	545	716	1.05e-18	T	28-02-2022	IPR027417	P-loop containing nucleoside triphosphate hydrolase	-
g2617.t1_dehoogii	729783c2282d838bf6d03a33bb9f7844	619	Pfam	PF01476	LysM domain	214	258	0.00041	T	28-02-2022	IPR018392	LysM domain	-
g2617.t1_dehoogii	729783c2282d838bf6d03a33bb9f7844	619	Gene3D	G3DMUT6114:3.10.350.10	LysM domain	588	619	3.8e-06	T	28-02-2022	IPR036779	LysM domain superfamily	-
g2617.t1_dehoogii	729783c2282d838bf6d03a33bb9f7844	619	Gene3D	G3DMUT6114:3.10.350.10	LysM domain	210	257	1e-06	T	28-02-2022	IPR036779	LysM domain superfamily	-
g2617.t1_dehoogii	729783c2282d838bf6d03a33bb9f7844	619	MobiDBLite	mobidb-lite	consensus disorder prediction	556	579	-	T	28-02-2022	-	-
g2617.t1_dehoogii	729783c2282d838bf6d03a33bb9f7844	619	SUPERFAMILY	SSF54106	LysM domain	211	258	7.19e-07	T	28-02-2022	IPR036779	LysM domain superfamily	-
g2617.t1_dehoogii	729783c2282d838bf6d03a33bb9f7844	619	CDD	cd00118	LysM	325	364	0.000194552	T	28-02-2022	IPR018392	LysM domain	-
g2617.t1_dehoogii	729783c2282d838bf6d03a33bb9f7844	619	SMART	SM00257	LysM_2	326	372	2.8	T	28-02-2022	IPR018392	LysM domain	-
g2617.t1_dehoogii	729783c2282d838bf6d03a33bb9f7844	619	SMART	SM00257	LysM_2	213	258	0.004	T	28-02-2022	IPR018392	LysM domain	-
g2617.t1_dehoogii	729783c2282d838bf6d03a33bb9f7844	619	CDD	cd00118	LysM	214	245	0.000796039	T	28-02-2022	IPR018392	LysM domain	-
g2617.t1_dehoogii	729783c2282d838bf6d03a33bb9f7844	619	Gene3D	G3DMUT6114:3.10.350.10	LysM domain	323	372	1.2e-12	T	28-02-2022	IPR036779	LysM domain superfamily	-
g2617.t1_dehoogii	729783c2282d838bf6d03a33bb9f7844	619	Gene3D	G3DMUT6114:3.10.350.10	LysM domain	432	478	5.1e-05	T	28-02-2022	IPR036779	LysM domain superfamily	-
g2617.t1_dehoogii	729783c2282d838bf6d03a33bb9f7844	619	PANTHER	PTHR34997	AM15	197	257	8.1e-42	T	28-02-2022	-	-
g2617.t1_dehoogii	729783c2282d838bf6d03a33bb9f7844	619	PANTHER	PTHR34997	AM15	390	480	8.1e-42	T	28-02-2022	-	-
g2617.t1_dehoogii	729783c2282d838bf6d03a33bb9f7844	619	PANTHER	PTHR34997	AM15	481	616	8.1e-42	T	28-02-2022	-	-
g2617.t1_dehoogii	729783c2282d838bf6d03a33bb9f7844	619	PANTHER	PTHR34997	AM15	279	375	8.1e-42	T	28-02-2022	-	-
g2617.t1_dehoogii	729783c2282d838bf6d03a33bb9f7844	619	MobiDBLite	mobidb-lite	consensus disorder prediction	551	581	-	T	28-02-2022	-	-
g2617.t1_dehoogii	729783c2282d838bf6d03a33bb9f7844	619	CDD	cd00118	LysM	590	615	0.00401405	T	28-02-2022	IPR018392	LysM domain	-
g2619.t1_dehoogii	45dcd607f32b47e125d27387761dd3b7	123	Pfam	PF05669	SOH1	26	115	6.8e-38	T	28-02-2022	IPR008831	Mediator complex, subunit Med31	GO:0003712|GO:0006355|GO:0016592
g2619.t1_dehoogii	45dcd607f32b47e125d27387761dd3b7	123	Gene3D	G3DMUT6114:1.10.10.1340	Mediator of RNA polymerase II, submodule Med31 (Soh1)	19	116	2.4e-35	T	28-02-2022	IPR038089	Mediator of RNA polymerase II, subunit Med31 superfamily	-
g2619.t1_dehoogii	45dcd607f32b47e125d27387761dd3b7	123	PANTHER	PTHR13186	MEDIATOR OF RNA POLYMERASE II TRANSCRIPTION SUBUNIT 31	18	108	1.1e-34	T	28-02-2022	IPR008831	Mediator complex, subunit Med31	GO:0003712|GO:0006355|GO:0016592
g2619.t1_dehoogii	45dcd607f32b47e125d27387761dd3b7	123	PANTHER	PTHR13186:SF0	MEDIATOR OF RNA POLYMERASE II TRANSCRIPTION SUBUNIT 31	18	108	1.1e-34	T	28-02-2022	-	-
g7884.t1_dehoogii	b9e050330c90e109b2dc15ddd2ae9cbc	246	Pfam	PF01912	eIF-6 family	4	203	5e-80	T	28-02-2022	IPR002769	Translation initiation factor IF6	GO:0042256|GO:0043022
g7884.t1_dehoogii	b9e050330c90e109b2dc15ddd2ae9cbc	246	TIGRFAM	TIGR00323	eIF-6: putative translation initiation factor eIF-6	4	224	5.6e-84	T	28-02-2022	IPR002769	Translation initiation factor IF6	GO:0042256|GO:0043022
g7884.t1_dehoogii	b9e050330c90e109b2dc15ddd2ae9cbc	246	Gene3D	G3DMUT6114:3.75.10.10	-	1	225	3.6e-116	T	28-02-2022	-	-
g7884.t1_dehoogii	b9e050330c90e109b2dc15ddd2ae9cbc	246	SMART	SM00654	eIF6neu2	3	204	3.1e-129	T	28-02-2022	IPR002769	Translation initiation factor IF6	GO:0042256|GO:0043022
g7884.t1_dehoogii	b9e050330c90e109b2dc15ddd2ae9cbc	246	CDD	cd00527	IF6	2	222	5.23017e-119	T	28-02-2022	IPR002769	Translation initiation factor IF6	GO:0042256|GO:0043022
g7884.t1_dehoogii	b9e050330c90e109b2dc15ddd2ae9cbc	246	PANTHER	PTHR10784	EUKARYOTIC TRANSLATION INITIATION FACTOR 6	1	245	2.4e-121	T	28-02-2022	IPR002769	Translation initiation factor IF6	GO:0042256|GO:0043022
g7884.t1_dehoogii	b9e050330c90e109b2dc15ddd2ae9cbc	246	SUPERFAMILY	SSF55909	Pentein	1	224	3.53e-90	T	28-02-2022	-	-
g7884.t1_dehoogii	b9e050330c90e109b2dc15ddd2ae9cbc	246	PIRSF	PIRSF006413	Transl_init_IF-6	1	226	3.2e-92	T	28-02-2022	IPR002769	Translation initiation factor IF6	GO:0042256|GO:0043022
g11168.t1_dehoogii	56c8da5d5068eade85a75f539f1c3c0a	529	Pfam	PF00067	Cytochrome P450	36	476	4.5e-52	T	28-02-2022	IPR001128	Cytochrome P450	GO:0004497|GO:0005506|GO:0016705|GO:0020037
g11168.t1_dehoogii	56c8da5d5068eade85a75f539f1c3c0a	529	PANTHER	PTHR46300	P450, PUTATIVE (EUROFUNG)-RELATED-RELATED	3	522	5.8e-240	T	28-02-2022	-	-
g11168.t1_dehoogii	56c8da5d5068eade85a75f539f1c3c0a	529	Gene3D	G3DMUT6114:1.10.630.10	Cytochrome P450	25	512	7.2e-88	T	28-02-2022	IPR036396	Cytochrome P450 superfamily	GO:0004497|GO:0005506|GO:0016705|GO:0020037
g11168.t1_dehoogii	56c8da5d5068eade85a75f539f1c3c0a	529	SUPERFAMILY	SSF48264	Cytochrome P450	35	508	2.62e-74	T	28-02-2022	IPR036396	Cytochrome P450 superfamily	GO:0004497|GO:0005506|GO:0016705|GO:0020037
g11168.t1_dehoogii	56c8da5d5068eade85a75f539f1c3c0a	529	PRINTS	PR00463	E-class P450 group I signature	87	108	1.3e-25	T	28-02-2022	IPR002401	Cytochrome P450, E-class, group I	GO:0004497|GO:0005506|GO:0016705|GO:0020037
g11168.t1_dehoogii	56c8da5d5068eade85a75f539f1c3c0a	529	PRINTS	PR00463	E-class P450 group I signature	392	416	1.3e-25	T	28-02-2022	IPR002401	Cytochrome P450, E-class, group I	GO:0004497|GO:0005506|GO:0016705|GO:0020037
g11168.t1_dehoogii	56c8da5d5068eade85a75f539f1c3c0a	529	PRINTS	PR00463	E-class P450 group I signature	63	82	1.3e-25	T	28-02-2022	IPR002401	Cytochrome P450, E-class, group I	GO:0004497|GO:0005506|GO:0016705|GO:0020037
g11168.t1_dehoogii	56c8da5d5068eade85a75f539f1c3c0a	529	PRINTS	PR00463	E-class P450 group I signature	351	369	1.3e-25	T	28-02-2022	IPR002401	Cytochrome P450, E-class, group I	GO:0004497|GO:0005506|GO:0016705|GO:0020037
g11168.t1_dehoogii	56c8da5d5068eade85a75f539f1c3c0a	529	PRINTS	PR00463	E-class P450 group I signature	309	335	1.3e-25	T	28-02-2022	IPR002401	Cytochrome P450, E-class, group I	GO:0004497|GO:0005506|GO:0016705|GO:0020037
g11168.t1_dehoogii	56c8da5d5068eade85a75f539f1c3c0a	529	PRINTS	PR00463	E-class P450 group I signature	448	471	1.3e-25	T	28-02-2022	IPR002401	Cytochrome P450, E-class, group I	GO:0004497|GO:0005506|GO:0016705|GO:0020037
g11168.t1_dehoogii	56c8da5d5068eade85a75f539f1c3c0a	529	PANTHER	PTHR46300:SF6	CYTOCHROME P450 2C30	3	522	5.8e-240	T	28-02-2022	-	-
g3036.t1_dehoogii	5de68ee949e816ffcd2d0144796effb2	600	PANTHER	PTHR11935:SF94	TENZING NORGAY, ISOFORM C	345	600	1.1e-82	T	28-02-2022	-	-
g3036.t1_dehoogii	5de68ee949e816ffcd2d0144796effb2	600	Pfam	PF04031	Las1-like	7	182	1.6e-63	T	28-02-2022	IPR007174	Las1	GO:0004519|GO:0006364|GO:0090730
g3036.t1_dehoogii	5de68ee949e816ffcd2d0144796effb2	600	TIGRFAM	TIGR03413	GSH_gloB: hydroxyacylglutathione hydrolase	349	599	3.9e-60	T	28-02-2022	IPR017782	Hydroxyacylglutathione hydrolase	GO:0004416|GO:0019243
g3036.t1_dehoogii	5de68ee949e816ffcd2d0144796effb2	600	MobiDBLite	mobidb-lite	consensus disorder prediction	27	46	-	T	28-02-2022	-	-
g3036.t1_dehoogii	5de68ee949e816ffcd2d0144796effb2	600	Gene3D	G3DMUT6114:3.60.15.10	-	347	600	1.1e-86	T	28-02-2022	IPR036866	Ribonuclease Z/Hydroxyacylglutathione hydrolase-like	-
g3036.t1_dehoogii	5de68ee949e816ffcd2d0144796effb2	600	SUPERFAMILY	SSF56281	Metallo-hydrolase/oxidoreductase	347	599	1.62e-58	T	28-02-2022	IPR036866	Ribonuclease Z/Hydroxyacylglutathione hydrolase-like	-
g3036.t1_dehoogii	5de68ee949e816ffcd2d0144796effb2	600	SMART	SM00849	Lactamase_B_5a	357	521	2.6e-34	T	28-02-2022	IPR001279	Metallo-beta-lactamase	-
g3036.t1_dehoogii	5de68ee949e816ffcd2d0144796effb2	600	Pfam	PF00753	Metallo-beta-lactamase superfamily	359	418	9.1e-08	T	28-02-2022	IPR001279	Metallo-beta-lactamase	-
g3036.t1_dehoogii	5de68ee949e816ffcd2d0144796effb2	600	MobiDBLite	mobidb-lite	consensus disorder prediction	290	319	-	T	28-02-2022	-	-
g3036.t1_dehoogii	5de68ee949e816ffcd2d0144796effb2	600	CDD	cd07723	hydroxyacylglutathione_hydrolase_MBL-fold	352	521	9.38487e-76	T	28-02-2022	IPR035680	Hydroxyacylglutathione hydrolase, MBL domain	-
g3036.t1_dehoogii	5de68ee949e816ffcd2d0144796effb2	600	Coils	Coil	Coil	282	302	-	T	28-02-2022	-	-
g3036.t1_dehoogii	5de68ee949e816ffcd2d0144796effb2	600	PANTHER	PTHR11935	BETA LACTAMASE DOMAIN	345	600	1.1e-82	T	28-02-2022	-	-
g3036.t1_dehoogii	5de68ee949e816ffcd2d0144796effb2	600	Pfam	PF16123	Hydroxyacylglutathione hydrolase C-terminus	522	599	9.9e-22	T	28-02-2022	IPR032282	Hydroxyacylglutathione hydrolase, C-terminal domain	-
g301.t1_dehoogii	15c1d2df0274837b06f05abc726f8661	561	MobiDBLite	mobidb-lite	consensus disorder prediction	295	323	-	T	28-02-2022	-	-
g301.t1_dehoogii	15c1d2df0274837b06f05abc726f8661	561	Coils	Coil	Coil	165	189	-	T	28-02-2022	-	-
g301.t1_dehoogii	15c1d2df0274837b06f05abc726f8661	561	MobiDBLite	mobidb-lite	consensus disorder prediction	377	561	-	T	28-02-2022	-	-
g301.t1_dehoogii	15c1d2df0274837b06f05abc726f8661	561	MobiDBLite	mobidb-lite	consensus disorder prediction	14	83	-	T	28-02-2022	-	-
g301.t1_dehoogii	15c1d2df0274837b06f05abc726f8661	561	MobiDBLite	mobidb-lite	consensus disorder prediction	63	83	-	T	28-02-2022	-	-
g301.t1_dehoogii	15c1d2df0274837b06f05abc726f8661	561	Coils	Coil	Coil	253	295	-	T	28-02-2022	-	-
g301.t1_dehoogii	15c1d2df0274837b06f05abc726f8661	561	MobiDBLite	mobidb-lite	consensus disorder prediction	440	502	-	T	28-02-2022	-	-
g301.t1_dehoogii	15c1d2df0274837b06f05abc726f8661	561	MobiDBLite	mobidb-lite	consensus disorder prediction	295	361	-	T	28-02-2022	-	-
g338.t1_dehoogii	3f6e62d665b515423afd29439649e9c2	182	PANTHER	PTHR23002	ZINC FINGER CCHC DOMAIN CONTAINING PROTEIN	4	100	4.4e-45	T	28-02-2022	-	-
g338.t1_dehoogii	3f6e62d665b515423afd29439649e9c2	182	Gene3D	G3DMUT6114:4.10.60.10	-	76	139	4e-14	T	28-02-2022	-	-
g338.t1_dehoogii	3f6e62d665b515423afd29439649e9c2	182	PANTHER	PTHR23002:SF108	MINICIRCLE SEQUENCE BINDING PROTEIN (UMSBP), PUTATIVE-RELATED	4	100	4.4e-45	T	28-02-2022	-	-
g338.t1_dehoogii	3f6e62d665b515423afd29439649e9c2	182	PANTHER	PTHR23002	ZINC FINGER CCHC DOMAIN CONTAINING PROTEIN	118	182	4.4e-45	T	28-02-2022	-	-
g338.t1_dehoogii	3f6e62d665b515423afd29439649e9c2	182	SUPERFAMILY	SSF57756	Retrovirus zinc finger-like domains	161	181	4.88e-05	T	28-02-2022	IPR036875	Zinc finger, CCHC-type superfamily	GO:0003676|GO:0008270
g338.t1_dehoogii	3f6e62d665b515423afd29439649e9c2	182	PANTHER	PTHR23002:SF108	MINICIRCLE SEQUENCE BINDING PROTEIN (UMSBP), PUTATIVE-RELATED	118	182	4.4e-45	T	28-02-2022	-	-
g338.t1_dehoogii	3f6e62d665b515423afd29439649e9c2	182	Gene3D	G3DMUT6114:4.10.60.10	-	4	47	3.8e-14	T	28-02-2022	-	-
g338.t1_dehoogii	3f6e62d665b515423afd29439649e9c2	182	Gene3D	G3DMUT6114:4.10.60.10	-	140	182	2e-14	T	28-02-2022	-	-
g338.t1_dehoogii	3f6e62d665b515423afd29439649e9c2	182	SUPERFAMILY	SSF57756	Retrovirus zinc finger-like domains	4	45	3.26e-12	T	28-02-2022	IPR036875	Zinc finger, CCHC-type superfamily	GO:0003676|GO:0008270
g338.t1_dehoogii	3f6e62d665b515423afd29439649e9c2	182	SUPERFAMILY	SSF57756	Retrovirus zinc finger-like domains	111	159	1.24e-12	T	28-02-2022	IPR036875	Zinc finger, CCHC-type superfamily	GO:0003676|GO:0008270
g338.t1_dehoogii	3f6e62d665b515423afd29439649e9c2	182	Pfam	PF00098	Zinc knuckle	81	96	2.9e-07	T	28-02-2022	IPR001878	Zinc finger, CCHC-type	GO:0003676|GO:0008270
g338.t1_dehoogii	3f6e62d665b515423afd29439649e9c2	182	Pfam	PF00098	Zinc knuckle	122	137	6.1e-06	T	28-02-2022	IPR001878	Zinc finger, CCHC-type	GO:0003676|GO:0008270
g338.t1_dehoogii	3f6e62d665b515423afd29439649e9c2	182	Pfam	PF00098	Zinc knuckle	6	23	1.7e-06	T	28-02-2022	IPR001878	Zinc finger, CCHC-type	GO:0003676|GO:0008270
g338.t1_dehoogii	3f6e62d665b515423afd29439649e9c2	182	Pfam	PF00098	Zinc knuckle	50	67	7.5e-08	T	28-02-2022	IPR001878	Zinc finger, CCHC-type	GO:0003676|GO:0008270
g338.t1_dehoogii	3f6e62d665b515423afd29439649e9c2	182	Pfam	PF00098	Zinc knuckle	165	181	1.2e-05	T	28-02-2022	IPR001878	Zinc finger, CCHC-type	GO:0003676|GO:0008270
g338.t1_dehoogii	3f6e62d665b515423afd29439649e9c2	182	Pfam	PF00098	Zinc knuckle	141	157	4.3e-09	T	28-02-2022	IPR001878	Zinc finger, CCHC-type	GO:0003676|GO:0008270
g338.t1_dehoogii	3f6e62d665b515423afd29439649e9c2	182	Pfam	PF00098	Zinc knuckle	28	43	1.2e-08	T	28-02-2022	IPR001878	Zinc finger, CCHC-type	GO:0003676|GO:0008270
g338.t1_dehoogii	3f6e62d665b515423afd29439649e9c2	182	Gene3D	G3DMUT6114:4.10.60.10	-	48	75	3.1e-08	T	28-02-2022	-	-
g338.t1_dehoogii	3f6e62d665b515423afd29439649e9c2	182	SUPERFAMILY	SSF57756	Retrovirus zinc finger-like domains	45	98	1.67e-12	T	28-02-2022	IPR036875	Zinc finger, CCHC-type superfamily	GO:0003676|GO:0008270
g338.t1_dehoogii	3f6e62d665b515423afd29439649e9c2	182	SMART	SM00343	c2hcfinal6	51	67	5.5e-06	T	28-02-2022	IPR001878	Zinc finger, CCHC-type	GO:0003676|GO:0008270
g338.t1_dehoogii	3f6e62d665b515423afd29439649e9c2	182	SMART	SM00343	c2hcfinal6	28	44	9.4e-06	T	28-02-2022	IPR001878	Zinc finger, CCHC-type	GO:0003676|GO:0008270
g338.t1_dehoogii	3f6e62d665b515423afd29439649e9c2	182	SMART	SM00343	c2hcfinal6	122	138	0.001	T	28-02-2022	IPR001878	Zinc finger, CCHC-type	GO:0003676|GO:0008270
g338.t1_dehoogii	3f6e62d665b515423afd29439649e9c2	182	SMART	SM00343	c2hcfinal6	7	23	0.001	T	28-02-2022	IPR001878	Zinc finger, CCHC-type	GO:0003676|GO:0008270
g338.t1_dehoogii	3f6e62d665b515423afd29439649e9c2	182	SMART	SM00343	c2hcfinal6	81	97	0.00015	T	28-02-2022	IPR001878	Zinc finger, CCHC-type	GO:0003676|GO:0008270
g338.t1_dehoogii	3f6e62d665b515423afd29439649e9c2	182	SMART	SM00343	c2hcfinal6	141	157	6.9e-06	T	28-02-2022	IPR001878	Zinc finger, CCHC-type	GO:0003676|GO:0008270
g338.t1_dehoogii	3f6e62d665b515423afd29439649e9c2	182	SMART	SM00343	c2hcfinal6	165	181	0.0015	T	28-02-2022	IPR001878	Zinc finger, CCHC-type	GO:0003676|GO:0008270
PKS05636.1	62a52788556ea678228d204c1968f79c	430	Pfam	PF12006	Protein of unknown function (DUF3500)	86	410	1.6e-108	T	28-02-2022	IPR021889	Protein of unknown function DUF3500	-
PKS05636.1	62a52788556ea678228d204c1968f79c	430	PANTHER	PTHR37489	-	13	419	0	T	28-02-2022	IPR021889	Protein of unknown function DUF3500	-
PKS12493.1	bde49153fae5e5792eb05fa5ccf0619d	714	Pfam	PF04082	Fungal specific transcription factor domain	269	494	1.5e-23	T	28-02-2022	IPR007219	Transcription factor domain, fungi	GO:0003677|GO:0006351|GO:0008270
PKS12493.1	bde49153fae5e5792eb05fa5ccf0619d	714	Gene3D	G3DMUT6114:4.10.240.10	-	36	123	1.7e-08	T	28-02-2022	IPR036864	Zn(2)-C6 fungal-type DNA-binding domain superfamily	GO:0000981|GO:0006355|GO:0008270
PKS12493.1	bde49153fae5e5792eb05fa5ccf0619d	714	SUPERFAMILY	SSF57701	Zn2/Cys6 DNA-binding domain	29	76	9.68e-05	T	28-02-2022	IPR036864	Zn(2)-C6 fungal-type DNA-binding domain superfamily	GO:0000981|GO:0006355|GO:0008270
PKS12493.1	bde49153fae5e5792eb05fa5ccf0619d	714	MobiDBLite	mobidb-lite	consensus disorder prediction	1	31	-	T	28-02-2022	-	-
PKS12493.1	bde49153fae5e5792eb05fa5ccf0619d	714	Coils	Coil	Coil	81	101	-	T	28-02-2022	-	-
PKS12493.1	bde49153fae5e5792eb05fa5ccf0619d	714	CDD	cd12148	fungal_TF_MHR	259	643	1.28088e-52	T	28-02-2022	-	-
PKS12493.1	bde49153fae5e5792eb05fa5ccf0619d	714	CDD	cd00067	GAL4	37	73	4.13817e-08	T	28-02-2022	IPR001138	Zn(2)-C6 fungal-type DNA-binding domain	GO:0000981|GO:0006355|GO:0008270
PKS12493.1	bde49153fae5e5792eb05fa5ccf0619d	714	Pfam	PF00172	Fungal Zn(2)-Cys(6) binuclear cluster domain	37	75	5.4e-05	T	28-02-2022	IPR001138	Zn(2)-C6 fungal-type DNA-binding domain	GO:0000981|GO:0006355|GO:0008270
PKS12493.1	bde49153fae5e5792eb05fa5ccf0619d	714	SMART	SM00066	gal4_2	31	81	0.0017	T	28-02-2022	IPR001138	Zn(2)-C6 fungal-type DNA-binding domain	GO:0000981|GO:0006355|GO:0008270
PKS12493.1	bde49153fae5e5792eb05fa5ccf0619d	714	MobiDBLite	mobidb-lite	consensus disorder prediction	95	140	-	T	28-02-2022	-	-
PKS12493.1	bde49153fae5e5792eb05fa5ccf0619d	714	PANTHER	PTHR31313	TY1 ENHANCER ACTIVATOR	24	636	3.4e-104	T	28-02-2022	-	-
PKS12493.1	bde49153fae5e5792eb05fa5ccf0619d	714	SMART	SM00906	Fungal_trans_2	362	437	5.3e-09	T	28-02-2022	IPR007219	Transcription factor domain, fungi	GO:0003677|GO:0006351|GO:0008270
PKS12493.1	bde49153fae5e5792eb05fa5ccf0619d	714	MobiDBLite	mobidb-lite	consensus disorder prediction	100	136	-	T	28-02-2022	-	-
PKS12597.1	6ef38147b096bcbea8f2562f4ad522bc	360	MobiDBLite	mobidb-lite	consensus disorder prediction	281	322	-	T	28-02-2022	-	-
PKS12597.1	6ef38147b096bcbea8f2562f4ad522bc	360	PANTHER	PTHR47782:SF11	ZN(II)2CYS6 TRANSCRIPTION FACTOR (EUROFUNG)-RELATED	8	79	8.3e-63	T	28-02-2022	-	-
PKS12597.1	6ef38147b096bcbea8f2562f4ad522bc	360	PANTHER	PTHR47782:SF11	ZN(II)2CYS6 TRANSCRIPTION FACTOR (EUROFUNG)-RELATED	73	355	8.3e-63	T	28-02-2022	-	-
PKS12597.1	6ef38147b096bcbea8f2562f4ad522bc	360	PANTHER	PTHR47782	ZN(II)2CYS6 TRANSCRIPTION FACTOR (EUROFUNG)-RELATED	73	355	8.3e-63	T	28-02-2022	-	-
PKS12597.1	6ef38147b096bcbea8f2562f4ad522bc	360	PANTHER	PTHR47782	ZN(II)2CYS6 TRANSCRIPTION FACTOR (EUROFUNG)-RELATED	8	79	8.3e-63	T	28-02-2022	-	-
PKS12597.1	6ef38147b096bcbea8f2562f4ad522bc	360	MobiDBLite	mobidb-lite	consensus disorder prediction	283	299	-	T	28-02-2022	-	-
PKS12597.1	6ef38147b096bcbea8f2562f4ad522bc	360	CDD	cd12148	fungal_TF_MHR	67	255	5.00876e-08	T	28-02-2022	-	-
PKS12086.1	8afc9a4aa2c240e5de2c8e8590821447	129	PANTHER	PTHR13186	MEDIATOR OF RNA POLYMERASE II TRANSCRIPTION SUBUNIT 31	25	125	9.8e-34	T	28-02-2022	IPR008831	Mediator complex, subunit Med31	GO:0003712|GO:0006355|GO:0016592
PKS12086.1	8afc9a4aa2c240e5de2c8e8590821447	129	PANTHER	PTHR13186:SF0	MEDIATOR OF RNA POLYMERASE II TRANSCRIPTION SUBUNIT 31	25	125	9.8e-34	T	28-02-2022	-	-
PKS12086.1	8afc9a4aa2c240e5de2c8e8590821447	129	Pfam	PF05669	SOH1	32	120	1.1e-36	T	28-02-2022	IPR008831	Mediator complex, subunit Med31	GO:0003712|GO:0006355|GO:0016592
PKS12086.1	8afc9a4aa2c240e5de2c8e8590821447	129	Gene3D	G3DMUT6114:1.10.10.1340	Mediator of RNA polymerase II, submodule Med31 (Soh1)	23	122	1.2e-34	T	28-02-2022	IPR038089	Mediator of RNA polymerase II, subunit Med31 superfamily	-
PKS12101.1	916be9c21890dba7bd4f38b1e42ecac2	637	SUPERFAMILY	SSF52151	FabD/lysophospholipase-like	57	569	0	T	28-02-2022	IPR016035	Acyl transferase/acyl hydrolase/lysophospholipase	-
PKS12101.1	916be9c21890dba7bd4f38b1e42ecac2	637	Pfam	PF01735	Lysophospholipase catalytic domain	114	596	0	T	28-02-2022	IPR002642	Lysophospholipase, catalytic domain	GO:0004620|GO:0009395
PKS12101.1	916be9c21890dba7bd4f38b1e42ecac2	637	MobiDBLite	mobidb-lite	consensus disorder prediction	1	21	-	T	28-02-2022	-	-
PKS12101.1	916be9c21890dba7bd4f38b1e42ecac2	637	Gene3D	G3DMUT6114:3.40.1090.10	Cytosolic phospholipase A2 catalytic domain	52	549	1.9e-119	T	28-02-2022	-	-
PKS12101.1	916be9c21890dba7bd4f38b1e42ecac2	637	PANTHER	PTHR10728:SF57	LYSOPHOSPHOLIPASE	31	606	0	T	28-02-2022	-	-
PKS12101.1	916be9c21890dba7bd4f38b1e42ecac2	637	PANTHER	PTHR10728	CYTOSOLIC PHOSPHOLIPASE A2	31	606	0	T	28-02-2022	-	-
PKS12101.1	916be9c21890dba7bd4f38b1e42ecac2	637	SMART	SM00022	pla2_6	30	590	0	T	28-02-2022	IPR002642	Lysophospholipase, catalytic domain	GO:0004620|GO:0009395
PKS12101.1	916be9c21890dba7bd4f38b1e42ecac2	637	MobiDBLite	mobidb-lite	consensus disorder prediction	38	67	-	T	28-02-2022	-	-
PKS11928.1	318d1a454518d0771d293f8df87b0ffa	213	Hamap	MF_00032	Translation initiation factor 6 [eif6].	1	213	88.654	T	28-02-2022	IPR002769	Translation initiation factor IF6	GO:0042256|GO:0043022
PKS11928.1	318d1a454518d0771d293f8df87b0ffa	213	PANTHER	PTHR10784	EUKARYOTIC TRANSLATION INITIATION FACTOR 6	42	212	7.4e-82	T	28-02-2022	IPR002769	Translation initiation factor IF6	GO:0042256|GO:0043022
PKS11928.1	318d1a454518d0771d293f8df87b0ffa	213	SUPERFAMILY	SSF55909	Pentein	22	191	9.81e-63	T	28-02-2022	-	-
PKS11928.1	318d1a454518d0771d293f8df87b0ffa	213	Pfam	PF01912	eIF-6 family	41	170	2.5e-52	T	28-02-2022	IPR002769	Translation initiation factor IF6	GO:0042256|GO:0043022
PKS11928.1	318d1a454518d0771d293f8df87b0ffa	213	MobiDBLite	mobidb-lite	consensus disorder prediction	1	24	-	T	28-02-2022	-	-
PKS11928.1	318d1a454518d0771d293f8df87b0ffa	213	SMART	SM00654	eIF6neu2	3	171	1e-73	T	28-02-2022	IPR002769	Translation initiation factor IF6	GO:0042256|GO:0043022
PKS11928.1	318d1a454518d0771d293f8df87b0ffa	213	TIGRFAM	TIGR00323	eIF-6: putative translation initiation factor eIF-6	43	191	4.1e-59	T	28-02-2022	IPR002769	Translation initiation factor IF6	GO:0042256|GO:0043022
PKS11928.1	318d1a454518d0771d293f8df87b0ffa	213	Gene3D	G3DMUT6114:3.75.10.10	-	42	192	7.4e-77	T	28-02-2022	-	-
PKS11928.1	318d1a454518d0771d293f8df87b0ffa	213	MobiDBLite	mobidb-lite	consensus disorder prediction	8	22	-	T	28-02-2022	-	-
PKS11289.1	fbf77701723fd2087b362fb43bb993f6	176	CDD	cd06588	PhnB_like	6	136	1.21116e-39	T	28-02-2022	IPR028973	PhnB-like	-
PKS11289.1	fbf77701723fd2087b362fb43bb993f6	176	PIRSF	PIRSF021700	3-demethylubiquinone_Mtase	1	176	3.9e-49	T	28-02-2022	IPR009725	Predicted 3-demethylubiquinone-9 3-methyltransferase	-
PKS11289.1	fbf77701723fd2087b362fb43bb993f6	176	PANTHER	PTHR33990:SF2	BLL6663 PROTEIN	1	176	1.3e-49	T	28-02-2022	-	-
PKS11289.1	fbf77701723fd2087b362fb43bb993f6	176	Pfam	PF06983	3-demethylubiquinone-9 3-methyltransferase	5	135	1.4e-37	T	28-02-2022	IPR028973	PhnB-like	-
PKS11289.1	fbf77701723fd2087b362fb43bb993f6	176	PANTHER	PTHR33990	PROTEIN YJDN-RELATED	1	176	1.3e-49	T	28-02-2022	-	-
PKS11289.1	fbf77701723fd2087b362fb43bb993f6	176	SUPERFAMILY	SSF54593	Glyoxalase/Bleomycin resistance protein/Dihydroxybiphenyl dioxygenase	5	174	1.13e-37	T	28-02-2022	IPR029068	Glyoxalase/Bleomycin resistance protein/Dihydroxybiphenyl dioxygenase	-
PKS11289.1	fbf77701723fd2087b362fb43bb993f6	176	Gene3D	G3DMUT6114:3.10.180.10	-	1	176	6.6e-50	T	28-02-2022	IPR029068	Glyoxalase/Bleomycin resistance protein/Dihydroxybiphenyl dioxygenase	-
PKS11383.1	95aeb8c3822cb23bb397e803d3aa62aa	420	MobiDBLite	mobidb-lite	consensus disorder prediction	258	277	-	T	28-02-2022	-	-
PKS11383.1	95aeb8c3822cb23bb397e803d3aa62aa	420	MobiDBLite	mobidb-lite	consensus disorder prediction	10	25	-	T	28-02-2022	-	-
PKS11383.1	95aeb8c3822cb23bb397e803d3aa62aa	420	CDD	cd16651	SPL-RING_NSE2	294	350	3.17695e-21	T	28-02-2022	IPR004181	Zinc finger, MIZ-type	GO:0008270
PKS11383.1	95aeb8c3822cb23bb397e803d3aa62aa	420	MobiDBLite	mobidb-lite	consensus disorder prediction	1	37	-	T	28-02-2022	-	-
PKS11383.1	95aeb8c3822cb23bb397e803d3aa62aa	420	Coils	Coil	Coil	96	123	-	T	28-02-2022	-	-
PKS11383.1	95aeb8c3822cb23bb397e803d3aa62aa	420	SUPERFAMILY	SSF57850	RING/U-box	295	364	7.95e-12	T	28-02-2022	-	-
PKS11383.1	95aeb8c3822cb23bb397e803d3aa62aa	420	MobiDBLite	mobidb-lite	consensus disorder prediction	380	420	-	T	28-02-2022	-	-
PKS11383.1	95aeb8c3822cb23bb397e803d3aa62aa	420	Pfam	PF11789	Zinc-finger of the MIZ type in Nse subunit	283	339	4.1e-21	T	28-02-2022	IPR004181	Zinc finger, MIZ-type	GO:0008270
PKS11383.1	95aeb8c3822cb23bb397e803d3aa62aa	420	Gene3D	G3DMUT6114:3.30.40.10	Zinc/RING finger domain, C3HC4 (zinc finger)	288	375	1.3e-25	T	28-02-2022	IPR013083	Zinc finger, RING/FYVE/PHD-type	-
PKS11383.1	95aeb8c3822cb23bb397e803d3aa62aa	420	MobiDBLite	mobidb-lite	consensus disorder prediction	358	420	-	T	28-02-2022	-	-
PKS11383.1	95aeb8c3822cb23bb397e803d3aa62aa	420	PANTHER	PTHR21330	UNCHARACTERIZED	23	374	6.7e-37	T	28-02-2022	IPR026846	E3 SUMO-protein ligase Nse2 (Mms21)	GO:0000724|GO:0019789|GO:0030915
PKS09630.1	35e5e1d4d44fc43466df102b7f5c9c34	319	Pfam	PF07859	alpha/beta hydrolase fold	55	269	4.1e-23	T	28-02-2022	IPR013094	Alpha/beta hydrolase fold-3	GO:0016787
PKS09630.1	35e5e1d4d44fc43466df102b7f5c9c34	319	PANTHER	PTHR48081:SF3	-	20	309	1.9e-30	T	28-02-2022	-	-
PKS09630.1	35e5e1d4d44fc43466df102b7f5c9c34	319	SUPERFAMILY	SSF53474	alpha/beta-Hydrolases	15	307	1.12e-32	T	28-02-2022	IPR029058	Alpha/Beta hydrolase fold	-
PKS09630.1	35e5e1d4d44fc43466df102b7f5c9c34	319	PANTHER	PTHR48081	AB HYDROLASE SUPERFAMILY PROTEIN C4A8.06C	20	309	1.9e-30	T	28-02-2022	-	-
PKS09630.1	35e5e1d4d44fc43466df102b7f5c9c34	319	Gene3D	G3DMUT6114:3.40.50.1820	alpha/beta hydrolase	33	317	1.9e-40	T	28-02-2022	IPR029058	Alpha/Beta hydrolase fold	-
PKS08205.1	453ad0b976464d5efa6d251e9c74f6c6	614	Gene3D	G3DMUT6114:1.20.1250.20	MFS general substrate transporter like domains	55	319	1.3e-29	T	28-02-2022	IPR036259	MFS transporter superfamily	-
PKS08205.1	453ad0b976464d5efa6d251e9c74f6c6	614	PANTHER	PTHR42718:SF27	TRANSPORTER, PUTATIVE-RELATED	36	526	0	T	28-02-2022	-	-
PKS08205.1	453ad0b976464d5efa6d251e9c74f6c6	614	PANTHER	PTHR42718	MAJOR FACILITATOR SUPERFAMILY MULTIDRUG TRANSPORTER MFSC	36	526	0	T	28-02-2022	-	-
PKS08205.1	453ad0b976464d5efa6d251e9c74f6c6	614	Gene3D	G3DMUT6114:1.20.1250.20	MFS general substrate transporter like domains	320	529	2e-14	T	28-02-2022	IPR036259	MFS transporter superfamily	-
PKS08205.1	453ad0b976464d5efa6d251e9c74f6c6	614	Pfam	PF07690	Major Facilitator Superfamily	67	421	3.8e-26	T	28-02-2022	IPR011701	Major facilitator superfamily	GO:0022857|GO:0055085
PKS08205.1	453ad0b976464d5efa6d251e9c74f6c6	614	SUPERFAMILY	SSF103473	MFS general substrate transporter	49	525	1.44e-46	T	28-02-2022	IPR036259	MFS transporter superfamily	-
PKS08207.1	6e3a8acafd07c1fd8dc7bc027124fd97	396	PANTHER	PTHR43139	SI:DKEY-122A22.2	46	384	5.5e-46	T	28-02-2022	-	-
PKS08207.1	6e3a8acafd07c1fd8dc7bc027124fd97	396	MobiDBLite	mobidb-lite	consensus disorder prediction	233	261	-	T	28-02-2022	-	-
PKS08207.1	6e3a8acafd07c1fd8dc7bc027124fd97	396	Pfam	PF00561	alpha/beta hydrolase fold	104	221	2.1e-12	T	28-02-2022	IPR000073	Alpha/beta hydrolase fold-1	-
PKS08207.1	6e3a8acafd07c1fd8dc7bc027124fd97	396	Gene3D	G3DMUT6114:3.40.50.1820	alpha/beta hydrolase	64	392	7.6e-34	T	28-02-2022	IPR029058	Alpha/Beta hydrolase fold	-
PKS08207.1	6e3a8acafd07c1fd8dc7bc027124fd97	396	PRINTS	PR00111	Alpha/beta hydrolase fold signature	113	128	8.1e-08	T	28-02-2022	IPR000073	Alpha/beta hydrolase fold-1	-
PKS08207.1	6e3a8acafd07c1fd8dc7bc027124fd97	396	PRINTS	PR00111	Alpha/beta hydrolase fold signature	163	176	8.1e-08	T	28-02-2022	IPR000073	Alpha/beta hydrolase fold-1	-
PKS08207.1	6e3a8acafd07c1fd8dc7bc027124fd97	396	PRINTS	PR00111	Alpha/beta hydrolase fold signature	177	190	8.1e-08	T	28-02-2022	IPR000073	Alpha/beta hydrolase fold-1	-
PKS08207.1	6e3a8acafd07c1fd8dc7bc027124fd97	396	SUPERFAMILY	SSF53474	alpha/beta-Hydrolases	71	390	9.56e-31	T	28-02-2022	IPR029058	Alpha/Beta hydrolase fold	-
PKS08207.1	6e3a8acafd07c1fd8dc7bc027124fd97	396	PANTHER	PTHR43139:SF47	MESODERM-SPECIFIC TRANSCRIPT PROTEIN	46	384	5.5e-46	T	28-02-2022	-	-
PKS06685.1	d78ff40eb6d95e6a130aed6acdbce40b	211	PANTHER	PTHR13026	NNP-1 PROTEIN NOVEL NUCLEAR PROTEIN 1 NOP52	47	187	4.6e-15	T	28-02-2022	IPR010301	Nucleolar, Nop52	GO:0006364|GO:0030688
PKS06685.1	d78ff40eb6d95e6a130aed6acdbce40b	211	PANTHER	PTHR13026:SF0	RIBOSOMAL RNA-PROCESSING 1	47	187	4.6e-15	T	28-02-2022	-	-
PKS06685.1	d78ff40eb6d95e6a130aed6acdbce40b	211	MobiDBLite	mobidb-lite	consensus disorder prediction	192	211	-	T	28-02-2022	-	-
PKS06685.1	d78ff40eb6d95e6a130aed6acdbce40b	211	MobiDBLite	mobidb-lite	consensus disorder prediction	197	211	-	T	28-02-2022	-	-
PKS06685.1	d78ff40eb6d95e6a130aed6acdbce40b	211	Pfam	PF05997	Nucleolar protein,Nop52	47	182	1.7e-23	T	28-02-2022	IPR010301	Nucleolar, Nop52	GO:0006364|GO:0030688
PKS06226.1	427dc86619cd604a639e3c98918e4105	344	Pfam	PF00326	Prolyl oligopeptidase family	259	306	1.9e-06	T	28-02-2022	IPR001375	Peptidase S9, prolyl oligopeptidase, catalytic domain	GO:0006508|GO:0008236
PKS06226.1	427dc86619cd604a639e3c98918e4105	344	PANTHER	PTHR48081	AB HYDROLASE SUPERFAMILY PROTEIN C4A8.06C	17	310	4.3e-37	T	28-02-2022	-	-
PKS06226.1	427dc86619cd604a639e3c98918e4105	344	SUPERFAMILY	SSF53474	alpha/beta-Hydrolases	5	310	1.69e-39	T	28-02-2022	IPR029058	Alpha/Beta hydrolase fold	-
PKS06226.1	427dc86619cd604a639e3c98918e4105	344	Gene3D	G3DMUT6114:3.40.50.1820	alpha/beta hydrolase	16	324	7.4e-45	T	28-02-2022	IPR029058	Alpha/Beta hydrolase fold	-
PKS06226.1	427dc86619cd604a639e3c98918e4105	344	PANTHER	PTHR48081:SF3	-	17	310	4.3e-37	T	28-02-2022	-	-
PKS06226.1	427dc86619cd604a639e3c98918e4105	344	Pfam	PF07859	alpha/beta hydrolase fold	45	159	2.9e-17	T	28-02-2022	IPR013094	Alpha/beta hydrolase fold-3	GO:0016787
PKS06186.1	1de374c8f1b2caf2ef9032de66dfa8de	601	SMART	SM00135	LY_2	340	388	0.014	T	28-02-2022	IPR000033	LDLR class B repeat	-
PKS06186.1	1de374c8f1b2caf2ef9032de66dfa8de	601	SMART	SM00135	LY_2	439	486	13	T	28-02-2022	IPR000033	LDLR class B repeat	-
PKS06186.1	1de374c8f1b2caf2ef9032de66dfa8de	601	SMART	SM00135	LY_2	389	432	1.3	T	28-02-2022	IPR000033	LDLR class B repeat	-
PKS06186.1	1de374c8f1b2caf2ef9032de66dfa8de	601	SMART	SM00135	LY_2	495	541	0.026	T	28-02-2022	IPR000033	LDLR class B repeat	-
PKS06186.1	1de374c8f1b2caf2ef9032de66dfa8de	601	Gene3D	G3DMUT6114:2.120.10.30	-	308	444	2.3e-17	T	28-02-2022	IPR011042	Six-bladed beta-propeller, TolB-like	-
PKS06186.1	1de374c8f1b2caf2ef9032de66dfa8de	601	Gene3D	G3DMUT6114:2.120.10.30	-	445	601	9.4e-17	T	28-02-2022	IPR011042	Six-bladed beta-propeller, TolB-like	-
PKS06186.1	1de374c8f1b2caf2ef9032de66dfa8de	601	Gene3D	G3DMUT6114:1.10.1040.10	-	193	300	4.9e-17	T	28-02-2022	IPR013328	6-phosphogluconate dehydrogenase, domain 2	GO:0016491
PKS06186.1	1de374c8f1b2caf2ef9032de66dfa8de	601	PANTHER	PTHR48075:SF3	3-HYDROXYACYL-COA DEHYDROGENASE	6	600	0	T	28-02-2022	-	-
PKS06186.1	1de374c8f1b2caf2ef9032de66dfa8de	601	SUPERFAMILY	SSF51735	NAD(P)-binding Rossmann-fold domains	11	188	3.71e-36	T	28-02-2022	IPR036291	NAD(P)-binding domain superfamily	-
PKS06186.1	1de374c8f1b2caf2ef9032de66dfa8de	601	SUPERFAMILY	SSF63825	YWTD domain	325	598	8.89e-29	T	28-02-2022	-	-
PKS06186.1	1de374c8f1b2caf2ef9032de66dfa8de	601	SUPERFAMILY	SSF48179	6-phosphogluconate dehydrogenase C-terminal domain-like	192	285	1.28e-15	T	28-02-2022	IPR008927	6-phosphogluconate dehydrogenase-like, C-terminal domain superfamily	-
PKS06186.1	1de374c8f1b2caf2ef9032de66dfa8de	601	Pfam	PF00725	3-hydroxyacyl-CoA dehydrogenase, C-terminal domain	192	286	2.6e-12	T	28-02-2022	IPR006108	3-hydroxyacyl-CoA dehydrogenase, C-terminal	GO:0006631|GO:0016491|GO:0016616
PKS06186.1	1de374c8f1b2caf2ef9032de66dfa8de	601	PANTHER	PTHR48075	3-HYDROXYACYL-COA DEHYDROGENASE FAMILY PROTEIN	6	600	0	T	28-02-2022	-	-
PKS06186.1	1de374c8f1b2caf2ef9032de66dfa8de	601	Gene3D	G3DMUT6114:3.40.50.720	-	11	192	5.2e-41	T	28-02-2022	-	-
PKS06186.1	1de374c8f1b2caf2ef9032de66dfa8de	601	Pfam	PF02737	3-hydroxyacyl-CoA dehydrogenase, NAD binding domain	13	188	4.1e-33	T	28-02-2022	IPR006176	3-hydroxyacyl-CoA dehydrogenase, NAD binding	GO:0006631|GO:0070403
PKS06135.1	7ff03a2a39a2f4f2c7128d8df738d808	172	MobiDBLite	mobidb-lite	consensus disorder prediction	119	143	-	T	28-02-2022	-	-
PKS06135.1	7ff03a2a39a2f4f2c7128d8df738d808	172	MobiDBLite	mobidb-lite	consensus disorder prediction	108	143	-	T	28-02-2022	-	-
PKS05729.1	59aa639291c3f718bd21eec9bde3408d	718	Pfam	PF00326	Prolyl oligopeptidase family	516	717	1.3e-40	T	28-02-2022	IPR001375	Peptidase S9, prolyl oligopeptidase, catalytic domain	GO:0006508|GO:0008236
PKS05729.1	59aa639291c3f718bd21eec9bde3408d	718	Gene3D	G3DMUT6114:2.130.10.120	-	79	445	9.3e-114	T	28-02-2022	-	-
PKS05729.1	59aa639291c3f718bd21eec9bde3408d	718	SUPERFAMILY	SSF53474	alpha/beta-Hydrolases	460	717	2.75e-40	T	28-02-2022	IPR029058	Alpha/Beta hydrolase fold	-
PKS05729.1	59aa639291c3f718bd21eec9bde3408d	718	PANTHER	PTHR43548	-	24	714	0	T	28-02-2022	-	-
PKS05729.1	59aa639291c3f718bd21eec9bde3408d	718	SUPERFAMILY	SSF50993	Peptidase/esterase 'gauge' domain	25	448	4.97e-32	T	28-02-2022	-	-
PKS05729.1	59aa639291c3f718bd21eec9bde3408d	718	Pfam	PF02897	Prolyl oligopeptidase, N-terminal beta-propeller domain	32	205	3.6e-19	T	28-02-2022	IPR023302	Peptidase S9A, N-terminal domain	GO:0004252
PKS05729.1	59aa639291c3f718bd21eec9bde3408d	718	Gene3D	G3DMUT6114:3.40.50.1820	alpha/beta hydrolase	32	680	9.3e-114	T	28-02-2022	IPR029058	Alpha/Beta hydrolase fold	-
PKS05729.1	59aa639291c3f718bd21eec9bde3408d	718	PRINTS	PR00862	Prolyl oligopeptidase serine protease (S9A) signature	486	504	4e-37	T	28-02-2022	IPR002470	Peptidase S9A, prolyl oligopeptidase	GO:0004252|GO:0006508
PKS05729.1	59aa639291c3f718bd21eec9bde3408d	718	PRINTS	PR00862	Prolyl oligopeptidase serine protease (S9A) signature	518	542	4e-37	T	28-02-2022	IPR002470	Peptidase S9A, prolyl oligopeptidase	GO:0004252|GO:0006508
PKS05729.1	59aa639291c3f718bd21eec9bde3408d	718	PRINTS	PR00862	Prolyl oligopeptidase serine protease (S9A) signature	546	565	4e-37	T	28-02-2022	IPR002470	Peptidase S9A, prolyl oligopeptidase	GO:0004252|GO:0006508
PKS05729.1	59aa639291c3f718bd21eec9bde3408d	718	PRINTS	PR00862	Prolyl oligopeptidase serine protease (S9A) signature	576	596	4e-37	T	28-02-2022	IPR002470	Peptidase S9A, prolyl oligopeptidase	GO:0004252|GO:0006508
PKS05729.1	59aa639291c3f718bd21eec9bde3408d	718	PRINTS	PR00862	Prolyl oligopeptidase serine protease (S9A) signature	631	646	4e-37	T	28-02-2022	IPR002470	Peptidase S9A, prolyl oligopeptidase	GO:0004252|GO:0006508
PKS05729.1	59aa639291c3f718bd21eec9bde3408d	718	PRINTS	PR00862	Prolyl oligopeptidase serine protease (S9A) signature	650	672	4e-37	T	28-02-2022	IPR002470	Peptidase S9A, prolyl oligopeptidase	GO:0004252|GO:0006508
PKS05076.1	dc0d7efa4c87fcf0ebe617925122a402	819	MobiDBLite	mobidb-lite	consensus disorder prediction	610	645	-	T	28-02-2022	-	-
PKS05076.1	dc0d7efa4c87fcf0ebe617925122a402	819	PIRSF	PIRSF019634	tRNA_lig_yeast	12	817	0	T	28-02-2022	IPR012387	tRNA ligase Trl1, fungi	GO:0003972|GO:0005524|GO:0006388|GO:0008081|GO:0051730
PKS05076.1	dc0d7efa4c87fcf0ebe617925122a402	819	Pfam	PF09511	RNA ligase	80	313	5.8e-89	T	28-02-2022	IPR019039	T4 RNA ligase 1, N-terminal	-
PKS05076.1	dc0d7efa4c87fcf0ebe617925122a402	819	SUPERFAMILY	SSF52540	P-loop containing nucleoside triphosphate hydrolases	412	587	8e-08	T	28-02-2022	IPR027417	P-loop containing nucleoside triphosphate hydrolase	-
PKS05076.1	dc0d7efa4c87fcf0ebe617925122a402	819	Pfam	PF08303	tRNA ligase kinase domain	406	564	6.4e-53	T	28-02-2022	IPR015966	tRNA ligase, kinase domain, fungi	GO:0003972|GO:0005524|GO:0006388
PKS05076.1	dc0d7efa4c87fcf0ebe617925122a402	819	PANTHER	PTHR32004	TRNA LIGASE	16	813	0	T	28-02-2022	-	-
PKS05076.1	dc0d7efa4c87fcf0ebe617925122a402	819	Pfam	PF08302	Fungal tRNA ligase phosphodiesterase domain	567	813	8.4e-90	T	28-02-2022	IPR015965	tRNA ligase, phosphodiesterase	GO:0003972|GO:0005524|GO:0006388
PKS05076.1	dc0d7efa4c87fcf0ebe617925122a402	819	Gene3D	G3DMUT6114:3.40.50.300	-	384	573	4.3e-16	T	28-02-2022	IPR027417	P-loop containing nucleoside triphosphate hydrolase	-
PKS12597.1	6ef38147b096bcbea8f2562f4ad522bc	360	MobiDBLite	mobidb-lite	consensus disorder prediction	281	322	-	T	28-02-2022	-	-
PKS12597.1	6ef38147b096bcbea8f2562f4ad522bc	360	PANTHER	PTHR47782:SF11	ZN(II)2CYS6 TRANSCRIPTION FACTOR (EUROFUNG)-RELATED	8	79	8.3e-63	T	28-02-2022	-	-
PKS12597.1	6ef38147b096bcbea8f2562f4ad522bc	360	PANTHER	PTHR47782:SF11	ZN(II)2CYS6 TRANSCRIPTION FACTOR (EUROFUNG)-RELATED	73	355	8.3e-63	T	28-02-2022	-	-
PKS12597.1	6ef38147b096bcbea8f2562f4ad522bc	360	PANTHER	PTHR47782	ZN(II)2CYS6 TRANSCRIPTION FACTOR (EUROFUNG)-RELATED	73	355	8.3e-63	T	28-02-2022	-	-
PKS12597.1	6ef38147b096bcbea8f2562f4ad522bc	360	PANTHER	PTHR47782	ZN(II)2CYS6 TRANSCRIPTION FACTOR (EUROFUNG)-RELATED	8	79	8.3e-63	T	28-02-2022	-	-
PKS12597.1	6ef38147b096bcbea8f2562f4ad522bc	360	MobiDBLite	mobidb-lite	consensus disorder prediction	283	299	-	T	28-02-2022	-	-
PKS12597.1	6ef38147b096bcbea8f2562f4ad522bc	360	CDD	cd12148	fungal_TF_MHR	67	255	5.00876e-08	T	28-02-2022	-	-
PKS07721.1	bc356595b53139a003d31750e925eabe	568	MobiDBLite	mobidb-lite	consensus disorder prediction	309	352	-	T	28-02-2022	-	-
PKS07721.1	bc356595b53139a003d31750e925eabe	568	MobiDBLite	mobidb-lite	consensus disorder prediction	319	333	-	T	28-02-2022	-	-
PKS07721.1	bc356595b53139a003d31750e925eabe	568	MobiDBLite	mobidb-lite	consensus disorder prediction	1	52	-	T	28-02-2022	-	-
PKS07721.1	bc356595b53139a003d31750e925eabe	568	MobiDBLite	mobidb-lite	consensus disorder prediction	451	511	-	T	28-02-2022	-	-
PKS07721.1	bc356595b53139a003d31750e925eabe	568	Coils	Coil	Coil	264	307	-	T	28-02-2022	-	-
PKS07721.1	bc356595b53139a003d31750e925eabe	568	MobiDBLite	mobidb-lite	consensus disorder prediction	540	568	-	T	28-02-2022	-	-
PKS07721.1	bc356595b53139a003d31750e925eabe	568	MobiDBLite	mobidb-lite	consensus disorder prediction	391	525	-	T	28-02-2022	-	-
PKS07690.1	ea96c02648912aea2dc782151af12e83	184	SUPERFAMILY	SSF57756	Retrovirus zinc finger-like domains	51	97	2.44e-09	T	28-02-2022	IPR036875	Zinc finger, CCHC-type superfamily	GO:0003676|GO:0008270
PKS07690.1	ea96c02648912aea2dc782151af12e83	184	SUPERFAMILY	SSF57756	Retrovirus zinc finger-like domains	114	161	1.13e-12	T	28-02-2022	IPR036875	Zinc finger, CCHC-type superfamily	GO:0003676|GO:0008270
PKS07690.1	ea96c02648912aea2dc782151af12e83	184	Gene3D	G3DMUT6114:4.10.60.10	-	142	184	2.1e-14	T	28-02-2022	-	-
PKS07690.1	ea96c02648912aea2dc782151af12e83	184	PANTHER	PTHR23002:SF107	CELLULAR NUCLEIC ACID-BINDING PROTEIN	4	67	1.8e-45	T	28-02-2022	-	-
PKS07690.1	ea96c02648912aea2dc782151af12e83	184	PANTHER	PTHR23002:SF107	CELLULAR NUCLEIC ACID-BINDING PROTEIN	73	183	1.8e-45	T	28-02-2022	-	-
PKS07690.1	ea96c02648912aea2dc782151af12e83	184	PANTHER	PTHR23002	ZINC FINGER CCHC DOMAIN CONTAINING PROTEIN	4	67	1.8e-45	T	28-02-2022	-	-
PKS07690.1	ea96c02648912aea2dc782151af12e83	184	PANTHER	PTHR23002	ZINC FINGER CCHC DOMAIN CONTAINING PROTEIN	73	183	1.8e-45	T	28-02-2022	-	-
PKS07690.1	ea96c02648912aea2dc782151af12e83	184	Gene3D	G3DMUT6114:4.10.60.10	-	3	48	2.9e-14	T	28-02-2022	-	-
PKS07690.1	ea96c02648912aea2dc782151af12e83	184	Gene3D	G3DMUT6114:4.10.60.10	-	76	141	3.9e-14	T	28-02-2022	-	-
PKS07690.1	ea96c02648912aea2dc782151af12e83	184	SMART	SM00343	c2hcfinal6	51	67	1.5e-06	T	28-02-2022	IPR001878	Zinc finger, CCHC-type	GO:0003676|GO:0008270
PKS07690.1	ea96c02648912aea2dc782151af12e83	184	SMART	SM00343	c2hcfinal6	167	183	0.0015	T	28-02-2022	IPR001878	Zinc finger, CCHC-type	GO:0003676|GO:0008270
PKS07690.1	ea96c02648912aea2dc782151af12e83	184	SMART	SM00343	c2hcfinal6	81	97	0.00015	T	28-02-2022	IPR001878	Zinc finger, CCHC-type	GO:0003676|GO:0008270
PKS07690.1	ea96c02648912aea2dc782151af12e83	184	SMART	SM00343	c2hcfinal6	124	140	0.001	T	28-02-2022	IPR001878	Zinc finger, CCHC-type	GO:0003676|GO:0008270
PKS07690.1	ea96c02648912aea2dc782151af12e83	184	SMART	SM00343	c2hcfinal6	28	44	9.4e-06	T	28-02-2022	IPR001878	Zinc finger, CCHC-type	GO:0003676|GO:0008270
PKS07690.1	ea96c02648912aea2dc782151af12e83	184	SMART	SM00343	c2hcfinal6	143	159	6.9e-06	T	28-02-2022	IPR001878	Zinc finger, CCHC-type	GO:0003676|GO:0008270
PKS07690.1	ea96c02648912aea2dc782151af12e83	184	SMART	SM00343	c2hcfinal6	7	23	0.00054	T	28-02-2022	IPR001878	Zinc finger, CCHC-type	GO:0003676|GO:0008270
PKS07690.1	ea96c02648912aea2dc782151af12e83	184	SUPERFAMILY	SSF57756	Retrovirus zinc finger-like domains	4	45	1.74e-12	T	28-02-2022	IPR036875	Zinc finger, CCHC-type superfamily	GO:0003676|GO:0008270
PKS07690.1	ea96c02648912aea2dc782151af12e83	184	Gene3D	G3DMUT6114:4.10.60.10	-	49	75	4.6e-09	T	28-02-2022	-	-
PKS07690.1	ea96c02648912aea2dc782151af12e83	184	SUPERFAMILY	SSF57756	Retrovirus zinc finger-like domains	164	183	5.93e-05	T	28-02-2022	IPR036875	Zinc finger, CCHC-type superfamily	GO:0003676|GO:0008270
PKS07690.1	ea96c02648912aea2dc782151af12e83	184	Pfam	PF00098	Zinc knuckle	167	183	1.2e-05	T	28-02-2022	IPR001878	Zinc finger, CCHC-type	GO:0003676|GO:0008270
PKS07690.1	ea96c02648912aea2dc782151af12e83	184	Pfam	PF00098	Zinc knuckle	81	96	3e-07	T	28-02-2022	IPR001878	Zinc finger, CCHC-type	GO:0003676|GO:0008270
PKS07690.1	ea96c02648912aea2dc782151af12e83	184	Pfam	PF00098	Zinc knuckle	143	159	4.4e-09	T	28-02-2022	IPR001878	Zinc finger, CCHC-type	GO:0003676|GO:0008270
PKS07690.1	ea96c02648912aea2dc782151af12e83	184	Pfam	PF00098	Zinc knuckle	50	67	1.2e-08	T	28-02-2022	IPR001878	Zinc finger, CCHC-type	GO:0003676|GO:0008270
PKS07690.1	ea96c02648912aea2dc782151af12e83	184	Pfam	PF00098	Zinc knuckle	6	23	4.6e-07	T	28-02-2022	IPR001878	Zinc finger, CCHC-type	GO:0003676|GO:0008270
PKS07690.1	ea96c02648912aea2dc782151af12e83	184	Pfam	PF00098	Zinc knuckle	28	43	1.2e-08	T	28-02-2022	IPR001878	Zinc finger, CCHC-type	GO:0003676|GO:0008270
PKS07690.1	ea96c02648912aea2dc782151af12e83	184	Pfam	PF00098	Zinc knuckle	124	139	6.2e-06	T	28-02-2022	IPR001878	Zinc finger, CCHC-type	GO:0003676|GO:0008270
PKS07691.1	0f9686d0982d9de3cf76656fd2ad541d	514	Pfam	PF02770	Acyl-CoA dehydrogenase, middle domain	246	336	6e-16	T	28-02-2022	IPR006091	Acyl-CoA oxidase/dehydrogenase, central domain	GO:0016627
PKS07691.1	0f9686d0982d9de3cf76656fd2ad541d	514	PANTHER	PTHR48083:SF22	ACYL-COA DEHYDROGENASE FAMILY PROTEIN (AFU_ORTHOLOGUE AFUA_6G10880)	5	512	0	T	28-02-2022	-	-
PKS07691.1	0f9686d0982d9de3cf76656fd2ad541d	514	Pfam	PF02771	Acyl-CoA dehydrogenase, N-terminal domain	116	226	1.7e-06	T	28-02-2022	IPR013786	Acyl-CoA dehydrogenase/oxidase, N-terminal	GO:0016627|GO:0050660
PKS07691.1	0f9686d0982d9de3cf76656fd2ad541d	514	Pfam	PF00441	Acyl-CoA dehydrogenase, C-terminal domain	349	504	2.7e-34	T	28-02-2022	IPR009075	Acyl-CoA dehydrogenase/oxidase C-terminal	GO:0016627
PKS07691.1	0f9686d0982d9de3cf76656fd2ad541d	514	SUPERFAMILY	SSF56645	Acyl-CoA dehydrogenase NM domain-like	104	361	4.32e-47	T	28-02-2022	IPR009100	Acyl-CoA dehydrogenase/oxidase, N-terminal and middle domain superfamily	GO:0016627
PKS07691.1	0f9686d0982d9de3cf76656fd2ad541d	514	Gene3D	G3DMUT6114:3.10.120.10	-	4	92	2.5e-26	T	28-02-2022	IPR036400	Cytochrome b5-like heme/steroid binding domain superfamily	-
PKS07691.1	0f9686d0982d9de3cf76656fd2ad541d	514	PANTHER	PTHR48083	MEDIUM-CHAIN SPECIFIC ACYL-COA DEHYDROGENASE, MITOCHONDRIAL-RELATED	5	512	0	T	28-02-2022	-	-
PKS07691.1	0f9686d0982d9de3cf76656fd2ad541d	514	SMART	SM01117	Cyt_b5_2	8	80	7e-24	T	28-02-2022	IPR001199	Cytochrome b5-like heme/steroid binding domain	-
PKS07691.1	0f9686d0982d9de3cf76656fd2ad541d	514	SUPERFAMILY	SSF55856	Cytochrome b5-like heme/steroid binding domain	5	97	2.09e-27	T	28-02-2022	IPR036400	Cytochrome b5-like heme/steroid binding domain superfamily	-
PKS07691.1	0f9686d0982d9de3cf76656fd2ad541d	514	Gene3D	G3DMUT6114:1.20.140.10	-	352	511	1.1e-26	T	28-02-2022	-	-
PKS07691.1	0f9686d0982d9de3cf76656fd2ad541d	514	SUPERFAMILY	SSF47203	Acyl-CoA dehydrogenase C-terminal domain-like	348	507	4.67e-28	T	28-02-2022	IPR036250	Acyl-CoA dehydrogenase-like, C-terminal	GO:0016627
PKS07691.1	0f9686d0982d9de3cf76656fd2ad541d	514	Gene3D	G3DMUT6114:1.10.540.10	-	113	243	7.4e-17	T	28-02-2022	IPR037069	Acyl-CoA dehydrogenase/oxidase, N-terminal domain superfamily	GO:0016627|GO:0050660
PKS07691.1	0f9686d0982d9de3cf76656fd2ad541d	514	Gene3D	G3DMUT6114:2.40.110.10	-	245	351	4.6e-27	T	28-02-2022	-	-
PKS07691.1	0f9686d0982d9de3cf76656fd2ad541d	514	Pfam	PF00173	Cytochrome b5-like Heme/Steroid binding domain	9	79	3.6e-19	T	28-02-2022	IPR001199	Cytochrome b5-like heme/steroid binding domain	-
g1541.t1_MUT6114	a27842bd095d091825d3193eab219d55	600	MobiDBLite	mobidb-lite	consensus disorder prediction	580	600	-	T	03-03-2021
g1541.t1_MUT6114	a27842bd095d091825d3193eab219d55	600	SUPERFAMILY	SSF53335	S-adenosyl-L-methionine-dependent methyltransferases	69	255	2.66e-08	T	03-03-2021	IPR029063	S-adenosyl-L-methionine-dependent methyltransferase
g1541.t1_MUT6114	a27842bd095d091825d3193eab219d55	600	PANTHER	PTHR11727:SF28	-	59	488	2.8e-57	T	03-03-2021
g1541.t1_MUT6114	a27842bd095d091825d3193eab219d55	600	Gene3D	G3DMUT6114:3.40.50.150	Vaccinia Virus protein VP39	41	291	1.3e-49	T	03-03-2021
g1541.t1_MUT6114	a27842bd095d091825d3193eab219d55	600	PANTHER	PTHR11727	DIMETHYLADENOSINE TRANSFERASE	59	488	2.8e-57	T	03-03-2021	IPR001737	Ribosomal RNA adenine methyltransferase KsgA/Erm
g6971.t1_MUT6114	181da2e50e395f9d62c4ac367c548d8a	458	Gene3D	G3DMUT6114:1.10.8.60	-	367	457	6.5e-29	T	03-03-2021
g6971.t1_MUT6114	181da2e50e395f9d62c4ac367c548d8a	458	PANTHER	PTHR11093:SF6	RUVB-LIKE 1	3	452	4.5e-230	T	03-03-2021	IPR037938	RuvB-like helicase 1
g6971.t1_MUT6114	181da2e50e395f9d62c4ac367c548d8a	458	SMART	SM00382	AAA_5	63	352	4.4e-09	T	03-03-2021	IPR003593	AAA+ ATPase domain
g6971.t1_MUT6114	181da2e50e395f9d62c4ac367c548d8a	458	PANTHER	PTHR11093	RUVB-RELATED REPTIN AND PONTIN	3	452	4.5e-230	T	03-03-2021	IPR027238	RuvB-like
g6971.t1_MUT6114	181da2e50e395f9d62c4ac367c548d8a	458	MobiDBLite	mobidb-lite	consensus disorder prediction	1	21	-	T	03-03-2021
g6971.t1_MUT6114	181da2e50e395f9d62c4ac367c548d8a	458	Pfam	PF17856	TIP49 AAA-lid domain	375	440	1.3e-22	T	03-03-2021	IPR041048	RuvB-like, AAA-lid domain
g6971.t1_MUT6114	181da2e50e395f9d62c4ac367c548d8a	458	CDD	cd00009	AAA	64	131	9.90512e-07	T	03-03-2021
g6971.t1_MUT6114	181da2e50e395f9d62c4ac367c548d8a	458	Pfam	PF06068	TIP49 P-loop domain	15	368	8.9e-168	T	03-03-2021	IPR010339	TIP49, P-loop domain
g6971.t1_MUT6114	181da2e50e395f9d62c4ac367c548d8a	458	SUPERFAMILY	SSF52540	P-loop containing nucleoside triphosphate hydrolases	38	438	1.14e-35	T	03-03-2021	IPR027417	P-loop containing nucleoside triphosphate hydrolase
g3537.t1_MUT6114	dbe4b044ca53654d0bf5ec5e9b46131c	307	CDD	cd05251	NmrA_like_SDR_a	5	249	3.43816e-61	T	03-03-2021
g3537.t1_MUT6114	dbe4b044ca53654d0bf5ec5e9b46131c	307	Gene3D	G3DMUT6114:3.90.25.10	-	166	295	9.5e-83	T	03-03-2021
g3537.t1_MUT6114	dbe4b044ca53654d0bf5ec5e9b46131c	307	PANTHER	PTHR42748:SF20	-	1	301	4.4e-127	T	03-03-2021
g3537.t1_MUT6114	dbe4b044ca53654d0bf5ec5e9b46131c	307	Pfam	PF05368	NmrA-like family	5	243	5.8e-40	T	03-03-2021	IPR008030	NmrA-like domain
g3537.t1_MUT6114	dbe4b044ca53654d0bf5ec5e9b46131c	307	Gene3D	G3DMUT6114:3.40.50.720	-	5	288	9.5e-83	T	03-03-2021
g3537.t1_MUT6114	dbe4b044ca53654d0bf5ec5e9b46131c	307	SUPERFAMILY	SSF51735	NAD(P)-binding Rossmann-fold domains	5	279	4.16e-59	T	03-03-2021	IPR036291	NAD(P)-binding domain superfamily
g3537.t1_MUT6114	dbe4b044ca53654d0bf5ec5e9b46131c	307	PANTHER	PTHR42748	-	1	301	4.4e-127	T	03-03-2021
g1541.t1_MUT6114	a27842bd095d091825d3193eab219d55	600	MobiDBLite	mobidb-lite	consensus disorder prediction	580	600	-	T	03-03-2021
g1541.t1_MUT6114	a27842bd095d091825d3193eab219d55	600	SUPERFAMILY	SSF53335	S-adenosyl-L-methionine-dependent methyltransferases	69	255	2.66e-08	T	03-03-2021	IPR029063	S-adenosyl-L-methionine-dependent methyltransferase
g1541.t1_MUT6114	a27842bd095d091825d3193eab219d55	600	PANTHER	PTHR11727:SF28	-	59	488	2.8e-57	T	03-03-2021
g1541.t1_MUT6114	a27842bd095d091825d3193eab219d55	600	Gene3D	G3DMUT6114:3.40.50.150	Vaccinia Virus protein VP39	41	291	1.3e-49	T	03-03-2021
g1541.t1_MUT6114	a27842bd095d091825d3193eab219d55	600	PANTHER	PTHR11727	DIMETHYLADENOSINE TRANSFERASE	59	488	2.8e-57	T	03-03-2021	IPR001737	Ribosomal RNA adenine methyltransferase KsgA/Erm
g3077.t1_MUT6114	7019645971808b61d742c5911a953a14	581	SMART	SM00906	Fungal_trans_2	204	278	9.9e-10	T	03-03-2021	IPR007219	Transcription factor domain, fungi
g3077.t1_MUT6114	7019645971808b61d742c5911a953a14	581	Pfam	PF04082	Fungal specific transcription factor domain	84	286	7.2e-13	T	03-03-2021	IPR007219	Transcription factor domain, fungi
g3077.t1_MUT6114	7019645971808b61d742c5911a953a14	581	PANTHER	PTHR31001:SF43	-	2	510	1.1e-161	T	03-03-2021
g3077.t1_MUT6114	7019645971808b61d742c5911a953a14	581	CDD	cd12148	fungal_TF_MHR	74	502	5.6401e-60	T	03-03-2021
g3077.t1_MUT6114	7019645971808b61d742c5911a953a14	581	PANTHER	PTHR31001	UNCHARACTERIZED TRANSCRIPTIONAL REGULATORY PROTEIN	2	510	1.1e-161	T	03-03-2021
g4330.t1_MUT6114	4189ed253ef7654c114342e23c41ff34	614	MobiDBLite	mobidb-lite	consensus disorder prediction	472	487	-	T	03-03-2021
g4330.t1_MUT6114	4189ed253ef7654c114342e23c41ff34	614	MobiDBLite	mobidb-lite	consensus disorder prediction	44	63	-	T	03-03-2021
g4330.t1_MUT6114	4189ed253ef7654c114342e23c41ff34	614	MobiDBLite	mobidb-lite	consensus disorder prediction	592	614	-	T	03-03-2021
g4330.t1_MUT6114	4189ed253ef7654c114342e23c41ff34	614	Coils	Coil	Coil	582	602	-	T	03-03-2021
g4330.t1_MUT6114	4189ed253ef7654c114342e23c41ff34	614	Coils	Coil	Coil	413	433	-	T	03-03-2021
g4330.t1_MUT6114	4189ed253ef7654c114342e23c41ff34	614	MobiDBLite	mobidb-lite	consensus disorder prediction	447	462	-	T	03-03-2021
g4330.t1_MUT6114	4189ed253ef7654c114342e23c41ff34	614	Coils	Coil	Coil	6	27	-	T	03-03-2021
g4330.t1_MUT6114	4189ed253ef7654c114342e23c41ff34	614	MobiDBLite	mobidb-lite	consensus disorder prediction	413	435	-	T	03-03-2021
g4330.t1_MUT6114	4189ed253ef7654c114342e23c41ff34	614	MobiDBLite	mobidb-lite	consensus disorder prediction	99	140	-	T	03-03-2021
g4330.t1_MUT6114	4189ed253ef7654c114342e23c41ff34	614	PANTHER	PTHR12785	splicing factor 3B	3	613	3.1e-181	T	03-03-2021
g4330.t1_MUT6114	4189ed253ef7654c114342e23c41ff34	614	PANTHER	PTHR12785:SF6	SPLICING FACTOR 3B SUBUNIT 2	3	613	3.1e-181	T	03-03-2021
g4330.t1_MUT6114	4189ed253ef7654c114342e23c41ff34	614	Pfam	PF04037	Domain of unknown function (DUF382)	158	283	2.7e-60	T	03-03-2021	IPR007180	Domain of unknown function DUF382
g4330.t1_MUT6114	4189ed253ef7654c114342e23c41ff34	614	SMART	SM00581	testneu	288	341	1.3e-21	T	03-03-2021	IPR006568	PSP, proline-rich
g4330.t1_MUT6114	4189ed253ef7654c114342e23c41ff34	614	MobiDBLite	mobidb-lite	consensus disorder prediction	1	83	-	T	03-03-2021
g4330.t1_MUT6114	4189ed253ef7654c114342e23c41ff34	614	MobiDBLite	mobidb-lite	consensus disorder prediction	383	492	-	T	03-03-2021
g4330.t1_MUT6114	4189ed253ef7654c114342e23c41ff34	614	Pfam	PF04046	PSP	292	337	5.2e-17	T	03-03-2021	IPR006568	PSP, proline-rich
g10386.t1_MUT6114	7a8b4bd6fb6748d50612961857f17e69	1142	Pfam	PF07928	Vps54-like protein	845	978	9.2e-52	T	03-03-2021	IPR012501	Vacuolar protein sorting-associated protein 54, C-terminal
g10386.t1_MUT6114	7a8b4bd6fb6748d50612961857f17e69	1142	MobiDBLite	mobidb-lite	consensus disorder prediction	819	837	-	T	03-03-2021
g10386.t1_MUT6114	7a8b4bd6fb6748d50612961857f17e69	1142	MobiDBLite	mobidb-lite	consensus disorder prediction	1	80	-	T	03-03-2021
g10386.t1_MUT6114	7a8b4bd6fb6748d50612961857f17e69	1142	MobiDBLite	mobidb-lite	consensus disorder prediction	1096	1114	-	T	03-03-2021
g10386.t1_MUT6114	7a8b4bd6fb6748d50612961857f17e69	1142	Coils	Coil	Coil	331	358	-	T	03-03-2021
g10386.t1_MUT6114	7a8b4bd6fb6748d50612961857f17e69	1142	Coils	Coil	Coil	405	425	-	T	03-03-2021
g10386.t1_MUT6114	7a8b4bd6fb6748d50612961857f17e69	1142	MobiDBLite	mobidb-lite	consensus disorder prediction	1123	1142	-	T	03-03-2021
g10386.t1_MUT6114	7a8b4bd6fb6748d50612961857f17e69	1142	MobiDBLite	mobidb-lite	consensus disorder prediction	563	590	-	T	03-03-2021
g10386.t1_MUT6114	7a8b4bd6fb6748d50612961857f17e69	1142	PANTHER	PTHR12965	VACUOLAR PROTEIN SORTING 54	64	1091	5e-193	T	03-03-2021	IPR039745	Vacuolar protein sorting-associated protein 54
g10386.t1_MUT6114	7a8b4bd6fb6748d50612961857f17e69	1142	MobiDBLite	mobidb-lite	consensus disorder prediction	58	80	-	T	03-03-2021
g10386.t1_MUT6114	7a8b4bd6fb6748d50612961857f17e69	1142	MobiDBLite	mobidb-lite	consensus disorder prediction	569	590	-	T	03-03-2021
g10386.t1_MUT6114	7a8b4bd6fb6748d50612961857f17e69	1142	MobiDBLite	mobidb-lite	consensus disorder prediction	1096	1142	-	T	03-03-2021
g10386.t1_MUT6114	7a8b4bd6fb6748d50612961857f17e69	1142	MobiDBLite	mobidb-lite	consensus disorder prediction	201	241	-	T	03-03-2021
g10386.t1_MUT6114	7a8b4bd6fb6748d50612961857f17e69	1142	PANTHER	PTHR12965:SF0	VACUOLAR PROTEIN SORTING-ASSOCIATED PROTEIN 54	64	1091	5e-193	T	03-03-2021
g10386.t1_MUT6114	7a8b4bd6fb6748d50612961857f17e69	1142	MobiDBLite	mobidb-lite	consensus disorder prediction	161	192	-	T	03-03-2021
g10386.t1_MUT6114	7a8b4bd6fb6748d50612961857f17e69	1142	MobiDBLite	mobidb-lite	consensus disorder prediction	265	279	-	T	03-03-2021
g10386.t1_MUT6114	7a8b4bd6fb6748d50612961857f17e69	1142	MobiDBLite	mobidb-lite	consensus disorder prediction	803	837	-	T	03-03-2021
g10386.t1_MUT6114	7a8b4bd6fb6748d50612961857f17e69	1142	MobiDBLite	mobidb-lite	consensus disorder prediction	160	286	-	T	03-03-2021
g10386.t1_MUT6114	7a8b4bd6fb6748d50612961857f17e69	1142	MobiDBLite	mobidb-lite	consensus disorder prediction	108	133	-	T	03-03-2021
g1438.t1_MUT6114	9bf379c895298304ea488b59d28f666c	269	PANTHER	PTHR23237:SF8	-	1	268	2.2e-92	T	03-03-2021
g1438.t1_MUT6114	9bf379c895298304ea488b59d28f666c	269	PANTHER	PTHR23237	NUCLEOLAR PROTEIN FAMILY A MEMBER 1 SNORNP PROTEIN GAR1	1	268	2.2e-92	T	03-03-2021
g6313.t1_MUT6114	48c69c87b930f6c1080f22831f6a31d9	470	Pfam	PF00201	UDP-glucoronosyl and UDP-glucosyl transferase	352	447	1.1e-09	T	03-03-2021	IPR002213	UDP-glucuronosyl/UDP-glucosyltransferase
g6313.t1_MUT6114	48c69c87b930f6c1080f22831f6a31d9	470	Gene3D	G3DMUT6114:3.40.50.2000	Glycogen Phosphorylase B;	6	283	2e-18	T	03-03-2021
g6313.t1_MUT6114	48c69c87b930f6c1080f22831f6a31d9	470	Gene3D	G3DMUT6114:3.40.50.2000	Glycogen Phosphorylase B;	296	454	1.1e-36	T	03-03-2021
g6313.t1_MUT6114	48c69c87b930f6c1080f22831f6a31d9	470	SUPERFAMILY	SSF53756	UDP-Glycosyltransferase/glycogen phosphorylase	20	467	2.08e-50	T	03-03-2021
g6313.t1_MUT6114	48c69c87b930f6c1080f22831f6a31d9	470	CDD	cd03784	GT1_Gtf-like	20	454	9.28537e-27	T	03-03-2021
g9744.t1_MUT6114	7175ec41665159cc101b9a439645f77a	1189	Pfam	PF14377	Ubiquitin binding region	175	205	3.2e-08	T	03-03-2021	IPR025527	HUWE1/Rev1, ubiquitin binding region
g9744.t1_MUT6114	7175ec41665159cc101b9a439645f77a	1189	Pfam	PF14377	Ubiquitin binding region	124	157	2.3e-07	T	03-03-2021	IPR025527	HUWE1/Rev1, ubiquitin binding region
g9744.t1_MUT6114	7175ec41665159cc101b9a439645f77a	1189	Pfam	PF14377	Ubiquitin binding region	84	115	1.1e-08	T	03-03-2021	IPR025527	HUWE1/Rev1, ubiquitin binding region
g9744.t1_MUT6114	7175ec41665159cc101b9a439645f77a	1189	Gene3D	G3DMUT6114:3.30.2410.10	Hect	1070	1189	5.7e-49	T	03-03-2021
g9744.t1_MUT6114	7175ec41665159cc101b9a439645f77a	1189	ProSiteProfiles	PS50237	HECT domain profile.	853	1189	112.324	T	03-03-2021	IPR000569	HECT domain
g9744.t1_MUT6114	7175ec41665159cc101b9a439645f77a	1189	Coils	Coil	Coil	46	46	-	T	03-03-2021
g9744.t1_MUT6114	7175ec41665159cc101b9a439645f77a	1189	MobiDBLite	mobidb-lite	consensus disorder prediction	484	506	-	T	03-03-2021
g9744.t1_MUT6114	7175ec41665159cc101b9a439645f77a	1189	PANTHER	PTHR11254:SF291	E3 UBIQUITIN-PROTEIN LIGASE HUWE1	51	1188	0	T	03-03-2021
g9744.t1_MUT6114	7175ec41665159cc101b9a439645f77a	1189	SUPERFAMILY	SSF56204	Hect, E3 ligase catalytic domain	826	1182	8.89e-133	T	03-03-2021	IPR035983	HECT, E3 ligase catalytic domain
g9744.t1_MUT6114	7175ec41665159cc101b9a439645f77a	1189	Coils	Coil	Coil	145	165	-	T	03-03-2021
g9744.t1_MUT6114	7175ec41665159cc101b9a439645f77a	1189	Gene3D	G3DMUT6114:3.30.2160.10	Hect	956	1033	7.7e-100	T	03-03-2021
g9744.t1_MUT6114	7175ec41665159cc101b9a439645f77a	1189	SMART	SM00119	hect_3	851	1189	1.4e-180	T	03-03-2021	IPR000569	HECT domain
g9744.t1_MUT6114	7175ec41665159cc101b9a439645f77a	1189	MobiDBLite	mobidb-lite	consensus disorder prediction	484	550	-	T	03-03-2021
g9744.t1_MUT6114	7175ec41665159cc101b9a439645f77a	1189	CDD	cd00078	HECTc	832	1188	4.35469e-166	T	03-03-2021	IPR000569	HECT domain
g9744.t1_MUT6114	7175ec41665159cc101b9a439645f77a	1189	Pfam	PF00632	HECT-domain (ubiquitin-transferase)	884	1188	1e-97	T	03-03-2021	IPR000569	HECT domain
g9744.t1_MUT6114	7175ec41665159cc101b9a439645f77a	1189	Gene3D	G3DMUT6114:3.90.1750.10	Hect	804	1066	7.7e-100	T	03-03-2021
g9744.t1_MUT6114	7175ec41665159cc101b9a439645f77a	1189	Coils	Coil	Coil	468	505	-	T	03-03-2021
g9744.t1_MUT6114	7175ec41665159cc101b9a439645f77a	1189	MobiDBLite	mobidb-lite	consensus disorder prediction	242	261	-	T	03-03-2021
g9744.t1_MUT6114	7175ec41665159cc101b9a439645f77a	1189	PANTHER	PTHR11254	HECT DOMAIN UBIQUITIN-PROTEIN LIGASE	51	1188	0	T	03-03-2021
g9745.t1_MUT6114	ab72158889babc869f818e9c8839a965	2060	MobiDBLite	mobidb-lite	consensus disorder prediction	122	137	-	T	03-03-2021
g9745.t1_MUT6114	ab72158889babc869f818e9c8839a965	2060	SMART	SM00326	SH3_2	10	86	7.9e-08	T	03-03-2021	IPR001452	SH3 domain
g9745.t1_MUT6114	ab72158889babc869f818e9c8839a965	2060	PANTHER	PTHR45653:SF10	MYOBLAST CITY, ISOFORM B	1	1993	0	T	03-03-2021
g9745.t1_MUT6114	ab72158889babc869f818e9c8839a965	2060	CDD	cd08679	C2_DOCK180_related	629	821	9.76423e-39	T	03-03-2021
g9745.t1_MUT6114	ab72158889babc869f818e9c8839a965	2060	MobiDBLite	mobidb-lite	consensus disorder prediction	1857	1877	-	T	03-03-2021
g9745.t1_MUT6114	ab72158889babc869f818e9c8839a965	2060	Gene3D	G3DMUT6114:1.25.40.410	-	1441	1583	1.2e-38	T	03-03-2021	IPR043161	Dedicator of cytokinesis, C-terminal, lobe A
g9745.t1_MUT6114	ab72158889babc869f818e9c8839a965	2060	MobiDBLite	mobidb-lite	consensus disorder prediction	1922	1936	-	T	03-03-2021
g9745.t1_MUT6114	ab72158889babc869f818e9c8839a965	2060	MobiDBLite	mobidb-lite	consensus disorder prediction	1937	1976	-	T	03-03-2021
g9745.t1_MUT6114	ab72158889babc869f818e9c8839a965	2060	Gene3D	G3DMUT6114:2.60.40.150	-	630	821	4.9e-21	T	03-03-2021	IPR035892	C2 domain superfamily
g9745.t1_MUT6114	ab72158889babc869f818e9c8839a965	2060	MobiDBLite	mobidb-lite	consensus disorder prediction	415	507	-	T	03-03-2021
g9745.t1_MUT6114	ab72158889babc869f818e9c8839a965	2060	MobiDBLite	mobidb-lite	consensus disorder prediction	421	507	-	T	03-03-2021
g9745.t1_MUT6114	ab72158889babc869f818e9c8839a965	2060	MobiDBLite	mobidb-lite	consensus disorder prediction	148	165	-	T	03-03-2021
g9745.t1_MUT6114	ab72158889babc869f818e9c8839a965	2060	ProSiteProfiles	PS51650	DHR-1 domain profile.	630	811	32.318	T	03-03-2021	IPR027007	DHR-1 domain
g9745.t1_MUT6114	ab72158889babc869f818e9c8839a965	2060	Gene3D	G3DMUT6114:1.20.58.740	-	1732	1855	1.2e-05	T	03-03-2021	IPR043162	Dedicator of cytokinesis, C-terminal, lobe C
g9745.t1_MUT6114	ab72158889babc869f818e9c8839a965	2060	ProSiteProfiles	PS50002	Src homology 3 (SH3) domain profile.	7	87	16.285	T	03-03-2021	IPR001452	SH3 domain
g9745.t1_MUT6114	ab72158889babc869f818e9c8839a965	2060	MobiDBLite	mobidb-lite	consensus disorder prediction	84	182	-	T	03-03-2021
g9745.t1_MUT6114	ab72158889babc869f818e9c8839a965	2060	Gene3D	G3DMUT6114:1.20.1270.350	-	193	291	1.9e-08	T	03-03-2021	IPR042455	Dedicator of cytokinesis, N-terminal, subdomain 1
g9745.t1_MUT6114	ab72158889babc869f818e9c8839a965	2060	MobiDBLite	mobidb-lite	consensus disorder prediction	1994	2030	-	T	03-03-2021
g9745.t1_MUT6114	ab72158889babc869f818e9c8839a965	2060	Pfam	PF16172	DOCK N-terminus	183	623	1e-123	T	03-03-2021	IPR032376	Dedicator of cytokinesis, N-terminal domain
g9745.t1_MUT6114	ab72158889babc869f818e9c8839a965	2060	PANTHER	PTHR45653	-	1	1993	0	T	03-03-2021	IPR026791	Dedicator of cytokinesis
g9745.t1_MUT6114	ab72158889babc869f818e9c8839a965	2060	CDD	cd11684	DHR2_DOCK	1466	1851	1.40761e-105	T	03-03-2021
g9745.t1_MUT6114	ab72158889babc869f818e9c8839a965	2060	MobiDBLite	mobidb-lite	consensus disorder prediction	1909	2032	-	T	03-03-2021
g9745.t1_MUT6114	ab72158889babc869f818e9c8839a965	2060	SUPERFAMILY	SSF50044	SH3-domain	2	85	2.1e-08	T	03-03-2021	IPR036028	SH3-like domain superfamily
g9745.t1_MUT6114	ab72158889babc869f818e9c8839a965	2060	Coils	Coil	Coil	1733	1753	-	T	03-03-2021
g9745.t1_MUT6114	ab72158889babc869f818e9c8839a965	2060	Pfam	PF14429	C2 domain in Dock180 and Zizimin proteins	626	819	5.5e-36	T	03-03-2021	IPR027007	DHR-1 domain
g9745.t1_MUT6114	ab72158889babc869f818e9c8839a965	2060	ProSiteProfiles	PS51651	DHR-2 domain profile.	1459	1860	51.922	T	03-03-2021	IPR027357	DHR-2 domain
g9745.t1_MUT6114	ab72158889babc869f818e9c8839a965	2060	Pfam	PF06920	Dock homology region 2	1367	1761	7.5e-33	T	03-03-2021	IPR010703	Dedicator of cytokinesis, C-terminal
g9745.t1_MUT6114	ab72158889babc869f818e9c8839a965	2060	Gene3D	G3DMUT6114:2.30.30.40	SH3 Domains	1	87	6.1e-10	T	03-03-2021
g4712.t1_MUT6114	e153e449796613788e4abcdb1d691eab	140	Pfam	PF06293	LipopolyMUT6114ccharide kinase (Kdo/WaaP) family	26	76	1e-06	T	03-03-2021
g4712.t1_MUT6114	e153e449796613788e4abcdb1d691eab	140	ProSiteProfiles	PS50011	Protein kinase domain profile.	1	140	9.333	T	03-03-2021	IPR000719	Protein kinase domain
g4712.t1_MUT6114	e153e449796613788e4abcdb1d691eab	140	SUPERFAMILY	SSF56112	Protein kinase-like (PK-like)	19	85	7.24e-12	T	03-03-2021	IPR011009	Protein kinase-like domain superfamily
g4712.t1_MUT6114	e153e449796613788e4abcdb1d691eab	140	Gene3D	G3DMUT6114:1.10.510.10	Transferase(Phosphotransferase) domain 1	21	134	3.3e-09	T	03-03-2021
g5647.t1_MUT6114	36ba722503642bd99e5d18c17fe7019a	431	MobiDBLite	mobidb-lite	consensus disorder prediction	400	425	-	T	03-03-2021
g5647.t1_MUT6114	36ba722503642bd99e5d18c17fe7019a	431	MobiDBLite	mobidb-lite	consensus disorder prediction	83	108	-	T	03-03-2021
g5647.t1_MUT6114	36ba722503642bd99e5d18c17fe7019a	431	PANTHER	PTHR34706	-	329	386	1.8e-15	T	03-03-2021
g5647.t1_MUT6114	36ba722503642bd99e5d18c17fe7019a	431	PANTHER	PTHR34706:SF1	-	329	386	1.8e-15	T	03-03-2021
g5647.t1_MUT6114	36ba722503642bd99e5d18c17fe7019a	431	PANTHER	PTHR34706:SF1	-	161	294	1.8e-15	T	03-03-2021
g5647.t1_MUT6114	36ba722503642bd99e5d18c17fe7019a	431	PANTHER	PTHR34706	-	161	294	1.8e-15	T	03-03-2021
g5647.t1_MUT6114	36ba722503642bd99e5d18c17fe7019a	431	Coils	Coil	Coil	225	245	-	T	03-03-2021
g9943.t1_MUT6114	0dd13ceb1ad47214075d65bea73e0057	301	SUPERFAMILY	SSF53335	S-adenosyl-L-methionine-dependent methyltransferases	32	226	1.99e-18	T	03-03-2021	IPR029063	S-adenosyl-L-methionine-dependent methyltransferase
g9943.t1_MUT6114	0dd13ceb1ad47214075d65bea73e0057	301	CDD	cd02440	AdoMet_MTases	55	156	9.22822e-07	T	03-03-2021
g9943.t1_MUT6114	0dd13ceb1ad47214075d65bea73e0057	301	Pfam	PF13649	Methyltransferase domain	56	149	4.7e-08	T	03-03-2021	IPR041698	Methyltransferase domain 25
g9943.t1_MUT6114	0dd13ceb1ad47214075d65bea73e0057	301	Gene3D	G3DMUT6114:3.40.50.150	Vaccinia Virus protein VP39	17	284	1.1e-88	T	03-03-2021
g9943.t1_MUT6114	0dd13ceb1ad47214075d65bea73e0057	301	SUPERFAMILY	SSF53335	S-adenosyl-L-methionine-dependent methyltransferases	32	226	1.99e-18	T	03-03-2021	IPR029063	S-adenosyl-L-methionine-dependent methyltransferase
g9943.t1_MUT6114	0dd13ceb1ad47214075d65bea73e0057	301	CDD	cd02440	AdoMet_MTases	55	156	9.22822e-07	T	03-03-2021
g9943.t1_MUT6114	0dd13ceb1ad47214075d65bea73e0057	301	Pfam	PF13649	Methyltransferase domain	56	149	4.7e-08	T	03-03-2021	IPR041698	Methyltransferase domain 25
g9943.t1_MUT6114	0dd13ceb1ad47214075d65bea73e0057	301	Gene3D	G3DMUT6114:3.40.50.150	Vaccinia Virus protein VP39	17	284	1.1e-88	T	03-03-2021
g6697.t1_MUT6114	b8c060f934fbb905db5150fd993418bf	411	PANTHER	PTHR31451:SF21	-	30	409	1.2e-206	T	04-03-2021
g6697.t1_MUT6114	b8c060f934fbb905db5150fd993418bf	411	PANTHER	PTHR31451	-	30	409	1.2e-206	T	04-03-2021
g6697.t1_MUT6114	b8c060f934fbb905db5150fd993418bf	411	Pfam	PF00150	Cellulase (glycosyl hydrolase family 5)	69	372	4.2e-21	T	04-03-2021	IPR001547	Glycoside hydrolase, family 5
g6697.t1_MUT6114	b8c060f934fbb905db5150fd993418bf	411	SUPERFAMILY	SSF51445	(Trans)glycosidases	34	405	7.75e-78	T	04-03-2021	IPR017853	Glycoside hydrolase superfamily
g6697.t1_MUT6114	b8c060f934fbb905db5150fd993418bf	411	Gene3D	G3DMUT6114:3.20.20.80	Glycosidases	32	411	8.3e-124	T	04-03-2021
g3518.t1_MUT6114	9472dd770252254244ae4f59b6c596cb	678	Pfam	PF04049	Anaphase promoting complex subunit 8 / Cdc23	10	192	5.5e-55	T	03-03-2021	IPR007192	Cdc23
g3518.t1_MUT6114	9472dd770252254244ae4f59b6c596cb	678	SUPERFAMILY	SSF48452	TPR-like	220	414	3.8e-10	T	03-03-2021	IPR011990	Tetratricopeptide-like helical domain superfamily
g3518.t1_MUT6114	9472dd770252254244ae4f59b6c596cb	678	ProSiteProfiles	PS50005	TPR repeat profile.	417	450	10.443	T	03-03-2021	IPR019734	Tetratricopeptide repeat
g3518.t1_MUT6114	9472dd770252254244ae4f59b6c596cb	678	ProSiteProfiles	PS50005	TPR repeat profile.	451	484	8.732	T	03-03-2021	IPR019734	Tetratricopeptide repeat
g3518.t1_MUT6114	9472dd770252254244ae4f59b6c596cb	678	ProSiteProfiles	PS50005	TPR repeat profile.	315	348	5.989	T	03-03-2021	IPR019734	Tetratricopeptide repeat
g3518.t1_MUT6114	9472dd770252254244ae4f59b6c596cb	678	ProSiteProfiles	PS50293	TPR repeat region circular profile.	219	252	6.667	T	03-03-2021	IPR013026	Tetratricopeptide repeat-containing domain
g3518.t1_MUT6114	9472dd770252254244ae4f59b6c596cb	678	ProSiteProfiles	PS50005	TPR repeat profile.	485	518	5.251	T	03-03-2021	IPR019734	Tetratricopeptide repeat
g3518.t1_MUT6114	9472dd770252254244ae4f59b6c596cb	678	ProSiteProfiles	PS50005	TPR repeat profile.	542	575	6.107	T	03-03-2021	IPR019734	Tetratricopeptide repeat
g3518.t1_MUT6114	9472dd770252254244ae4f59b6c596cb	678	Pfam	PF13414	TPR repeat	424	463	1.1e-06	T	03-03-2021
g3518.t1_MUT6114	9472dd770252254244ae4f59b6c596cb	678	Pfam	PF13181	Tetratricopeptide repeat	543	569	0.0035	T	03-03-2021	IPR019734	Tetratricopeptide repeat
g3518.t1_MUT6114	9472dd770252254244ae4f59b6c596cb	678	Pfam	PF13181	Tetratricopeptide repeat	384	415	0.00065	T	03-03-2021	IPR019734	Tetratricopeptide repeat
g3518.t1_MUT6114	9472dd770252254244ae4f59b6c596cb	678	ProSiteProfiles	PS50005	TPR repeat profile.	383	416	8.644	T	03-03-2021	IPR019734	Tetratricopeptide repeat
g3518.t1_MUT6114	9472dd770252254244ae4f59b6c596cb	678	MobiDBLite	mobidb-lite	consensus disorder prediction	44	67	-	T	03-03-2021
g3518.t1_MUT6114	9472dd770252254244ae4f59b6c596cb	678	MobiDBLite	mobidb-lite	consensus disorder prediction	44	62	-	T	03-03-2021
g3518.t1_MUT6114	9472dd770252254244ae4f59b6c596cb	678	Gene3D	G3DMUT6114:1.25.40.10	-	380	673	3.7e-46	T	03-03-2021	IPR011990	Tetratricopeptide-like helical domain superfamily
g3518.t1_MUT6114	9472dd770252254244ae4f59b6c596cb	678	ProSiteProfiles	PS50293	TPR repeat region circular profile.	542	575	6.7	T	03-03-2021	IPR013026	Tetratricopeptide repeat-containing domain
g3518.t1_MUT6114	9472dd770252254244ae4f59b6c596cb	678	SMART	SM00028	tpr_5	542	575	19	T	03-03-2021	IPR019734	Tetratricopeptide repeat
g3518.t1_MUT6114	9472dd770252254244ae4f59b6c596cb	678	SMART	SM00028	tpr_5	383	416	0.00068	T	03-03-2021	IPR019734	Tetratricopeptide repeat
g3518.t1_MUT6114	9472dd770252254244ae4f59b6c596cb	678	SMART	SM00028	tpr_5	417	450	0.0093	T	03-03-2021	IPR019734	Tetratricopeptide repeat
g3518.t1_MUT6114	9472dd770252254244ae4f59b6c596cb	678	SMART	SM00028	tpr_5	485	518	69	T	03-03-2021	IPR019734	Tetratricopeptide repeat
g3518.t1_MUT6114	9472dd770252254244ae4f59b6c596cb	678	SMART	SM00028	tpr_5	315	348	120	T	03-03-2021	IPR019734	Tetratricopeptide repeat
g3518.t1_MUT6114	9472dd770252254244ae4f59b6c596cb	678	SMART	SM00028	tpr_5	219	252	100	T	03-03-2021	IPR019734	Tetratricopeptide repeat
g3518.t1_MUT6114	9472dd770252254244ae4f59b6c596cb	678	SMART	SM00028	tpr_5	451	484	10	T	03-03-2021	IPR019734	Tetratricopeptide repeat
g3518.t1_MUT6114	9472dd770252254244ae4f59b6c596cb	678	MobiDBLite	mobidb-lite	consensus disorder prediction	576	622	-	T	03-03-2021
g3518.t1_MUT6114	9472dd770252254244ae4f59b6c596cb	678	PANTHER	PTHR12558	CELL DIVISION CYCLE 16,23,27	10	673	1.8e-186	T	03-03-2021
g3518.t1_MUT6114	9472dd770252254244ae4f59b6c596cb	678	PANTHER	PTHR12558:SF10	CELL DIVISION CYCLE PROTEIN 23 HOMOLOG	10	673	1.8e-186	T	03-03-2021
g3518.t1_MUT6114	9472dd770252254244ae4f59b6c596cb	678	ProSiteProfiles	PS50293	TPR repeat region circular profile.	383	518	23.846	T	03-03-2021	IPR013026	Tetratricopeptide repeat-containing domain
g3518.t1_MUT6114	9472dd770252254244ae4f59b6c596cb	678	SUPERFAMILY	SSF48452	TPR-like	384	572	1.14e-27	T	03-03-2021	IPR011990	Tetratricopeptide-like helical domain superfamily
g3518.t1_MUT6114	9472dd770252254244ae4f59b6c596cb	678	ProSiteProfiles	PS50005	TPR repeat profile.	219	252	6.962	T	03-03-2021	IPR019734	Tetratricopeptide repeat
g6272.t1_MUT6114	4a1bc910879e41c2beae7a3f84e50ff6	377	Gene3D	G3DMUT6114:3.80.10.10	Ribonuclease Inhibitor	50	228	3.4e-08	T	03-03-2021	IPR032675	Leucine-rich repeat domain superfamily
g6272.t1_MUT6114	4a1bc910879e41c2beae7a3f84e50ff6	377	SUPERFAMILY	SSF52047	RNI-like	92	189	1.8e-05	T	03-03-2021
g1787.t1_MUT6114	6300a5b7ea11191a0a52982c29d7f32c	553	Pfam	PF00076	RNA recognition motif. (a.k.a. RRM, RBD, or RNP domain)	357	410	2.4e-08	T	03-03-2021	IPR000504	RNA recognition motif domain
g1787.t1_MUT6114	6300a5b7ea11191a0a52982c29d7f32c	553	MobiDBLite	mobidb-lite	consensus disorder prediction	66	101	-	T	03-03-2021
g1787.t1_MUT6114	6300a5b7ea11191a0a52982c29d7f32c	553	PANTHER	PTHR23236:SF25	RNA-BINDING PROTEIN 34	50	547	6e-44	T	03-03-2021
g1787.t1_MUT6114	6300a5b7ea11191a0a52982c29d7f32c	553	MobiDBLite	mobidb-lite	consensus disorder prediction	523	542	-	T	03-03-2021
g1787.t1_MUT6114	6300a5b7ea11191a0a52982c29d7f32c	553	SUPERFAMILY	SSF54928	RNA-binding domain, RBD	276	337	3.76e-08	T	03-03-2021	IPR035979	RNA-binding domain superfamily
g1787.t1_MUT6114	6300a5b7ea11191a0a52982c29d7f32c	553	MobiDBLite	mobidb-lite	consensus disorder prediction	423	464	-	T	03-03-2021
g1787.t1_MUT6114	6300a5b7ea11191a0a52982c29d7f32c	553	ProSiteProfiles	PS50102	Eukaryotic RNA Recognition Motif (RRM) profile.	320	425	14.897	T	03-03-2021	IPR000504	RNA recognition motif domain
g1787.t1_MUT6114	6300a5b7ea11191a0a52982c29d7f32c	553	SUPERFAMILY	SSF54928	RNA-binding domain, RBD	314	433	1.12e-14	T	03-03-2021	IPR035979	RNA-binding domain superfamily
g1787.t1_MUT6114	6300a5b7ea11191a0a52982c29d7f32c	553	MobiDBLite	mobidb-lite	consensus disorder prediction	1	197	-	T	03-03-2021
g1787.t1_MUT6114	6300a5b7ea11191a0a52982c29d7f32c	553	MobiDBLite	mobidb-lite	consensus disorder prediction	121	158	-	T	03-03-2021
g1787.t1_MUT6114	6300a5b7ea11191a0a52982c29d7f32c	553	MobiDBLite	mobidb-lite	consensus disorder prediction	420	553	-	T	03-03-2021
g1787.t1_MUT6114	6300a5b7ea11191a0a52982c29d7f32c	553	PANTHER	PTHR23236	EUKARYOTIC TRANSLATION INITIATION FACTOR 4B/4H	50	547	6e-44	T	03-03-2021
g1787.t1_MUT6114	6300a5b7ea11191a0a52982c29d7f32c	553	MobiDBLite	mobidb-lite	consensus disorder prediction	183	197	-	T	03-03-2021
g1787.t1_MUT6114	6300a5b7ea11191a0a52982c29d7f32c	553	SMART	SM00360	rrm1_1	321	421	3.2e-08	T	03-03-2021	IPR000504	RNA recognition motif domain
g1787.t1_MUT6114	6300a5b7ea11191a0a52982c29d7f32c	553	SMART	SM00360	rrm1_1	204	308	0.042	T	03-03-2021	IPR000504	RNA recognition motif domain
g1787.t1_MUT6114	6300a5b7ea11191a0a52982c29d7f32c	553	Gene3D	G3DMUT6114:3.30.70.330	-	168	311	8.2e-08	T	03-03-2021	IPR012677	Nucleotide-binding alpha-beta plait domain superfamily
g1787.t1_MUT6114	6300a5b7ea11191a0a52982c29d7f32c	553	Gene3D	G3DMUT6114:3.30.70.330	-	312	434	9.8e-17	T	03-03-2021	IPR012677	Nucleotide-binding alpha-beta plait domain superfamily
g1787.t1_MUT6114	6300a5b7ea11191a0a52982c29d7f32c	553	CDD	cd12669	RRM1_Nop12p_like	203	313	9.93907e-34	T	03-03-2021	IPR034777	Nop12, RNA recognition motif 1
g4060.t1_MUT6114	52da3fcb2c37a6be76c197dd2bb8f676	716	MobiDBLite	mobidb-lite	consensus disorder prediction	653	680	-	T	04-03-2021
g4060.t1_MUT6114	52da3fcb2c37a6be76c197dd2bb8f676	716	Gene3D	G3DMUT6114:4.10.240.10	-	13	54	2.2e-12	T	04-03-2021	IPR036864	Zn(2)-C6 fungal-type DNA-binding domain superfamily
g4060.t1_MUT6114	52da3fcb2c37a6be76c197dd2bb8f676	716	SMART	SM00906	Fungal_trans_2	319	394	1.5e-13	T	04-03-2021	IPR007219	Transcription factor domain, fungi
g4060.t1_MUT6114	52da3fcb2c37a6be76c197dd2bb8f676	716	SMART	SM00066	gal4_2	15	60	1.6e-09	T	04-03-2021	IPR001138	Zn(2)-C6 fungal-type DNA-binding domain
g4060.t1_MUT6114	52da3fcb2c37a6be76c197dd2bb8f676	716	Pfam	PF00172	Fungal Zn(2)-Cys(6) binuclear cluster domain	20	53	2.1e-08	T	04-03-2021	IPR001138	Zn(2)-C6 fungal-type DNA-binding domain
g4060.t1_MUT6114	52da3fcb2c37a6be76c197dd2bb8f676	716	MobiDBLite	mobidb-lite	consensus disorder prediction	95	128	-	T	04-03-2021
g4060.t1_MUT6114	52da3fcb2c37a6be76c197dd2bb8f676	716	ProSitePatterns	PS00463	Zn(2)-C6 fungal-type DNA-binding domain signature.	20	49	-	T	04-03-2021	IPR001138	Zn(2)-C6 fungal-type DNA-binding domain
g4060.t1_MUT6114	52da3fcb2c37a6be76c197dd2bb8f676	716	CDD	cd12148	fungal_TF_MHR	201	644	1.12284e-68	T	04-03-2021
g4060.t1_MUT6114	52da3fcb2c37a6be76c197dd2bb8f676	716	PANTHER	PTHR47424:SF4	-	12	649	7.2e-139	T	04-03-2021
g4060.t1_MUT6114	52da3fcb2c37a6be76c197dd2bb8f676	716	MobiDBLite	mobidb-lite	consensus disorder prediction	654	668	-	T	04-03-2021
g4060.t1_MUT6114	52da3fcb2c37a6be76c197dd2bb8f676	716	MobiDBLite	mobidb-lite	consensus disorder prediction	49	129	-	T	04-03-2021
g4060.t1_MUT6114	52da3fcb2c37a6be76c197dd2bb8f676	716	ProSiteProfiles	PS50048	Zn(2)-C6 fungal-type DNA-binding domain profile.	20	51	11.481	T	04-03-2021	IPR001138	Zn(2)-C6 fungal-type DNA-binding domain
g4060.t1_MUT6114	52da3fcb2c37a6be76c197dd2bb8f676	716	CDD	cd00067	GAL4	16	52	7.42262e-11	T	04-03-2021	IPR001138	Zn(2)-C6 fungal-type DNA-binding domain
g4060.t1_MUT6114	52da3fcb2c37a6be76c197dd2bb8f676	716	MobiDBLite	mobidb-lite	consensus disorder prediction	66	94	-	T	04-03-2021
g4060.t1_MUT6114	52da3fcb2c37a6be76c197dd2bb8f676	716	Pfam	PF04082	Fungal specific transcription factor domain	212	428	1e-25	T	04-03-2021	IPR007219	Transcription factor domain, fungi
g4060.t1_MUT6114	52da3fcb2c37a6be76c197dd2bb8f676	716	SUPERFAMILY	SSF57701	Zn2/Cys6 DNA-binding domain	10	57	2.49e-09	T	04-03-2021	IPR036864	Zn(2)-C6 fungal-type DNA-binding domain superfamily
g4060.t1_MUT6114	52da3fcb2c37a6be76c197dd2bb8f676	716	PANTHER	PTHR47424	-	12	649	7.2e-139	T	04-03-2021
g383.t1_MUT6114	f7d7d80aedf9a4853a1d0895253c6b23	953	MobiDBLite	mobidb-lite	consensus disorder prediction	465	488	-	T	04-03-2021
g383.t1_MUT6114	f7d7d80aedf9a4853a1d0895253c6b23	953	MobiDBLite	mobidb-lite	consensus disorder prediction	36	109	-	T	04-03-2021
g383.t1_MUT6114	f7d7d80aedf9a4853a1d0895253c6b23	953	MobiDBLite	mobidb-lite	consensus disorder prediction	52	71	-	T	04-03-2021
g383.t1_MUT6114	f7d7d80aedf9a4853a1d0895253c6b23	953	MobiDBLite	mobidb-lite	consensus disorder prediction	262	289	-	T	04-03-2021
g383.t1_MUT6114	f7d7d80aedf9a4853a1d0895253c6b23	953	MobiDBLite	mobidb-lite	consensus disorder prediction	526	557	-	T	04-03-2021
g383.t1_MUT6114	f7d7d80aedf9a4853a1d0895253c6b23	953	MobiDBLite	mobidb-lite	consensus disorder prediction	1	16	-	T	04-03-2021
g383.t1_MUT6114	f7d7d80aedf9a4853a1d0895253c6b23	953	MobiDBLite	mobidb-lite	consensus disorder prediction	209	233	-	T	04-03-2021
g383.t1_MUT6114	f7d7d80aedf9a4853a1d0895253c6b23	953	Gene3D	G3DMUT6114:1.10.472.80	-	813	951	1.1e-17	T	04-03-2021
g383.t1_MUT6114	f7d7d80aedf9a4853a1d0895253c6b23	953	ProSiteProfiles	PS50086	TBC/rab GAP domain profile.	679	873	24.283	T	04-03-2021	IPR000195	Rab-GTPase-TBC domain
g383.t1_MUT6114	f7d7d80aedf9a4853a1d0895253c6b23	953	Gene3D	G3DMUT6114:1.10.8.270	putative rabgap domain of human tbc1 domain family member 14 like domains	705	796	1.9e-25	T	04-03-2021
g383.t1_MUT6114	f7d7d80aedf9a4853a1d0895253c6b23	953	PANTHER	PTHR22957	TBC1 DOMAIN FAMILY MEMBER GTPASE-ACTIVATING PROTEIN	588	950	1.1e-54	T	04-03-2021
g383.t1_MUT6114	f7d7d80aedf9a4853a1d0895253c6b23	953	SMART	SM00164	tbc_4	676	896	3.5e-26	T	04-03-2021	IPR000195	Rab-GTPase-TBC domain
g383.t1_MUT6114	f7d7d80aedf9a4853a1d0895253c6b23	953	MobiDBLite	mobidb-lite	consensus disorder prediction	345	397	-	T	04-03-2021
g383.t1_MUT6114	f7d7d80aedf9a4853a1d0895253c6b23	953	MobiDBLite	mobidb-lite	consensus disorder prediction	350	390	-	T	04-03-2021
g383.t1_MUT6114	f7d7d80aedf9a4853a1d0895253c6b23	953	PANTHER	PTHR22957:SF520	RELATED TO THE N TERMINUS OF TRE ONCOGENE, ISOFORM A	588	950	1.1e-54	T	04-03-2021
g383.t1_MUT6114	f7d7d80aedf9a4853a1d0895253c6b23	953	MobiDBLite	mobidb-lite	consensus disorder prediction	435	493	-	T	04-03-2021
g383.t1_MUT6114	f7d7d80aedf9a4853a1d0895253c6b23	953	Pfam	PF00566	Rab-GTPase-TBC domain	683	872	3.9e-32	T	04-03-2021	IPR000195	Rab-GTPase-TBC domain
g383.t1_MUT6114	f7d7d80aedf9a4853a1d0895253c6b23	953	SUPERFAMILY	SSF47923	Ypt/Rab-GAP domain of gyp1p	830	940	7.85e-16	T	04-03-2021	IPR035969	Rab-GTPase-TBC domain superfamily
g383.t1_MUT6114	f7d7d80aedf9a4853a1d0895253c6b23	953	MobiDBLite	mobidb-lite	consensus disorder prediction	180	237	-	T	04-03-2021
g383.t1_MUT6114	f7d7d80aedf9a4853a1d0895253c6b23	953	MobiDBLite	mobidb-lite	consensus disorder prediction	262	313	-	T	04-03-2021
g383.t1_MUT6114	f7d7d80aedf9a4853a1d0895253c6b23	953	MobiDBLite	mobidb-lite	consensus disorder prediction	1	21	-	T	04-03-2021
g383.t1_MUT6114	f7d7d80aedf9a4853a1d0895253c6b23	953	SUPERFAMILY	SSF47923	Ypt/Rab-GAP domain of gyp1p	668	821	3.92e-33	T	04-03-2021	IPR035969	Rab-GTPase-TBC domain superfamily
g383.t1_MUT6114	f7d7d80aedf9a4853a1d0895253c6b23	953	MobiDBLite	mobidb-lite	consensus disorder prediction	290	307	-	T	04-03-2021
g3216.t1_MUT6114	c5864089fc5d72ad78c1ade2abaa7d33	609	Pfam	PF08156	NOP5NT (NUC127) domain	5	68	8.6e-16	T	03-03-2021	IPR012974	NOP5, N-terminal
g3216.t1_MUT6114	c5864089fc5d72ad78c1ade2abaa7d33	609	Pfam	PF01798	snoRNA binding domain, fibrillarin	177	389	3.6e-75	T	03-03-2021	IPR002687	Nop domain
g3216.t1_MUT6114	c5864089fc5d72ad78c1ade2abaa7d33	609	MobiDBLite	mobidb-lite	consensus disorder prediction	495	531	-	T	03-03-2021
g3216.t1_MUT6114	c5864089fc5d72ad78c1ade2abaa7d33	609	SMART	SM00931	NOSIC_2	169	221	1.3e-25	T	03-03-2021	IPR012976	NOSIC
g3216.t1_MUT6114	c5864089fc5d72ad78c1ade2abaa7d33	609	Gene3D	G3DMUT6114:1.10.246.90	-	282	408	2.9e-46	T	03-03-2021	IPR042239	Nop, C-terminal domain
g3216.t1_MUT6114	c5864089fc5d72ad78c1ade2abaa7d33	609	Coils	Coil	Coil	20	47	-	T	03-03-2021
g3216.t1_MUT6114	c5864089fc5d72ad78c1ade2abaa7d33	609	ProSiteProfiles	PS51358	Nop domain profile.	290	425	33.656	T	03-03-2021	IPR002687	Nop domain
g3216.t1_MUT6114	c5864089fc5d72ad78c1ade2abaa7d33	609	PANTHER	PTHR10894:SF1	NUCLEOLAR PROTEIN 58	6	524	5.5e-161	T	03-03-2021
g3216.t1_MUT6114	c5864089fc5d72ad78c1ade2abaa7d33	609	MobiDBLite	mobidb-lite	consensus disorder prediction	564	585	-	T	03-03-2021
g3216.t1_MUT6114	c5864089fc5d72ad78c1ade2abaa7d33	609	PANTHER	PTHR10894	NUCLEOLAR PROTEIN 5 NUCLEOLAR PROTEIN NOP5 NOP58	6	524	5.5e-161	T	03-03-2021
g3216.t1_MUT6114	c5864089fc5d72ad78c1ade2abaa7d33	609	Coils	Coil	Coil	492	522	-	T	03-03-2021
g3216.t1_MUT6114	c5864089fc5d72ad78c1ade2abaa7d33	609	Gene3D	G3DMUT6114:1.10.150.460	-	200	250	1.1e-40	T	03-03-2021
g3216.t1_MUT6114	c5864089fc5d72ad78c1ade2abaa7d33	609	MobiDBLite	mobidb-lite	consensus disorder prediction	434	609	-	T	03-03-2021
g3216.t1_MUT6114	c5864089fc5d72ad78c1ade2abaa7d33	609	Gene3D	G3DMUT6114:1.10.287.660	Helix hairpin bin	170	281	1.1e-40	T	03-03-2021	IPR029012	Helix hairpin bin domain superfamily
g3216.t1_MUT6114	c5864089fc5d72ad78c1ade2abaa7d33	609	SUPERFAMILY	SSF89124	Nop domain	163	383	4.71e-82	T	03-03-2021	IPR036070	Nop domain superfamily
g5890.t1_MUT6114	de7ba2f03e5c4ed36038919e278d24be	366	Gene3D	G3DMUT6114:1.10.1040.10	-	222	361	1.1e-38	T	03-03-2021	IPR013328	6-phosphogluconate dehydrogenase, domain 2
g5890.t1_MUT6114	de7ba2f03e5c4ed36038919e278d24be	366	MobiDBLite	mobidb-lite	consensus disorder prediction	175	198	-	T	03-03-2021
g5890.t1_MUT6114	de7ba2f03e5c4ed36038919e278d24be	366	SUPERFAMILY	SSF51735	NAD(P)-binding Rossmann-fold domains	18	182	5.81e-14	T	03-03-2021	IPR036291	NAD(P)-binding domain superfamily
g5890.t1_MUT6114	de7ba2f03e5c4ed36038919e278d24be	366	PANTHER	PTHR43765	-	14	359	1.1e-90	T	03-03-2021
g5890.t1_MUT6114	de7ba2f03e5c4ed36038919e278d24be	366	Pfam	PF08546	Ketopantoate reductase PanE/ApbA C terminal	223	352	2e-34	T	03-03-2021	IPR013752	Ketopantoate reductase, C-terminal domain
g5890.t1_MUT6114	de7ba2f03e5c4ed36038919e278d24be	366	Pfam	PF02558	Ketopantoate reductase PanE/ApbA	19	180	3.2e-28	T	03-03-2021	IPR013332	Ketopantoate reductase, N-terminal domain
g5890.t1_MUT6114	de7ba2f03e5c4ed36038919e278d24be	366	Gene3D	G3DMUT6114:3.40.50.720	-	18	194	6.7e-22	T	03-03-2021
g5890.t1_MUT6114	de7ba2f03e5c4ed36038919e278d24be	366	SUPERFAMILY	SSF48179	6-phosphogluconate dehydrogenase C-terminal domain-like	223	354	1.84e-30	T	03-03-2021	IPR008927	6-phosphogluconate dehydrogenase-like, C-terminal domain superfamily
g5890.t1_MUT6114	de7ba2f03e5c4ed36038919e278d24be	366	TIGRFAM	TIGR00745	apbA_panE: 2-dehydropantoate 2-reductase	18	353	9.4e-57	T	03-03-2021	IPR003710	Ketopantoate reductase ApbA/PanE
g6011.t1_MUT6114	fe884160c275e0ed2e403c5c7f18c707	585	PANTHER	PTHR43791:SF2	-	27	581	5.1e-264	T	03-03-2021
g6011.t1_MUT6114	fe884160c275e0ed2e403c5c7f18c707	585	PANTHER	PTHR43791	-	27	581	5.1e-264	T	03-03-2021
g6011.t1_MUT6114	fe884160c275e0ed2e403c5c7f18c707	585	MobiDBLite	mobidb-lite	consensus disorder prediction	1	31	-	T	03-03-2021
g6011.t1_MUT6114	fe884160c275e0ed2e403c5c7f18c707	585	CDD	cd17327	MFS_FEN2_like	121	539	1.10219e-104	T	03-03-2021
g6011.t1_MUT6114	fe884160c275e0ed2e403c5c7f18c707	585	Gene3D	G3DMUT6114:1.20.1250.20	MFS general substrate transporter like domains	120	541	2.6e-36	T	03-03-2021
g6011.t1_MUT6114	fe884160c275e0ed2e403c5c7f18c707	585	Pfam	PF07690	Major Facilitator Superfamily	131	507	4.3e-23	T	03-03-2021	IPR011701	Major facilitator superfamily
g6011.t1_MUT6114	fe884160c275e0ed2e403c5c7f18c707	585	MobiDBLite	mobidb-lite	consensus disorder prediction	1	37	-	T	03-03-2021
g6011.t1_MUT6114	fe884160c275e0ed2e403c5c7f18c707	585	SUPERFAMILY	SSF103473	MFS general substrate transporter	112	542	2.75e-52	T	03-03-2021	IPR036259	MFS transporter superfamily
g8433.t1_MUT6114	1124a74d335483f534b8b3bf5bbae5bd	121	SUPERFAMILY	SSF53335	S-adenosyl-L-methionine-dependent methyltransferases	19	119	1.07e-06	T	03-03-2021	IPR029063	S-adenosyl-L-methionine-dependent methyltransferase
g9943.t1_MUT6114	0dd13ceb1ad47214075d65bea73e0057	301	SUPERFAMILY	SSF53335	S-adenosyl-L-methionine-dependent methyltransferases	32	226	1.99e-18	T	03-03-2021	IPR029063	S-adenosyl-L-methionine-dependent methyltransferase
g9943.t1_MUT6114	0dd13ceb1ad47214075d65bea73e0057	301	CDD	cd02440	AdoMet_MTases	55	156	9.22822e-07	T	03-03-2021
g9943.t1_MUT6114	0dd13ceb1ad47214075d65bea73e0057	301	Pfam	PF13649	Methyltransferase domain	56	149	4.7e-08	T	03-03-2021	IPR041698	Methyltransferase domain 25
g9943.t1_MUT6114	0dd13ceb1ad47214075d65bea73e0057	301	Gene3D	G3DMUT6114:3.40.50.150	Vaccinia Virus protein VP39	17	284	1.1e-88	T	03-03-2021
g3839.t1_MUT6114	7837dd519b7ece131af3f9625ef66a18	404	MobiDBLite	mobidb-lite	consensus disorder prediction	91	108	-	T	03-03-2021
g3839.t1_MUT6114	7837dd519b7ece131af3f9625ef66a18	404	MobiDBLite	mobidb-lite	consensus disorder prediction	84	108	-	T	03-03-2021
g4264.t1_MUT6114	2911719efab348f521760d7f1729cdfc	560	MobiDBLite	mobidb-lite	consensus disorder prediction	439	499	-	T	03-03-2021
g4264.t1_MUT6114	2911719efab348f521760d7f1729cdfc	560	Coils	Coil	Coil	253	292	-	T	03-03-2021
g4264.t1_MUT6114	2911719efab348f521760d7f1729cdfc	560	Coils	Coil	Coil	165	189	-	T	03-03-2021
g4264.t1_MUT6114	2911719efab348f521760d7f1729cdfc	560	MobiDBLite	mobidb-lite	consensus disorder prediction	63	83	-	T	03-03-2021
g4264.t1_MUT6114	2911719efab348f521760d7f1729cdfc	560	MobiDBLite	mobidb-lite	consensus disorder prediction	1	83	-	T	03-03-2021
g4264.t1_MUT6114	2911719efab348f521760d7f1729cdfc	560	MobiDBLite	mobidb-lite	consensus disorder prediction	374	560	-	T	03-03-2021
g4264.t1_MUT6114	2911719efab348f521760d7f1729cdfc	560	MobiDBLite	mobidb-lite	consensus disorder prediction	294	353	-	T	03-03-2021
g4264.t1_MUT6114	2911719efab348f521760d7f1729cdfc	560	MobiDBLite	mobidb-lite	consensus disorder prediction	518	532	-	T	03-03-2021
g4264.t1_MUT6114	2911719efab348f521760d7f1729cdfc	560	MobiDBLite	mobidb-lite	consensus disorder prediction	294	322	-	T	03-03-2021
g4264.t1_MUT6114	2911719efab348f521760d7f1729cdfc	560	MobiDBLite	mobidb-lite	consensus disorder prediction	439	499	-	T	03-03-2021
g4264.t1_MUT6114	2911719efab348f521760d7f1729cdfc	560	Coils	Coil	Coil	253	292	-	T	03-03-2021
g4264.t1_MUT6114	2911719efab348f521760d7f1729cdfc	560	Coils	Coil	Coil	165	189	-	T	03-03-2021
g4264.t1_MUT6114	2911719efab348f521760d7f1729cdfc	560	MobiDBLite	mobidb-lite	consensus disorder prediction	63	83	-	T	03-03-2021
g4264.t1_MUT6114	2911719efab348f521760d7f1729cdfc	560	MobiDBLite	mobidb-lite	consensus disorder prediction	1	83	-	T	03-03-2021
g4264.t1_MUT6114	2911719efab348f521760d7f1729cdfc	560	MobiDBLite	mobidb-lite	consensus disorder prediction	374	560	-	T	03-03-2021
g4264.t1_MUT6114	2911719efab348f521760d7f1729cdfc	560	MobiDBLite	mobidb-lite	consensus disorder prediction	294	353	-	T	03-03-2021
g4264.t1_MUT6114	2911719efab348f521760d7f1729cdfc	560	MobiDBLite	mobidb-lite	consensus disorder prediction	518	532	-	T	03-03-2021
g4264.t1_MUT6114	2911719efab348f521760d7f1729cdfc	560	MobiDBLite	mobidb-lite	consensus disorder prediction	294	322	-	T	03-03-2021
g1982.t1_MUT6114	f3ca3333aa441eee34cb5e299bc9f7c2	182	ProSiteProfiles	PS50158	Zinc finger CCHC-type profile.	28	44	11.631	T	03-03-2021	IPR001878	Zinc finger, CCHC-type
g1982.t1_MUT6114	f3ca3333aa441eee34cb5e299bc9f7c2	182	ProSiteProfiles	PS50158	Zinc finger CCHC-type profile.	123	136	10.164	T	03-03-2021	IPR001878	Zinc finger, CCHC-type
g1982.t1_MUT6114	f3ca3333aa441eee34cb5e299bc9f7c2	182	PANTHER	PTHR23002:SF104	-	29	138	1.2e-50	T	03-03-2021
g1982.t1_MUT6114	f3ca3333aa441eee34cb5e299bc9f7c2	182	Gene3D	G3DMUT6114:4.10.60.10	-	139	182	7.5e-16	T	03-03-2021
g1982.t1_MUT6114	f3ca3333aa441eee34cb5e299bc9f7c2	182	Gene3D	G3DMUT6114:4.10.60.10	-	77	138	1.9e-14	T	03-03-2021
g1982.t1_MUT6114	f3ca3333aa441eee34cb5e299bc9f7c2	182	ProSiteProfiles	PS50158	Zinc finger CCHC-type profile.	82	95	10.774	T	03-03-2021	IPR001878	Zinc finger, CCHC-type
g1982.t1_MUT6114	f3ca3333aa441eee34cb5e299bc9f7c2	182	SUPERFAMILY	SSF57756	Retrovirus zinc finger-like domains	4	45	1.13e-12	T	03-03-2021	IPR036875	Zinc finger, CCHC-type superfamily
g1982.t1_MUT6114	f3ca3333aa441eee34cb5e299bc9f7c2	182	SMART	SM00343	c2hcfinal6	28	44	9.4e-06	T	03-03-2021	IPR001878	Zinc finger, CCHC-type
g1982.t1_MUT6114	f3ca3333aa441eee34cb5e299bc9f7c2	182	SMART	SM00343	c2hcfinal6	122	138	0.001	T	03-03-2021	IPR001878	Zinc finger, CCHC-type
g1982.t1_MUT6114	f3ca3333aa441eee34cb5e299bc9f7c2	182	SMART	SM00343	c2hcfinal6	81	97	0.00015	T	03-03-2021	IPR001878	Zinc finger, CCHC-type
g1982.t1_MUT6114	f3ca3333aa441eee34cb5e299bc9f7c2	182	SMART	SM00343	c2hcfinal6	51	67	1.5e-06	T	03-03-2021	IPR001878	Zinc finger, CCHC-type
g1982.t1_MUT6114	f3ca3333aa441eee34cb5e299bc9f7c2	182	SMART	SM00343	c2hcfinal6	141	157	6.9e-06	T	03-03-2021	IPR001878	Zinc finger, CCHC-type
g1982.t1_MUT6114	f3ca3333aa441eee34cb5e299bc9f7c2	182	SMART	SM00343	c2hcfinal6	165	181	0.0015	T	03-03-2021	IPR001878	Zinc finger, CCHC-type
g1982.t1_MUT6114	f3ca3333aa441eee34cb5e299bc9f7c2	182	SMART	SM00343	c2hcfinal6	7	23	0.00024	T	03-03-2021	IPR001878	Zinc finger, CCHC-type
g1982.t1_MUT6114	f3ca3333aa441eee34cb5e299bc9f7c2	182	Gene3D	G3DMUT6114:4.10.60.10	-	4	46	1.4e-14	T	03-03-2021
g1982.t1_MUT6114	f3ca3333aa441eee34cb5e299bc9f7c2	182	SUPERFAMILY	SSF57756	Retrovirus zinc finger-like domains	161	181	5.23e-05	T	03-03-2021	IPR036875	Zinc finger, CCHC-type superfamily
g1982.t1_MUT6114	f3ca3333aa441eee34cb5e299bc9f7c2	182	ProSiteProfiles	PS50158	Zinc finger CCHC-type profile.	141	157	11.664	T	03-03-2021	IPR001878	Zinc finger, CCHC-type
g1982.t1_MUT6114	f3ca3333aa441eee34cb5e299bc9f7c2	182	ProSiteProfiles	PS50158	Zinc finger CCHC-type profile.	8	23	10.015	T	03-03-2021	IPR001878	Zinc finger, CCHC-type
g1982.t1_MUT6114	f3ca3333aa441eee34cb5e299bc9f7c2	182	SUPERFAMILY	SSF57756	Retrovirus zinc finger-like domains	45	98	1.15e-12	T	03-03-2021	IPR036875	Zinc finger, CCHC-type superfamily
g1982.t1_MUT6114	f3ca3333aa441eee34cb5e299bc9f7c2	182	SUPERFAMILY	SSF57756	Retrovirus zinc finger-like domains	112	159	1.05e-12	T	03-03-2021	IPR036875	Zinc finger, CCHC-type superfamily
g1982.t1_MUT6114	f3ca3333aa441eee34cb5e299bc9f7c2	182	Pfam	PF00098	Zinc knuckle	81	96	2.9e-07	T	03-03-2021	IPR001878	Zinc finger, CCHC-type
g1982.t1_MUT6114	f3ca3333aa441eee34cb5e299bc9f7c2	182	Pfam	PF00098	Zinc knuckle	122	137	6.1e-06	T	03-03-2021	IPR001878	Zinc finger, CCHC-type
g1982.t1_MUT6114	f3ca3333aa441eee34cb5e299bc9f7c2	182	Pfam	PF00098	Zinc knuckle	6	23	2.6e-07	T	03-03-2021	IPR001878	Zinc finger, CCHC-type
g1982.t1_MUT6114	f3ca3333aa441eee34cb5e299bc9f7c2	182	Pfam	PF00098	Zinc knuckle	50	67	1.2e-08	T	03-03-2021	IPR001878	Zinc finger, CCHC-type
g1982.t1_MUT6114	f3ca3333aa441eee34cb5e299bc9f7c2	182	Pfam	PF00098	Zinc knuckle	165	181	1.2e-05	T	03-03-2021	IPR001878	Zinc finger, CCHC-type
g1982.t1_MUT6114	f3ca3333aa441eee34cb5e299bc9f7c2	182	Pfam	PF00098	Zinc knuckle	141	157	4.3e-09	T	03-03-2021	IPR001878	Zinc finger, CCHC-type
g1982.t1_MUT6114	f3ca3333aa441eee34cb5e299bc9f7c2	182	Pfam	PF00098	Zinc knuckle	28	43	1.2e-08	T	03-03-2021	IPR001878	Zinc finger, CCHC-type
g1982.t1_MUT6114	f3ca3333aa441eee34cb5e299bc9f7c2	182	PANTHER	PTHR23002	ZINC FINGER CCHC DOMAIN CONTAINING PROTEIN	29	138	1.2e-50	T	03-03-2021
g1982.t1_MUT6114	f3ca3333aa441eee34cb5e299bc9f7c2	182	PANTHER	PTHR23002	ZINC FINGER CCHC DOMAIN CONTAINING PROTEIN	5	71	1.2e-50	T	03-03-2021
g1982.t1_MUT6114	f3ca3333aa441eee34cb5e299bc9f7c2	182	PANTHER	PTHR23002	ZINC FINGER CCHC DOMAIN CONTAINING PROTEIN	140	181	1.2e-50	T	03-03-2021
g1982.t1_MUT6114	f3ca3333aa441eee34cb5e299bc9f7c2	182	Gene3D	G3DMUT6114:4.10.60.10	-	47	76	2.4e-09	T	03-03-2021
g1982.t1_MUT6114	f3ca3333aa441eee34cb5e299bc9f7c2	182	ProSiteProfiles	PS50158	Zinc finger CCHC-type profile.	166	181	9.471	T	03-03-2021	IPR001878	Zinc finger, CCHC-type
g1982.t1_MUT6114	f3ca3333aa441eee34cb5e299bc9f7c2	182	PANTHER	PTHR23002:SF104	-	5	71	1.2e-50	T	03-03-2021
g1982.t1_MUT6114	f3ca3333aa441eee34cb5e299bc9f7c2	182	PANTHER	PTHR23002:SF104	-	140	181	1.2e-50	T	03-03-2021
g1982.t1_MUT6114	f3ca3333aa441eee34cb5e299bc9f7c2	182	ProSiteProfiles	PS50158	Zinc finger CCHC-type profile.	52	67	11.235	T	03-03-2021	IPR001878	Zinc finger, CCHC-type
g5096.t1_WM09.24	a0544f170e146d3fa12c393dc6661529	552	MobiDBLite	mobidb-lite	consensus disorder prediction	422	463	-	T	04-03-2021
g5096.t1_WM09.24	a0544f170e146d3fa12c393dc6661529	552	MobiDBLite	mobidb-lite	consensus disorder prediction	419	552	-	T	04-03-2021
g5096.t1_WM09.24	a0544f170e146d3fa12c393dc6661529	552	Pfam	PF00076	RNA recognition motif. (a.k.a. RRM, RBD, or RNP domain)	356	409	2.4e-08	T	04-03-2021	IPR000504	RNA recognition motif domain
g5096.t1_WM09.24	a0544f170e146d3fa12c393dc6661529	552	SUPERFAMILY	SSF54928	RNA-binding domain, RBD	275	335	5.16e-08	T	04-03-2021	IPR035979	RNA-binding domain superfamily
g5096.t1_WM09.24	a0544f170e146d3fa12c393dc6661529	552	CDD	cd12669	RRM1_Nop12p_like	202	312	1.23059e-33	T	04-03-2021	IPR034777	Nop12, RNA recognition motif 1
g5096.t1_WM09.24	a0544f170e146d3fa12c393dc6661529	552	SUPERFAMILY	SSF54928	RNA-binding domain, RBD	313	432	1.11e-14	T	04-03-2021	IPR035979	RNA-binding domain superfamily
g5096.t1_WM09.24	a0544f170e146d3fa12c393dc6661529	552	PANTHER	PTHR23236:SF25	RNA-BINDING PROTEIN 34	46	546	6.9e-44	T	04-03-2021
g5096.t1_WM09.24	a0544f170e146d3fa12c393dc6661529	552	MobiDBLite	mobidb-lite	consensus disorder prediction	522	541	-	T	04-03-2021
g5096.t1_WM09.24	a0544f170e146d3fa12c393dc6661529	552	ProSiteProfiles	PS50102	Eukaryotic RNA Recognition Motif (RRM) profile.	319	424	14.897	T	04-03-2021	IPR000504	RNA recognition motif domain
g5096.t1_WM09.24	a0544f170e146d3fa12c393dc6661529	552	SMART	SM00360	rrm1_1	320	420	3.2e-08	T	04-03-2021	IPR000504	RNA recognition motif domain
g5096.t1_WM09.24	a0544f170e146d3fa12c393dc6661529	552	SMART	SM00360	rrm1_1	203	307	0.042	T	04-03-2021	IPR000504	RNA recognition motif domain
g5096.t1_WM09.24	a0544f170e146d3fa12c393dc6661529	552	MobiDBLite	mobidb-lite	consensus disorder prediction	120	157	-	T	04-03-2021
g5096.t1_WM09.24	a0544f170e146d3fa12c393dc6661529	552	Gene3D	G3DMUT6114:3.30.70.330	-	168	310	1.2e-07	T	04-03-2021	IPR012677	Nucleotide-binding alpha-beta plait domain superfamily
g5096.t1_WM09.24	a0544f170e146d3fa12c393dc6661529	552	MobiDBLite	mobidb-lite	consensus disorder prediction	1	196	-	T	04-03-2021
g5096.t1_WM09.24	a0544f170e146d3fa12c393dc6661529	552	PANTHER	PTHR23236	EUKARYOTIC TRANSLATION INITIATION FACTOR 4B/4H	46	546	6.9e-44	T	04-03-2021
g5096.t1_WM09.24	a0544f170e146d3fa12c393dc6661529	552	MobiDBLite	mobidb-lite	consensus disorder prediction	182	196	-	T	04-03-2021
g5096.t1_WM09.24	a0544f170e146d3fa12c393dc6661529	552	MobiDBLite	mobidb-lite	consensus disorder prediction	62	100	-	T	04-03-2021
g5096.t1_WM09.24	a0544f170e146d3fa12c393dc6661529	552	Gene3D	G3DMUT6114:3.30.70.330	-	311	433	1.1e-16	T	04-03-2021	IPR012677	Nucleotide-binding alpha-beta plait domain superfamily
g2831.t1_WM09.24	6b50cbe9a9f7c2699df838880b4b6ed7	582	PANTHER	PTHR24269	-	42	272	1.9e-20	T	04-03-2021
g2831.t1_WM09.24	6b50cbe9a9f7c2699df838880b4b6ed7	582	ProSiteProfiles	PS51212	WSC domain profile.	36	124	10.809	T	04-03-2021	IPR002889	Carbohydrate-binding WSC
g2831.t1_WM09.24	6b50cbe9a9f7c2699df838880b4b6ed7	582	Pfam	PF01822	WSC domain	41	114	2.1e-16	T	04-03-2021	IPR002889	Carbohydrate-binding WSC
g2831.t1_WM09.24	6b50cbe9a9f7c2699df838880b4b6ed7	582	PANTHER	PTHR24269:SF19	-	42	272	1.9e-20	T	04-03-2021
g2831.t1_WM09.24	6b50cbe9a9f7c2699df838880b4b6ed7	582	MobiDBLite	mobidb-lite	consensus disorder prediction	140	392	-	T	04-03-2021
g2831.t1_WM09.24	6b50cbe9a9f7c2699df838880b4b6ed7	582	SMART	SM00321	SLG_2	36	124	4.3e-15	T	04-03-2021	IPR002889	Carbohydrate-binding WSC
g8379.t1_WM09.24	27e39056478cda58ff4a5e758b933525	982	MobiDBLite	mobidb-lite	consensus disorder prediction	247	283	-	T	04-03-2021
g8379.t1_WM09.24	27e39056478cda58ff4a5e758b933525	982	Pfam	PF06985	Heterokaryon incompatibility protein (HET)	477	661	9.3e-25	T	04-03-2021	IPR010730	Heterokaryon incompatibility
g8379.t1_WM09.24	27e39056478cda58ff4a5e758b933525	982	Pfam	PF14479	Prion-inhibition and propagation	9	216	1.3e-22	T	04-03-2021	IPR029498	Prion-inhibition and propagation, HeLo domain
g8379.t1_WM09.24	27e39056478cda58ff4a5e758b933525	982	Gene3D	G3DMUT6114:1.20.120.1020	-	7	247	2e-31	T	04-03-2021	IPR038305	HeLo domain superfamily
g8379.t1_WM09.24	27e39056478cda58ff4a5e758b933525	982	PANTHER	PTHR33112	-	406	814	2.6e-74	T	04-03-2021
g8379.t1_WM09.24	27e39056478cda58ff4a5e758b933525	982	MobiDBLite	mobidb-lite	consensus disorder prediction	248	278	-	T	04-03-2021
g712.t1_WM09.24	3c105e15e172c218bebce41672a8fc6a	284	PRINTS	PR00081	Glucose/ribitol dehydrogenase family signature	177	196	5.9e-18	T	04-03-2021	IPR002347	Short-chain dehydrogenase/reductase SDR
g712.t1_WM09.24	3c105e15e172c218bebce41672a8fc6a	284	PRINTS	PR00081	Glucose/ribitol dehydrogenase family signature	150	166	5.9e-18	T	04-03-2021	IPR002347	Short-chain dehydrogenase/reductase SDR
g712.t1_WM09.24	3c105e15e172c218bebce41672a8fc6a	284	PRINTS	PR00081	Glucose/ribitol dehydrogenase family signature	24	41	5.9e-18	T	04-03-2021	IPR002347	Short-chain dehydrogenase/reductase SDR
g712.t1_WM09.24	3c105e15e172c218bebce41672a8fc6a	284	PRINTS	PR00081	Glucose/ribitol dehydrogenase family signature	240	260	5.9e-18	T	04-03-2021	IPR002347	Short-chain dehydrogenase/reductase SDR
g712.t1_WM09.24	3c105e15e172c218bebce41672a8fc6a	284	PRINTS	PR00081	Glucose/ribitol dehydrogenase family signature	200	217	5.9e-18	T	04-03-2021	IPR002347	Short-chain dehydrogenase/reductase SDR
g712.t1_WM09.24	3c105e15e172c218bebce41672a8fc6a	284	PANTHER	PTHR43618	-	12	104	1.2e-57	T	04-03-2021
g712.t1_WM09.24	3c105e15e172c218bebce41672a8fc6a	284	MobiDBLite	mobidb-lite	consensus disorder prediction	222	243	-	T	04-03-2021
g712.t1_WM09.24	3c105e15e172c218bebce41672a8fc6a	284	Gene3D	G3DMUT6114:3.40.50.720	-	14	282	2.7e-39	T	04-03-2021
g712.t1_WM09.24	3c105e15e172c218bebce41672a8fc6a	284	PANTHER	PTHR43618:SF4	-	12	104	1.2e-57	T	04-03-2021
g712.t1_WM09.24	3c105e15e172c218bebce41672a8fc6a	284	Pfam	PF00106	short chain dehydrogenase	24	217	1.5e-17	T	04-03-2021	IPR002347	Short-chain dehydrogenase/reductase SDR
g712.t1_WM09.24	3c105e15e172c218bebce41672a8fc6a	284	PANTHER	PTHR43618	-	101	282	1.2e-57	T	04-03-2021
g712.t1_WM09.24	3c105e15e172c218bebce41672a8fc6a	284	PANTHER	PTHR43618:SF4	-	101	282	1.2e-57	T	04-03-2021
g712.t1_WM09.24	3c105e15e172c218bebce41672a8fc6a	284	SUPERFAMILY	SSF51735	NAD(P)-binding Rossmann-fold domains	24	278	4.45e-35	T	04-03-2021	IPR036291	NAD(P)-binding domain superfamily
g1274.t1_WM09.24	96b8ce4faece00fd452e69433a74b8a5	798	Pfam	PF06985	Heterokaryon incompatibility protein (HET)	208	362	3.2e-27	T	04-03-2021	IPR010730	Heterokaryon incompatibility
g1274.t1_WM09.24	96b8ce4faece00fd452e69433a74b8a5	798	MobiDBLite	mobidb-lite	consensus disorder prediction	709	738	-	T	04-03-2021
g1274.t1_WM09.24	96b8ce4faece00fd452e69433a74b8a5	798	PANTHER	PTHR33112	-	80	783	4.7e-91	T	04-03-2021
g2501.t1_WM09.24	7cfbb30df0f1366e85e570d3d5f35633	507	CDD	cd06174	MFS	92	481	1.81724e-11	T	04-03-2021
g2501.t1_WM09.24	7cfbb30df0f1366e85e570d3d5f35633	507	Pfam	PF07690	Major Facilitator Superfamily	41	440	1.1e-17	T	04-03-2021	IPR011701	Major facilitator superfamily
g2501.t1_WM09.24	7cfbb30df0f1366e85e570d3d5f35633	507	PANTHER	PTHR23507	-	17	487	2e-99	T	04-03-2021
g2501.t1_WM09.24	7cfbb30df0f1366e85e570d3d5f35633	507	MobiDBLite	mobidb-lite	consensus disorder prediction	9	29	-	T	04-03-2021
g2501.t1_WM09.24	7cfbb30df0f1366e85e570d3d5f35633	507	Gene3D	G3DMUT6114:1.20.1250.20	MFS general substrate transporter like domains	29	487	2.3e-24	T	04-03-2021
g2501.t1_WM09.24	7cfbb30df0f1366e85e570d3d5f35633	507	PANTHER	PTHR23507:SF25	-	17	487	2e-99	T	04-03-2021
g2501.t1_WM09.24	7cfbb30df0f1366e85e570d3d5f35633	507	SUPERFAMILY	SSF103473	MFS general substrate transporter	19	482	2.35e-24	T	04-03-2021	IPR036259	MFS transporter superfamily
g2501.t1_WM09.24	7cfbb30df0f1366e85e570d3d5f35633	507	MobiDBLite	mobidb-lite	consensus disorder prediction	11	29	-	T	04-03-2021
g9544.t1_WM09.24	e768e6462204ed7be4289f0ce077a278	141	SUPERFAMILY	SSF53335	S-adenosyl-L-methionine-dependent methyltransferases	52	139	4.26e-05	T	04-03-2021	IPR029063	S-adenosyl-L-methionine-dependent methyltransferase
g3903.t1_WM09.24	666f9d5abff81d34bb67032ef78b88fe	678	PANTHER	PTHR12558:SF10	CELL DIVISION CYCLE PROTEIN 23 HOMOLOG	10	673	1.7e-186	T	04-03-2021
g3903.t1_WM09.24	666f9d5abff81d34bb67032ef78b88fe	678	MobiDBLite	mobidb-lite	consensus disorder prediction	44	68	-	T	04-03-2021
g3903.t1_WM09.24	666f9d5abff81d34bb67032ef78b88fe	678	PANTHER	PTHR12558	CELL DIVISION CYCLE 16,23,27	10	673	1.7e-186	T	04-03-2021
g3903.t1_WM09.24	666f9d5abff81d34bb67032ef78b88fe	678	Pfam	PF04049	Anaphase promoting complex subunit 8 / Cdc23	10	192	5.4e-55	T	04-03-2021	IPR007192	Cdc23
g3903.t1_WM09.24	666f9d5abff81d34bb67032ef78b88fe	678	Pfam	PF13414	TPR repeat	424	463	1.1e-06	T	04-03-2021
g3903.t1_WM09.24	666f9d5abff81d34bb67032ef78b88fe	678	SUPERFAMILY	SSF48452	TPR-like	220	414	3.8e-10	T	04-03-2021	IPR011990	Tetratricopeptide-like helical domain superfamily
g3903.t1_WM09.24	666f9d5abff81d34bb67032ef78b88fe	678	ProSiteProfiles	PS50005	TPR repeat profile.	417	450	10.443	T	04-03-2021	IPR019734	Tetratricopeptide repeat
g3903.t1_WM09.24	666f9d5abff81d34bb67032ef78b88fe	678	ProSiteProfiles	PS50005	TPR repeat profile.	451	484	8.732	T	04-03-2021	IPR019734	Tetratricopeptide repeat
g3903.t1_WM09.24	666f9d5abff81d34bb67032ef78b88fe	678	Gene3D	G3DMUT6114:1.25.40.10	-	380	673	3.7e-46	T	04-03-2021	IPR011990	Tetratricopeptide-like helical domain superfamily
g3903.t1_WM09.24	666f9d5abff81d34bb67032ef78b88fe	678	ProSiteProfiles	PS50005	TPR repeat profile.	315	348	5.989	T	04-03-2021	IPR019734	Tetratricopeptide repeat
g3903.t1_WM09.24	666f9d5abff81d34bb67032ef78b88fe	678	ProSiteProfiles	PS50293	TPR repeat region circular profile.	219	252	6.667	T	04-03-2021	IPR013026	Tetratricopeptide repeat-containing domain
g3903.t1_WM09.24	666f9d5abff81d34bb67032ef78b88fe	678	ProSiteProfiles	PS50005	TPR repeat profile.	542	575	6.107	T	04-03-2021	IPR019734	Tetratricopeptide repeat
g3903.t1_WM09.24	666f9d5abff81d34bb67032ef78b88fe	678	ProSiteProfiles	PS50005	TPR repeat profile.	485	518	5.251	T	04-03-2021	IPR019734	Tetratricopeptide repeat
g3903.t1_WM09.24	666f9d5abff81d34bb67032ef78b88fe	678	Pfam	PF13181	Tetratricopeptide repeat	543	569	0.0035	T	04-03-2021	IPR019734	Tetratricopeptide repeat
g3903.t1_WM09.24	666f9d5abff81d34bb67032ef78b88fe	678	Pfam	PF13181	Tetratricopeptide repeat	384	415	0.00065	T	04-03-2021	IPR019734	Tetratricopeptide repeat
g3903.t1_WM09.24	666f9d5abff81d34bb67032ef78b88fe	678	ProSiteProfiles	PS50005	TPR repeat profile.	383	416	8.644	T	04-03-2021	IPR019734	Tetratricopeptide repeat
g3903.t1_WM09.24	666f9d5abff81d34bb67032ef78b88fe	678	MobiDBLite	mobidb-lite	consensus disorder prediction	44	62	-	T	04-03-2021
g3903.t1_WM09.24	666f9d5abff81d34bb67032ef78b88fe	678	ProSiteProfiles	PS50293	TPR repeat region circular profile.	542	575	6.7	T	04-03-2021	IPR013026	Tetratricopeptide repeat-containing domain
g3903.t1_WM09.24	666f9d5abff81d34bb67032ef78b88fe	678	SMART	SM00028	tpr_5	542	575	19	T	04-03-2021	IPR019734	Tetratricopeptide repeat
g3903.t1_WM09.24	666f9d5abff81d34bb67032ef78b88fe	678	SMART	SM00028	tpr_5	383	416	0.00068	T	04-03-2021	IPR019734	Tetratricopeptide repeat
g3903.t1_WM09.24	666f9d5abff81d34bb67032ef78b88fe	678	SMART	SM00028	tpr_5	417	450	0.0093	T	04-03-2021	IPR019734	Tetratricopeptide repeat
g3903.t1_WM09.24	666f9d5abff81d34bb67032ef78b88fe	678	SMART	SM00028	tpr_5	485	518	69	T	04-03-2021	IPR019734	Tetratricopeptide repeat
g3903.t1_WM09.24	666f9d5abff81d34bb67032ef78b88fe	678	SMART	SM00028	tpr_5	315	348	120	T	04-03-2021	IPR019734	Tetratricopeptide repeat
g3903.t1_WM09.24	666f9d5abff81d34bb67032ef78b88fe	678	SMART	SM00028	tpr_5	219	252	100	T	04-03-2021	IPR019734	Tetratricopeptide repeat
g3903.t1_WM09.24	666f9d5abff81d34bb67032ef78b88fe	678	SMART	SM00028	tpr_5	451	484	10	T	04-03-2021	IPR019734	Tetratricopeptide repeat
g3903.t1_WM09.24	666f9d5abff81d34bb67032ef78b88fe	678	MobiDBLite	mobidb-lite	consensus disorder prediction	576	622	-	T	04-03-2021
g3903.t1_WM09.24	666f9d5abff81d34bb67032ef78b88fe	678	ProSiteProfiles	PS50293	TPR repeat region circular profile.	383	518	23.846	T	04-03-2021	IPR013026	Tetratricopeptide repeat-containing domain
g3903.t1_WM09.24	666f9d5abff81d34bb67032ef78b88fe	678	SUPERFAMILY	SSF48452	TPR-like	384	572	1.14e-27	T	04-03-2021	IPR011990	Tetratricopeptide-like helical domain superfamily
g3903.t1_WM09.24	666f9d5abff81d34bb67032ef78b88fe	678	ProSiteProfiles	PS50005	TPR repeat profile.	219	252	6.962	T	04-03-2021	IPR019734	Tetratricopeptide repeat
g4339.t1_WM09.24	697e41f42bc4feef888789181345f258	600	MobiDBLite	mobidb-lite	consensus disorder prediction	580	600	-	T	04-03-2021
g4339.t1_WM09.24	697e41f42bc4feef888789181345f258	600	Gene3D	G3DMUT6114:3.40.50.150	Vaccinia Virus protein VP39	41	291	3.8e-49	T	04-03-2021
g4339.t1_WM09.24	697e41f42bc4feef888789181345f258	600	PANTHER	PTHR11727:SF28	-	59	488	2.1e-57	T	04-03-2021
g4339.t1_WM09.24	697e41f42bc4feef888789181345f258	600	PANTHER	PTHR11727	DIMETHYLADENOSINE TRANSFERASE	59	488	2.1e-57	T	04-03-2021	IPR001737	Ribosomal RNA adenine methyltransferase KsgA/Erm
g4339.t1_WM09.24	697e41f42bc4feef888789181345f258	600	SUPERFAMILY	SSF53335	S-adenosyl-L-methionine-dependent methyltransferases	69	255	4.82e-08	T	04-03-2021	IPR029063	S-adenosyl-L-methionine-dependent methyltransferase
g5268.t1_WM09.24	579862bd4339e24ac74a5bdcddfd6c92	246	SUPERFAMILY	SSF55909	Pentein	1	224	8.24e-91	T	04-03-2021
g5268.t1_WM09.24	579862bd4339e24ac74a5bdcddfd6c92	246	PIRSF	PIRSF006413	Transl_init_IF-6	1	226	7e-93	T	04-03-2021	IPR002769	Translation initiation factor IF6
g5268.t1_WM09.24	579862bd4339e24ac74a5bdcddfd6c92	246	Gene3D	G3DMUT6114:3.75.10.10	-	1	225	1.2e-108	T	04-03-2021
g5268.t1_WM09.24	579862bd4339e24ac74a5bdcddfd6c92	246	PANTHER	PTHR10784	EUKARYOTIC TRANSLATION INITIATION FACTOR 6	1	245	1.1e-124	T	04-03-2021	IPR002769	Translation initiation factor IF6
g5268.t1_WM09.24	579862bd4339e24ac74a5bdcddfd6c92	246	CDD	cd00527	IF6	2	222	8.42827e-120	T	04-03-2021	IPR002769	Translation initiation factor IF6
g5268.t1_WM09.24	579862bd4339e24ac74a5bdcddfd6c92	246	SMART	SM00654	eIF6neu2	3	204	1.1e-129	T	04-03-2021	IPR002769	Translation initiation factor IF6
g5268.t1_WM09.24	579862bd4339e24ac74a5bdcddfd6c92	246	Hamap	MF_00032	Translation initiation factor 6 [eif6].	1	246	129.14	T	04-03-2021	IPR002769	Translation initiation factor IF6
g5268.t1_WM09.24	579862bd4339e24ac74a5bdcddfd6c92	246	Pfam	PF01912	eIF-6 family	4	203	1.8e-80	T	04-03-2021	IPR002769	Translation initiation factor IF6
g5268.t1_WM09.24	579862bd4339e24ac74a5bdcddfd6c92	246	TIGRFAM	TIGR00323	eIF-6: putative translation initiation factor eIF-6	4	224	1.4e-84	T	04-03-2021	IPR002769	Translation initiation factor IF6
g655.t1_WM09.24	94a791c499a49d58b6d463361dcc4cab	708	MobiDBLite	mobidb-lite	consensus disorder prediction	666	708	-	T	04-03-2021
g655.t1_WM09.24	94a791c499a49d58b6d463361dcc4cab	708	MobiDBLite	mobidb-lite	consensus disorder prediction	25	55	-	T	04-03-2021
g655.t1_WM09.24	94a791c499a49d58b6d463361dcc4cab	708	MobiDBLite	mobidb-lite	consensus disorder prediction	692	708	-	T	04-03-2021
g655.t1_WM09.24	94a791c499a49d58b6d463361dcc4cab	708	MobiDBLite	mobidb-lite	consensus disorder prediction	56	70	-	T	04-03-2021
g655.t1_WM09.24	94a791c499a49d58b6d463361dcc4cab	708	MobiDBLite	mobidb-lite	consensus disorder prediction	25	80	-	T	04-03-2021
g655.t1_WM09.24	94a791c499a49d58b6d463361dcc4cab	708	MobiDBLite	mobidb-lite	consensus disorder prediction	674	691	-	T	04-03-2021
g656.t1_WM09.24	777c6b079817ad9a94a391074a3dabd1	970	MobiDBLite	mobidb-lite	consensus disorder prediction	240	261	-	T	04-03-2021
g5892.t1_WM09.24	5bf10fc36db05ec0cd170370740cadf8	769	CDD	cd00198	vWFA	577	701	0.0076439	T	04-03-2021
g5892.t1_WM09.24	5bf10fc36db05ec0cd170370740cadf8	769	PANTHER	PTHR34706:SF1	-	551	700	6.1e-14	T	04-03-2021
g5892.t1_WM09.24	5bf10fc36db05ec0cd170370740cadf8	769	SUPERFAMILY	SSF53300	vWA-like	576	733	1.22e-05	T	04-03-2021	IPR036465	von Willebrand factor A-like domain superfamily
g5892.t1_WM09.24	5bf10fc36db05ec0cd170370740cadf8	769	Gene3D	G3DMUT6114:1.10.510.10	Transferase(Phosphotransferase) domain 1	159	283	3.1e-09	T	04-03-2021
g5892.t1_WM09.24	5bf10fc36db05ec0cd170370740cadf8	769	MobiDBLite	mobidb-lite	consensus disorder prediction	392	415	-	T	04-03-2021
g5892.t1_WM09.24	5bf10fc36db05ec0cd170370740cadf8	769	CDD	cd00180	PKc	98	282	5.85832e-10	T	04-03-2021
g5892.t1_WM09.24	5bf10fc36db05ec0cd170370740cadf8	769	ProSiteProfiles	PS50011	Protein kinase domain profile.	69	363	9.545	T	04-03-2021	IPR000719	Protein kinase domain
g5892.t1_WM09.24	5bf10fc36db05ec0cd170370740cadf8	769	SUPERFAMILY	SSF56112	Protein kinase-like (PK-like)	99	278	1.91e-12	T	04-03-2021	IPR011009	Protein kinase-like domain superfamily
g5892.t1_WM09.24	5bf10fc36db05ec0cd170370740cadf8	769	PANTHER	PTHR34706	-	551	700	6.1e-14	T	04-03-2021
g5892.t1_WM09.24	5bf10fc36db05ec0cd170370740cadf8	769	MobiDBLite	mobidb-lite	consensus disorder prediction	394	415	-	T	04-03-2021
g5980.t1_WM09.24	8ac0a5e044b7eb5ce361b5c6a120c833	411	Gene3D	G3DMUT6114:3.20.20.80	Glycosidases	32	411	8.7e-124	T	04-03-2021
g5980.t1_WM09.24	8ac0a5e044b7eb5ce361b5c6a120c833	411	PANTHER	PTHR31451:SF21	-	30	409	7.8e-207	T	04-03-2021
g5980.t1_WM09.24	8ac0a5e044b7eb5ce361b5c6a120c833	411	PANTHER	PTHR31451	-	30	409	7.8e-207	T	04-03-2021
g5980.t1_WM09.24	8ac0a5e044b7eb5ce361b5c6a120c833	411	SUPERFAMILY	SSF51445	(Trans)glycosidases	34	403	8.81e-78	T	04-03-2021	IPR017853	Glycoside hydrolase superfamily
g5980.t1_WM09.24	8ac0a5e044b7eb5ce361b5c6a120c833	411	Pfam	PF00150	Cellulase (glycosyl hydrolase family 5)	69	372	4e-22	T	04-03-2021	IPR001547	Glycoside hydrolase, family 5
g4926.t1_WM09.24	0f7addd2bbd75e26c04e9f08a64cc27e	614	MobiDBLite	mobidb-lite	consensus disorder prediction	472	487	-	T	04-03-2021
g4926.t1_WM09.24	0f7addd2bbd75e26c04e9f08a64cc27e	614	MobiDBLite	mobidb-lite	consensus disorder prediction	44	63	-	T	04-03-2021
g4926.t1_WM09.24	0f7addd2bbd75e26c04e9f08a64cc27e	614	MobiDBLite	mobidb-lite	consensus disorder prediction	592	614	-	T	04-03-2021
g4926.t1_WM09.24	0f7addd2bbd75e26c04e9f08a64cc27e	614	Coils	Coil	Coil	582	602	-	T	04-03-2021
g4926.t1_WM09.24	0f7addd2bbd75e26c04e9f08a64cc27e	614	Coils	Coil	Coil	413	433	-	T	04-03-2021
g4926.t1_WM09.24	0f7addd2bbd75e26c04e9f08a64cc27e	614	MobiDBLite	mobidb-lite	consensus disorder prediction	447	462	-	T	04-03-2021
g4926.t1_WM09.24	0f7addd2bbd75e26c04e9f08a64cc27e	614	Coils	Coil	Coil	6	27	-	T	04-03-2021
g4926.t1_WM09.24	0f7addd2bbd75e26c04e9f08a64cc27e	614	MobiDBLite	mobidb-lite	consensus disorder prediction	413	435	-	T	04-03-2021
g4926.t1_WM09.24	0f7addd2bbd75e26c04e9f08a64cc27e	614	PANTHER	PTHR12785:SF6	SPLICING FACTOR 3B SUBUNIT 2	3	613	2.1e-181	T	04-03-2021
g4926.t1_WM09.24	0f7addd2bbd75e26c04e9f08a64cc27e	614	MobiDBLite	mobidb-lite	consensus disorder prediction	99	140	-	T	04-03-2021
g4926.t1_WM09.24	0f7addd2bbd75e26c04e9f08a64cc27e	614	PANTHER	PTHR12785	splicing factor 3B	3	613	2.1e-181	T	04-03-2021
g4926.t1_WM09.24	0f7addd2bbd75e26c04e9f08a64cc27e	614	Pfam	PF04037	Domain of unknown function (DUF382)	158	283	2.7e-60	T	04-03-2021	IPR007180	Domain of unknown function DUF382
g4926.t1_WM09.24	0f7addd2bbd75e26c04e9f08a64cc27e	614	SMART	SM00581	testneu	288	341	1.3e-21	T	04-03-2021	IPR006568	PSP, proline-rich
g4926.t1_WM09.24	0f7addd2bbd75e26c04e9f08a64cc27e	614	MobiDBLite	mobidb-lite	consensus disorder prediction	1	83	-	T	04-03-2021
g4926.t1_WM09.24	0f7addd2bbd75e26c04e9f08a64cc27e	614	MobiDBLite	mobidb-lite	consensus disorder prediction	383	492	-	T	04-03-2021
g4926.t1_WM09.24	0f7addd2bbd75e26c04e9f08a64cc27e	614	Pfam	PF04046	PSP	292	337	5.2e-17	T	04-03-2021	IPR006568	PSP, proline-rich
g5823.t1_WM09.24	377c4fe489a64de25bb7e79931167389	277	CDD	cd12087	TM_EGFR-like	203	230	0.000137746	T	04-03-2021
g5823.t1_WM09.24	377c4fe489a64de25bb7e79931167389	277	MobiDBLite	mobidb-lite	consensus disorder prediction	232	270	-	T	04-03-2021
g5823.t1_WM09.24	377c4fe489a64de25bb7e79931167389	277	MobiDBLite	mobidb-lite	consensus disorder prediction	169	188	-	T	04-03-2021
g4250.t1_WM09.24	f607bc4775dff356d032d1976f8858a5	541	MobiDBLite	mobidb-lite	consensus disorder prediction	1	39	-	T	04-03-2021
g4250.t1_WM09.24	f607bc4775dff356d032d1976f8858a5	541	CDD	cd17327	MFS_FEN2_like	97	495	2.72083e-98	T	04-03-2021
g4250.t1_WM09.24	f607bc4775dff356d032d1976f8858a5	541	Pfam	PF07690	Major Facilitator Superfamily	109	463	6.8e-22	T	04-03-2021	IPR011701	Major facilitator superfamily
g4250.t1_WM09.24	f607bc4775dff356d032d1976f8858a5	541	MobiDBLite	mobidb-lite	consensus disorder prediction	1	31	-	T	04-03-2021
g4250.t1_WM09.24	f607bc4775dff356d032d1976f8858a5	541	Gene3D	G3DMUT6114:1.20.1250.20	MFS general substrate transporter like domains	92	497	7e-33	T	04-03-2021
g4250.t1_WM09.24	f607bc4775dff356d032d1976f8858a5	541	PANTHER	PTHR43791	-	97	537	5.2e-237	T	04-03-2021
g4250.t1_WM09.24	f607bc4775dff356d032d1976f8858a5	541	PANTHER	PTHR43791:SF2	-	97	537	5.2e-237	T	04-03-2021
g4250.t1_WM09.24	f607bc4775dff356d032d1976f8858a5	541	SUPERFAMILY	SSF103473	MFS general substrate transporter	100	498	1.7e-44	T	04-03-2021	IPR036259	MFS transporter superfamily
g5314.t1_WM09.24	536ae8eb2c4c9ba86259984fafc30501	374	Gene3D	G3DMUT6114:3.80.10.10	Ribonuclease Inhibitor	19	225	1.7e-05	T	04-03-2021	IPR032675	Leucine-rich repeat domain superfamily
g5314.t1_WM09.24	536ae8eb2c4c9ba86259984fafc30501	374	Coils	Coil	Coil	374	374	-	T	04-03-2021
g742.t1_WM09.24	9d31a82750f954c4045cde77df727c31	348	PANTHER	PTHR33048	-	11	279	4e-64	T	04-03-2021
g742.t1_WM09.24	9d31a82750f954c4045cde77df727c31	348	PANTHER	PTHR33048:SF93	-	11	279	4e-64	T	04-03-2021
g6506.t1_WM09.24	ac7134e0254e9dea69c931fa793f3e5a	219	PANTHER	PTHR43130	-	21	212	1.3e-42	T	04-03-2021
g6506.t1_WM09.24	ac7134e0254e9dea69c931fa793f3e5a	219	PANTHER	PTHR43130:SF8	-	21	212	1.3e-42	T	04-03-2021
g6506.t1_WM09.24	ac7134e0254e9dea69c931fa793f3e5a	219	SUPERFAMILY	SSF52317	Class I glutamine amidotransferase-like	53	209	5.35e-13	T	04-03-2021	IPR029062	Class I glutamine amidotransferase-like
g2641.t1_WM09.24	99cbb56aeccc29f787bc34b191fe23c1	1142	Pfam	PF07928	Vps54-like protein	845	978	9.2e-52	T	04-03-2021	IPR012501	Vacuolar protein sorting-associated protein 54, C-terminal
g2641.t1_WM09.24	99cbb56aeccc29f787bc34b191fe23c1	1142	MobiDBLite	mobidb-lite	consensus disorder prediction	819	837	-	T	04-03-2021
g2641.t1_WM09.24	99cbb56aeccc29f787bc34b191fe23c1	1142	MobiDBLite	mobidb-lite	consensus disorder prediction	1	80	-	T	04-03-2021
g2641.t1_WM09.24	99cbb56aeccc29f787bc34b191fe23c1	1142	MobiDBLite	mobidb-lite	consensus disorder prediction	1096	1114	-	T	04-03-2021
g2641.t1_WM09.24	99cbb56aeccc29f787bc34b191fe23c1	1142	Coils	Coil	Coil	331	358	-	T	04-03-2021
g2641.t1_WM09.24	99cbb56aeccc29f787bc34b191fe23c1	1142	Coils	Coil	Coil	405	425	-	T	04-03-2021
g2641.t1_WM09.24	99cbb56aeccc29f787bc34b191fe23c1	1142	PANTHER	PTHR12965	VACUOLAR PROTEIN SORTING 54	64	1091	3.6e-193	T	04-03-2021	IPR039745	Vacuolar protein sorting-associated protein 54
g2641.t1_WM09.24	99cbb56aeccc29f787bc34b191fe23c1	1142	MobiDBLite	mobidb-lite	consensus disorder prediction	563	590	-	T	04-03-2021
g2641.t1_WM09.24	99cbb56aeccc29f787bc34b191fe23c1	1142	MobiDBLite	mobidb-lite	consensus disorder prediction	1123	1142	-	T	04-03-2021
g2641.t1_WM09.24	99cbb56aeccc29f787bc34b191fe23c1	1142	PANTHER	PTHR12965:SF0	VACUOLAR PROTEIN SORTING-ASSOCIATED PROTEIN 54	64	1091	3.6e-193	T	04-03-2021
g2641.t1_WM09.24	99cbb56aeccc29f787bc34b191fe23c1	1142	MobiDBLite	mobidb-lite	consensus disorder prediction	58	80	-	T	04-03-2021
g2641.t1_WM09.24	99cbb56aeccc29f787bc34b191fe23c1	1142	MobiDBLite	mobidb-lite	consensus disorder prediction	569	590	-	T	04-03-2021
g2641.t1_WM09.24	99cbb56aeccc29f787bc34b191fe23c1	1142	MobiDBLite	mobidb-lite	consensus disorder prediction	1096	1142	-	T	04-03-2021
g2641.t1_WM09.24	99cbb56aeccc29f787bc34b191fe23c1	1142	MobiDBLite	mobidb-lite	consensus disorder prediction	201	241	-	T	04-03-2021
g2641.t1_WM09.24	99cbb56aeccc29f787bc34b191fe23c1	1142	MobiDBLite	mobidb-lite	consensus disorder prediction	161	192	-	T	04-03-2021
g2641.t1_WM09.24	99cbb56aeccc29f787bc34b191fe23c1	1142	MobiDBLite	mobidb-lite	consensus disorder prediction	265	279	-	T	04-03-2021
g2641.t1_WM09.24	99cbb56aeccc29f787bc34b191fe23c1	1142	MobiDBLite	mobidb-lite	consensus disorder prediction	803	837	-	T	04-03-2021
g2641.t1_WM09.24	99cbb56aeccc29f787bc34b191fe23c1	1142	MobiDBLite	mobidb-lite	consensus disorder prediction	160	286	-	T	04-03-2021
g2641.t1_WM09.24	99cbb56aeccc29f787bc34b191fe23c1	1142	MobiDBLite	mobidb-lite	consensus disorder prediction	108	133	-	T	04-03-2021
g3588.t1_WM09.24	7a82bb8e6f3776bb6143b28843ea19a6	404	MobiDBLite	mobidb-lite	consensus disorder prediction	91	108	-	T	04-03-2021
g3588.t1_WM09.24	7a82bb8e6f3776bb6143b28843ea19a6	404	MobiDBLite	mobidb-lite	consensus disorder prediction	84	108	-	T	04-03-2021
g2893.t1_WM09.24	5a4115be7d6707f6941d92be6965ec6b	411	PANTHER	PTHR11516	PYRUVATE DEHYDROGENASE E1 COMPONENT, ALPHA SUBUNIT BACTERIAL AND ORGANELLAR	49	407	7.1e-171	T	04-03-2021
g2893.t1_WM09.24	5a4115be7d6707f6941d92be6965ec6b	411	Gene3D	G3DMUT6114:3.40.50.970	-	46	405	4.4e-132	T	04-03-2021
g2893.t1_WM09.24	5a4115be7d6707f6941d92be6965ec6b	411	CDD	cd02000	TPP_E1_PDC_ADC_BCADC	82	371	9.97064e-139	T	04-03-2021
g2893.t1_WM09.24	5a4115be7d6707f6941d92be6965ec6b	411	TIGRFAM	TIGR03182	PDH_E1_alph_y: pyruvate dehydrogenase (acetyl-transferring) E1 component, alpha subunit	78	389	1e-119	T	04-03-2021	IPR017597	Pyruvate dehydrogenase (acetyl-transferring) E1 component, alpha subunit, subgroup y
g2893.t1_WM09.24	5a4115be7d6707f6941d92be6965ec6b	411	PANTHER	PTHR11516:SF40	PYRUVATE DEHYDROGENASE E1 COMPONENT SUBUNIT ALPHA	49	407	7.1e-171	T	04-03-2021
g2893.t1_WM09.24	5a4115be7d6707f6941d92be6965ec6b	411	Pfam	PF00676	Dehydrogenase E1 component	85	377	2e-114	T	04-03-2021	IPR001017	Dehydrogenase, E1 component
g2893.t1_WM09.24	5a4115be7d6707f6941d92be6965ec6b	411	SUPERFAMILY	SSF52518	Thiamin diphosphate-binding fold (THDP-binding)	74	391	1.26e-95	T	04-03-2021	IPR029061	Thiamin diphosphate-binding fold
g5710.t1_WM09.24	2911719efab348f521760d7f1729cdfc	560	MobiDBLite	mobidb-lite	consensus disorder prediction	439	499	-	T	04-03-2021
g5710.t1_WM09.24	2911719efab348f521760d7f1729cdfc	560	Coils	Coil	Coil	253	292	-	T	04-03-2021
g5710.t1_WM09.24	2911719efab348f521760d7f1729cdfc	560	Coils	Coil	Coil	165	189	-	T	04-03-2021
g5710.t1_WM09.24	2911719efab348f521760d7f1729cdfc	560	MobiDBLite	mobidb-lite	consensus disorder prediction	63	83	-	T	04-03-2021
g5710.t1_WM09.24	2911719efab348f521760d7f1729cdfc	560	MobiDBLite	mobidb-lite	consensus disorder prediction	294	353	-	T	04-03-2021
g5710.t1_WM09.24	2911719efab348f521760d7f1729cdfc	560	MobiDBLite	mobidb-lite	consensus disorder prediction	374	560	-	T	04-03-2021
g5710.t1_WM09.24	2911719efab348f521760d7f1729cdfc	560	MobiDBLite	mobidb-lite	consensus disorder prediction	1	83	-	T	04-03-2021
g5710.t1_WM09.24	2911719efab348f521760d7f1729cdfc	560	MobiDBLite	mobidb-lite	consensus disorder prediction	294	322	-	T	04-03-2021
g5710.t1_WM09.24	2911719efab348f521760d7f1729cdfc	560	MobiDBLite	mobidb-lite	consensus disorder prediction	518	532	-	T	04-03-2021
g5710.t1_WM09.24	2911719efab348f521760d7f1729cdfc	560	MobiDBLite	mobidb-lite	consensus disorder prediction	439	499	-	T	04-03-2021
g5710.t1_WM09.24	2911719efab348f521760d7f1729cdfc	560	Coils	Coil	Coil	253	292	-	T	04-03-2021
g5710.t1_WM09.24	2911719efab348f521760d7f1729cdfc	560	Coils	Coil	Coil	165	189	-	T	04-03-2021
g5710.t1_WM09.24	2911719efab348f521760d7f1729cdfc	560	MobiDBLite	mobidb-lite	consensus disorder prediction	63	83	-	T	04-03-2021
g5710.t1_WM09.24	2911719efab348f521760d7f1729cdfc	560	MobiDBLite	mobidb-lite	consensus disorder prediction	294	353	-	T	04-03-2021
g5710.t1_WM09.24	2911719efab348f521760d7f1729cdfc	560	MobiDBLite	mobidb-lite	consensus disorder prediction	374	560	-	T	04-03-2021
g5710.t1_WM09.24	2911719efab348f521760d7f1729cdfc	560	MobiDBLite	mobidb-lite	consensus disorder prediction	1	83	-	T	04-03-2021
g5710.t1_WM09.24	2911719efab348f521760d7f1729cdfc	560	MobiDBLite	mobidb-lite	consensus disorder prediction	294	322	-	T	04-03-2021
g5710.t1_WM09.24	2911719efab348f521760d7f1729cdfc	560	MobiDBLite	mobidb-lite	consensus disorder prediction	518	532	-	T	04-03-2021
g7121.t1_WM09.24	f3ca3333aa441eee34cb5e299bc9f7c2	182	ProSiteProfiles	PS50158	Zinc finger CCHC-type profile.	28	44	11.631	T	04-03-2021	IPR001878	Zinc finger, CCHC-type
g7121.t1_WM09.24	f3ca3333aa441eee34cb5e299bc9f7c2	182	ProSiteProfiles	PS50158	Zinc finger CCHC-type profile.	123	136	10.164	T	04-03-2021	IPR001878	Zinc finger, CCHC-type
g7121.t1_WM09.24	f3ca3333aa441eee34cb5e299bc9f7c2	182	PANTHER	PTHR23002:SF104	-	29	138	1.2e-50	T	04-03-2021
g7121.t1_WM09.24	f3ca3333aa441eee34cb5e299bc9f7c2	182	Gene3D	G3DMUT6114:4.10.60.10	-	139	182	7.5e-16	T	04-03-2021
g7121.t1_WM09.24	f3ca3333aa441eee34cb5e299bc9f7c2	182	Gene3D	G3DMUT6114:4.10.60.10	-	77	138	1.9e-14	T	04-03-2021
g7121.t1_WM09.24	f3ca3333aa441eee34cb5e299bc9f7c2	182	ProSiteProfiles	PS50158	Zinc finger CCHC-type profile.	82	95	10.774	T	04-03-2021	IPR001878	Zinc finger, CCHC-type
g7121.t1_WM09.24	f3ca3333aa441eee34cb5e299bc9f7c2	182	SUPERFAMILY	SSF57756	Retrovirus zinc finger-like domains	4	45	1.13e-12	T	04-03-2021	IPR036875	Zinc finger, CCHC-type superfamily
g7121.t1_WM09.24	f3ca3333aa441eee34cb5e299bc9f7c2	182	SMART	SM00343	c2hcfinal6	28	44	9.4e-06	T	04-03-2021	IPR001878	Zinc finger, CCHC-type
g7121.t1_WM09.24	f3ca3333aa441eee34cb5e299bc9f7c2	182	SMART	SM00343	c2hcfinal6	122	138	0.001	T	04-03-2021	IPR001878	Zinc finger, CCHC-type
g7121.t1_WM09.24	f3ca3333aa441eee34cb5e299bc9f7c2	182	SMART	SM00343	c2hcfinal6	81	97	0.00015	T	04-03-2021	IPR001878	Zinc finger, CCHC-type
g7121.t1_WM09.24	f3ca3333aa441eee34cb5e299bc9f7c2	182	SMART	SM00343	c2hcfinal6	51	67	1.5e-06	T	04-03-2021	IPR001878	Zinc finger, CCHC-type
g7121.t1_WM09.24	f3ca3333aa441eee34cb5e299bc9f7c2	182	SMART	SM00343	c2hcfinal6	141	157	6.9e-06	T	04-03-2021	IPR001878	Zinc finger, CCHC-type
g7121.t1_WM09.24	f3ca3333aa441eee34cb5e299bc9f7c2	182	SMART	SM00343	c2hcfinal6	165	181	0.0015	T	04-03-2021	IPR001878	Zinc finger, CCHC-type
g7121.t1_WM09.24	f3ca3333aa441eee34cb5e299bc9f7c2	182	SMART	SM00343	c2hcfinal6	7	23	0.00024	T	04-03-2021	IPR001878	Zinc finger, CCHC-type
g7121.t1_WM09.24	f3ca3333aa441eee34cb5e299bc9f7c2	182	Gene3D	G3DMUT6114:4.10.60.10	-	4	46	1.4e-14	T	04-03-2021
g7121.t1_WM09.24	f3ca3333aa441eee34cb5e299bc9f7c2	182	PANTHER	PTHR23002	ZINC FINGER CCHC DOMAIN CONTAINING PROTEIN	140	181	1.2e-50	T	04-03-2021
g7121.t1_WM09.24	f3ca3333aa441eee34cb5e299bc9f7c2	182	SUPERFAMILY	SSF57756	Retrovirus zinc finger-like domains	161	181	5.23e-05	T	04-03-2021	IPR036875	Zinc finger, CCHC-type superfamily
g7121.t1_WM09.24	f3ca3333aa441eee34cb5e299bc9f7c2	182	ProSiteProfiles	PS50158	Zinc finger CCHC-type profile.	141	157	11.664	T	04-03-2021	IPR001878	Zinc finger, CCHC-type
g7121.t1_WM09.24	f3ca3333aa441eee34cb5e299bc9f7c2	182	ProSiteProfiles	PS50158	Zinc finger CCHC-type profile.	8	23	10.015	T	04-03-2021	IPR001878	Zinc finger, CCHC-type
g7121.t1_WM09.24	f3ca3333aa441eee34cb5e299bc9f7c2	182	SUPERFAMILY	SSF57756	Retrovirus zinc finger-like domains	45	98	1.15e-12	T	04-03-2021	IPR036875	Zinc finger, CCHC-type superfamily
g7121.t1_WM09.24	f3ca3333aa441eee34cb5e299bc9f7c2	182	SUPERFAMILY	SSF57756	Retrovirus zinc finger-like domains	112	159	1.05e-12	T	04-03-2021	IPR036875	Zinc finger, CCHC-type superfamily
g7121.t1_WM09.24	f3ca3333aa441eee34cb5e299bc9f7c2	182	Pfam	PF00098	Zinc knuckle	81	96	2.9e-07	T	04-03-2021	IPR001878	Zinc finger, CCHC-type
g7121.t1_WM09.24	f3ca3333aa441eee34cb5e299bc9f7c2	182	Pfam	PF00098	Zinc knuckle	6	23	2.6e-07	T	04-03-2021	IPR001878	Zinc finger, CCHC-type
g7121.t1_WM09.24	f3ca3333aa441eee34cb5e299bc9f7c2	182	Pfam	PF00098	Zinc knuckle	122	137	6.1e-06	T	04-03-2021	IPR001878	Zinc finger, CCHC-type
g7121.t1_WM09.24	f3ca3333aa441eee34cb5e299bc9f7c2	182	Pfam	PF00098	Zinc knuckle	50	67	1.2e-08	T	04-03-2021	IPR001878	Zinc finger, CCHC-type
g7121.t1_WM09.24	f3ca3333aa441eee34cb5e299bc9f7c2	182	Pfam	PF00098	Zinc knuckle	165	181	1.2e-05	T	04-03-2021	IPR001878	Zinc finger, CCHC-type
g7121.t1_WM09.24	f3ca3333aa441eee34cb5e299bc9f7c2	182	Pfam	PF00098	Zinc knuckle	141	157	4.3e-09	T	04-03-2021	IPR001878	Zinc finger, CCHC-type
g7121.t1_WM09.24	f3ca3333aa441eee34cb5e299bc9f7c2	182	Pfam	PF00098	Zinc knuckle	28	43	1.2e-08	T	04-03-2021	IPR001878	Zinc finger, CCHC-type
g7121.t1_WM09.24	f3ca3333aa441eee34cb5e299bc9f7c2	182	PANTHER	PTHR23002	ZINC FINGER CCHC DOMAIN CONTAINING PROTEIN	29	138	1.2e-50	T	04-03-2021
g7121.t1_WM09.24	f3ca3333aa441eee34cb5e299bc9f7c2	182	PANTHER	PTHR23002	ZINC FINGER CCHC DOMAIN CONTAINING PROTEIN	5	71	1.2e-50	T	04-03-2021
g7121.t1_WM09.24	f3ca3333aa441eee34cb5e299bc9f7c2	182	Gene3D	G3DMUT6114:4.10.60.10	-	47	76	2.4e-09	T	04-03-2021
g7121.t1_WM09.24	f3ca3333aa441eee34cb5e299bc9f7c2	182	ProSiteProfiles	PS50158	Zinc finger CCHC-type profile.	166	181	9.471	T	04-03-2021	IPR001878	Zinc finger, CCHC-type
g7121.t1_WM09.24	f3ca3333aa441eee34cb5e299bc9f7c2	182	PANTHER	PTHR23002:SF104	-	5	71	1.2e-50	T	04-03-2021
g7121.t1_WM09.24	f3ca3333aa441eee34cb5e299bc9f7c2	182	PANTHER	PTHR23002:SF104	-	140	181	1.2e-50	T	04-03-2021
g7121.t1_WM09.24	f3ca3333aa441eee34cb5e299bc9f7c2	182	ProSiteProfiles	PS50158	Zinc finger CCHC-type profile.	52	67	11.235	T	04-03-2021	IPR001878	Zinc finger, CCHC-type
g7122.t1_WM09.24	f029f182086378f308faa31cb3ad00d6	514	Gene3D	G3DMUT6114:1.20.140.10	-	352	506	2.3e-27	T	04-03-2021
g7122.t1_WM09.24	f029f182086378f308faa31cb3ad00d6	514	SUPERFAMILY	SSF47203	Acyl-CoA dehydrogenase C-terminal domain-like	348	507	3.87e-27	T	04-03-2021	IPR036250	Acyl-CoA dehydrogenase-like, C-terminal
g7122.t1_WM09.24	f029f182086378f308faa31cb3ad00d6	514	PANTHER	PTHR43604:SF3	-	5	513	8.1e-278	T	04-03-2021
g7122.t1_WM09.24	f029f182086378f308faa31cb3ad00d6	514	Pfam	PF02771	Acyl-CoA dehydrogenase, N-terminal domain	116	236	2.5e-07	T	04-03-2021	IPR013786	Acyl-CoA dehydrogenase/oxidase, N-terminal
g7122.t1_WM09.24	f029f182086378f308faa31cb3ad00d6	514	SUPERFAMILY	SSF55856	Cytochrome b5-like heme/steroid binding domain	5	97	7.85e-27	T	04-03-2021	IPR036400	Cytochrome b5-like heme/steroid binding domain superfamily
g7122.t1_WM09.24	f029f182086378f308faa31cb3ad00d6	514	Pfam	PF00441	Acyl-CoA dehydrogenase, C-terminal domain	349	504	8e-33	T	04-03-2021	IPR009075	Acyl-CoA dehydrogenase/oxidase C-terminal
g7122.t1_WM09.24	f029f182086378f308faa31cb3ad00d6	514	Pfam	PF00173	Cytochrome b5-like Heme/Steroid binding domain	9	79	1.4e-20	T	04-03-2021	IPR001199	Cytochrome b5-like heme/steroid binding domain
g7122.t1_WM09.24	f029f182086378f308faa31cb3ad00d6	514	Gene3D	G3DMUT6114:2.40.110.10	-	245	351	4.1e-28	T	04-03-2021
g7122.t1_WM09.24	f029f182086378f308faa31cb3ad00d6	514	ProSitePatterns	PS00072	Acyl-CoA dehydrogenases signature 1.	248	260	-	T	04-03-2021	IPR006089	Acyl-CoA dehydrogenase, conserved site
g7122.t1_WM09.24	f029f182086378f308faa31cb3ad00d6	514	ProSitePatterns	PS00191	Cytochrome b5 family, heme-binding domain signature.	36	43	-	T	04-03-2021	IPR018506	Cytochrome b5, heme-binding site
g7122.t1_WM09.24	f029f182086378f308faa31cb3ad00d6	514	SUPERFAMILY	SSF56645	Acyl-CoA dehydrogenase NM domain-like	108	361	3.27e-48	T	04-03-2021	IPR009100	Acyl-CoA dehydrogenase/oxidase, N-terminal and middle domain superfamily
g7122.t1_WM09.24	f029f182086378f308faa31cb3ad00d6	514	Gene3D	G3DMUT6114:3.10.120.10	Flavocytochrome B2	5	93	7.2e-26	T	04-03-2021	IPR036400	Cytochrome b5-like heme/steroid binding domain superfamily
g7122.t1_WM09.24	f029f182086378f308faa31cb3ad00d6	514	Gene3D	G3DMUT6114:1.10.540.10	-	113	243	1.3e-19	T	04-03-2021	IPR037069	Acyl-CoA dehydrogenase/oxidase, N-terminal domain superfamily
g7122.t1_WM09.24	f029f182086378f308faa31cb3ad00d6	514	ProSiteProfiles	PS50255	Cytochrome b5 family, heme-binding domain profile.	5	80	22.987	T	04-03-2021	IPR001199	Cytochrome b5-like heme/steroid binding domain
g7122.t1_WM09.24	f029f182086378f308faa31cb3ad00d6	514	PANTHER	PTHR43604	-	5	513	8.1e-278	T	04-03-2021
g7122.t1_WM09.24	f029f182086378f308faa31cb3ad00d6	514	SMART	SM01117	Cyt_b5_2	8	80	7.3e-24	T	04-03-2021	IPR001199	Cytochrome b5-like heme/steroid binding domain
g7122.t1_WM09.24	f029f182086378f308faa31cb3ad00d6	514	Pfam	PF02770	Acyl-CoA dehydrogenase, middle domain	246	336	7.7e-16	T	04-03-2021	IPR006091	Acyl-CoA oxidase/dehydrogenase, central domain
g7121.t1_WM09.24	f3ca3333aa441eee34cb5e299bc9f7c2	182	ProSiteProfiles	PS50158	Zinc finger CCHC-type profile.	28	44	11.631	T	04-03-2021	IPR001878	Zinc finger, CCHC-type
g7121.t1_WM09.24	f3ca3333aa441eee34cb5e299bc9f7c2	182	ProSiteProfiles	PS50158	Zinc finger CCHC-type profile.	123	136	10.164	T	04-03-2021	IPR001878	Zinc finger, CCHC-type
g7121.t1_WM09.24	f3ca3333aa441eee34cb5e299bc9f7c2	182	PANTHER	PTHR23002:SF104	-	29	138	1.2e-50	T	04-03-2021
g7121.t1_WM09.24	f3ca3333aa441eee34cb5e299bc9f7c2	182	Gene3D	G3DMUT6114:4.10.60.10	-	139	182	7.5e-16	T	04-03-2021
g7121.t1_WM09.24	f3ca3333aa441eee34cb5e299bc9f7c2	182	Gene3D	G3DMUT6114:4.10.60.10	-	77	138	1.9e-14	T	04-03-2021
g7121.t1_WM09.24	f3ca3333aa441eee34cb5e299bc9f7c2	182	ProSiteProfiles	PS50158	Zinc finger CCHC-type profile.	82	95	10.774	T	04-03-2021	IPR001878	Zinc finger, CCHC-type
g7121.t1_WM09.24	f3ca3333aa441eee34cb5e299bc9f7c2	182	SUPERFAMILY	SSF57756	Retrovirus zinc finger-like domains	4	45	1.13e-12	T	04-03-2021	IPR036875	Zinc finger, CCHC-type superfamily
g7121.t1_WM09.24	f3ca3333aa441eee34cb5e299bc9f7c2	182	SMART	SM00343	c2hcfinal6	28	44	9.4e-06	T	04-03-2021	IPR001878	Zinc finger, CCHC-type
g7121.t1_WM09.24	f3ca3333aa441eee34cb5e299bc9f7c2	182	SMART	SM00343	c2hcfinal6	122	138	0.001	T	04-03-2021	IPR001878	Zinc finger, CCHC-type
g7121.t1_WM09.24	f3ca3333aa441eee34cb5e299bc9f7c2	182	SMART	SM00343	c2hcfinal6	81	97	0.00015	T	04-03-2021	IPR001878	Zinc finger, CCHC-type
g7121.t1_WM09.24	f3ca3333aa441eee34cb5e299bc9f7c2	182	SMART	SM00343	c2hcfinal6	51	67	1.5e-06	T	04-03-2021	IPR001878	Zinc finger, CCHC-type
g7121.t1_WM09.24	f3ca3333aa441eee34cb5e299bc9f7c2	182	SMART	SM00343	c2hcfinal6	141	157	6.9e-06	T	04-03-2021	IPR001878	Zinc finger, CCHC-type
g7121.t1_WM09.24	f3ca3333aa441eee34cb5e299bc9f7c2	182	SMART	SM00343	c2hcfinal6	165	181	0.0015	T	04-03-2021	IPR001878	Zinc finger, CCHC-type
g7121.t1_WM09.24	f3ca3333aa441eee34cb5e299bc9f7c2	182	SMART	SM00343	c2hcfinal6	7	23	0.00024	T	04-03-2021	IPR001878	Zinc finger, CCHC-type
g7121.t1_WM09.24	f3ca3333aa441eee34cb5e299bc9f7c2	182	Gene3D	G3DMUT6114:4.10.60.10	-	4	46	1.4e-14	T	04-03-2021
g7121.t1_WM09.24	f3ca3333aa441eee34cb5e299bc9f7c2	182	PANTHER	PTHR23002	ZINC FINGER CCHC DOMAIN CONTAINING PROTEIN	140	181	1.2e-50	T	04-03-2021
g7121.t1_WM09.24	f3ca3333aa441eee34cb5e299bc9f7c2	182	SUPERFAMILY	SSF57756	Retrovirus zinc finger-like domains	161	181	5.23e-05	T	04-03-2021	IPR036875	Zinc finger, CCHC-type superfamily
g7121.t1_WM09.24	f3ca3333aa441eee34cb5e299bc9f7c2	182	ProSiteProfiles	PS50158	Zinc finger CCHC-type profile.	141	157	11.664	T	04-03-2021	IPR001878	Zinc finger, CCHC-type
g7121.t1_WM09.24	f3ca3333aa441eee34cb5e299bc9f7c2	182	ProSiteProfiles	PS50158	Zinc finger CCHC-type profile.	8	23	10.015	T	04-03-2021	IPR001878	Zinc finger, CCHC-type
g7121.t1_WM09.24	f3ca3333aa441eee34cb5e299bc9f7c2	182	SUPERFAMILY	SSF57756	Retrovirus zinc finger-like domains	45	98	1.15e-12	T	04-03-2021	IPR036875	Zinc finger, CCHC-type superfamily
g7121.t1_WM09.24	f3ca3333aa441eee34cb5e299bc9f7c2	182	SUPERFAMILY	SSF57756	Retrovirus zinc finger-like domains	112	159	1.05e-12	T	04-03-2021	IPR036875	Zinc finger, CCHC-type superfamily
g7121.t1_WM09.24	f3ca3333aa441eee34cb5e299bc9f7c2	182	Pfam	PF00098	Zinc knuckle	81	96	2.9e-07	T	04-03-2021	IPR001878	Zinc finger, CCHC-type
g7121.t1_WM09.24	f3ca3333aa441eee34cb5e299bc9f7c2	182	Pfam	PF00098	Zinc knuckle	6	23	2.6e-07	T	04-03-2021	IPR001878	Zinc finger, CCHC-type
g7121.t1_WM09.24	f3ca3333aa441eee34cb5e299bc9f7c2	182	Pfam	PF00098	Zinc knuckle	122	137	6.1e-06	T	04-03-2021	IPR001878	Zinc finger, CCHC-type
g7121.t1_WM09.24	f3ca3333aa441eee34cb5e299bc9f7c2	182	Pfam	PF00098	Zinc knuckle	50	67	1.2e-08	T	04-03-2021	IPR001878	Zinc finger, CCHC-type
g7121.t1_WM09.24	f3ca3333aa441eee34cb5e299bc9f7c2	182	Pfam	PF00098	Zinc knuckle	165	181	1.2e-05	T	04-03-2021	IPR001878	Zinc finger, CCHC-type
g7121.t1_WM09.24	f3ca3333aa441eee34cb5e299bc9f7c2	182	Pfam	PF00098	Zinc knuckle	141	157	4.3e-09	T	04-03-2021	IPR001878	Zinc finger, CCHC-type
g7121.t1_WM09.24	f3ca3333aa441eee34cb5e299bc9f7c2	182	Pfam	PF00098	Zinc knuckle	28	43	1.2e-08	T	04-03-2021	IPR001878	Zinc finger, CCHC-type
g7121.t1_WM09.24	f3ca3333aa441eee34cb5e299bc9f7c2	182	PANTHER	PTHR23002	ZINC FINGER CCHC DOMAIN CONTAINING PROTEIN	29	138	1.2e-50	T	04-03-2021
g7121.t1_WM09.24	f3ca3333aa441eee34cb5e299bc9f7c2	182	PANTHER	PTHR23002	ZINC FINGER CCHC DOMAIN CONTAINING PROTEIN	5	71	1.2e-50	T	04-03-2021
g7121.t1_WM09.24	f3ca3333aa441eee34cb5e299bc9f7c2	182	Gene3D	G3DMUT6114:4.10.60.10	-	47	76	2.4e-09	T	04-03-2021
g7121.t1_WM09.24	f3ca3333aa441eee34cb5e299bc9f7c2	182	ProSiteProfiles	PS50158	Zinc finger CCHC-type profile.	166	181	9.471	T	04-03-2021	IPR001878	Zinc finger, CCHC-type
g7121.t1_WM09.24	f3ca3333aa441eee34cb5e299bc9f7c2	182	PANTHER	PTHR23002:SF104	-	5	71	1.2e-50	T	04-03-2021
g7121.t1_WM09.24	f3ca3333aa441eee34cb5e299bc9f7c2	182	PANTHER	PTHR23002:SF104	-	140	181	1.2e-50	T	04-03-2021
g7121.t1_WM09.24	f3ca3333aa441eee34cb5e299bc9f7c2	182	ProSiteProfiles	PS50158	Zinc finger CCHC-type profile.	52	67	11.235	T	04-03-2021	IPR001878	Zinc finger, CCHC-type
g7122.t1_WM09.24	f029f182086378f308faa31cb3ad00d6	514	Gene3D	G3DMUT6114:1.20.140.10	-	352	506	2.3e-27	T	04-03-2021
g7122.t1_WM09.24	f029f182086378f308faa31cb3ad00d6	514	SUPERFAMILY	SSF47203	Acyl-CoA dehydrogenase C-terminal domain-like	348	507	3.87e-27	T	04-03-2021	IPR036250	Acyl-CoA dehydrogenase-like, C-terminal
g7122.t1_WM09.24	f029f182086378f308faa31cb3ad00d6	514	PANTHER	PTHR43604:SF3	-	5	513	8.1e-278	T	04-03-2021
g7122.t1_WM09.24	f029f182086378f308faa31cb3ad00d6	514	Pfam	PF02771	Acyl-CoA dehydrogenase, N-terminal domain	116	236	2.5e-07	T	04-03-2021	IPR013786	Acyl-CoA dehydrogenase/oxidase, N-terminal
g7122.t1_WM09.24	f029f182086378f308faa31cb3ad00d6	514	SUPERFAMILY	SSF55856	Cytochrome b5-like heme/steroid binding domain	5	97	7.85e-27	T	04-03-2021	IPR036400	Cytochrome b5-like heme/steroid binding domain superfamily
g7122.t1_WM09.24	f029f182086378f308faa31cb3ad00d6	514	Pfam	PF00441	Acyl-CoA dehydrogenase, C-terminal domain	349	504	8e-33	T	04-03-2021	IPR009075	Acyl-CoA dehydrogenase/oxidase C-terminal
g7122.t1_WM09.24	f029f182086378f308faa31cb3ad00d6	514	Pfam	PF00173	Cytochrome b5-like Heme/Steroid binding domain	9	79	1.4e-20	T	04-03-2021	IPR001199	Cytochrome b5-like heme/steroid binding domain
g7122.t1_WM09.24	f029f182086378f308faa31cb3ad00d6	514	Gene3D	G3DMUT6114:2.40.110.10	-	245	351	4.1e-28	T	04-03-2021
g7122.t1_WM09.24	f029f182086378f308faa31cb3ad00d6	514	ProSitePatterns	PS00072	Acyl-CoA dehydrogenases signature 1.	248	260	-	T	04-03-2021	IPR006089	Acyl-CoA dehydrogenase, conserved site
g7122.t1_WM09.24	f029f182086378f308faa31cb3ad00d6	514	ProSitePatterns	PS00191	Cytochrome b5 family, heme-binding domain signature.	36	43	-	T	04-03-2021	IPR018506	Cytochrome b5, heme-binding site
g7122.t1_WM09.24	f029f182086378f308faa31cb3ad00d6	514	SUPERFAMILY	SSF56645	Acyl-CoA dehydrogenase NM domain-like	108	361	3.27e-48	T	04-03-2021	IPR009100	Acyl-CoA dehydrogenase/oxidase, N-terminal and middle domain superfamily
g7122.t1_WM09.24	f029f182086378f308faa31cb3ad00d6	514	Gene3D	G3DMUT6114:3.10.120.10	Flavocytochrome B2	5	93	7.2e-26	T	04-03-2021	IPR036400	Cytochrome b5-like heme/steroid binding domain superfamily
g7122.t1_WM09.24	f029f182086378f308faa31cb3ad00d6	514	Gene3D	G3DMUT6114:1.10.540.10	-	113	243	1.3e-19	T	04-03-2021	IPR037069	Acyl-CoA dehydrogenase/oxidase, N-terminal domain superfamily
g7122.t1_WM09.24	f029f182086378f308faa31cb3ad00d6	514	ProSiteProfiles	PS50255	Cytochrome b5 family, heme-binding domain profile.	5	80	22.987	T	04-03-2021	IPR001199	Cytochrome b5-like heme/steroid binding domain
g7122.t1_WM09.24	f029f182086378f308faa31cb3ad00d6	514	PANTHER	PTHR43604	-	5	513	8.1e-278	T	04-03-2021
g7122.t1_WM09.24	f029f182086378f308faa31cb3ad00d6	514	SMART	SM01117	Cyt_b5_2	8	80	7.3e-24	T	04-03-2021	IPR001199	Cytochrome b5-like heme/steroid binding domain
g7122.t1_WM09.24	f029f182086378f308faa31cb3ad00d6	514	Pfam	PF02770	Acyl-CoA dehydrogenase, middle domain	246	336	7.7e-16	T	04-03-2021	IPR006091	Acyl-CoA oxidase/dehydrogenase, central domain
g2353.t1_scedo_sp	3371af522aa7129238684b107e6a9476	330	PANTHER	PTHR47332:SF2	SET-6	17	206	4.5e-25	T	28-02-2022	-	-
g2353.t1_scedo_sp	3371af522aa7129238684b107e6a9476	330	CDD	cd20071	SET_SMYD	25	187	5.8911e-22	T	28-02-2022	-	-
g2353.t1_scedo_sp	3371af522aa7129238684b107e6a9476	330	SUPERFAMILY	SSF82199	SET domain	16	187	7.19e-25	T	28-02-2022	-	-
g2353.t1_scedo_sp	3371af522aa7129238684b107e6a9476	330	Gene3D	G3DMUT6114:2.170.270.10	SET domain	15	173	6.3e-20	T	28-02-2022	-	-
g2353.t1_scedo_sp	3371af522aa7129238684b107e6a9476	330	PANTHER	PTHR47332	SET DOMAIN-CONTAINING PROTEIN 5	17	206	4.5e-25	T	28-02-2022	-	-
g2353.t1_scedo_sp	3371af522aa7129238684b107e6a9476	330	Pfam	PF00856	SET domain	27	163	7.5e-14	T	28-02-2022	IPR001214	SET domain	GO:0005515
g2353.t1_scedo_sp	3371af522aa7129238684b107e6a9476	330	SMART	SM00317	set_7	16	169	1.1e-12	T	28-02-2022	IPR001214	SET domain	GO:0005515
g8686.t1_scedo_sp	2b65acc62cb79782d9db4d7a15561acd	454	Pfam	PF10165	Guanine nucleotide exchange factor synembryn	34	438	3.1e-79	T	28-02-2022	IPR019318	Guanine nucleotide exchange factor, Ric8	-
g8686.t1_scedo_sp	2b65acc62cb79782d9db4d7a15561acd	454	PANTHER	PTHR12425:SF5	SYNEMBRYN	31	448	1.1e-59	T	28-02-2022	-	-
g8686.t1_scedo_sp	2b65acc62cb79782d9db4d7a15561acd	454	MobiDBLite	mobidb-lite	consensus disorder prediction	434	454	-	T	28-02-2022	-	-
g8686.t1_scedo_sp	2b65acc62cb79782d9db4d7a15561acd	454	PANTHER	PTHR12425	SYNEMBRYN	31	448	1.1e-59	T	28-02-2022	IPR019318	Guanine nucleotide exchange factor, Ric8	-
g8686.t1_scedo_sp	2b65acc62cb79782d9db4d7a15561acd	454	SUPERFAMILY	SSF48371	ARM repeat	73	356	2.25e-05	T	28-02-2022	IPR016024	Armadillo-type fold	-
g9551.t1_scedo_sp	8a2ac89d1efdd695b49ce54c2afdac96	720	Pfam	PF04082	Fungal specific transcription factor domain	232	434	3.1e-16	T	28-02-2022	IPR007219	Transcription factor domain, fungi	GO:0003677|GO:0006351|GO:0008270
g9551.t1_scedo_sp	8a2ac89d1efdd695b49ce54c2afdac96	720	SUPERFAMILY	SSF57701	Zn2/Cys6 DNA-binding domain	28	73	3.27e-09	T	28-02-2022	IPR036864	Zn(2)-C6 fungal-type DNA-binding domain superfamily	GO:0000981|GO:0006355|GO:0008270
g9551.t1_scedo_sp	8a2ac89d1efdd695b49ce54c2afdac96	720	SMART	SM00906	Fungal_trans_2	352	426	1.1e-09	T	28-02-2022	IPR007219	Transcription factor domain, fungi	GO:0003677|GO:0006351|GO:0008270
g9551.t1_scedo_sp	8a2ac89d1efdd695b49ce54c2afdac96	720	MobiDBLite	mobidb-lite	consensus disorder prediction	1	26	-	T	28-02-2022	-	-
g9551.t1_scedo_sp	8a2ac89d1efdd695b49ce54c2afdac96	720	Pfam	PF00172	Fungal Zn(2)-Cys(6) binuclear cluster domain	37	73	3.3e-08	T	28-02-2022	IPR001138	Zn(2)-C6 fungal-type DNA-binding domain	GO:0000981|GO:0006355|GO:0008270
g9551.t1_scedo_sp	8a2ac89d1efdd695b49ce54c2afdac96	720	SMART	SM00066	gal4_2	32	77	2.7e-10	T	28-02-2022	IPR001138	Zn(2)-C6 fungal-type DNA-binding domain	GO:0000981|GO:0006355|GO:0008270
g9551.t1_scedo_sp	8a2ac89d1efdd695b49ce54c2afdac96	720	CDD	cd00067	GAL4	37	68	4.38794e-09	T	28-02-2022	IPR001138	Zn(2)-C6 fungal-type DNA-binding domain	GO:0000981|GO:0006355|GO:0008270
g9551.t1_scedo_sp	8a2ac89d1efdd695b49ce54c2afdac96	720	Gene3D	G3DMUT6114:4.10.240.10	-	36	115	4.8e-14	T	28-02-2022	IPR036864	Zn(2)-C6 fungal-type DNA-binding domain superfamily	GO:0000981|GO:0006355|GO:0008270
g9551.t1_scedo_sp	8a2ac89d1efdd695b49ce54c2afdac96	720	CDD	cd12148	fungal_TF_MHR	222	651	3.5705e-62	T	28-02-2022	-	-
g9551.t1_scedo_sp	8a2ac89d1efdd695b49ce54c2afdac96	720	PANTHER	PTHR31001	UNCHARACTERIZED TRANSCRIPTIONAL REGULATORY PROTEIN	28	662	4.1e-170	T	28-02-2022	-	-
g9551.t1_scedo_sp	8a2ac89d1efdd695b49ce54c2afdac96	720	Coils	Coil	Coil	83	103	-	T	28-02-2022	-	-
g9551.t1_scedo_sp	8a2ac89d1efdd695b49ce54c2afdac96	720	MobiDBLite	mobidb-lite	consensus disorder prediction	103	124	-	T	28-02-2022	-	-
g9551.t1_scedo_sp	8a2ac89d1efdd695b49ce54c2afdac96	720	PANTHER	PTHR31001:SF49	COL-23	28	662	4.1e-170	T	28-02-2022	-	-
g11052.t1_scedo_sp	1136393e7345991ee63af21a87b170e0	246	Pfam	PF07247	Alcohol acetyltransferase	6	168	4.2e-05	T	28-02-2022	IPR010828	Alcohol acetyltransferase/N-acetyltransferase	-
g11052.t1_scedo_sp	1136393e7345991ee63af21a87b170e0	246	PANTHER	PTHR28037	ALCOHOL O-ACETYLTRANSFERASE 1-RELATED	2	241	3e-19	T	28-02-2022	-	-
g11051.t1_scedo_sp	e7bd4cdc8189b3ee6a9f8d9175797294	116	MobiDBLite	mobidb-lite	consensus disorder prediction	25	41	-	T	28-02-2022	-	-
g11051.t1_scedo_sp	e7bd4cdc8189b3ee6a9f8d9175797294	116	MobiDBLite	mobidb-lite	consensus disorder prediction	25	50	-	T	28-02-2022	-	-
g9226.t1_scedo_sp	da9fc0e30d6949d31f28febf7e0db531	184	Gene3D	G3DMUT6114:3.40.140.10	Cytidine Deaminase, domain 2	16	171	2.5e-49	T	28-02-2022	-	-
g9226.t1_scedo_sp	da9fc0e30d6949d31f28febf7e0db531	184	SUPERFAMILY	SSF53927	Cytidine deaminase-like	28	170	1.66e-35	T	28-02-2022	IPR016193	Cytidine deaminase-like	GO:0003824
g9226.t1_scedo_sp	da9fc0e30d6949d31f28febf7e0db531	184	Pfam	PF00383	Cytidine and deoxycytidylate deaminase zinc-binding region	36	136	4.5e-07	T	28-02-2022	IPR002125	Cytidine and deoxycytidylate deaminase domain	-
g9226.t1_scedo_sp	da9fc0e30d6949d31f28febf7e0db531	184	CDD	cd01283	cytidine_deaminase	44	158	9.23365e-31	T	28-02-2022	-	-
g9226.t1_scedo_sp	da9fc0e30d6949d31f28febf7e0db531	184	TIGRFAM	TIGR01354	cyt_deam_tetra: cytidine deaminase	35	169	2.3e-37	T	28-02-2022	IPR006262	Cytidine deaminase, homotetrameric	GO:0004126|GO:0008270|GO:0009972
g9226.t1_scedo_sp	da9fc0e30d6949d31f28febf7e0db531	184	PANTHER	PTHR11644	CYTIDINE DEAMINASE	27	172	4.9e-42	T	28-02-2022	-	-
g10597.t1_scedo_sp	8e9018f83408c7363b524f44809a0dca	293	PANTHER	PTHR21240	2-AMINO-3-CARBOXYLMUCONATE-6-SEMIALDEHYDE DECARBOXYLASE	11	281	1.1e-29	T	28-02-2022	IPR032465	2-amino-3-carboxymuconate-6-semialdehyde decarboxylase	GO:0016831
g10597.t1_scedo_sp	8e9018f83408c7363b524f44809a0dca	293	SUPERFAMILY	SSF51556	Metallo-dependent hydrolases	33	282	8.04e-57	T	28-02-2022	IPR032466	Metal-dependent hydrolase	-
g10597.t1_scedo_sp	8e9018f83408c7363b524f44809a0dca	293	Pfam	PF04909	Amidohydrolase	63	281	5.1e-39	T	28-02-2022	IPR006680	Amidohydrolase-related	GO:0016787
g10597.t1_scedo_sp	8e9018f83408c7363b524f44809a0dca	293	Gene3D	G3DMUT6114:3.20.20.140	-	9	282	1.2e-61	T	28-02-2022	-	-
g8045.t1_scedo_sp	57dc113a4463da750c88abae560aedf2	839	PANTHER	PTHR10039:SF5	-	54	543	9.2e-111	T	28-02-2022	-	-
g8045.t1_scedo_sp	57dc113a4463da750c88abae560aedf2	839	SUPERFAMILY	SSF52540	P-loop containing nucleoside triphosphate hydrolases	113	413	3.34e-09	T	28-02-2022	IPR027417	P-loop containing nucleoside triphosphate hydrolase	-
g8045.t1_scedo_sp	57dc113a4463da750c88abae560aedf2	839	Gene3D	G3DMUT6114:3.40.50.300	-	33	303	1.7e-09	T	28-02-2022	IPR027417	P-loop containing nucleoside triphosphate hydrolase	-
g8045.t1_scedo_sp	57dc113a4463da750c88abae560aedf2	839	PANTHER	PTHR10039	AMELOGENIN	54	543	9.2e-111	T	28-02-2022	-	-
g8045.t1_scedo_sp	57dc113a4463da750c88abae560aedf2	839	Coils	Coil	Coil	47	67	-	T	28-02-2022	-	-
g8045.t1_scedo_sp	57dc113a4463da750c88abae560aedf2	839	Pfam	PF05729	NACHT domain	121	332	4e-11	T	28-02-2022	IPR007111	NACHT nucleoside triphosphatase	-
g8045.t1_scedo_sp	57dc113a4463da750c88abae560aedf2	839	PANTHER	PTHR10039:SF5	-	54	543	9.2e-111	T	28-02-2022	-	-
g8045.t1_scedo_sp	57dc113a4463da750c88abae560aedf2	839	SUPERFAMILY	SSF52540	P-loop containing nucleoside triphosphate hydrolases	113	413	3.34e-09	T	28-02-2022	IPR027417	P-loop containing nucleoside triphosphate hydrolase	-
g8045.t1_scedo_sp	57dc113a4463da750c88abae560aedf2	839	Gene3D	G3DMUT6114:3.40.50.300	-	33	303	1.7e-09	T	28-02-2022	IPR027417	P-loop containing nucleoside triphosphate hydrolase	-
g8045.t1_scedo_sp	57dc113a4463da750c88abae560aedf2	839	PANTHER	PTHR10039	AMELOGENIN	54	543	9.2e-111	T	28-02-2022	-	-
g8045.t1_scedo_sp	57dc113a4463da750c88abae560aedf2	839	Coils	Coil	Coil	47	67	-	T	28-02-2022	-	-
g8045.t1_scedo_sp	57dc113a4463da750c88abae560aedf2	839	Pfam	PF05729	NACHT domain	121	332	4e-11	T	28-02-2022	IPR007111	NACHT nucleoside triphosphatase	-
g5004.t1_scedo_sp	90005f26ad048389678ec8295d8443c1	411	Pfam	PF00150	Cellulase (glycosyl hydrolase family 5)	69	372	1.5e-22	T	28-02-2022	IPR001547	Glycoside hydrolase, family 5	GO:0004553|GO:0071704
g5004.t1_scedo_sp	90005f26ad048389678ec8295d8443c1	411	PANTHER	PTHR31451	-	27	409	2.4e-205	T	28-02-2022	IPR045053	Mannan endo-1,4-beta-mannosidase-like	GO:0004553
g5004.t1_scedo_sp	90005f26ad048389678ec8295d8443c1	411	SUPERFAMILY	SSF51445	(Trans)glycosidases	34	403	3.57e-77	T	28-02-2022	IPR017853	Glycoside hydrolase superfamily	-
g5004.t1_scedo_sp	90005f26ad048389678ec8295d8443c1	411	Gene3D	G3DMUT6114:3.20.20.80	Glycosidases	32	411	1.6e-123	T	28-02-2022	-	-
g5004.t1_scedo_sp	90005f26ad048389678ec8295d8443c1	411	PANTHER	PTHR31451:SF21	MANNAN ENDO-1,4-BETA-MANNOSIDASE C	27	409	2.4e-205	T	28-02-2022	-	-
g2434.t1_scedo_sp	1821bbc0e67172b90f03a86fa08fde5a	357	Gene3D	G3DMUT6114:1.10.1040.10	-	213	347	6.2e-35	T	28-02-2022	IPR013328	6-phosphogluconate dehydrogenase, domain 2	GO:0016491
g2434.t1_scedo_sp	1821bbc0e67172b90f03a86fa08fde5a	357	SUPERFAMILY	SSF48179	6-phosphogluconate dehydrogenase C-terminal domain-like	214	343	1.9e-29	T	28-02-2022	IPR008927	6-phosphogluconate dehydrogenase-like, C-terminal domain superfamily	-
g2434.t1_scedo_sp	1821bbc0e67172b90f03a86fa08fde5a	357	TIGRFAM	TIGR00745	apbA_panE: 2-dehydropantoate 2-reductase	18	344	1.3e-60	T	28-02-2022	IPR003710	Ketopantoate reductase ApbA/PanE	GO:0008677|GO:0015940
g2434.t1_scedo_sp	1821bbc0e67172b90f03a86fa08fde5a	357	PANTHER	PTHR43765	2-DEHYDROPANTOATE 2-REDUCTASE-RELATED	14	347	9.1e-84	T	28-02-2022	-	-
g2434.t1_scedo_sp	1821bbc0e67172b90f03a86fa08fde5a	357	SUPERFAMILY	SSF51735	NAD(P)-binding Rossmann-fold domains	18	180	2.87e-14	T	28-02-2022	IPR036291	NAD(P)-binding domain superfamily	-
g2434.t1_scedo_sp	1821bbc0e67172b90f03a86fa08fde5a	357	Gene3D	G3DMUT6114:3.40.50.720	-	18	202	3.5e-21	T	28-02-2022	-	-
g2434.t1_scedo_sp	1821bbc0e67172b90f03a86fa08fde5a	357	Pfam	PF02558	Ketopantoate reductase PanE/ApbA	19	178	2.3e-30	T	28-02-2022	IPR013332	Ketopantoate reductase, N-terminal domain	-
g2434.t1_scedo_sp	1821bbc0e67172b90f03a86fa08fde5a	357	Pfam	PF08546	Ketopantoate reductase PanE/ApbA C terminal	214	343	2.5e-34	T	28-02-2022	IPR013752	Ketopantoate reductase, C-terminal domain	-
g10482.t1_scedo_sp	ca585785f209b6ca5d99707f42bfa425	647	SMART	SM00906	Fungal_trans_2	299	374	1.8e-13	T	28-02-2022	IPR007219	Transcription factor domain, fungi	GO:0003677|GO:0006351|GO:0008270
g10482.t1_scedo_sp	ca585785f209b6ca5d99707f42bfa425	647	MobiDBLite	mobidb-lite	consensus disorder prediction	30	45	-	T	28-02-2022	-	-
g10482.t1_scedo_sp	ca585785f209b6ca5d99707f42bfa425	647	MobiDBLite	mobidb-lite	consensus disorder prediction	421	444	-	T	28-02-2022	-	-
g10482.t1_scedo_sp	ca585785f209b6ca5d99707f42bfa425	647	MobiDBLite	mobidb-lite	consensus disorder prediction	1	106	-	T	28-02-2022	-	-
g10482.t1_scedo_sp	ca585785f209b6ca5d99707f42bfa425	647	PANTHER	PTHR47424:SF11	MISCELLANEOUS ZN(II)2CYS6 TRANSCRIPTION FACTOR (EUROFUNG)	21	631	2.2e-112	T	28-02-2022	-	-
g10482.t1_scedo_sp	ca585785f209b6ca5d99707f42bfa425	647	MobiDBLite	mobidb-lite	consensus disorder prediction	89	106	-	T	28-02-2022	-	-
g10482.t1_scedo_sp	ca585785f209b6ca5d99707f42bfa425	647	CDD	cd12148	fungal_TF_MHR	181	627	2.36005e-68	T	28-02-2022	-	-
g10482.t1_scedo_sp	ca585785f209b6ca5d99707f42bfa425	647	MobiDBLite	mobidb-lite	consensus disorder prediction	9	25	-	T	28-02-2022	-	-
g10482.t1_scedo_sp	ca585785f209b6ca5d99707f42bfa425	647	PANTHER	PTHR47424	REGULATORY PROTEIN GAL4	21	631	2.2e-112	T	28-02-2022	-	-
g10482.t1_scedo_sp	ca585785f209b6ca5d99707f42bfa425	647	MobiDBLite	mobidb-lite	consensus disorder prediction	47	75	-	T	28-02-2022	-	-
g10482.t1_scedo_sp	ca585785f209b6ca5d99707f42bfa425	647	MobiDBLite	mobidb-lite	consensus disorder prediction	427	442	-	T	28-02-2022	-	-
g10482.t1_scedo_sp	ca585785f209b6ca5d99707f42bfa425	647	Pfam	PF04082	Fungal specific transcription factor domain	191	375	5.4e-24	T	28-02-2022	IPR007219	Transcription factor domain, fungi	GO:0003677|GO:0006351|GO:0008270
g2228.t1_scedo_sp	80d7233e3aedb9f5effc0bddbcb4d36c	608	MobiDBLite	mobidb-lite	consensus disorder prediction	496	531	-	T	28-02-2022	-	-
g2228.t1_scedo_sp	80d7233e3aedb9f5effc0bddbcb4d36c	608	SUPERFAMILY	SSF89124	Nop domain	163	386	2.62e-82	T	28-02-2022	IPR036070	Nop domain superfamily	-
g2228.t1_scedo_sp	80d7233e3aedb9f5effc0bddbcb4d36c	608	MobiDBLite	mobidb-lite	consensus disorder prediction	387	412	-	T	28-02-2022	-	-
g2228.t1_scedo_sp	80d7233e3aedb9f5effc0bddbcb4d36c	608	SMART	SM00931	NOSIC_2	169	221	1.3e-25	T	28-02-2022	IPR012976	NOSIC	-
g2228.t1_scedo_sp	80d7233e3aedb9f5effc0bddbcb4d36c	608	Coils	Coil	Coil	495	519	-	T	28-02-2022	-	-
g2228.t1_scedo_sp	80d7233e3aedb9f5effc0bddbcb4d36c	608	MobiDBLite	mobidb-lite	consensus disorder prediction	435	608	-	T	28-02-2022	-	-
g2228.t1_scedo_sp	80d7233e3aedb9f5effc0bddbcb4d36c	608	Pfam	PF08156	NOP5NT (NUC127) domain	5	68	8.3e-16	T	28-02-2022	IPR012974	NOP5, N-terminal	-
g2228.t1_scedo_sp	80d7233e3aedb9f5effc0bddbcb4d36c	608	PANTHER	PTHR10894	NUCLEOLAR PROTEIN 5 NUCLEOLAR PROTEIN NOP5 NOP58	5	601	4.4e-166	T	28-02-2022	IPR045056	Nucleolar protein Nop56/Nop58	GO:0030515|GO:0031428|GO:0032040
g2228.t1_scedo_sp	80d7233e3aedb9f5effc0bddbcb4d36c	608	MobiDBLite	mobidb-lite	consensus disorder prediction	564	596	-	T	28-02-2022	-	-
g2228.t1_scedo_sp	80d7233e3aedb9f5effc0bddbcb4d36c	608	Gene3D	G3DMUT6114:1.10.246.90	Nop domain	294	427	2.9e-39	T	28-02-2022	IPR042239	Nop, C-terminal domain	-
g2228.t1_scedo_sp	80d7233e3aedb9f5effc0bddbcb4d36c	608	Pfam	PF01798	snoRNA binding domain, fibrillarin	177	388	6.4e-75	T	28-02-2022	IPR002687	Nop domain	-
g2228.t1_scedo_sp	80d7233e3aedb9f5effc0bddbcb4d36c	608	Gene3D	G3DMUT6114:1.10.287.4070	-	139	293	1.1e-55	T	28-02-2022	-	-
g2228.t1_scedo_sp	80d7233e3aedb9f5effc0bddbcb4d36c	608	Coils	Coil	Coil	20	47	-	T	28-02-2022	-	-
g2228.t1_scedo_sp	80d7233e3aedb9f5effc0bddbcb4d36c	608	PANTHER	PTHR10894:SF1	NUCLEOLAR PROTEIN 58	5	601	4.4e-166	T	28-02-2022	-	-
g8112.t1_scedo_sp	e681ec78058c092c8fa8a2f12781ca36	284	Gene3D	G3DMUT6114:3.10.350.10	LysM domain	1	28	3e-06	T	28-02-2022	IPR036779	LysM domain superfamily	-
g8112.t1_scedo_sp	e681ec78058c092c8fa8a2f12781ca36	284	Gene3D	G3DMUT6114:3.10.350.10	LysM domain	88	134	1e-05	T	28-02-2022	IPR036779	LysM domain superfamily	-
g8112.t1_scedo_sp	e681ec78058c092c8fa8a2f12781ca36	284	PANTHER	PTHR34997	AM15	6	134	3.9e-14	T	28-02-2022	-	-
g8112.t1_scedo_sp	e681ec78058c092c8fa8a2f12781ca36	284	MobiDBLite	mobidb-lite	consensus disorder prediction	237	260	-	T	28-02-2022	-	-
g8112.t1_scedo_sp	e681ec78058c092c8fa8a2f12781ca36	284	PANTHER	PTHR34997:SF12	DOMAIN PROTEIN, PUTATIVE-RELATED	6	134	3.9e-14	T	28-02-2022	-	-
g8112.t1_scedo_sp	e681ec78058c092c8fa8a2f12781ca36	284	MobiDBLite	mobidb-lite	consensus disorder prediction	223	263	-	T	28-02-2022	-	-
g8810.t1_scedo_sp	93305482f7d7dac4b74c6504e0720bf3	123	Pfam	PF05669	SOH1	26	115	6.8e-38	T	28-02-2022	IPR008831	Mediator complex, subunit Med31	GO:0003712|GO:0006355|GO:0016592
g8810.t1_scedo_sp	93305482f7d7dac4b74c6504e0720bf3	123	PANTHER	PTHR13186	MEDIATOR OF RNA POLYMERASE II TRANSCRIPTION SUBUNIT 31	18	108	1.1e-34	T	28-02-2022	IPR008831	Mediator complex, subunit Med31	GO:0003712|GO:0006355|GO:0016592
g8810.t1_scedo_sp	93305482f7d7dac4b74c6504e0720bf3	123	Gene3D	G3DMUT6114:1.10.10.1340	Mediator of RNA polymerase II, submodule Med31 (Soh1)	19	116	2.2e-35	T	28-02-2022	IPR038089	Mediator of RNA polymerase II, subunit Med31 superfamily	-
g8810.t1_scedo_sp	93305482f7d7dac4b74c6504e0720bf3	123	PANTHER	PTHR13186:SF0	MEDIATOR OF RNA POLYMERASE II TRANSCRIPTION SUBUNIT 31	18	108	1.1e-34	T	28-02-2022	-	-
g3672.t1_scedo_sp	23f4b43871ef4f5e5d3bccdf681643ec	112	MobiDBLite	mobidb-lite	consensus disorder prediction	16	39	-	T	28-02-2022	-	-
g3672.t1_scedo_sp	23f4b43871ef4f5e5d3bccdf681643ec	112	MobiDBLite	mobidb-lite	consensus disorder prediction	73	112	-	T	28-02-2022	-	-
g3672.t1_scedo_sp	23f4b43871ef4f5e5d3bccdf681643ec	112	MobiDBLite	mobidb-lite	consensus disorder prediction	1	15	-	T	28-02-2022	-	-
g3672.t1_scedo_sp	23f4b43871ef4f5e5d3bccdf681643ec	112	MobiDBLite	mobidb-lite	consensus disorder prediction	1	39	-	T	28-02-2022	-	-
g1871.t1_scedo_sp	da7ca36ccbb58befebbe8d40b2007d37	485	TIGRFAM	TIGR00425	CBF5: putative rRNA pseudouridine synthase	37	363	1.6e-162	T	28-02-2022	IPR004802	tRNA pseudouridine synthase B family	GO:0006396
g1871.t1_scedo_sp	da7ca36ccbb58befebbe8d40b2007d37	485	MobiDBLite	mobidb-lite	consensus disorder prediction	1	24	-	T	28-02-2022	-	-
g1871.t1_scedo_sp	da7ca36ccbb58befebbe8d40b2007d37	485	MobiDBLite	mobidb-lite	consensus disorder prediction	438	485	-	T	28-02-2022	-	-
g1871.t1_scedo_sp	da7ca36ccbb58befebbe8d40b2007d37	485	SMART	SM00359	pua_5	279	353	3.1e-24	T	28-02-2022	IPR002478	PUA domain	GO:0003723
g1871.t1_scedo_sp	da7ca36ccbb58befebbe8d40b2007d37	485	Coils	Coil	Coil	455	475	-	T	28-02-2022	-	-
g1871.t1_scedo_sp	da7ca36ccbb58befebbe8d40b2007d37	485	Pfam	PF01509	TruB family pseudouridylate synthase (N terminal domain)	91	208	5.6e-21	T	28-02-2022	IPR002501	Pseudouridine synthase II, N-terminal	GO:0006396
g1871.t1_scedo_sp	da7ca36ccbb58befebbe8d40b2007d37	485	SUPERFAMILY	SSF55120	Pseudouridine synthase	30	276	1.32e-75	T	28-02-2022	IPR020103	Pseudouridine synthase, catalytic domain superfamily	GO:0001522|GO:0003723|GO:0009451|GO:0009982
g1871.t1_scedo_sp	da7ca36ccbb58befebbe8d40b2007d37	485	Gene3D	G3DMUT6114:3.30.2350.10	Pseudouridine synthase	63	270	7.2e-184	T	28-02-2022	-	-
g1871.t1_scedo_sp	da7ca36ccbb58befebbe8d40b2007d37	485	PANTHER	PTHR23127	CENTROMERE/MICROTUBULE BINDING PROTEIN CBF5	10	481	3e-234	T	28-02-2022	IPR004802	tRNA pseudouridine synthase B family	GO:0006396
g1871.t1_scedo_sp	da7ca36ccbb58befebbe8d40b2007d37	485	MobiDBLite	mobidb-lite	consensus disorder prediction	407	485	-	T	28-02-2022	-	-
g1871.t1_scedo_sp	da7ca36ccbb58befebbe8d40b2007d37	485	TIGRFAM	TIGR00451	unchar_dom_2: uncharacterized domain 2	273	349	8.1e-10	T	28-02-2022	IPR004521	Uncharacterised domain CHP00451	GO:0003723
g1871.t1_scedo_sp	da7ca36ccbb58befebbe8d40b2007d37	485	Pfam	PF01472	PUA domain	279	350	6.2e-21	T	28-02-2022	IPR002478	PUA domain	GO:0003723
g1871.t1_scedo_sp	da7ca36ccbb58befebbe8d40b2007d37	485	CDD	cd02572	PseudoU_synth_hDyskerin	69	252	7.69274e-130	T	28-02-2022	-	-
g1871.t1_scedo_sp	da7ca36ccbb58befebbe8d40b2007d37	485	PANTHER	PTHR23127:SF0	H/ACA RIBONUCLEOPROTEIN COMPLEX SUBUNIT DKC1	10	481	3e-234	T	28-02-2022	-	-
g1871.t1_scedo_sp	da7ca36ccbb58befebbe8d40b2007d37	485	Gene3D	G3DMUT6114:2.30.130.10	PUA domain	30	362	7.2e-184	T	28-02-2022	IPR036974	PUA domain superfamily	GO:0003723
g1871.t1_scedo_sp	da7ca36ccbb58befebbe8d40b2007d37	485	SMART	SM01136	DKCLD_2	29	87	9e-33	T	28-02-2022	IPR012960	Dyskerin-like	-
g1871.t1_scedo_sp	da7ca36ccbb58befebbe8d40b2007d37	485	Pfam	PF08068	DKCLD (NUC011) domain	30	87	3.4e-31	T	28-02-2022	IPR012960	Dyskerin-like	-
g1871.t1_scedo_sp	da7ca36ccbb58befebbe8d40b2007d37	485	SUPERFAMILY	SSF88697	PUA domain-like	278	359	2.65e-22	T	28-02-2022	IPR015947	PUA-like superfamily	-
g1871.t1_scedo_sp	da7ca36ccbb58befebbe8d40b2007d37	485	Pfam	PF16198	tRNA pseudouridylate synthase B C-terminal domain	209	275	1.7e-23	T	28-02-2022	IPR032819	tRNA pseudouridylate synthase B, C-terminal	-
g6968.t1_scedo_sp	5c6c5611d0266bc3d817dedd0f777349	292	SUPERFAMILY	SSF53335	S-adenosyl-L-methionine-dependent methyltransferases	12	230	9.88e-28	T	28-02-2022	IPR029063	S-adenosyl-L-methionine-dependent methyltransferase	-
g6968.t1_scedo_sp	5c6c5611d0266bc3d817dedd0f777349	292	PANTHER	PTHR42912:SF67	METHYLTRANSFERASE TPCH	32	236	1.6e-15	T	28-02-2022	-	-
g6968.t1_scedo_sp	5c6c5611d0266bc3d817dedd0f777349	292	PANTHER	PTHR42912	METHYLTRANSFERASE	32	236	1.6e-15	T	28-02-2022	-	-
g6968.t1_scedo_sp	5c6c5611d0266bc3d817dedd0f777349	292	Gene3D	G3DMUT6114:3.40.50.150	Vaccinia Virus protein VP39	25	227	1.5e-28	T	28-02-2022	-	-
g6968.t1_scedo_sp	5c6c5611d0266bc3d817dedd0f777349	292	CDD	cd02440	AdoMet_MTases	54	164	3.01466e-08	T	28-02-2022	-	-
g6968.t1_scedo_sp	5c6c5611d0266bc3d817dedd0f777349	292	Pfam	PF13649	Methyltransferase domain	54	157	5.7e-15	T	28-02-2022	IPR041698	Methyltransferase domain 25	-
g4971.t1_scedo_sp	024d37b877c992d235bec02031f46a54	743	Pfam	PF08158	NUC130/3NT domain	70	119	2.3e-22	T	28-02-2022	IPR012977	Uncharacterised domain NUC130/133, N-terminal	-
g4971.t1_scedo_sp	024d37b877c992d235bec02031f46a54	743	MobiDBLite	mobidb-lite	consensus disorder prediction	508	522	-	T	28-02-2022	-	-
g4971.t1_scedo_sp	024d37b877c992d235bec02031f46a54	743	Coils	Coil	Coil	262	282	-	T	28-02-2022	-	-
g4971.t1_scedo_sp	024d37b877c992d235bec02031f46a54	743	MobiDBLite	mobidb-lite	consensus disorder prediction	523	546	-	T	28-02-2022	-	-
g4971.t1_scedo_sp	024d37b877c992d235bec02031f46a54	743	MobiDBLite	mobidb-lite	consensus disorder prediction	551	574	-	T	28-02-2022	-	-
g4971.t1_scedo_sp	024d37b877c992d235bec02031f46a54	743	MobiDBLite	mobidb-lite	consensus disorder prediction	653	704	-	T	28-02-2022	-	-
g4971.t1_scedo_sp	024d37b877c992d235bec02031f46a54	743	MobiDBLite	mobidb-lite	consensus disorder prediction	508	593	-	T	28-02-2022	-	-
g4971.t1_scedo_sp	024d37b877c992d235bec02031f46a54	743	Pfam	PF05285	SDA1	422	736	1.9e-89	T	28-02-2022	IPR007949	SDA1 domain	-
g4971.t1_scedo_sp	024d37b877c992d235bec02031f46a54	743	MobiDBLite	mobidb-lite	consensus disorder prediction	649	743	-	T	28-02-2022	-	-
g4971.t1_scedo_sp	024d37b877c992d235bec02031f46a54	743	PANTHER	PTHR12730	HSDA/SDA1-RELATED	12	736	1.2e-202	T	28-02-2022	IPR027312	Sda1	GO:0000055|GO:0042273
g4971.t1_scedo_sp	024d37b877c992d235bec02031f46a54	743	PANTHER	PTHR12730:SF0	PROTEIN SDA1 HOMOLOG	12	736	1.2e-202	T	28-02-2022	-	-
g9360.t1_scedo_sp	4c6c0de082028c63e1ad6bfe66c105c6	897	Coils	Coil	Coil	800	820	-	T	28-02-2022	-	-
g9360.t1_scedo_sp	4c6c0de082028c63e1ad6bfe66c105c6	897	MobiDBLite	mobidb-lite	consensus disorder prediction	1	44	-	T	28-02-2022	-	-
g564.t1_scedo_sp	968098498d2a2f41ecdf950ea228a59a	398	PIRSF	PIRSF001112	Epoxide_hydro	2	397	1.8e-80	T	28-02-2022	IPR016292	Epoxide hydrolase	GO:0033961
g564.t1_scedo_sp	968098498d2a2f41ecdf950ea228a59a	398	PANTHER	PTHR21661	EPOXIDE HYDROLASE 1-RELATED	12	392	8.5e-95	T	28-02-2022	-	-
g564.t1_scedo_sp	968098498d2a2f41ecdf950ea228a59a	398	Gene3D	G3DMUT6114:3.40.50.1820	alpha/beta hydrolase	8	398	1.2e-110	T	28-02-2022	IPR029058	Alpha/Beta hydrolase fold	-
g564.t1_scedo_sp	968098498d2a2f41ecdf950ea228a59a	398	PRINTS	PR00412	Epoxide hydrolase signature	139	154	1.5e-09	T	28-02-2022	IPR000639	Epoxide hydrolase-like	GO:0003824
g564.t1_scedo_sp	968098498d2a2f41ecdf950ea228a59a	398	PRINTS	PR00412	Epoxide hydrolase signature	370	392	1.5e-09	T	28-02-2022	IPR000639	Epoxide hydrolase-like	GO:0003824
g564.t1_scedo_sp	968098498d2a2f41ecdf950ea228a59a	398	PRINTS	PR00412	Epoxide hydrolase signature	110	128	1.5e-09	T	28-02-2022	IPR000639	Epoxide hydrolase-like	GO:0003824
g564.t1_scedo_sp	968098498d2a2f41ecdf950ea228a59a	398	PRINTS	PR00412	Epoxide hydrolase signature	184	197	1.5e-09	T	28-02-2022	IPR000639	Epoxide hydrolase-like	GO:0003824
g564.t1_scedo_sp	968098498d2a2f41ecdf950ea228a59a	398	SUPERFAMILY	SSF53474	alpha/beta-Hydrolases	25	391	2.83e-72	T	28-02-2022	IPR029058	Alpha/Beta hydrolase fold	-
g564.t1_scedo_sp	968098498d2a2f41ecdf950ea228a59a	398	Pfam	PF06441	Epoxide hydrolase N terminus	14	119	9.7e-30	T	28-02-2022	IPR010497	Epoxide hydrolase, N-terminal	-
g7368.t1_scedo_sp	b9e050330c90e109b2dc15ddd2ae9cbc	246	Pfam	PF01912	eIF-6 family	4	203	5e-80	T	28-02-2022	IPR002769	Translation initiation factor IF6	GO:0042256|GO:0043022
g7368.t1_scedo_sp	b9e050330c90e109b2dc15ddd2ae9cbc	246	TIGRFAM	TIGR00323	eIF-6: putative translation initiation factor eIF-6	4	224	5.6e-84	T	28-02-2022	IPR002769	Translation initiation factor IF6	GO:0042256|GO:0043022
g7368.t1_scedo_sp	b9e050330c90e109b2dc15ddd2ae9cbc	246	Gene3D	G3DMUT6114:3.75.10.10	-	1	225	3.6e-116	T	28-02-2022	-	-
g7368.t1_scedo_sp	b9e050330c90e109b2dc15ddd2ae9cbc	246	SMART	SM00654	eIF6neu2	3	204	3.1e-129	T	28-02-2022	IPR002769	Translation initiation factor IF6	GO:0042256|GO:0043022
g7368.t1_scedo_sp	b9e050330c90e109b2dc15ddd2ae9cbc	246	CDD	cd00527	IF6	2	222	5.23017e-119	T	28-02-2022	IPR002769	Translation initiation factor IF6	GO:0042256|GO:0043022
g7368.t1_scedo_sp	b9e050330c90e109b2dc15ddd2ae9cbc	246	PANTHER	PTHR10784	EUKARYOTIC TRANSLATION INITIATION FACTOR 6	1	245	2.4e-121	T	28-02-2022	IPR002769	Translation initiation factor IF6	GO:0042256|GO:0043022
g7368.t1_scedo_sp	b9e050330c90e109b2dc15ddd2ae9cbc	246	SUPERFAMILY	SSF55909	Pentein	1	224	3.53e-90	T	28-02-2022	-	-
g7368.t1_scedo_sp	b9e050330c90e109b2dc15ddd2ae9cbc	246	PIRSF	PIRSF006413	Transl_init_IF-6	1	226	3.2e-92	T	28-02-2022	IPR002769	Translation initiation factor IF6	GO:0042256|GO:0043022
g5079.t1_scedo_sp	002b3a8e2e23a871773d3178adfae6a4	365	SUPERFAMILY	SSF51197	Clavaminate synthase-like	72	355	9.62e-81	T	28-02-2022	-	-
g5079.t1_scedo_sp	002b3a8e2e23a871773d3178adfae6a4	365	Pfam	PF02668	Taurine catabolism dioxygenase TauD, TfdA family	74	347	3.7e-61	T	28-02-2022	IPR003819	TauD/TfdA-like domain	GO:0016491
g5079.t1_scedo_sp	002b3a8e2e23a871773d3178adfae6a4	365	PANTHER	PTHR30468	ALPHA-KETOGLUTARATE-DEPENDENT SULFONATE DIOXYGENASE	20	359	1.3e-145	T	28-02-2022	-	-
g5079.t1_scedo_sp	002b3a8e2e23a871773d3178adfae6a4	365	PANTHER	PTHR30468:SF28	ALPHA-KETOGLUTARATE-DEPENDENT TAURINE DIOXYGENASE (AFU_ORTHOLOGUE AFUA_8G02210)	20	359	1.3e-145	T	28-02-2022	-	-
g5079.t1_scedo_sp	002b3a8e2e23a871773d3178adfae6a4	365	Gene3D	G3DMUT6114:3.60.130.10	-	61	357	7.4e-86	T	28-02-2022	IPR042098	Taurine dioxygenase TauD-like superfamily	-
g8977.t1_scedo_sp	b9cdd577a77133738f9ec7a6b0d40b65	361	MobiDBLite	mobidb-lite	consensus disorder prediction	331	361	-	T	28-02-2022	-	-
g8977.t1_scedo_sp	b9cdd577a77133738f9ec7a6b0d40b65	361	PANTHER	PTHR33048	PTH11-LIKE INTEGRAL MEMBRANE PROTEIN (AFU_ORTHOLOGUE AFUA_5G11245)	7	302	2.3e-86	T	28-02-2022	-	-
g8977.t1_scedo_sp	b9cdd577a77133738f9ec7a6b0d40b65	361	PANTHER	PTHR33048:SF47	PTH11-LIKE INTEGRAL MEMBRANE PROTEIN (AFU_ORTHOLOGUE AFUA_5G11245)	7	302	2.3e-86	T	28-02-2022	-	-
g4637.t1_scedo_sp	15c1d2df0274837b06f05abc726f8661	561	MobiDBLite	mobidb-lite	consensus disorder prediction	295	323	-	T	28-02-2022	-	-
g4637.t1_scedo_sp	15c1d2df0274837b06f05abc726f8661	561	Coils	Coil	Coil	165	189	-	T	28-02-2022	-	-
g4637.t1_scedo_sp	15c1d2df0274837b06f05abc726f8661	561	MobiDBLite	mobidb-lite	consensus disorder prediction	377	561	-	T	28-02-2022	-	-
g4637.t1_scedo_sp	15c1d2df0274837b06f05abc726f8661	561	MobiDBLite	mobidb-lite	consensus disorder prediction	14	83	-	T	28-02-2022	-	-
g4637.t1_scedo_sp	15c1d2df0274837b06f05abc726f8661	561	MobiDBLite	mobidb-lite	consensus disorder prediction	63	83	-	T	28-02-2022	-	-
g4637.t1_scedo_sp	15c1d2df0274837b06f05abc726f8661	561	Coils	Coil	Coil	253	295	-	T	28-02-2022	-	-
g4637.t1_scedo_sp	15c1d2df0274837b06f05abc726f8661	561	MobiDBLite	mobidb-lite	consensus disorder prediction	440	502	-	T	28-02-2022	-	-
g4637.t1_scedo_sp	15c1d2df0274837b06f05abc726f8661	561	MobiDBLite	mobidb-lite	consensus disorder prediction	295	361	-	T	28-02-2022	-	-
g1891.t1_scedo_sp	3f6e62d665b515423afd29439649e9c2	182	PANTHER	PTHR23002	ZINC FINGER CCHC DOMAIN CONTAINING PROTEIN	4	100	4.4e-45	T	28-02-2022	-	-
g1891.t1_scedo_sp	3f6e62d665b515423afd29439649e9c2	182	Gene3D	G3DMUT6114:4.10.60.10	-	76	139	4e-14	T	28-02-2022	-	-
g1891.t1_scedo_sp	3f6e62d665b515423afd29439649e9c2	182	PANTHER	PTHR23002:SF108	MINICIRCLE SEQUENCE BINDING PROTEIN (UMSBP), PUTATIVE-RELATED	4	100	4.4e-45	T	28-02-2022	-	-
g1891.t1_scedo_sp	3f6e62d665b515423afd29439649e9c2	182	PANTHER	PTHR23002	ZINC FINGER CCHC DOMAIN CONTAINING PROTEIN	118	182	4.4e-45	T	28-02-2022	-	-
g1891.t1_scedo_sp	3f6e62d665b515423afd29439649e9c2	182	SUPERFAMILY	SSF57756	Retrovirus zinc finger-like domains	161	181	4.88e-05	T	28-02-2022	IPR036875	Zinc finger, CCHC-type superfamily	GO:0003676|GO:0008270
g1891.t1_scedo_sp	3f6e62d665b515423afd29439649e9c2	182	PANTHER	PTHR23002:SF108	MINICIRCLE SEQUENCE BINDING PROTEIN (UMSBP), PUTATIVE-RELATED	118	182	4.4e-45	T	28-02-2022	-	-
g1891.t1_scedo_sp	3f6e62d665b515423afd29439649e9c2	182	Gene3D	G3DMUT6114:4.10.60.10	-	4	47	3.8e-14	T	28-02-2022	-	-
g1891.t1_scedo_sp	3f6e62d665b515423afd29439649e9c2	182	Gene3D	G3DMUT6114:4.10.60.10	-	140	182	2e-14	T	28-02-2022	-	-
g1891.t1_scedo_sp	3f6e62d665b515423afd29439649e9c2	182	SUPERFAMILY	SSF57756	Retrovirus zinc finger-like domains	4	45	3.26e-12	T	28-02-2022	IPR036875	Zinc finger, CCHC-type superfamily	GO:0003676|GO:0008270
g1891.t1_scedo_sp	3f6e62d665b515423afd29439649e9c2	182	SUPERFAMILY	SSF57756	Retrovirus zinc finger-like domains	111	159	1.24e-12	T	28-02-2022	IPR036875	Zinc finger, CCHC-type superfamily	GO:0003676|GO:0008270
g1891.t1_scedo_sp	3f6e62d665b515423afd29439649e9c2	182	Pfam	PF00098	Zinc knuckle	81	96	2.9e-07	T	28-02-2022	IPR001878	Zinc finger, CCHC-type	GO:0003676|GO:0008270
g1891.t1_scedo_sp	3f6e62d665b515423afd29439649e9c2	182	Pfam	PF00098	Zinc knuckle	122	137	6.1e-06	T	28-02-2022	IPR001878	Zinc finger, CCHC-type	GO:0003676|GO:0008270
g1891.t1_scedo_sp	3f6e62d665b515423afd29439649e9c2	182	Pfam	PF00098	Zinc knuckle	6	23	1.7e-06	T	28-02-2022	IPR001878	Zinc finger, CCHC-type	GO:0003676|GO:0008270
g1891.t1_scedo_sp	3f6e62d665b515423afd29439649e9c2	182	Pfam	PF00098	Zinc knuckle	50	67	7.5e-08	T	28-02-2022	IPR001878	Zinc finger, CCHC-type	GO:0003676|GO:0008270
g1891.t1_scedo_sp	3f6e62d665b515423afd29439649e9c2	182	Pfam	PF00098	Zinc knuckle	165	181	1.2e-05	T	28-02-2022	IPR001878	Zinc finger, CCHC-type	GO:0003676|GO:0008270
g1891.t1_scedo_sp	3f6e62d665b515423afd29439649e9c2	182	Pfam	PF00098	Zinc knuckle	141	157	4.3e-09	T	28-02-2022	IPR001878	Zinc finger, CCHC-type	GO:0003676|GO:0008270
g1891.t1_scedo_sp	3f6e62d665b515423afd29439649e9c2	182	Pfam	PF00098	Zinc knuckle	28	43	1.2e-08	T	28-02-2022	IPR001878	Zinc finger, CCHC-type	GO:0003676|GO:0008270
g1891.t1_scedo_sp	3f6e62d665b515423afd29439649e9c2	182	Gene3D	G3DMUT6114:4.10.60.10	-	48	75	3.1e-08	T	28-02-2022	-	-
g1891.t1_scedo_sp	3f6e62d665b515423afd29439649e9c2	182	SUPERFAMILY	SSF57756	Retrovirus zinc finger-like domains	45	98	1.67e-12	T	28-02-2022	IPR036875	Zinc finger, CCHC-type superfamily	GO:0003676|GO:0008270
g1891.t1_scedo_sp	3f6e62d665b515423afd29439649e9c2	182	SMART	SM00343	c2hcfinal6	51	67	5.5e-06	T	28-02-2022	IPR001878	Zinc finger, CCHC-type	GO:0003676|GO:0008270
g1891.t1_scedo_sp	3f6e62d665b515423afd29439649e9c2	182	SMART	SM00343	c2hcfinal6	28	44	9.4e-06	T	28-02-2022	IPR001878	Zinc finger, CCHC-type	GO:0003676|GO:0008270
g1891.t1_scedo_sp	3f6e62d665b515423afd29439649e9c2	182	SMART	SM00343	c2hcfinal6	122	138	0.001	T	28-02-2022	IPR001878	Zinc finger, CCHC-type	GO:0003676|GO:0008270
g1891.t1_scedo_sp	3f6e62d665b515423afd29439649e9c2	182	SMART	SM00343	c2hcfinal6	7	23	0.001	T	28-02-2022	IPR001878	Zinc finger, CCHC-type	GO:0003676|GO:0008270
g1891.t1_scedo_sp	3f6e62d665b515423afd29439649e9c2	182	SMART	SM00343	c2hcfinal6	81	97	0.00015	T	28-02-2022	IPR001878	Zinc finger, CCHC-type	GO:0003676|GO:0008270
g1891.t1_scedo_sp	3f6e62d665b515423afd29439649e9c2	182	SMART	SM00343	c2hcfinal6	141	157	6.9e-06	T	28-02-2022	IPR001878	Zinc finger, CCHC-type	GO:0003676|GO:0008270
g1891.t1_scedo_sp	3f6e62d665b515423afd29439649e9c2	182	SMART	SM00343	c2hcfinal6	165	181	0.0015	T	28-02-2022	IPR001878	Zinc finger, CCHC-type	GO:0003676|GO:0008270
g1892.t1_scedo_sp	eb2c3a5844a20197ca5ba11807d1a63f	514	PANTHER	PTHR48083:SF22	ACYL-COA DEHYDROGENASE FAMILY PROTEIN (AFU_ORTHOLOGUE AFUA_6G10880)	6	512	1.2e-252	T	28-02-2022	-	-
g1892.t1_scedo_sp	eb2c3a5844a20197ca5ba11807d1a63f	514	SUPERFAMILY	SSF47203	Acyl-CoA dehydrogenase C-terminal domain-like	348	507	9.34e-28	T	28-02-2022	IPR036250	Acyl-CoA dehydrogenase-like, C-terminal	GO:0016627
g1892.t1_scedo_sp	eb2c3a5844a20197ca5ba11807d1a63f	514	Pfam	PF02770	Acyl-CoA dehydrogenase, middle domain	246	336	1.5e-15	T	28-02-2022	IPR006091	Acyl-CoA oxidase/dehydrogenase, central domain	GO:0016627
g1892.t1_scedo_sp	eb2c3a5844a20197ca5ba11807d1a63f	514	Gene3D	G3DMUT6114:2.40.110.10	-	245	351	2.3e-27	T	28-02-2022	-	-
g1892.t1_scedo_sp	eb2c3a5844a20197ca5ba11807d1a63f	514	Pfam	PF00441	Acyl-CoA dehydrogenase, C-terminal domain	348	504	1.8e-33	T	28-02-2022	IPR009075	Acyl-CoA dehydrogenase/oxidase C-terminal	GO:0016627
g1892.t1_scedo_sp	eb2c3a5844a20197ca5ba11807d1a63f	514	Gene3D	G3DMUT6114:1.20.140.10	-	352	511	3.5e-26	T	28-02-2022	-	-
g1892.t1_scedo_sp	eb2c3a5844a20197ca5ba11807d1a63f	514	SMART	SM01117	Cyt_b5_2	8	80	3.1e-24	T	28-02-2022	IPR001199	Cytochrome b5-like heme/steroid binding domain	-
g1892.t1_scedo_sp	eb2c3a5844a20197ca5ba11807d1a63f	514	SUPERFAMILY	SSF55856	Cytochrome b5-like heme/steroid binding domain	6	97	1.7e-26	T	28-02-2022	IPR036400	Cytochrome b5-like heme/steroid binding domain superfamily	-
g1892.t1_scedo_sp	eb2c3a5844a20197ca5ba11807d1a63f	514	Gene3D	G3DMUT6114:1.10.540.10	-	113	243	4.8e-18	T	28-02-2022	IPR037069	Acyl-CoA dehydrogenase/oxidase, N-terminal domain superfamily	GO:0016627|GO:0050660
g1892.t1_scedo_sp	eb2c3a5844a20197ca5ba11807d1a63f	514	PANTHER	PTHR48083	MEDIUM-CHAIN SPECIFIC ACYL-COA DEHYDROGENASE, MITOCHONDRIAL-RELATED	6	512	1.2e-252	T	28-02-2022	-	-
g1892.t1_scedo_sp	eb2c3a5844a20197ca5ba11807d1a63f	514	Pfam	PF00173	Cytochrome b5-like Heme/Steroid binding domain	9	79	9.1e-21	T	28-02-2022	IPR001199	Cytochrome b5-like heme/steroid binding domain	-
g1892.t1_scedo_sp	eb2c3a5844a20197ca5ba11807d1a63f	514	Pfam	PF02771	Acyl-CoA dehydrogenase, N-terminal domain	116	235	1.5e-07	T	28-02-2022	IPR013786	Acyl-CoA dehydrogenase/oxidase, N-terminal	GO:0016627|GO:0050660
g1892.t1_scedo_sp	eb2c3a5844a20197ca5ba11807d1a63f	514	SUPERFAMILY	SSF56645	Acyl-CoA dehydrogenase NM domain-like	108	361	1.7e-48	T	28-02-2022	IPR009100	Acyl-CoA dehydrogenase/oxidase, N-terminal and middle domain superfamily	GO:0016627
g1892.t1_scedo_sp	eb2c3a5844a20197ca5ba11807d1a63f	514	Gene3D	G3DMUT6114:3.10.120.10	-	5	92	6.2e-27	T	28-02-2022	IPR036400	Cytochrome b5-like heme/steroid binding domain superfamily	-
g1891.t1_scedo_sp	3f6e62d665b515423afd29439649e9c2	182	PANTHER	PTHR23002	ZINC FINGER CCHC DOMAIN CONTAINING PROTEIN	4	100	4.4e-45	T	28-02-2022	-	-
g1891.t1_scedo_sp	3f6e62d665b515423afd29439649e9c2	182	Gene3D	G3DMUT6114:4.10.60.10	-	76	139	4e-14	T	28-02-2022	-	-
g1891.t1_scedo_sp	3f6e62d665b515423afd29439649e9c2	182	PANTHER	PTHR23002:SF108	MINICIRCLE SEQUENCE BINDING PROTEIN (UMSBP), PUTATIVE-RELATED	4	100	4.4e-45	T	28-02-2022	-	-
g1891.t1_scedo_sp	3f6e62d665b515423afd29439649e9c2	182	PANTHER	PTHR23002	ZINC FINGER CCHC DOMAIN CONTAINING PROTEIN	118	182	4.4e-45	T	28-02-2022	-	-
g1891.t1_scedo_sp	3f6e62d665b515423afd29439649e9c2	182	SUPERFAMILY	SSF57756	Retrovirus zinc finger-like domains	161	181	4.88e-05	T	28-02-2022	IPR036875	Zinc finger, CCHC-type superfamily	GO:0003676|GO:0008270
g1891.t1_scedo_sp	3f6e62d665b515423afd29439649e9c2	182	PANTHER	PTHR23002:SF108	MINICIRCLE SEQUENCE BINDING PROTEIN (UMSBP), PUTATIVE-RELATED	118	182	4.4e-45	T	28-02-2022	-	-
g1891.t1_scedo_sp	3f6e62d665b515423afd29439649e9c2	182	Gene3D	G3DMUT6114:4.10.60.10	-	4	47	3.8e-14	T	28-02-2022	-	-
g1891.t1_scedo_sp	3f6e62d665b515423afd29439649e9c2	182	Gene3D	G3DMUT6114:4.10.60.10	-	140	182	2e-14	T	28-02-2022	-	-
g1891.t1_scedo_sp	3f6e62d665b515423afd29439649e9c2	182	SUPERFAMILY	SSF57756	Retrovirus zinc finger-like domains	4	45	3.26e-12	T	28-02-2022	IPR036875	Zinc finger, CCHC-type superfamily	GO:0003676|GO:0008270
g1891.t1_scedo_sp	3f6e62d665b515423afd29439649e9c2	182	SUPERFAMILY	SSF57756	Retrovirus zinc finger-like domains	111	159	1.24e-12	T	28-02-2022	IPR036875	Zinc finger, CCHC-type superfamily	GO:0003676|GO:0008270
g1891.t1_scedo_sp	3f6e62d665b515423afd29439649e9c2	182	Pfam	PF00098	Zinc knuckle	81	96	2.9e-07	T	28-02-2022	IPR001878	Zinc finger, CCHC-type	GO:0003676|GO:0008270
g1891.t1_scedo_sp	3f6e62d665b515423afd29439649e9c2	182	Pfam	PF00098	Zinc knuckle	122	137	6.1e-06	T	28-02-2022	IPR001878	Zinc finger, CCHC-type	GO:0003676|GO:0008270
g1891.t1_scedo_sp	3f6e62d665b515423afd29439649e9c2	182	Pfam	PF00098	Zinc knuckle	6	23	1.7e-06	T	28-02-2022	IPR001878	Zinc finger, CCHC-type	GO:0003676|GO:0008270
g1891.t1_scedo_sp	3f6e62d665b515423afd29439649e9c2	182	Pfam	PF00098	Zinc knuckle	50	67	7.5e-08	T	28-02-2022	IPR001878	Zinc finger, CCHC-type	GO:0003676|GO:0008270
g1891.t1_scedo_sp	3f6e62d665b515423afd29439649e9c2	182	Pfam	PF00098	Zinc knuckle	165	181	1.2e-05	T	28-02-2022	IPR001878	Zinc finger, CCHC-type	GO:0003676|GO:0008270
g1891.t1_scedo_sp	3f6e62d665b515423afd29439649e9c2	182	Pfam	PF00098	Zinc knuckle	141	157	4.3e-09	T	28-02-2022	IPR001878	Zinc finger, CCHC-type	GO:0003676|GO:0008270
g1891.t1_scedo_sp	3f6e62d665b515423afd29439649e9c2	182	Pfam	PF00098	Zinc knuckle	28	43	1.2e-08	T	28-02-2022	IPR001878	Zinc finger, CCHC-type	GO:0003676|GO:0008270
g1891.t1_scedo_sp	3f6e62d665b515423afd29439649e9c2	182	Gene3D	G3DMUT6114:4.10.60.10	-	48	75	3.1e-08	T	28-02-2022	-	-
g1891.t1_scedo_sp	3f6e62d665b515423afd29439649e9c2	182	SUPERFAMILY	SSF57756	Retrovirus zinc finger-like domains	45	98	1.67e-12	T	28-02-2022	IPR036875	Zinc finger, CCHC-type superfamily	GO:0003676|GO:0008270
g1891.t1_scedo_sp	3f6e62d665b515423afd29439649e9c2	182	SMART	SM00343	c2hcfinal6	51	67	5.5e-06	T	28-02-2022	IPR001878	Zinc finger, CCHC-type	GO:0003676|GO:0008270
g1891.t1_scedo_sp	3f6e62d665b515423afd29439649e9c2	182	SMART	SM00343	c2hcfinal6	28	44	9.4e-06	T	28-02-2022	IPR001878	Zinc finger, CCHC-type	GO:0003676|GO:0008270
g1891.t1_scedo_sp	3f6e62d665b515423afd29439649e9c2	182	SMART	SM00343	c2hcfinal6	122	138	0.001	T	28-02-2022	IPR001878	Zinc finger, CCHC-type	GO:0003676|GO:0008270
g1891.t1_scedo_sp	3f6e62d665b515423afd29439649e9c2	182	SMART	SM00343	c2hcfinal6	7	23	0.001	T	28-02-2022	IPR001878	Zinc finger, CCHC-type	GO:0003676|GO:0008270
g1891.t1_scedo_sp	3f6e62d665b515423afd29439649e9c2	182	SMART	SM00343	c2hcfinal6	81	97	0.00015	T	28-02-2022	IPR001878	Zinc finger, CCHC-type	GO:0003676|GO:0008270
g1891.t1_scedo_sp	3f6e62d665b515423afd29439649e9c2	182	SMART	SM00343	c2hcfinal6	141	157	6.9e-06	T	28-02-2022	IPR001878	Zinc finger, CCHC-type	GO:0003676|GO:0008270
g1891.t1_scedo_sp	3f6e62d665b515423afd29439649e9c2	182	SMART	SM00343	c2hcfinal6	165	181	0.0015	T	28-02-2022	IPR001878	Zinc finger, CCHC-type	GO:0003676|GO:0008270
g1892.t1_scedo_sp	eb2c3a5844a20197ca5ba11807d1a63f	514	PANTHER	PTHR48083:SF22	ACYL-COA DEHYDROGENASE FAMILY PROTEIN (AFU_ORTHOLOGUE AFUA_6G10880)	6	512	1.2e-252	T	28-02-2022	-	-
g1892.t1_scedo_sp	eb2c3a5844a20197ca5ba11807d1a63f	514	SUPERFAMILY	SSF47203	Acyl-CoA dehydrogenase C-terminal domain-like	348	507	9.34e-28	T	28-02-2022	IPR036250	Acyl-CoA dehydrogenase-like, C-terminal	GO:0016627
g1892.t1_scedo_sp	eb2c3a5844a20197ca5ba11807d1a63f	514	Pfam	PF02770	Acyl-CoA dehydrogenase, middle domain	246	336	1.5e-15	T	28-02-2022	IPR006091	Acyl-CoA oxidase/dehydrogenase, central domain	GO:0016627
g1892.t1_scedo_sp	eb2c3a5844a20197ca5ba11807d1a63f	514	Gene3D	G3DMUT6114:2.40.110.10	-	245	351	2.3e-27	T	28-02-2022	-	-
g1892.t1_scedo_sp	eb2c3a5844a20197ca5ba11807d1a63f	514	Pfam	PF00441	Acyl-CoA dehydrogenase, C-terminal domain	348	504	1.8e-33	T	28-02-2022	IPR009075	Acyl-CoA dehydrogenase/oxidase C-terminal	GO:0016627
g1892.t1_scedo_sp	eb2c3a5844a20197ca5ba11807d1a63f	514	Gene3D	G3DMUT6114:1.20.140.10	-	352	511	3.5e-26	T	28-02-2022	-	-
g1892.t1_scedo_sp	eb2c3a5844a20197ca5ba11807d1a63f	514	SMART	SM01117	Cyt_b5_2	8	80	3.1e-24	T	28-02-2022	IPR001199	Cytochrome b5-like heme/steroid binding domain	-
g1892.t1_scedo_sp	eb2c3a5844a20197ca5ba11807d1a63f	514	SUPERFAMILY	SSF55856	Cytochrome b5-like heme/steroid binding domain	6	97	1.7e-26	T	28-02-2022	IPR036400	Cytochrome b5-like heme/steroid binding domain superfamily	-
g1892.t1_scedo_sp	eb2c3a5844a20197ca5ba11807d1a63f	514	Gene3D	G3DMUT6114:1.10.540.10	-	113	243	4.8e-18	T	28-02-2022	IPR037069	Acyl-CoA dehydrogenase/oxidase, N-terminal domain superfamily	GO:0016627|GO:0050660
g1892.t1_scedo_sp	eb2c3a5844a20197ca5ba11807d1a63f	514	PANTHER	PTHR48083	MEDIUM-CHAIN SPECIFIC ACYL-COA DEHYDROGENASE, MITOCHONDRIAL-RELATED	6	512	1.2e-252	T	28-02-2022	-	-
g1892.t1_scedo_sp	eb2c3a5844a20197ca5ba11807d1a63f	514	Pfam	PF00173	Cytochrome b5-like Heme/Steroid binding domain	9	79	9.1e-21	T	28-02-2022	IPR001199	Cytochrome b5-like heme/steroid binding domain	-
g1892.t1_scedo_sp	eb2c3a5844a20197ca5ba11807d1a63f	514	Pfam	PF02771	Acyl-CoA dehydrogenase, N-terminal domain	116	235	1.5e-07	T	28-02-2022	IPR013786	Acyl-CoA dehydrogenase/oxidase, N-terminal	GO:0016627|GO:0050660
g1892.t1_scedo_sp	eb2c3a5844a20197ca5ba11807d1a63f	514	SUPERFAMILY	SSF56645	Acyl-CoA dehydrogenase NM domain-like	108	361	1.7e-48	T	28-02-2022	IPR009100	Acyl-CoA dehydrogenase/oxidase, N-terminal and middle domain superfamily	GO:0016627
g1892.t1_scedo_sp	eb2c3a5844a20197ca5ba11807d1a63f	514	Gene3D	G3DMUT6114:3.10.120.10	-	5	92	6.2e-27	T	28-02-2022	IPR036400	Cytochrome b5-like heme/steroid binding domain superfamily	-
g1584.t1_scopulariopsis	d2bb90b589897dcacd79c904daa4416f	665	PANTHER	PTHR24419	INTERLEUKIN-1 RECEPTOR-ASSOCIATED KINASE	229	584	3.8e-54	T	28-02-2022	-	-
g1584.t1_scopulariopsis	d2bb90b589897dcacd79c904daa4416f	665	SUPERFAMILY	SSF56112	Protein kinase-like (PK-like)	277	495	1.85e-11	T	28-02-2022	IPR011009	Protein kinase-like domain superfamily	-
g1584.t1_scopulariopsis	d2bb90b589897dcacd79c904daa4416f	665	MobiDBLite	mobidb-lite	consensus disorder prediction	1	20	-	T	28-02-2022	-	-
g1584.t1_scopulariopsis	d2bb90b589897dcacd79c904daa4416f	665	MobiDBLite	mobidb-lite	consensus disorder prediction	64	261	-	T	28-02-2022	-	-
g1584.t1_scopulariopsis	d2bb90b589897dcacd79c904daa4416f	665	Pfam	PF12330	Haspin like kinase domain	280	579	2.9e-30	T	28-02-2022	-	-
g1584.t1_scopulariopsis	d2bb90b589897dcacd79c904daa4416f	665	MobiDBLite	mobidb-lite	consensus disorder prediction	140	241	-	T	28-02-2022	-	-
g1584.t1_scopulariopsis	d2bb90b589897dcacd79c904daa4416f	665	MobiDBLite	mobidb-lite	consensus disorder prediction	78	133	-	T	28-02-2022	-	-
g1584.t1_scopulariopsis	d2bb90b589897dcacd79c904daa4416f	665	Gene3D	G3DMUT6114:1.10.510.10	Transferase(Phosphotransferase) domain 1	407	615	5.5e-45	T	28-02-2022	-	-
g1584.t1_scopulariopsis	d2bb90b589897dcacd79c904daa4416f	665	PANTHER	PTHR24419:SF18	SERINE/THREONINE-PROTEIN KINASE HASPIN	229	584	3.8e-54	T	28-02-2022	-	-
g1584.t1_scopulariopsis	d2bb90b589897dcacd79c904daa4416f	665	Gene3D	G3DMUT6114:3.30.200.20	Phosphorylase Kinase; domain 1	273	404	8.9e-21	T	28-02-2022	-	-
g1584.t1_scopulariopsis	d2bb90b589897dcacd79c904daa4416f	665	SMART	SM01331	DUF3635_2	508	623	1.8e-13	T	28-02-2022	IPR024604	Serine/threonine-protein kinase haspin, C-terminal	-
g5386.t1_scopulariopsis	75d05ae3edaa031689c9978e842ce726	370	SUPERFAMILY	SSF51316	Mss4-like	12	133	2.93e-21	T	28-02-2022	IPR011057	Mss4-like superfamily	-
g5386.t1_scopulariopsis	75d05ae3edaa031689c9978e842ce726	370	PANTHER	PTHR33337:SF31	DUF636 DOMAIN PROTEIN (AFU_ORTHOLOGUE AFUA_2G12650)	14	310	3.7e-72	T	28-02-2022	-	-
g5386.t1_scopulariopsis	75d05ae3edaa031689c9978e842ce726	370	Pfam	PF04828	Glutathione-dependent formaldehyde-activating enzyme	44	132	5.3e-07	T	28-02-2022	IPR006913	CENP-V/GFA domain	GO:0016846
g5386.t1_scopulariopsis	75d05ae3edaa031689c9978e842ce726	370	SUPERFAMILY	SSF51316	Mss4-like	192	331	2.2e-16	T	28-02-2022	IPR011057	Mss4-like superfamily	-
g5386.t1_scopulariopsis	75d05ae3edaa031689c9978e842ce726	370	PANTHER	PTHR33337	-	14	310	3.7e-72	T	28-02-2022	-	-
g5386.t1_scopulariopsis	75d05ae3edaa031689c9978e842ce726	370	MobiDBLite	mobidb-lite	consensus disorder prediction	165	189	-	T	28-02-2022	-	-
g5386.t1_scopulariopsis	75d05ae3edaa031689c9978e842ce726	370	Gene3D	G3DMUT6114:3.90.1590.10	-	175	360	2.3e-18	T	28-02-2022	-	-
g5386.t1_scopulariopsis	75d05ae3edaa031689c9978e842ce726	370	Gene3D	G3DMUT6114:3.90.1590.10	-	7	160	5e-23	T	28-02-2022	-	-
g9630.t1_scopulariopsis	d243a627d9c26aa11129af024b37bba6	1157	Gene3D	G3DMUT6114:6.10.250.1630	-	879	911	1.2e-11	T	28-02-2022	-	-
g9630.t1_scopulariopsis	d243a627d9c26aa11129af024b37bba6	1157	PANTHER	PTHR45990	DNA REPAIR PROTEIN REV1	13	1133	5.2e-243	T	28-02-2022	-	-
g9630.t1_scopulariopsis	d243a627d9c26aa11129af024b37bba6	1157	MobiDBLite	mobidb-lite	consensus disorder prediction	779	797	-	T	28-02-2022	-	-
g9630.t1_scopulariopsis	d243a627d9c26aa11129af024b37bba6	1157	MobiDBLite	mobidb-lite	consensus disorder prediction	734	756	-	T	28-02-2022	-	-
g9630.t1_scopulariopsis	d243a627d9c26aa11129af024b37bba6	1157	Gene3D	G3DMUT6114:3.30.70.270	-	361	540	7e-60	T	28-02-2022	IPR043128	Reverse transcriptase/Diguanylate cyclase domain	-
g9630.t1_scopulariopsis	d243a627d9c26aa11129af024b37bba6	1157	SMART	SM00292	BRCT_7	63	139	1.9e-08	T	28-02-2022	IPR001357	BRCT domain	-
g9630.t1_scopulariopsis	d243a627d9c26aa11129af024b37bba6	1157	MobiDBLite	mobidb-lite	consensus disorder prediction	161	270	-	T	28-02-2022	-	-
g9630.t1_scopulariopsis	d243a627d9c26aa11129af024b37bba6	1157	SUPERFAMILY	SSF52113	BRCT domain	59	149	1.45e-19	T	28-02-2022	IPR036420	BRCT domain superfamily	-
g9630.t1_scopulariopsis	d243a627d9c26aa11129af024b37bba6	1157	SUPERFAMILY	SSF100879	Lesion bypass DNA polymerase (Y-family), little finger domain	614	728	9.94e-17	T	28-02-2022	IPR036775	DNA polymerase, Y-family, little finger domain superfamily	GO:0003684|GO:0006281
g9630.t1_scopulariopsis	d243a627d9c26aa11129af024b37bba6	1157	MobiDBLite	mobidb-lite	consensus disorder prediction	1011	1040	-	T	28-02-2022	-	-
g9630.t1_scopulariopsis	d243a627d9c26aa11129af024b37bba6	1157	Gene3D	G3DMUT6114:3.40.1170.60	-	378	430	7e-60	T	28-02-2022	-	-
g9630.t1_scopulariopsis	d243a627d9c26aa11129af024b37bba6	1157	CDD	cd17719	BRCT_Rev1	65	149	1.17574e-29	T	28-02-2022	-	-
g9630.t1_scopulariopsis	d243a627d9c26aa11129af024b37bba6	1157	Pfam	PF11799	impB/mucB/MUT6114mB family C-terminal domain	615	735	5.5e-15	T	28-02-2022	IPR017961	DNA polymerase, Y-family, little finger domain	GO:0003684|GO:0006281
g9630.t1_scopulariopsis	d243a627d9c26aa11129af024b37bba6	1157	Gene3D	G3DMUT6114:1.10.150.20	-	549	602	6.2e-16	T	28-02-2022	-	-
g9630.t1_scopulariopsis	d243a627d9c26aa11129af024b37bba6	1157	MobiDBLite	mobidb-lite	consensus disorder prediction	734	826	-	T	28-02-2022	-	-
g9630.t1_scopulariopsis	d243a627d9c26aa11129af024b37bba6	1157	Pfam	PF00817	impB/mucB/MUT6114mB family	364	526	1.2e-38	T	28-02-2022	IPR001126	UmuC domain	GO:0006281
g9630.t1_scopulariopsis	d243a627d9c26aa11129af024b37bba6	1157	MobiDBLite	mobidb-lite	consensus disorder prediction	249	263	-	T	28-02-2022	-	-
g9630.t1_scopulariopsis	d243a627d9c26aa11129af024b37bba6	1157	MobiDBLite	mobidb-lite	consensus disorder prediction	163	203	-	T	28-02-2022	-	-
g9630.t1_scopulariopsis	d243a627d9c26aa11129af024b37bba6	1157	SUPERFAMILY	SSF56672	DNA/RNA polymerases	352	609	4.27e-71	T	28-02-2022	IPR043502	DNA/RNA polymerase superfamily	-
g9630.t1_scopulariopsis	d243a627d9c26aa11129af024b37bba6	1157	Gene3D	G3DMUT6114:3.30.1490.100	-	614	738	1.6e-43	T	28-02-2022	IPR036775	DNA polymerase, Y-family, little finger domain superfamily	GO:0003684|GO:0006281
g9630.t1_scopulariopsis	d243a627d9c26aa11129af024b37bba6	1157	Pfam	PF16727	DNA repair protein REV1 C-terminal domain	1065	1155	3.8e-26	T	28-02-2022	IPR031991	DNA repair protein Rev1, C-terminal	-
g9630.t1_scopulariopsis	d243a627d9c26aa11129af024b37bba6	1157	MobiDBLite	mobidb-lite	consensus disorder prediction	860	883	-	T	28-02-2022	-	-
g9630.t1_scopulariopsis	d243a627d9c26aa11129af024b37bba6	1157	MobiDBLite	mobidb-lite	consensus disorder prediction	843	986	-	T	28-02-2022	-	-
g9630.t1_scopulariopsis	d243a627d9c26aa11129af024b37bba6	1157	CDD	cd01701	PolY_Rev1	313	730	4.07288e-170	T	28-02-2022	-	-
g9630.t1_scopulariopsis	d243a627d9c26aa11129af024b37bba6	1157	Gene3D	G3DMUT6114:3.40.50.10190	BRCT domain	61	149	2.5e-21	T	28-02-2022	IPR036420	BRCT domain superfamily	-
g9630.t1_scopulariopsis	d243a627d9c26aa11129af024b37bba6	1157	Pfam	PF14377	Ubiquitin binding region	881	908	3.2e-06	T	28-02-2022	IPR025527	HUWE1/Rev1, ubiquitin binding region	-
g9630.t1_scopulariopsis	d243a627d9c26aa11129af024b37bba6	1157	Pfam	PF14377	Ubiquitin binding region	979	1010	1.4e-06	T	28-02-2022	IPR025527	HUWE1/Rev1, ubiquitin binding region	-
g9630.t1_scopulariopsis	d243a627d9c26aa11129af024b37bba6	1157	Gene3D	G3DMUT6114:1.20.58.1280	-	1056	1157	1.4e-15	T	28-02-2022	IPR038401	Rev1, C-terminal domain superfamily	-
g9630.t1_scopulariopsis	d243a627d9c26aa11129af024b37bba6	1157	Gene3D	G3DMUT6114:6.10.250.1490	-	311	345	6.2e-16	T	28-02-2022	-	-
g9630.t1_scopulariopsis	d243a627d9c26aa11129af024b37bba6	1157	Pfam	PF16589	BRCT domain, a BRCA1 C-terminus domain	63	148	2.6e-06	T	28-02-2022	IPR001357	BRCT domain	-
g6869.t1_scopulariopsis	842385ef2e6da0a017657a0999de312e	390	PANTHER	PTHR23024	ARYLACETAMIDE DEACETYLASE	67	331	1e-56	T	28-02-2022	-	-
g6869.t1_scopulariopsis	842385ef2e6da0a017657a0999de312e	390	SUPERFAMILY	SSF53474	alpha/beta-Hydrolases	62	356	1.26e-40	T	28-02-2022	IPR029058	Alpha/Beta hydrolase fold	-
g6869.t1_scopulariopsis	842385ef2e6da0a017657a0999de312e	390	Pfam	PF07859	alpha/beta hydrolase fold	101	315	1.8e-33	T	28-02-2022	IPR013094	Alpha/beta hydrolase fold-3	GO:0016787
g6869.t1_scopulariopsis	842385ef2e6da0a017657a0999de312e	390	Gene3D	G3DMUT6114:3.40.50.1820	alpha/beta hydrolase	37	318	5e-50	T	28-02-2022	IPR029058	Alpha/Beta hydrolase fold	-
g6869.t1_scopulariopsis	842385ef2e6da0a017657a0999de312e	390	PANTHER	PTHR23024:SF499	ALPHA/BETA HYDROLASE FOLD PROTEIN	67	331	1e-56	T	28-02-2022	-	-
g5658.t1_scopulariopsis	9480625fafbd9368ac042ec533f8309d	221	MobiDBLite	mobidb-lite	consensus disorder prediction	1	136	-	T	28-02-2022	-	-
g5658.t1_scopulariopsis	9480625fafbd9368ac042ec533f8309d	221	PANTHER	PTHR13042	UBIQUITIN-LIKE PROTEIN 5	8	217	8e-44	T	28-02-2022	IPR039732	Ubiquitin-like modifier Hub1/Ubl5	GO:0006464
g5658.t1_scopulariopsis	9480625fafbd9368ac042ec533f8309d	221	Gene3D	G3DMUT6114:3.10.20.90	-	120	216	1.8e-19	T	28-02-2022	-	-
g5658.t1_scopulariopsis	9480625fafbd9368ac042ec533f8309d	221	SUPERFAMILY	SSF54236	Ubiquitin-like	128	217	6.26e-20	T	28-02-2022	IPR029071	Ubiquitin-like domain superfamily	-
g5658.t1_scopulariopsis	9480625fafbd9368ac042ec533f8309d	221	MobiDBLite	mobidb-lite	consensus disorder prediction	1	140	-	T	28-02-2022	-	-
g7041.t1_scopulariopsis	ab10ce3762474e1d6aea2415c13a6bbd	615	PANTHER	PTHR46910	TRANSCRIPTION FACTOR PDR1	9	63	2e-88	T	28-02-2022	-	-
g7041.t1_scopulariopsis	ab10ce3762474e1d6aea2415c13a6bbd	615	SUPERFAMILY	SSF57701	Zn2/Cys6 DNA-binding domain	6	50	7.85e-08	T	28-02-2022	IPR036864	Zn(2)-C6 fungal-type DNA-binding domain superfamily	GO:0000981|GO:0006355|GO:0008270
g7041.t1_scopulariopsis	ab10ce3762474e1d6aea2415c13a6bbd	615	PANTHER	PTHR46910:SF3	ZN(II)2CYS6 TRANSCRIPTION FACTOR (EUROFUNG)-RELATED	117	613	2e-88	T	28-02-2022	-	-
g7041.t1_scopulariopsis	ab10ce3762474e1d6aea2415c13a6bbd	615	PANTHER	PTHR46910:SF3	ZN(II)2CYS6 TRANSCRIPTION FACTOR (EUROFUNG)-RELATED	9	63	2e-88	T	28-02-2022	-	-
g7041.t1_scopulariopsis	ab10ce3762474e1d6aea2415c13a6bbd	615	Gene3D	G3DMUT6114:4.10.240.10	-	8	69	2e-08	T	28-02-2022	IPR036864	Zn(2)-C6 fungal-type DNA-binding domain superfamily	GO:0000981|GO:0006355|GO:0008270
g7041.t1_scopulariopsis	ab10ce3762474e1d6aea2415c13a6bbd	615	CDD	cd00067	GAL4	9	43	7.55301e-06	T	28-02-2022	IPR001138	Zn(2)-C6 fungal-type DNA-binding domain	GO:0000981|GO:0006355|GO:0008270
g7041.t1_scopulariopsis	ab10ce3762474e1d6aea2415c13a6bbd	615	PANTHER	PTHR46910	TRANSCRIPTION FACTOR PDR1	117	613	2e-88	T	28-02-2022	-	-
g7041.t1_scopulariopsis	ab10ce3762474e1d6aea2415c13a6bbd	615	Pfam	PF00172	Fungal Zn(2)-Cys(6) binuclear cluster domain	11	45	1.1e-05	T	28-02-2022	IPR001138	Zn(2)-C6 fungal-type DNA-binding domain	GO:0000981|GO:0006355|GO:0008270
g7041.t1_scopulariopsis	ab10ce3762474e1d6aea2415c13a6bbd	615	MobiDBLite	mobidb-lite	consensus disorder prediction	66	91	-	T	28-02-2022	-	-
g7041.t1_scopulariopsis	ab10ce3762474e1d6aea2415c13a6bbd	615	CDD	cd12148	fungal_TF_MHR	181	590	3.20079e-39	T	28-02-2022	-	-
g7041.t1_scopulariopsis	ab10ce3762474e1d6aea2415c13a6bbd	615	Pfam	PF04082	Fungal specific transcription factor domain	279	376	1.6e-12	T	28-02-2022	IPR007219	Transcription factor domain, fungi	GO:0003677|GO:0006351|GO:0008270
g7041.t1_scopulariopsis	ab10ce3762474e1d6aea2415c13a6bbd	615	SMART	SM00906	Fungal_trans_2	300	380	5.1e-09	T	28-02-2022	IPR007219	Transcription factor domain, fungi	GO:0003677|GO:0006351|GO:0008270
g7041.t1_scopulariopsis	ab10ce3762474e1d6aea2415c13a6bbd	615	SMART	SM00066	gal4_2	7	51	0.0045	T	28-02-2022	IPR001138	Zn(2)-C6 fungal-type DNA-binding domain	GO:0000981|GO:0006355|GO:0008270
g6258.t1_scopulariopsis	e2be4c6675351452aa0c893d5cc9036f	330	SUPERFAMILY	SSF51735	NAD(P)-binding Rossmann-fold domains	5	292	7.08e-46	T	28-02-2022	IPR036291	NAD(P)-binding domain superfamily	-
g6258.t1_scopulariopsis	e2be4c6675351452aa0c893d5cc9036f	330	Gene3D	G3DMUT6114:3.90.25.10	-	176	269	3.6e-53	T	28-02-2022	-	-
g6258.t1_scopulariopsis	e2be4c6675351452aa0c893d5cc9036f	330	Pfam	PF05368	NmrA-like family	7	259	9.8e-34	T	28-02-2022	IPR008030	NmrA-like domain	-
g6258.t1_scopulariopsis	e2be4c6675351452aa0c893d5cc9036f	330	Gene3D	G3DMUT6114:3.40.50.720	-	7	235	3.6e-53	T	28-02-2022	-	-
g6258.t1_scopulariopsis	e2be4c6675351452aa0c893d5cc9036f	330	PANTHER	PTHR42748	NITROGEN METABOLITE REPRESSION PROTEIN NMRA FAMILY MEMBER	5	315	1.4e-57	T	28-02-2022	-	-
g6258.t1_scopulariopsis	e2be4c6675351452aa0c893d5cc9036f	330	PANTHER	PTHR42748:SF7	NMRA-LIKE FAMILY DOMAIN-CONTAINING PROTEIN 1	5	315	1.4e-57	T	28-02-2022	-	-
g4207.t1_scopulariopsis	05a40a29d8f5b542c51d353284e93028	471	MobiDBLite	mobidb-lite	consensus disorder prediction	33	54	-	T	28-02-2022	-	-
g4207.t1_scopulariopsis	05a40a29d8f5b542c51d353284e93028	471	CDD	cd00054	EGF_CA	173	206	0.0064116	T	28-02-2022	-	-
g4207.t1_scopulariopsis	05a40a29d8f5b542c51d353284e93028	471	MobiDBLite	mobidb-lite	consensus disorder prediction	35	49	-	T	28-02-2022	-	-
g4207.t1_scopulariopsis	05a40a29d8f5b542c51d353284e93028	471	PANTHER	PTHR17178	SECRETORY GRANULE PROTEOGLYCAN CORE PROTEIN	1	447	3.8e-94	T	28-02-2022	-	-
g274.t1_scopulariopsis	24711812b58b0ee5d21db17c81f68446	1083	CDD	cd06093	PX_domain	575	686	3.8992e-13	T	28-02-2022	-	-
g274.t1_scopulariopsis	24711812b58b0ee5d21db17c81f68446	1083	PANTHER	PTHR21660	THIOESTERASE SUPERFAMILY MEMBER-RELATED	157	1069	5.5e-273	T	28-02-2022	IPR039298	Acyl-coenzyme A thioesterase 13	GO:0047617
g274.t1_scopulariopsis	24711812b58b0ee5d21db17c81f68446	1083	MobiDBLite	mobidb-lite	consensus disorder prediction	512	552	-	T	28-02-2022	-	-
g274.t1_scopulariopsis	24711812b58b0ee5d21db17c81f68446	1083	SUPERFAMILY	SSF64268	PX domain	587	687	8.24e-11	T	28-02-2022	IPR036871	PX domain superfamily	GO:0035091
g274.t1_scopulariopsis	24711812b58b0ee5d21db17c81f68446	1083	MobiDBLite	mobidb-lite	consensus disorder prediction	755	796	-	T	28-02-2022	-	-
g274.t1_scopulariopsis	24711812b58b0ee5d21db17c81f68446	1083	MobiDBLite	mobidb-lite	consensus disorder prediction	880	894	-	T	28-02-2022	-	-
g274.t1_scopulariopsis	24711812b58b0ee5d21db17c81f68446	1083	Pfam	PF02194	PXA domain	181	357	4.3e-29	T	28-02-2022	IPR003114	Phox-associated domain	-
g274.t1_scopulariopsis	24711812b58b0ee5d21db17c81f68446	1083	Gene3D	G3DMUT6114:3.30.1520.10	-	569	693	1.8e-08	T	28-02-2022	IPR036871	PX domain superfamily	GO:0035091
g274.t1_scopulariopsis	24711812b58b0ee5d21db17c81f68446	1083	Pfam	PF08628	Sorting nexin C terminal	947	1063	5.8e-22	T	28-02-2022	IPR013937	Sorting nexin, C-terminal	-
g274.t1_scopulariopsis	24711812b58b0ee5d21db17c81f68446	1083	MobiDBLite	mobidb-lite	consensus disorder prediction	24	47	-	T	28-02-2022	-	-
g274.t1_scopulariopsis	24711812b58b0ee5d21db17c81f68446	1083	MobiDBLite	mobidb-lite	consensus disorder prediction	808	833	-	T	28-02-2022	-	-
g274.t1_scopulariopsis	24711812b58b0ee5d21db17c81f68446	1083	MobiDBLite	mobidb-lite	consensus disorder prediction	865	879	-	T	28-02-2022	-	-
g274.t1_scopulariopsis	24711812b58b0ee5d21db17c81f68446	1083	MobiDBLite	mobidb-lite	consensus disorder prediction	739	894	-	T	28-02-2022	-	-
g274.t1_scopulariopsis	24711812b58b0ee5d21db17c81f68446	1083	MobiDBLite	mobidb-lite	consensus disorder prediction	1	71	-	T	28-02-2022	-	-
g274.t1_scopulariopsis	24711812b58b0ee5d21db17c81f68446	1083	Coils	Coil	Coil	1013	1033	-	T	28-02-2022	-	-
g274.t1_scopulariopsis	24711812b58b0ee5d21db17c81f68446	1083	MobiDBLite	mobidb-lite	consensus disorder prediction	406	459	-	T	28-02-2022	-	-
g274.t1_scopulariopsis	24711812b58b0ee5d21db17c81f68446	1083	PANTHER	PTHR21660:SF29	PX DOMAIN PROTEIN (AFU_ORTHOLOGUE AFUA_2G07450)	157	1069	5.5e-273	T	28-02-2022	-	-
g274.t1_scopulariopsis	24711812b58b0ee5d21db17c81f68446	1083	Coils	Coil	Coil	417	451	-	T	28-02-2022	-	-
g274.t1_scopulariopsis	24711812b58b0ee5d21db17c81f68446	1083	MobiDBLite	mobidb-lite	consensus disorder prediction	497	511	-	T	28-02-2022	-	-
g274.t1_scopulariopsis	24711812b58b0ee5d21db17c81f68446	1083	MobiDBLite	mobidb-lite	consensus disorder prediction	369	589	-	T	28-02-2022	-	-
g274.t1_scopulariopsis	24711812b58b0ee5d21db17c81f68446	1083	SMART	SM00313	PXA_3	180	362	3.9e-05	T	28-02-2022	IPR003114	Phox-associated domain	-
g274.t1_scopulariopsis	24711812b58b0ee5d21db17c81f68446	1083	MobiDBLite	mobidb-lite	consensus disorder prediction	834	857	-	T	28-02-2022	-	-
g8747.t1_scopulariopsis	59a3c5ba3519d0902b16e8706b608e93	220	CDD	cd12885	SPRY_RanBP_like	92	171	2.21627e-15	T	28-02-2022	IPR044736	Ran-binding protein Vid30/RanBPM/SPLA, SPRY domain	-
g8747.t1_scopulariopsis	59a3c5ba3519d0902b16e8706b608e93	220	Pfam	PF00622	SPRY domain	64	161	2.6e-09	T	28-02-2022	IPR003877	SPRY domain	GO:0005515
g8747.t1_scopulariopsis	59a3c5ba3519d0902b16e8706b608e93	220	Gene3D	G3DMUT6114:2.60.120.920	-	28	180	4.2e-20	T	28-02-2022	IPR043136	B30.2/SPRY domain superfamily	-
g8747.t1_scopulariopsis	59a3c5ba3519d0902b16e8706b608e93	220	SUPERFAMILY	SSF49899	Concanavalin A-like lectins/glucanases	64	171	9.23e-12	T	28-02-2022	IPR013320	Concanavalin A-like lectin/glucanase domain superfamily	-
g6807.t1_scopulariopsis	56085e45b6044b9a91df0e844d526687	454	Gene3D	G3DMUT6114:3.40.50.720	-	214	389	1.1e-119	T	28-02-2022	-	-
g6807.t1_scopulariopsis	56085e45b6044b9a91df0e844d526687	454	PANTHER	PTHR42813	ZINC-TYPE ALCOHOL DEHYDROGENASE-LIKE	24	448	7.6e-180	T	28-02-2022	-	-
g6807.t1_scopulariopsis	56085e45b6044b9a91df0e844d526687	454	PANTHER	PTHR42813:SF1	DEHYDROGENASE, PUTATIVE (AFU_ORTHOLOGUE AFUA_5G03930)-RELATED	24	448	7.6e-180	T	28-02-2022	-	-
g6807.t1_scopulariopsis	56085e45b6044b9a91df0e844d526687	454	Gene3D	G3DMUT6114:3.90.180.10	-	40	428	1.1e-119	T	28-02-2022	-	-
g6807.t1_scopulariopsis	56085e45b6044b9a91df0e844d526687	454	CDD	cd08283	FDH_like_1	39	438	0	T	28-02-2022	-	-
g6807.t1_scopulariopsis	56085e45b6044b9a91df0e844d526687	454	SUPERFAMILY	SSF51735	NAD(P)-binding Rossmann-fold domains	204	399	6.16e-31	T	28-02-2022	IPR036291	NAD(P)-binding domain superfamily	-
g6807.t1_scopulariopsis	56085e45b6044b9a91df0e844d526687	454	SUPERFAMILY	SSF50129	GroES-like	38	223	1.24e-51	T	28-02-2022	IPR011032	GroES-like superfamily	-
g6807.t1_scopulariopsis	56085e45b6044b9a91df0e844d526687	454	Pfam	PF13823	Alcohol dehydrogenase GroES-associated	39	61	5.2e-07	T	28-02-2022	IPR027399	Alcohol dehydrogenase GroES-associated	-
g6807.t1_scopulariopsis	56085e45b6044b9a91df0e844d526687	454	Pfam	PF08240	Alcohol dehydrogenase GroES-like domain	64	185	5.3e-22	T	28-02-2022	IPR013154	Alcohol dehydrogenase, N-terminal	-
g1584.t1_scopulariopsis	d2bb90b589897dcacd79c904daa4416f	665	PANTHER	PTHR24419	INTERLEUKIN-1 RECEPTOR-ASSOCIATED KINASE	229	584	3.8e-54	T	28-02-2022	-	-
g1584.t1_scopulariopsis	d2bb90b589897dcacd79c904daa4416f	665	SUPERFAMILY	SSF56112	Protein kinase-like (PK-like)	277	495	1.85e-11	T	28-02-2022	IPR011009	Protein kinase-like domain superfamily	-
g1584.t1_scopulariopsis	d2bb90b589897dcacd79c904daa4416f	665	MobiDBLite	mobidb-lite	consensus disorder prediction	1	20	-	T	28-02-2022	-	-
g1584.t1_scopulariopsis	d2bb90b589897dcacd79c904daa4416f	665	MobiDBLite	mobidb-lite	consensus disorder prediction	64	261	-	T	28-02-2022	-	-
g1584.t1_scopulariopsis	d2bb90b589897dcacd79c904daa4416f	665	Pfam	PF12330	Haspin like kinase domain	280	579	2.9e-30	T	28-02-2022	-	-
g1584.t1_scopulariopsis	d2bb90b589897dcacd79c904daa4416f	665	MobiDBLite	mobidb-lite	consensus disorder prediction	140	241	-	T	28-02-2022	-	-
g1584.t1_scopulariopsis	d2bb90b589897dcacd79c904daa4416f	665	MobiDBLite	mobidb-lite	consensus disorder prediction	78	133	-	T	28-02-2022	-	-
g1584.t1_scopulariopsis	d2bb90b589897dcacd79c904daa4416f	665	Gene3D	G3DMUT6114:1.10.510.10	Transferase(Phosphotransferase) domain 1	407	615	5.5e-45	T	28-02-2022	-	-
g1584.t1_scopulariopsis	d2bb90b589897dcacd79c904daa4416f	665	PANTHER	PTHR24419:SF18	SERINE/THREONINE-PROTEIN KINASE HASPIN	229	584	3.8e-54	T	28-02-2022	-	-
g1584.t1_scopulariopsis	d2bb90b589897dcacd79c904daa4416f	665	Gene3D	G3DMUT6114:3.30.200.20	Phosphorylase Kinase; domain 1	273	404	8.9e-21	T	28-02-2022	-	-
g1584.t1_scopulariopsis	d2bb90b589897dcacd79c904daa4416f	665	SMART	SM01331	DUF3635_2	508	623	1.8e-13	T	28-02-2022	IPR024604	Serine/threonine-protein kinase haspin, C-terminal	-
g5307.t1_scopulariopsis	7cd94b21c4a0c3cd257114d8b1f062b8	293	MobiDBLite	mobidb-lite	consensus disorder prediction	1	22	-	T	28-02-2022	-	-
g5307.t1_scopulariopsis	7cd94b21c4a0c3cd257114d8b1f062b8	293	Coils	Coil	Coil	232	252	-	T	28-02-2022	-	-
g6561.t1_scopulariopsis	7836e919adf9bbf3cbd55bbce4cf09fe	431	PANTHER	PTHR21357:SF4	FAM172 FAMILY PROTEIN HOMOLOG CG10038	10	365	9.6e-41	T	28-02-2022	-	-
g6561.t1_scopulariopsis	7836e919adf9bbf3cbd55bbce4cf09fe	431	PANTHER	PTHR21357	UNCHARACTERIZED	10	365	9.6e-41	T	28-02-2022	-	-
g9047.t1_scopulariopsis	64774d6c603f6f1f29b8bf454907eb15	384	MobiDBLite	mobidb-lite	consensus disorder prediction	1	62	-	T	28-02-2022	-	-
g9047.t1_scopulariopsis	64774d6c603f6f1f29b8bf454907eb15	384	Pfam	PF00149	Calcineurin-like phosphoesterase	34	248	2.2e-13	T	28-02-2022	IPR004843	Calcineurin-like phosphoesterase domain, ApaH type	GO:0016787
g9047.t1_scopulariopsis	64774d6c603f6f1f29b8bf454907eb15	384	PANTHER	PTHR12905	METALLOPHOSPHOESTERASE	31	383	3.9e-68	T	28-02-2022	-	-
g9047.t1_scopulariopsis	64774d6c603f6f1f29b8bf454907eb15	384	CDD	cd07379	MPP_239FB	34	261	3.32678e-35	T	28-02-2022	-	-
g9047.t1_scopulariopsis	64774d6c603f6f1f29b8bf454907eb15	384	SUPERFAMILY	SSF56300	Metallo-dependent phosphatases	33	256	2.28e-27	T	28-02-2022	IPR029052	Metallo-dependent phosphatase-like	-
g9047.t1_scopulariopsis	64774d6c603f6f1f29b8bf454907eb15	384	MobiDBLite	mobidb-lite	consensus disorder prediction	18	35	-	T	28-02-2022	-	-
g9047.t1_scopulariopsis	64774d6c603f6f1f29b8bf454907eb15	384	Gene3D	G3DMUT6114:3.60.21.10	-	9	268	1.5e-68	T	28-02-2022	IPR029052	Metallo-dependent phosphatase-like	-
g9047.t1_scopulariopsis	64774d6c603f6f1f29b8bf454907eb15	384	MobiDBLite	mobidb-lite	consensus disorder prediction	265	284	-	T	28-02-2022	-	-
g9047.t1_scopulariopsis	64774d6c603f6f1f29b8bf454907eb15	384	PANTHER	PTHR12905:SF25	SER/THR PROTEIN PHOSPHATASE	31	383	3.9e-68	T	28-02-2022	-	-
g6273.t1_scopulariopsis	1352dbe2c165c8f6c9099d66c30d1bbb	146	Gene3D	G3DMUT6114:3.90.1200.10	-	1	142	1.8e-08	T	28-02-2022	-	-
g6273.t1_scopulariopsis	1352dbe2c165c8f6c9099d66c30d1bbb	146	Pfam	PF01636	Phosphotransferase enzyme family	89	133	2.5e-05	T	28-02-2022	IPR002575	Aminoglycoside phosphotransferase	-
g6273.t1_scopulariopsis	1352dbe2c165c8f6c9099d66c30d1bbb	146	SUPERFAMILY	SSF56112	Protein kinase-like (PK-like)	3	132	5.61e-08	T	28-02-2022	IPR011009	Protein kinase-like domain superfamily	-
g9585.t1_scopulariopsis	82d0b88363dfb570471a69e88e31e061	566	PANTHER	PTHR42877	-	26	566	1e-213	T	28-02-2022	-	-
g9585.t1_scopulariopsis	82d0b88363dfb570471a69e88e31e061	566	Gene3D	G3DMUT6114:3.50.50.60	-	34	292	1.1e-62	T	28-02-2022	IPR036188	FAD/NAD(P)-binding domain superfamily	-
g9585.t1_scopulariopsis	82d0b88363dfb570471a69e88e31e061	566	Gene3D	G3DMUT6114:3.50.50.60	-	356	544	1.6e-39	T	28-02-2022	IPR036188	FAD/NAD(P)-binding domain superfamily	-
g9585.t1_scopulariopsis	82d0b88363dfb570471a69e88e31e061	566	PANTHER	PTHR42877:SF11	MONOOXYGENASE, PUTATIVE (AFU_ORTHOLOGUE AFUA_6G13790)-RELATED	26	566	1e-213	T	28-02-2022	-	-
g9585.t1_scopulariopsis	82d0b88363dfb570471a69e88e31e061	566	SUPERFAMILY	SSF51905	FAD/NAD(P)-binding domain	42	461	4.97e-48	T	28-02-2022	IPR036188	FAD/NAD(P)-binding domain superfamily	-
g9585.t1_scopulariopsis	82d0b88363dfb570471a69e88e31e061	566	Pfam	PF00743	Flavin-binding monooxygenase-like	42	252	3.3e-14	T	28-02-2022	IPR020946	Flavin monooxygenase-like	GO:0004499|GO:0050660|GO:0050661
g4090.t1_scopulariopsis	6da6dfc2aa5b343a2eb15ad71dc7ba30	610	PANTHER	PTHR11785	AMINO ACID TRANSPORTER	114	587	1.9e-159	T	28-02-2022	-	-
g4090.t1_scopulariopsis	6da6dfc2aa5b343a2eb15ad71dc7ba30	610	MobiDBLite	mobidb-lite	consensus disorder prediction	16	66	-	T	28-02-2022	-	-
g4090.t1_scopulariopsis	6da6dfc2aa5b343a2eb15ad71dc7ba30	610	MobiDBLite	mobidb-lite	consensus disorder prediction	16	44	-	T	28-02-2022	-	-
g4090.t1_scopulariopsis	6da6dfc2aa5b343a2eb15ad71dc7ba30	610	PANTHER	PTHR11785:SF512	FRUCTOSELYSINE/PSICOSELYSINE TRANSPORTER FRLA-RELATED	114	587	1.9e-159	T	28-02-2022	-	-
g4090.t1_scopulariopsis	6da6dfc2aa5b343a2eb15ad71dc7ba30	610	Gene3D	G3DMUT6114:1.20.1740.10	Amino acid/polyamine transporter I	114	600	3.9e-89	T	28-02-2022	-	-
g4090.t1_scopulariopsis	6da6dfc2aa5b343a2eb15ad71dc7ba30	610	Pfam	PF13520	Amino acid permease	121	565	2.7e-68	T	28-02-2022	IPR002293	Amino acid/polyamine transporter I	GO:0016020|GO:0022857|GO:0055085
g9716.t1_scopulariopsis	25bc62ec97ff0bc16beb192be70a558c	684	MobiDBLite	mobidb-lite	consensus disorder prediction	560	610	-	T	28-02-2022	-	-
g9716.t1_scopulariopsis	25bc62ec97ff0bc16beb192be70a558c	684	MobiDBLite	mobidb-lite	consensus disorder prediction	17	40	-	T	28-02-2022	-	-
g9716.t1_scopulariopsis	25bc62ec97ff0bc16beb192be70a558c	684	Pfam	PF04082	Fungal specific transcription factor domain	81	360	1e-19	T	28-02-2022	IPR007219	Transcription factor domain, fungi	GO:0003677|GO:0006351|GO:0008270
g9716.t1_scopulariopsis	25bc62ec97ff0bc16beb192be70a558c	684	PANTHER	PTHR46910:SF17	FUNGAL SPECIFIC TRANSCRIPTION FACTOR	2	650	1e-129	T	28-02-2022	-	-
g9716.t1_scopulariopsis	25bc62ec97ff0bc16beb192be70a558c	684	SMART	SM00906	Fungal_trans_2	203	281	4.9e-10	T	28-02-2022	IPR007219	Transcription factor domain, fungi	GO:0003677|GO:0006351|GO:0008270
g9716.t1_scopulariopsis	25bc62ec97ff0bc16beb192be70a558c	684	MobiDBLite	mobidb-lite	consensus disorder prediction	9	40	-	T	28-02-2022	-	-
g9716.t1_scopulariopsis	25bc62ec97ff0bc16beb192be70a558c	684	PANTHER	PTHR46910	TRANSCRIPTION FACTOR PDR1	2	650	1e-129	T	28-02-2022	-	-
g9716.t1_scopulariopsis	25bc62ec97ff0bc16beb192be70a558c	684	CDD	cd12148	fungal_TF_MHR	71	544	8.94071e-52	T	28-02-2022	-	-
g8747.t1_scopulariopsis	59a3c5ba3519d0902b16e8706b608e93	220	CDD	cd12885	SPRY_RanBP_like	92	171	2.21627e-15	T	28-02-2022	IPR044736	Ran-binding protein Vid30/RanBPM/SPLA, SPRY domain	-
g8747.t1_scopulariopsis	59a3c5ba3519d0902b16e8706b608e93	220	Pfam	PF00622	SPRY domain	64	161	2.6e-09	T	28-02-2022	IPR003877	SPRY domain	GO:0005515
g8747.t1_scopulariopsis	59a3c5ba3519d0902b16e8706b608e93	220	Gene3D	G3DMUT6114:2.60.120.920	-	28	180	4.2e-20	T	28-02-2022	IPR043136	B30.2/SPRY domain superfamily	-
g8747.t1_scopulariopsis	59a3c5ba3519d0902b16e8706b608e93	220	SUPERFAMILY	SSF49899	Concanavalin A-like lectins/glucanases	64	171	9.23e-12	T	28-02-2022	IPR013320	Concanavalin A-like lectin/glucanase domain superfamily	-
g6273.t1_scopulariopsis	1352dbe2c165c8f6c9099d66c30d1bbb	146	Gene3D	G3DMUT6114:3.90.1200.10	-	1	142	1.8e-08	T	28-02-2022	-	-
g6273.t1_scopulariopsis	1352dbe2c165c8f6c9099d66c30d1bbb	146	Pfam	PF01636	Phosphotransferase enzyme family	89	133	2.5e-05	T	28-02-2022	IPR002575	Aminoglycoside phosphotransferase	-
g6273.t1_scopulariopsis	1352dbe2c165c8f6c9099d66c30d1bbb	146	SUPERFAMILY	SSF56112	Protein kinase-like (PK-like)	3	132	5.61e-08	T	28-02-2022	IPR011009	Protein kinase-like domain superfamily	-
g2825.t1_scopulariopsis	9c3c2385f32a155f9b949c6ec6ac8d6f	552	Coils	Coil	Coil	282	305	-	T	28-02-2022	-	-
g2825.t1_scopulariopsis	9c3c2385f32a155f9b949c6ec6ac8d6f	552	MobiDBLite	mobidb-lite	consensus disorder prediction	305	332	-	T	28-02-2022	-	-
g2825.t1_scopulariopsis	9c3c2385f32a155f9b949c6ec6ac8d6f	552	MobiDBLite	mobidb-lite	consensus disorder prediction	449	499	-	T	28-02-2022	-	-
g2825.t1_scopulariopsis	9c3c2385f32a155f9b949c6ec6ac8d6f	552	MobiDBLite	mobidb-lite	consensus disorder prediction	1	132	-	T	28-02-2022	-	-
g2825.t1_scopulariopsis	9c3c2385f32a155f9b949c6ec6ac8d6f	552	MobiDBLite	mobidb-lite	consensus disorder prediction	37	51	-	T	28-02-2022	-	-
g2825.t1_scopulariopsis	9c3c2385f32a155f9b949c6ec6ac8d6f	552	MobiDBLite	mobidb-lite	consensus disorder prediction	519	552	-	T	28-02-2022	-	-
g2825.t1_scopulariopsis	9c3c2385f32a155f9b949c6ec6ac8d6f	552	MobiDBLite	mobidb-lite	consensus disorder prediction	67	100	-	T	28-02-2022	-	-
g2825.t1_scopulariopsis	9c3c2385f32a155f9b949c6ec6ac8d6f	552	Coils	Coil	Coil	177	197	-	T	28-02-2022	-	-
g2825.t1_scopulariopsis	9c3c2385f32a155f9b949c6ec6ac8d6f	552	MobiDBLite	mobidb-lite	consensus disorder prediction	108	132	-	T	28-02-2022	-	-
g2825.t1_scopulariopsis	9c3c2385f32a155f9b949c6ec6ac8d6f	552	MobiDBLite	mobidb-lite	consensus disorder prediction	358	372	-	T	28-02-2022	-	-
g2825.t1_scopulariopsis	9c3c2385f32a155f9b949c6ec6ac8d6f	552	MobiDBLite	mobidb-lite	consensus disorder prediction	305	504	-	T	28-02-2022	-	-
g736.t1_scopulariopsis	24a616c2cebf50cfb236c04e723319da	155	PANTHER	PTHR23002	ZINC FINGER CCHC DOMAIN CONTAINING PROTEIN	1	154	1.3e-33	T	28-02-2022	-	-
g736.t1_scopulariopsis	24a616c2cebf50cfb236c04e723319da	155	PANTHER	PTHR23002:SF107	CELLULAR NUCLEIC ACID-BINDING PROTEIN	1	154	1.3e-33	T	28-02-2022	-	-
g736.t1_scopulariopsis	24a616c2cebf50cfb236c04e723319da	155	Pfam	PF00098	Zinc knuckle	13	30	9.8e-09	T	28-02-2022	IPR001878	Zinc finger, CCHC-type	GO:0003676|GO:0008270
g736.t1_scopulariopsis	24a616c2cebf50cfb236c04e723319da	155	Pfam	PF00098	Zinc knuckle	138	154	9.4e-06	T	28-02-2022	IPR001878	Zinc finger, CCHC-type	GO:0003676|GO:0008270
g736.t1_scopulariopsis	24a616c2cebf50cfb236c04e723319da	155	Pfam	PF00098	Zinc knuckle	52	67	1.7e-07	T	28-02-2022	IPR001878	Zinc finger, CCHC-type	GO:0003676|GO:0008270
g736.t1_scopulariopsis	24a616c2cebf50cfb236c04e723319da	155	Pfam	PF00098	Zinc knuckle	95	110	4.9e-06	T	28-02-2022	IPR001878	Zinc finger, CCHC-type	GO:0003676|GO:0008270
g736.t1_scopulariopsis	24a616c2cebf50cfb236c04e723319da	155	Pfam	PF00098	Zinc knuckle	114	130	3.5e-09	T	28-02-2022	IPR001878	Zinc finger, CCHC-type	GO:0003676|GO:0008270
g736.t1_scopulariopsis	24a616c2cebf50cfb236c04e723319da	155	Gene3D	G3DMUT6114:4.10.60.10	-	1	38	1.2e-10	T	28-02-2022	-	-
g736.t1_scopulariopsis	24a616c2cebf50cfb236c04e723319da	155	SUPERFAMILY	SSF57756	Retrovirus zinc finger-like domains	88	132	1.99e-12	T	28-02-2022	IPR036875	Zinc finger, CCHC-type superfamily	GO:0003676|GO:0008270
[truncated: 190 more rows]

## Sheet: N1
Protein accession	Sequence MD5 digest	Sequence length	Analysis	Signature accession	Signature description	Start location	Stop location	Score	Status	Date	InterPro annotations – accession	InterPro annotations – description
g9388.t1_apio.hdo	fd66d9a8497ad4eeffde0b94a345603d	279	Gene3D	G3DSA:3.30.230.30	-	140	266	2.6e-36	T	18-03-2022	IPR036956	Impact, N-terminal domain superfamily	-
g9388.t1_apio.hdo	fd66d9a8497ad4eeffde0b94a345603d	279	SMART	SM00591	RWD2001b	9	109	1.4e-08	T	18-03-2022	IPR006575	RWD domain	GO:0005515
g9388.t1_apio.hdo	fd66d9a8497ad4eeffde0b94a345603d	279	Pfam	PF01205	Uncharacterized protein family UPF0029	156	260	5.1e-34	T	18-03-2022	IPR001498	Impact, N-terminal	-
g9388.t1_apio.hdo	fd66d9a8497ad4eeffde0b94a345603d	279	PANTHER	PTHR16301	IMPACT-RELATED	5	276	5.7e-63	T	18-03-2022	IPR023582	Impact family	-
g9388.t1_apio.hdo	fd66d9a8497ad4eeffde0b94a345603d	279	SUPERFAMILY	SSF54495	UBC-like	7	107	1.7e-11	T	18-03-2022	IPR016135	Ubiquitin-conjugating enzyme/RWD-like	-
g9388.t1_apio.hdo	fd66d9a8497ad4eeffde0b94a345603d	279	MobiDBLite	mobidb-lite	consensus disorder prediction	109	147	-	T	18-03-2022	-	-
g9388.t1_apio.hdo	fd66d9a8497ad4eeffde0b94a345603d	279	PANTHER	PTHR16301:SF2	PROTEIN IMPACT	5	276	5.7e-63	T	18-03-2022	-	-
g9388.t1_apio.hdo	fd66d9a8497ad4eeffde0b94a345603d	279	Gene3D	G3DSA:3.10.110.10	Ubiquitin Conjugating Enzyme	2	111	3e-10	T	18-03-2022	IPR016135	Ubiquitin-conjugating enzyme/RWD-like	-
g9388.t1_apio.hdo	fd66d9a8497ad4eeffde0b94a345603d	279	SUPERFAMILY	SSF54211	Ribosomal protein S5 domain 2-like	141	268	6.07e-34	T	18-03-2022	IPR020568	Ribosomal protein S5 domain 2-type fold	-
g9388.t1_apio.hdo	fd66d9a8497ad4eeffde0b94a345603d	279	Pfam	PF05773	RWD domain	6	103	8.1e-07	T	18-03-2022	IPR006575	RWD domain	GO:0005515
g9387.t1_apio.hdo	8912d6a6424f5487574614b618b2f5b1	663	MobiDBLite	mobidb-lite	consensus disorder prediction	636	650	-	T	18-03-2022	-	-
g9387.t1_apio.hdo	8912d6a6424f5487574614b618b2f5b1	663	MobiDBLite	mobidb-lite	consensus disorder prediction	486	501	-	T	18-03-2022	-	-
g9387.t1_apio.hdo	8912d6a6424f5487574614b618b2f5b1	663	MobiDBLite	mobidb-lite	consensus disorder prediction	294	477	-	T	18-03-2022	-	-
g9387.t1_apio.hdo	8912d6a6424f5487574614b618b2f5b1	663	MobiDBLite	mobidb-lite	consensus disorder prediction	582	601	-	T	18-03-2022	-	-
g9387.t1_apio.hdo	8912d6a6424f5487574614b618b2f5b1	663	MobiDBLite	mobidb-lite	consensus disorder prediction	510	573	-	T	18-03-2022	-	-
g9387.t1_apio.hdo	8912d6a6424f5487574614b618b2f5b1	663	MobiDBLite	mobidb-lite	consensus disorder prediction	200	285	-	T	18-03-2022	-	-
g9387.t1_apio.hdo	8912d6a6424f5487574614b618b2f5b1	663	MobiDBLite	mobidb-lite	consensus disorder prediction	59	663	-	T	18-03-2022	-	-
g9387.t1_apio.hdo	8912d6a6424f5487574614b618b2f5b1	663	MobiDBLite	mobidb-lite	consensus disorder prediction	610	625	-	T	18-03-2022	-	-
g9387.t1_apio.hdo	8912d6a6424f5487574614b618b2f5b1	663	MobiDBLite	mobidb-lite	consensus disorder prediction	132	191	-	T	18-03-2022	-	-
g9387.t1_apio.hdo	8912d6a6424f5487574614b618b2f5b1	663	MobiDBLite	mobidb-lite	consensus disorder prediction	81	96	-	T	18-03-2022	-	-
g9185.t1_apio.hdo	586c0e0c7f08241685263817306575b4	2415	MobiDBLite	mobidb-lite	consensus disorder prediction	103	139	-	T	18-03-2022	-	-
g9185.t1_apio.hdo	586c0e0c7f08241685263817306575b4	2415	MobiDBLite	mobidb-lite	consensus disorder prediction	167	183	-	T	18-03-2022	-	-
g9185.t1_apio.hdo	586c0e0c7f08241685263817306575b4	2415	MobiDBLite	mobidb-lite	consensus disorder prediction	1853	1892	-	T	18-03-2022	-	-
g9185.t1_apio.hdo	586c0e0c7f08241685263817306575b4	2415	MobiDBLite	mobidb-lite	consensus disorder prediction	1340	1417	-	T	18-03-2022	-	-
g9185.t1_apio.hdo	586c0e0c7f08241685263817306575b4	2415	MobiDBLite	mobidb-lite	consensus disorder prediction	56	76	-	T	18-03-2022	-	-
g9185.t1_apio.hdo	586c0e0c7f08241685263817306575b4	2415	PANTHER	PTHR37538:SF4	-	511	624	6.2e-30	T	18-03-2022	-	-
g9185.t1_apio.hdo	586c0e0c7f08241685263817306575b4	2415	Coils	Coil	Coil	1137	1187	-	T	18-03-2022	-	-
g9185.t1_apio.hdo	586c0e0c7f08241685263817306575b4	2415	Coils	Coil	Coil	2085	2173	-	T	18-03-2022	-	-
g9185.t1_apio.hdo	586c0e0c7f08241685263817306575b4	2415	MobiDBLite	mobidb-lite	consensus disorder prediction	2234	2253	-	T	18-03-2022	-	-
g9185.t1_apio.hdo	586c0e0c7f08241685263817306575b4	2415	MobiDBLite	mobidb-lite	consensus disorder prediction	56	259	-	T	18-03-2022	-	-
g9185.t1_apio.hdo	586c0e0c7f08241685263817306575b4	2415	MobiDBLite	mobidb-lite	consensus disorder prediction	751	806	-	T	18-03-2022	-	-
g9185.t1_apio.hdo	586c0e0c7f08241685263817306575b4	2415	MobiDBLite	mobidb-lite	consensus disorder prediction	1127	1326	-	T	18-03-2022	-	-
g9185.t1_apio.hdo	586c0e0c7f08241685263817306575b4	2415	PANTHER	PTHR37538:SF4	-	1116	1299	6.2e-30	T	18-03-2022	-	-
g9185.t1_apio.hdo	586c0e0c7f08241685263817306575b4	2415	PANTHER	PTHR37538:SF4	-	233	411	6.2e-30	T	18-03-2022	-	-
g9185.t1_apio.hdo	586c0e0c7f08241685263817306575b4	2415	Coils	Coil	Coil	908	965	-	T	18-03-2022	-	-
g9185.t1_apio.hdo	586c0e0c7f08241685263817306575b4	2415	MobiDBLite	mobidb-lite	consensus disorder prediction	343	357	-	T	18-03-2022	-	-
g9185.t1_apio.hdo	586c0e0c7f08241685263817306575b4	2415	MobiDBLite	mobidb-lite	consensus disorder prediction	1905	1955	-	T	18-03-2022	-	-
g9185.t1_apio.hdo	586c0e0c7f08241685263817306575b4	2415	PANTHER	PTHR37538	-	511	624	6.2e-30	T	18-03-2022	-	-
g9185.t1_apio.hdo	586c0e0c7f08241685263817306575b4	2415	MobiDBLite	mobidb-lite	consensus disorder prediction	639	665	-	T	18-03-2022	-	-
g9185.t1_apio.hdo	586c0e0c7f08241685263817306575b4	2415	PANTHER	PTHR37538:SF4	-	421	569	6.2e-30	T	18-03-2022	-	-
g9185.t1_apio.hdo	586c0e0c7f08241685263817306575b4	2415	PANTHER	PTHR37538:SF4	-	1350	1478	6.2e-30	T	18-03-2022	-	-
g9185.t1_apio.hdo	586c0e0c7f08241685263817306575b4	2415	MobiDBLite	mobidb-lite	consensus disorder prediction	327	342	-	T	18-03-2022	-	-
g9185.t1_apio.hdo	586c0e0c7f08241685263817306575b4	2415	MobiDBLite	mobidb-lite	consensus disorder prediction	574	606	-	T	18-03-2022	-	-
g9185.t1_apio.hdo	586c0e0c7f08241685263817306575b4	2415	MobiDBLite	mobidb-lite	consensus disorder prediction	1432	1488	-	T	18-03-2022	-	-
g9185.t1_apio.hdo	586c0e0c7f08241685263817306575b4	2415	Coils	Coil	Coil	756	803	-	T	18-03-2022	-	-
g9185.t1_apio.hdo	586c0e0c7f08241685263817306575b4	2415	Coils	Coil	Coil	983	1040	-	T	18-03-2022	-	-
g9185.t1_apio.hdo	586c0e0c7f08241685263817306575b4	2415	Coils	Coil	Coil	1064	1114	-	T	18-03-2022	-	-
g9185.t1_apio.hdo	586c0e0c7f08241685263817306575b4	2415	MobiDBLite	mobidb-lite	consensus disorder prediction	466	483	-	T	18-03-2022	-	-
g9185.t1_apio.hdo	586c0e0c7f08241685263817306575b4	2415	MobiDBLite	mobidb-lite	consensus disorder prediction	519	566	-	T	18-03-2022	-	-
g9185.t1_apio.hdo	586c0e0c7f08241685263817306575b4	2415	MobiDBLite	mobidb-lite	consensus disorder prediction	385	419	-	T	18-03-2022	-	-
g9185.t1_apio.hdo	586c0e0c7f08241685263817306575b4	2415	MobiDBLite	mobidb-lite	consensus disorder prediction	322	2338	-	T	18-03-2022	-	-
g9185.t1_apio.hdo	586c0e0c7f08241685263817306575b4	2415	MobiDBLite	mobidb-lite	consensus disorder prediction	818	888	-	T	18-03-2022	-	-
g9185.t1_apio.hdo	586c0e0c7f08241685263817306575b4	2415	MobiDBLite	mobidb-lite	consensus disorder prediction	214	234	-	T	18-03-2022	-	-
g9185.t1_apio.hdo	586c0e0c7f08241685263817306575b4	2415	MobiDBLite	mobidb-lite	consensus disorder prediction	1516	1723	-	T	18-03-2022	-	-
g9185.t1_apio.hdo	586c0e0c7f08241685263817306575b4	2415	MobiDBLite	mobidb-lite	consensus disorder prediction	2181	2211	-	T	18-03-2022	-	-
g9185.t1_apio.hdo	586c0e0c7f08241685263817306575b4	2415	PANTHER	PTHR37538:SF4	-	1465	1718	6.2e-30	T	18-03-2022	-	-
g9185.t1_apio.hdo	586c0e0c7f08241685263817306575b4	2415	MobiDBLite	mobidb-lite	consensus disorder prediction	2352	2415	-	T	18-03-2022	-	-
g9185.t1_apio.hdo	586c0e0c7f08241685263817306575b4	2415	MobiDBLite	mobidb-lite	consensus disorder prediction	979	1046	-	T	18-03-2022	-	-
g9185.t1_apio.hdo	586c0e0c7f08241685263817306575b4	2415	PANTHER	PTHR37538	-	1465	1718	6.2e-30	T	18-03-2022	-	-
g9185.t1_apio.hdo	586c0e0c7f08241685263817306575b4	2415	MobiDBLite	mobidb-lite	consensus disorder prediction	1738	1789	-	T	18-03-2022	-	-
g9185.t1_apio.hdo	586c0e0c7f08241685263817306575b4	2415	MobiDBLite	mobidb-lite	consensus disorder prediction	1797	1842	-	T	18-03-2022	-	-
g9185.t1_apio.hdo	586c0e0c7f08241685263817306575b4	2415	Coils	Coil	Coil	826	889	-	T	18-03-2022	-	-
g9185.t1_apio.hdo	586c0e0c7f08241685263817306575b4	2415	Coils	Coil	Coil	2195	2252	-	T	18-03-2022	-	-
g9185.t1_apio.hdo	586c0e0c7f08241685263817306575b4	2415	MobiDBLite	mobidb-lite	consensus disorder prediction	1054	1119	-	T	18-03-2022	-	-
g9185.t1_apio.hdo	586c0e0c7f08241685263817306575b4	2415	MobiDBLite	mobidb-lite	consensus disorder prediction	2060	2162	-	T	18-03-2022	-	-
g9185.t1_apio.hdo	586c0e0c7f08241685263817306575b4	2415	PANTHER	PTHR37538	-	421	569	6.2e-30	T	18-03-2022	-	-
g9185.t1_apio.hdo	586c0e0c7f08241685263817306575b4	2415	PANTHER	PTHR37538	-	1116	1299	6.2e-30	T	18-03-2022	-	-
g9185.t1_apio.hdo	586c0e0c7f08241685263817306575b4	2415	PANTHER	PTHR37538	-	1350	1478	6.2e-30	T	18-03-2022	-	-
g9185.t1_apio.hdo	586c0e0c7f08241685263817306575b4	2415	PANTHER	PTHR37538	-	233	411	6.2e-30	T	18-03-2022	-	-
g9185.t1_apio.hdo	586c0e0c7f08241685263817306575b4	2415	Coils	Coil	Coil	697	737	-	T	18-03-2022	-	-
g9185.t1_apio.hdo	586c0e0c7f08241685263817306575b4	2415	MobiDBLite	mobidb-lite	consensus disorder prediction	682	739	-	T	18-03-2022	-	-
g9185.t1_apio.hdo	586c0e0c7f08241685263817306575b4	2415	MobiDBLite	mobidb-lite	consensus disorder prediction	903	971	-	T	18-03-2022	-	-
g9185.t1_apio.hdo	586c0e0c7f08241685263817306575b4	2415	MobiDBLite	mobidb-lite	consensus disorder prediction	2011	2046	-	T	18-03-2022	-	-
g9185.t1_apio.hdo	586c0e0c7f08241685263817306575b4	2415	MobiDBLite	mobidb-lite	consensus disorder prediction	103	139	-	T	18-03-2022	-	-
g9185.t1_apio.hdo	586c0e0c7f08241685263817306575b4	2415	MobiDBLite	mobidb-lite	consensus disorder prediction	167	183	-	T	18-03-2022	-	-
g9185.t1_apio.hdo	586c0e0c7f08241685263817306575b4	2415	MobiDBLite	mobidb-lite	consensus disorder prediction	1853	1892	-	T	18-03-2022	-	-
g9185.t1_apio.hdo	586c0e0c7f08241685263817306575b4	2415	MobiDBLite	mobidb-lite	consensus disorder prediction	1340	1417	-	T	18-03-2022	-	-
g9185.t1_apio.hdo	586c0e0c7f08241685263817306575b4	2415	MobiDBLite	mobidb-lite	consensus disorder prediction	56	76	-	T	18-03-2022	-	-
g9185.t1_apio.hdo	586c0e0c7f08241685263817306575b4	2415	PANTHER	PTHR37538:SF4	-	511	624	6.2e-30	T	18-03-2022	-	-
g9185.t1_apio.hdo	586c0e0c7f08241685263817306575b4	2415	Coils	Coil	Coil	1137	1187	-	T	18-03-2022	-	-
g9185.t1_apio.hdo	586c0e0c7f08241685263817306575b4	2415	Coils	Coil	Coil	2085	2173	-	T	18-03-2022	-	-
g9185.t1_apio.hdo	586c0e0c7f08241685263817306575b4	2415	MobiDBLite	mobidb-lite	consensus disorder prediction	2234	2253	-	T	18-03-2022	-	-
g9185.t1_apio.hdo	586c0e0c7f08241685263817306575b4	2415	MobiDBLite	mobidb-lite	consensus disorder prediction	56	259	-	T	18-03-2022	-	-
g9185.t1_apio.hdo	586c0e0c7f08241685263817306575b4	2415	MobiDBLite	mobidb-lite	consensus disorder prediction	751	806	-	T	18-03-2022	-	-
g9185.t1_apio.hdo	586c0e0c7f08241685263817306575b4	2415	MobiDBLite	mobidb-lite	consensus disorder prediction	1127	1326	-	T	18-03-2022	-	-
g9185.t1_apio.hdo	586c0e0c7f08241685263817306575b4	2415	PANTHER	PTHR37538:SF4	-	1116	1299	6.2e-30	T	18-03-2022	-	-
g9185.t1_apio.hdo	586c0e0c7f08241685263817306575b4	2415	PANTHER	PTHR37538:SF4	-	233	411	6.2e-30	T	18-03-2022	-	-
g9185.t1_apio.hdo	586c0e0c7f08241685263817306575b4	2415	Coils	Coil	Coil	908	965	-	T	18-03-2022	-	-
g9185.t1_apio.hdo	586c0e0c7f08241685263817306575b4	2415	MobiDBLite	mobidb-lite	consensus disorder prediction	343	357	-	T	18-03-2022	-	-
g9185.t1_apio.hdo	586c0e0c7f08241685263817306575b4	2415	MobiDBLite	mobidb-lite	consensus disorder prediction	1905	1955	-	T	18-03-2022	-	-
g9185.t1_apio.hdo	586c0e0c7f08241685263817306575b4	2415	PANTHER	PTHR37538	-	511	624	6.2e-30	T	18-03-2022	-	-
g9185.t1_apio.hdo	586c0e0c7f08241685263817306575b4	2415	MobiDBLite	mobidb-lite	consensus disorder prediction	639	665	-	T	18-03-2022	-	-
g9185.t1_apio.hdo	586c0e0c7f08241685263817306575b4	2415	PANTHER	PTHR37538:SF4	-	421	569	6.2e-30	T	18-03-2022	-	-
g9185.t1_apio.hdo	586c0e0c7f08241685263817306575b4	2415	PANTHER	PTHR37538:SF4	-	1350	1478	6.2e-30	T	18-03-2022	-	-
g9185.t1_apio.hdo	586c0e0c7f08241685263817306575b4	2415	MobiDBLite	mobidb-lite	consensus disorder prediction	327	342	-	T	18-03-2022	-	-
g9185.t1_apio.hdo	586c0e0c7f08241685263817306575b4	2415	MobiDBLite	mobidb-lite	consensus disorder prediction	574	606	-	T	18-03-2022	-	-
g9185.t1_apio.hdo	586c0e0c7f08241685263817306575b4	2415	MobiDBLite	mobidb-lite	consensus disorder prediction	1432	1488	-	T	18-03-2022	-	-
g9185.t1_apio.hdo	586c0e0c7f08241685263817306575b4	2415	Coils	Coil	Coil	756	803	-	T	18-03-2022	-	-
g9185.t1_apio.hdo	586c0e0c7f08241685263817306575b4	2415	Coils	Coil	Coil	983	1040	-	T	18-03-2022	-	-
g9185.t1_apio.hdo	586c0e0c7f08241685263817306575b4	2415	Coils	Coil	Coil	1064	1114	-	T	18-03-2022	-	-
g9185.t1_apio.hdo	586c0e0c7f08241685263817306575b4	2415	MobiDBLite	mobidb-lite	consensus disorder prediction	466	483	-	T	18-03-2022	-	-
g9185.t1_apio.hdo	586c0e0c7f08241685263817306575b4	2415	MobiDBLite	mobidb-lite	consensus disorder prediction	519	566	-	T	18-03-2022	-	-
g9185.t1_apio.hdo	586c0e0c7f08241685263817306575b4	2415	MobiDBLite	mobidb-lite	consensus disorder prediction	385	419	-	T	18-03-2022	-	-
g9185.t1_apio.hdo	586c0e0c7f08241685263817306575b4	2415	MobiDBLite	mobidb-lite	consensus disorder prediction	322	2338	-	T	18-03-2022	-	-
g9185.t1_apio.hdo	586c0e0c7f08241685263817306575b4	2415	MobiDBLite	mobidb-lite	consensus disorder prediction	818	888	-	T	18-03-2022	-	-
g9185.t1_apio.hdo	586c0e0c7f08241685263817306575b4	2415	MobiDBLite	mobidb-lite	consensus disorder prediction	214	234	-	T	18-03-2022	-	-
g9185.t1_apio.hdo	586c0e0c7f08241685263817306575b4	2415	MobiDBLite	mobidb-lite	consensus disorder prediction	1516	1723	-	T	18-03-2022	-	-
g9185.t1_apio.hdo	586c0e0c7f08241685263817306575b4	2415	MobiDBLite	mobidb-lite	consensus disorder prediction	2181	2211	-	T	18-03-2022	-	-
g9185.t1_apio.hdo	586c0e0c7f08241685263817306575b4	2415	PANTHER	PTHR37538:SF4	-	1465	1718	6.2e-30	T	18-03-2022	-	-
g9185.t1_apio.hdo	586c0e0c7f08241685263817306575b4	2415	MobiDBLite	mobidb-lite	consensus disorder prediction	2352	2415	-	T	18-03-2022	-	-
g9185.t1_apio.hdo	586c0e0c7f08241685263817306575b4	2415	MobiDBLite	mobidb-lite	consensus disorder prediction	979	1046	-	T	18-03-2022	-	-
g9185.t1_apio.hdo	586c0e0c7f08241685263817306575b4	2415	PANTHER	PTHR37538	-	1465	1718	6.2e-30	T	18-03-2022	-	-
g9185.t1_apio.hdo	586c0e0c7f08241685263817306575b4	2415	MobiDBLite	mobidb-lite	consensus disorder prediction	1738	1789	-	T	18-03-2022	-	-
g9185.t1_apio.hdo	586c0e0c7f08241685263817306575b4	2415	MobiDBLite	mobidb-lite	consensus disorder prediction	1797	1842	-	T	18-03-2022	-	-
g9185.t1_apio.hdo	586c0e0c7f08241685263817306575b4	2415	Coils	Coil	Coil	826	889	-	T	18-03-2022	-	-
g9185.t1_apio.hdo	586c0e0c7f08241685263817306575b4	2415	Coils	Coil	Coil	2195	2252	-	T	18-03-2022	-	-
g9185.t1_apio.hdo	586c0e0c7f08241685263817306575b4	2415	MobiDBLite	mobidb-lite	consensus disorder prediction	1054	1119	-	T	18-03-2022	-	-
g9185.t1_apio.hdo	586c0e0c7f08241685263817306575b4	2415	MobiDBLite	mobidb-lite	consensus disorder prediction	2060	2162	-	T	18-03-2022	-	-
g9185.t1_apio.hdo	586c0e0c7f08241685263817306575b4	2415	PANTHER	PTHR37538	-	421	569	6.2e-30	T	18-03-2022	-	-
g9185.t1_apio.hdo	586c0e0c7f08241685263817306575b4	2415	PANTHER	PTHR37538	-	1116	1299	6.2e-30	T	18-03-2022	-	-
g9185.t1_apio.hdo	586c0e0c7f08241685263817306575b4	2415	PANTHER	PTHR37538	-	1350	1478	6.2e-30	T	18-03-2022	-	-
g9185.t1_apio.hdo	586c0e0c7f08241685263817306575b4	2415	PANTHER	PTHR37538	-	233	411	6.2e-30	T	18-03-2022	-	-
g9185.t1_apio.hdo	586c0e0c7f08241685263817306575b4	2415	Coils	Coil	Coil	697	737	-	T	18-03-2022	-	-
g9185.t1_apio.hdo	586c0e0c7f08241685263817306575b4	2415	MobiDBLite	mobidb-lite	consensus disorder prediction	682	739	-	T	18-03-2022	-	-
g9185.t1_apio.hdo	586c0e0c7f08241685263817306575b4	2415	MobiDBLite	mobidb-lite	consensus disorder prediction	903	971	-	T	18-03-2022	-	-
g9185.t1_apio.hdo	586c0e0c7f08241685263817306575b4	2415	MobiDBLite	mobidb-lite	consensus disorder prediction	2011	2046	-	T	18-03-2022	-	-
g9185.t1_apio.hdo	586c0e0c7f08241685263817306575b4	2415	MobiDBLite	mobidb-lite	consensus disorder prediction	103	139	-	T	18-03-2022	-	-
g9185.t1_apio.hdo	586c0e0c7f08241685263817306575b4	2415	MobiDBLite	mobidb-lite	consensus disorder prediction	167	183	-	T	18-03-2022	-	-
g9185.t1_apio.hdo	586c0e0c7f08241685263817306575b4	2415	MobiDBLite	mobidb-lite	consensus disorder prediction	1853	1892	-	T	18-03-2022	-	-
g9185.t1_apio.hdo	586c0e0c7f08241685263817306575b4	2415	MobiDBLite	mobidb-lite	consensus disorder prediction	1340	1417	-	T	18-03-2022	-	-
g9185.t1_apio.hdo	586c0e0c7f08241685263817306575b4	2415	MobiDBLite	mobidb-lite	consensus disorder prediction	56	76	-	T	18-03-2022	-	-
g9185.t1_apio.hdo	586c0e0c7f08241685263817306575b4	2415	PANTHER	PTHR37538:SF4	-	511	624	6.2e-30	T	18-03-2022	-	-
g9185.t1_apio.hdo	586c0e0c7f08241685263817306575b4	2415	Coils	Coil	Coil	1137	1187	-	T	18-03-2022	-	-
g9185.t1_apio.hdo	586c0e0c7f08241685263817306575b4	2415	Coils	Coil	Coil	2085	2173	-	T	18-03-2022	-	-
g9185.t1_apio.hdo	586c0e0c7f08241685263817306575b4	2415	MobiDBLite	mobidb-lite	consensus disorder prediction	2234	2253	-	T	18-03-2022	-	-
g9185.t1_apio.hdo	586c0e0c7f08241685263817306575b4	2415	MobiDBLite	mobidb-lite	consensus disorder prediction	56	259	-	T	18-03-2022	-	-
g9185.t1_apio.hdo	586c0e0c7f08241685263817306575b4	2415	MobiDBLite	mobidb-lite	consensus disorder prediction	751	806	-	T	18-03-2022	-	-
g9185.t1_apio.hdo	586c0e0c7f08241685263817306575b4	2415	MobiDBLite	mobidb-lite	consensus disorder prediction	1127	1326	-	T	18-03-2022	-	-
g9185.t1_apio.hdo	586c0e0c7f08241685263817306575b4	2415	PANTHER	PTHR37538:SF4	-	1116	1299	6.2e-30	T	18-03-2022	-	-
g9185.t1_apio.hdo	586c0e0c7f08241685263817306575b4	2415	PANTHER	PTHR37538:SF4	-	233	411	6.2e-30	T	18-03-2022	-	-
g9185.t1_apio.hdo	586c0e0c7f08241685263817306575b4	2415	Coils	Coil	Coil	908	965	-	T	18-03-2022	-	-
g9185.t1_apio.hdo	586c0e0c7f08241685263817306575b4	2415	MobiDBLite	mobidb-lite	consensus disorder prediction	343	357	-	T	18-03-2022	-	-
g9185.t1_apio.hdo	586c0e0c7f08241685263817306575b4	2415	MobiDBLite	mobidb-lite	consensus disorder prediction	1905	1955	-	T	18-03-2022	-	-
g9185.t1_apio.hdo	586c0e0c7f08241685263817306575b4	2415	PANTHER	PTHR37538	-	511	624	6.2e-30	T	18-03-2022	-	-
g9185.t1_apio.hdo	586c0e0c7f08241685263817306575b4	2415	MobiDBLite	mobidb-lite	consensus disorder prediction	639	665	-	T	18-03-2022	-	-
g9185.t1_apio.hdo	586c0e0c7f08241685263817306575b4	2415	PANTHER	PTHR37538:SF4	-	421	569	6.2e-30	T	18-03-2022	-	-
g9185.t1_apio.hdo	586c0e0c7f08241685263817306575b4	2415	PANTHER	PTHR37538:SF4	-	1350	1478	6.2e-30	T	18-03-2022	-	-
g9185.t1_apio.hdo	586c0e0c7f08241685263817306575b4	2415	MobiDBLite	mobidb-lite	consensus disorder prediction	327	342	-	T	18-03-2022	-	-
g9185.t1_apio.hdo	586c0e0c7f08241685263817306575b4	2415	MobiDBLite	mobidb-lite	consensus disorder prediction	574	606	-	T	18-03-2022	-	-
g9185.t1_apio.hdo	586c0e0c7f08241685263817306575b4	2415	MobiDBLite	mobidb-lite	consensus disorder prediction	1432	1488	-	T	18-03-2022	-	-
g9185.t1_apio.hdo	586c0e0c7f08241685263817306575b4	2415	Coils	Coil	Coil	756	803	-	T	18-03-2022	-	-
g9185.t1_apio.hdo	586c0e0c7f08241685263817306575b4	2415	Coils	Coil	Coil	983	1040	-	T	18-03-2022	-	-
g9185.t1_apio.hdo	586c0e0c7f08241685263817306575b4	2415	Coils	Coil	Coil	1064	1114	-	T	18-03-2022	-	-
g9185.t1_apio.hdo	586c0e0c7f08241685263817306575b4	2415	MobiDBLite	mobidb-lite	consensus disorder prediction	466	483	-	T	18-03-2022	-	-
g9185.t1_apio.hdo	586c0e0c7f08241685263817306575b4	2415	MobiDBLite	mobidb-lite	consensus disorder prediction	519	566	-	T	18-03-2022	-	-
g9185.t1_apio.hdo	586c0e0c7f08241685263817306575b4	2415	MobiDBLite	mobidb-lite	consensus disorder prediction	385	419	-	T	18-03-2022	-	-
g9185.t1_apio.hdo	586c0e0c7f08241685263817306575b4	2415	MobiDBLite	mobidb-lite	consensus disorder prediction	322	2338	-	T	18-03-2022	-	-
g9185.t1_apio.hdo	586c0e0c7f08241685263817306575b4	2415	MobiDBLite	mobidb-lite	consensus disorder prediction	818	888	-	T	18-03-2022	-	-
g9185.t1_apio.hdo	586c0e0c7f08241685263817306575b4	2415	MobiDBLite	mobidb-lite	consensus disorder prediction	214	234	-	T	18-03-2022	-	-
g9185.t1_apio.hdo	586c0e0c7f08241685263817306575b4	2415	MobiDBLite	mobidb-lite	consensus disorder prediction	1516	1723	-	T	18-03-2022	-	-
g9185.t1_apio.hdo	586c0e0c7f08241685263817306575b4	2415	MobiDBLite	mobidb-lite	consensus disorder prediction	2181	2211	-	T	18-03-2022	-	-
g9185.t1_apio.hdo	586c0e0c7f08241685263817306575b4	2415	PANTHER	PTHR37538:SF4	-	1465	1718	6.2e-30	T	18-03-2022	-	-
g9185.t1_apio.hdo	586c0e0c7f08241685263817306575b4	2415	MobiDBLite	mobidb-lite	consensus disorder prediction	2352	2415	-	T	18-03-2022	-	-
g9185.t1_apio.hdo	586c0e0c7f08241685263817306575b4	2415	MobiDBLite	mobidb-lite	consensus disorder prediction	979	1046	-	T	18-03-2022	-	-
g9185.t1_apio.hdo	586c0e0c7f08241685263817306575b4	2415	PANTHER	PTHR37538	-	1465	1718	6.2e-30	T	18-03-2022	-	-
g9185.t1_apio.hdo	586c0e0c7f08241685263817306575b4	2415	MobiDBLite	mobidb-lite	consensus disorder prediction	1738	1789	-	T	18-03-2022	-	-
g9185.t1_apio.hdo	586c0e0c7f08241685263817306575b4	2415	MobiDBLite	mobidb-lite	consensus disorder prediction	1797	1842	-	T	18-03-2022	-	-
g9185.t1_apio.hdo	586c0e0c7f08241685263817306575b4	2415	Coils	Coil	Coil	826	889	-	T	18-03-2022	-	-
g9185.t1_apio.hdo	586c0e0c7f08241685263817306575b4	2415	Coils	Coil	Coil	2195	2252	-	T	18-03-2022	-	-
g9185.t1_apio.hdo	586c0e0c7f08241685263817306575b4	2415	MobiDBLite	mobidb-lite	consensus disorder prediction	1054	1119	-	T	18-03-2022	-	-
g9185.t1_apio.hdo	586c0e0c7f08241685263817306575b4	2415	MobiDBLite	mobidb-lite	consensus disorder prediction	2060	2162	-	T	18-03-2022	-	-
g9185.t1_apio.hdo	586c0e0c7f08241685263817306575b4	2415	PANTHER	PTHR37538	-	421	569	6.2e-30	T	18-03-2022	-	-
g9185.t1_apio.hdo	586c0e0c7f08241685263817306575b4	2415	PANTHER	PTHR37538	-	1116	1299	6.2e-30	T	18-03-2022	-	-
g9185.t1_apio.hdo	586c0e0c7f08241685263817306575b4	2415	PANTHER	PTHR37538	-	1350	1478	6.2e-30	T	18-03-2022	-	-
g9185.t1_apio.hdo	586c0e0c7f08241685263817306575b4	2415	PANTHER	PTHR37538	-	233	411	6.2e-30	T	18-03-2022	-	-
g9185.t1_apio.hdo	586c0e0c7f08241685263817306575b4	2415	Coils	Coil	Coil	697	737	-	T	18-03-2022	-	-
g9185.t1_apio.hdo	586c0e0c7f08241685263817306575b4	2415	MobiDBLite	mobidb-lite	consensus disorder prediction	682	739	-	T	18-03-2022	-	-
g9185.t1_apio.hdo	586c0e0c7f08241685263817306575b4	2415	MobiDBLite	mobidb-lite	consensus disorder prediction	903	971	-	T	18-03-2022	-	-
g9185.t1_apio.hdo	586c0e0c7f08241685263817306575b4	2415	MobiDBLite	mobidb-lite	consensus disorder prediction	2011	2046	-	T	18-03-2022	-	-
g2211.t1_apio.hdo	67f510959321515bafb28ce7ba22e459	448	MobiDBLite	mobidb-lite	consensus disorder prediction	194	423	-	T	18-03-2022	-	-
g2211.t1_apio.hdo	67f510959321515bafb28ce7ba22e459	448	MobiDBLite	mobidb-lite	consensus disorder prediction	194	346	-	T	18-03-2022	-	-
g2211.t1_apio.hdo	67f510959321515bafb28ce7ba22e459	448	MobiDBLite	mobidb-lite	consensus disorder prediction	364	413	-	T	18-03-2022	-	-
g2211.t1_apio.hdo	67f510959321515bafb28ce7ba22e459	448	MobiDBLite	mobidb-lite	consensus disorder prediction	123	154	-	T	18-03-2022	-	-
g11305.t1_apio.hdo	263c1f1108a6f61e7d1817832e9eac95	437	PANTHER	PTHR10091:SF2	ALDOSE 1-EPIMERASE	20	382	3.8e-162	T	18-03-2022	-	-
g11305.t1_apio.hdo	263c1f1108a6f61e7d1817832e9eac95	437	PANTHER	PTHR10091	ALDOSE-1-EPIMERASE	20	382	3.8e-162	T	18-03-2022	-	-
g11305.t1_apio.hdo	263c1f1108a6f61e7d1817832e9eac95	437	MobiDBLite	mobidb-lite	consensus disorder prediction	389	437	-	T	18-03-2022	-	-
g11305.t1_apio.hdo	263c1f1108a6f61e7d1817832e9eac95	437	SUPERFAMILY	SSF74650	Galactose mutarotase-like	25	380	1.51e-79	T	18-03-2022	IPR011013	Galactose mutarotase-like domain superfamily	GO:0003824|GO:0005975|GO:0030246
g11305.t1_apio.hdo	263c1f1108a6f61e7d1817832e9eac95	437	MobiDBLite	mobidb-lite	consensus disorder prediction	382	437	-	T	18-03-2022	-	-
g11305.t1_apio.hdo	263c1f1108a6f61e7d1817832e9eac95	437	CDD	cd09019	galactose_mutarotase_like	30	380	4.54776e-101	T	18-03-2022	-	-
g11305.t1_apio.hdo	263c1f1108a6f61e7d1817832e9eac95	437	Gene3D	G3DSA:2.70.98.10	-	26	382	1.2e-91	T	18-03-2022	IPR014718	Glycoside hydrolase-type carbohydrate-binding	GO:0030246
g11305.t1_apio.hdo	263c1f1108a6f61e7d1817832e9eac95	437	Pfam	PF01263	Aldose 1-epimerase	31	375	1.1e-52	T	18-03-2022	IPR008183	Aldose 1-/Glucose-6-phosphate 1-epimerase	GO:0005975|GO:0016853
g1373.t1_apio.hdo	b97023922351f6901c03a4b15323bc87	382	SUPERFAMILY	SSF103481	Multidrug resistance efflux transporter EmrE	272	365	2.22e-05	T	18-03-2022	-	-
g1373.t1_apio.hdo	b97023922351f6901c03a4b15323bc87	382	Pfam	PF03151	Triose-phosphate Transporter family	88	365	1.4e-08	T	18-03-2022	IPR004853	Sugar phosphate transporter domain	-
g1373.t1_apio.hdo	b97023922351f6901c03a4b15323bc87	382	PANTHER	PTHR11132	SOLUTE CARRIER FAMILY 35	38	366	2.9e-131	T	18-03-2022	-	-
g1373.t1_apio.hdo	b97023922351f6901c03a4b15323bc87	382	MobiDBLite	mobidb-lite	consensus disorder prediction	1	22	-	T	18-03-2022	-	-
g1373.t1_apio.hdo	b97023922351f6901c03a4b15323bc87	382	MobiDBLite	mobidb-lite	consensus disorder prediction	23	60	-	T	18-03-2022	-	-
g1373.t1_apio.hdo	b97023922351f6901c03a4b15323bc87	382	MobiDBLite	mobidb-lite	consensus disorder prediction	1	65	-	T	18-03-2022	-	-
g1373.t1_apio.hdo	b97023922351f6901c03a4b15323bc87	382	PANTHER	PTHR11132:SF426	INTEGRAL MEMBRANE PROTEIN (AFU_ORTHOLOGUE AFUA_2G17760)	38	366	2.9e-131	T	18-03-2022	-	-
g6479.t1_apio.hdo	12b13d8a1f94bc6695d76403d9bb8672	326	MobiDBLite	mobidb-lite	consensus disorder prediction	105	125	-	T	18-03-2022	-	-
g6479.t1_apio.hdo	12b13d8a1f94bc6695d76403d9bb8672	326	MobiDBLite	mobidb-lite	consensus disorder prediction	163	191	-	T	18-03-2022	-	-
g6479.t1_apio.hdo	12b13d8a1f94bc6695d76403d9bb8672	326	MobiDBLite	mobidb-lite	consensus disorder prediction	193	220	-	T	18-03-2022	-	-
g6479.t1_apio.hdo	12b13d8a1f94bc6695d76403d9bb8672	326	MobiDBLite	mobidb-lite	consensus disorder prediction	149	326	-	T	18-03-2022	-	-
g6479.t1_apio.hdo	12b13d8a1f94bc6695d76403d9bb8672	326	MobiDBLite	mobidb-lite	consensus disorder prediction	244	282	-	T	18-03-2022	-	-
g6479.t1_apio.hdo	12b13d8a1f94bc6695d76403d9bb8672	326	Coils	Coil	Coil	250	270	-	T	18-03-2022	-	-
g6479.t1_apio.hdo	12b13d8a1f94bc6695d76403d9bb8672	326	MobiDBLite	mobidb-lite	consensus disorder prediction	68	125	-	T	18-03-2022	-	-
g6479.t1_apio.hdo	12b13d8a1f94bc6695d76403d9bb8672	326	MobiDBLite	mobidb-lite	consensus disorder prediction	283	297	-	T	18-03-2022	-	-
g3030.t1_apio.hdo	f46b01bbb300df1c09d7d1c0486d8c8f	535	MobiDBLite	mobidb-lite	consensus disorder prediction	146	180	-	T	18-03-2022	-	-
g3030.t1_apio.hdo	f46b01bbb300df1c09d7d1c0486d8c8f	535	MobiDBLite	mobidb-lite	consensus disorder prediction	1	89	-	T	18-03-2022	-	-
g3030.t1_apio.hdo	f46b01bbb300df1c09d7d1c0486d8c8f	535	MobiDBLite	mobidb-lite	consensus disorder prediction	251	332	-	T	18-03-2022	-	-
g3030.t1_apio.hdo	f46b01bbb300df1c09d7d1c0486d8c8f	535	MobiDBLite	mobidb-lite	consensus disorder prediction	485	535	-	T	18-03-2022	-	-
g3030.t1_apio.hdo	f46b01bbb300df1c09d7d1c0486d8c8f	535	Coils	Coil	Coil	211	255	-	T	18-03-2022	-	-
g3030.t1_apio.hdo	f46b01bbb300df1c09d7d1c0486d8c8f	535	MobiDBLite	mobidb-lite	consensus disorder prediction	23	58	-	T	18-03-2022	-	-
g3030.t1_apio.hdo	f46b01bbb300df1c09d7d1c0486d8c8f	535	MobiDBLite	mobidb-lite	consensus disorder prediction	494	535	-	T	18-03-2022	-	-
g3030.t1_apio.hdo	f46b01bbb300df1c09d7d1c0486d8c8f	535	MobiDBLite	mobidb-lite	consensus disorder prediction	193	216	-	T	18-03-2022	-	-
g3030.t1_apio.hdo	f46b01bbb300df1c09d7d1c0486d8c8f	535	MobiDBLite	mobidb-lite	consensus disorder prediction	146	216	-	T	18-03-2022	-	-
g6769.t1_apio.hdo	8306d78d205887d9973b8245bd5d2c9c	1491	SMART	SM00027	eh_3	463	558	7.2e-46	T	18-03-2022	IPR000261	EH domain	GO:0005515
g6769.t1_apio.hdo	8306d78d205887d9973b8245bd5d2c9c	1491	SMART	SM00027	eh_3	197	292	2e-32	T	18-03-2022	IPR000261	EH domain	GO:0005515
g6769.t1_apio.hdo	8306d78d205887d9973b8245bd5d2c9c	1491	Coils	Coil	Coil	821	841	-	T	18-03-2022	-	-
g6769.t1_apio.hdo	8306d78d205887d9973b8245bd5d2c9c	1491	MobiDBLite	mobidb-lite	consensus disorder prediction	312	365	-	T	18-03-2022	-	-
g6769.t1_apio.hdo	8306d78d205887d9973b8245bd5d2c9c	1491	SMART	SM00054	efh_1	241	269	6.2	T	18-03-2022	IPR002048	EF-hand domain	GO:0005509
g6769.t1_apio.hdo	8306d78d205887d9973b8245bd5d2c9c	1491	SMART	SM00054	efh_1	507	535	0.68	T	18-03-2022	IPR002048	EF-hand domain	GO:0005509
g6769.t1_apio.hdo	8306d78d205887d9973b8245bd5d2c9c	1491	MobiDBLite	mobidb-lite	consensus disorder prediction	1237	1254	-	T	18-03-2022	-	-
g6769.t1_apio.hdo	8306d78d205887d9973b8245bd5d2c9c	1491	MobiDBLite	mobidb-lite	consensus disorder prediction	1210	1236	-	T	18-03-2022	-	-
g6769.t1_apio.hdo	8306d78d205887d9973b8245bd5d2c9c	1491	Gene3D	G3DSA:1.10.238.10	-	443	556	1.2e-33	T	18-03-2022	-	-
g6769.t1_apio.hdo	8306d78d205887d9973b8245bd5d2c9c	1491	Gene3D	G3DSA:1.10.238.10	-	183	294	4.5e-27	T	18-03-2022	-	-
g6769.t1_apio.hdo	8306d78d205887d9973b8245bd5d2c9c	1491	MobiDBLite	mobidb-lite	consensus disorder prediction	1	193	-	T	18-03-2022	-	-
g6769.t1_apio.hdo	8306d78d205887d9973b8245bd5d2c9c	1491	MobiDBLite	mobidb-lite	consensus disorder prediction	1047	1064	-	T	18-03-2022	-	-
g6769.t1_apio.hdo	8306d78d205887d9973b8245bd5d2c9c	1491	CDD	cd00052	EH	208	274	5.99713e-20	T	18-03-2022	IPR000261	EH domain	GO:0005515
g6769.t1_apio.hdo	8306d78d205887d9973b8245bd5d2c9c	1491	MobiDBLite	mobidb-lite	consensus disorder prediction	631	653	-	T	18-03-2022	-	-
g6769.t1_apio.hdo	8306d78d205887d9973b8245bd5d2c9c	1491	Coils	Coil	Coil	1078	1166	-	T	18-03-2022	-	-
g6769.t1_apio.hdo	8306d78d205887d9973b8245bd5d2c9c	1491	SUPERFAMILY	SSF47473	EF-hand	460	558	1.06e-27	T	18-03-2022	IPR011992	EF-hand domain pair	-
g6769.t1_apio.hdo	8306d78d205887d9973b8245bd5d2c9c	1491	MobiDBLite	mobidb-lite	consensus disorder prediction	987	1020	-	T	18-03-2022	-	-
g6769.t1_apio.hdo	8306d78d205887d9973b8245bd5d2c9c	1491	SUPERFAMILY	SSF47473	EF-hand	190	292	2.17e-22	T	18-03-2022	IPR011992	EF-hand domain pair	-
g6769.t1_apio.hdo	8306d78d205887d9973b8245bd5d2c9c	1491	PANTHER	PTHR11216	EH DOMAIN	199	1401	2.7e-102	T	18-03-2022	-	-
g6769.t1_apio.hdo	8306d78d205887d9973b8245bd5d2c9c	1491	MobiDBLite	mobidb-lite	consensus disorder prediction	1	91	-	T	18-03-2022	-	-
g6769.t1_apio.hdo	8306d78d205887d9973b8245bd5d2c9c	1491	MobiDBLite	mobidb-lite	consensus disorder prediction	619	653	-	T	18-03-2022	-	-
g6769.t1_apio.hdo	8306d78d205887d9973b8245bd5d2c9c	1491	MobiDBLite	mobidb-lite	consensus disorder prediction	107	149	-	T	18-03-2022	-	-
g6769.t1_apio.hdo	8306d78d205887d9973b8245bd5d2c9c	1491	PANTHER	PTHR11216:SF61	EPIDERMAL GROWTH FACTOR RECEPTOR PATHWAY SUBSTRATE CLONE 15, ISOFORM A	199	1401	2.7e-102	T	18-03-2022	-	-
g6769.t1_apio.hdo	8306d78d205887d9973b8245bd5d2c9c	1491	MobiDBLite	mobidb-lite	consensus disorder prediction	308	365	-	T	18-03-2022	-	-
g6769.t1_apio.hdo	8306d78d205887d9973b8245bd5d2c9c	1491	Pfam	PF12763	Cytoskeletal-regulatory complex EF hand	468	560	3.4e-15	T	18-03-2022	IPR000261	EH domain	GO:0005515
g6769.t1_apio.hdo	8306d78d205887d9973b8245bd5d2c9c	1491	Pfam	PF12763	Cytoskeletal-regulatory complex EF hand	203	286	1.1e-09	T	18-03-2022	IPR000261	EH domain	GO:0005515
g6769.t1_apio.hdo	8306d78d205887d9973b8245bd5d2c9c	1491	MobiDBLite	mobidb-lite	consensus disorder prediction	1026	1040	-	T	18-03-2022	-	-
g6769.t1_apio.hdo	8306d78d205887d9973b8245bd5d2c9c	1491	MobiDBLite	mobidb-lite	consensus disorder prediction	854	1491	-	T	18-03-2022	-	-
g6769.t1_apio.hdo	8306d78d205887d9973b8245bd5d2c9c	1491	MobiDBLite	mobidb-lite	consensus disorder prediction	854	913	-	T	18-03-2022	-	-
g6769.t1_apio.hdo	8306d78d205887d9973b8245bd5d2c9c	1491	MobiDBLite	mobidb-lite	consensus disorder prediction	1071	1164	-	T	18-03-2022	-	-
g6769.t1_apio.hdo	8306d78d205887d9973b8245bd5d2c9c	1491	MobiDBLite	mobidb-lite	consensus disorder prediction	150	164	-	T	18-03-2022	-	-
g6769.t1_apio.hdo	8306d78d205887d9973b8245bd5d2c9c	1491	MobiDBLite	mobidb-lite	consensus disorder prediction	932	952	-	T	18-03-2022	-	-
g6769.t1_apio.hdo	8306d78d205887d9973b8245bd5d2c9c	1491	MobiDBLite	mobidb-lite	consensus disorder prediction	1173	1196	-	T	18-03-2022	-	-
g6769.t1_apio.hdo	8306d78d205887d9973b8245bd5d2c9c	1491	Coils	Coil	Coil	988	1024	-	T	18-03-2022	-	-
g6769.t1_apio.hdo	8306d78d205887d9973b8245bd5d2c9c	1491	CDD	cd00052	EH	474	540	5.67806e-23	T	18-03-2022	IPR000261	EH domain	GO:0005515
g6769.t1_apio.hdo	8306d78d205887d9973b8245bd5d2c9c	1491	Coils	Coil	Coil	726	767	-	T	18-03-2022	-	-
g6769.t1_apio.hdo	8306d78d205887d9973b8245bd5d2c9c	1491	MobiDBLite	mobidb-lite	consensus disorder prediction	1343	1447	-	T	18-03-2022	-	-
g10224.t1_apio.hdo	d6d602087eecadd5f41527d1b3536fed	335	SUPERFAMILY	SSF53098	Ribonuclease H-like	184	332	5.18e-38	T	18-03-2022	IPR012337	Ribonuclease H-like superfamily	-
g10224.t1_apio.hdo	d6d602087eecadd5f41527d1b3536fed	335	PIRSF	PIRSF036852	RNase_H1_euk	85	154	1.6e-12	T	18-03-2022	IPR017067	Ribonuclease H1, eukaryote	GO:0000287|GO:0004523
g10224.t1_apio.hdo	d6d602087eecadd5f41527d1b3536fed	335	PIRSF	PIRSF036852	RNase_H1_euk	138	334	8e-49	T	18-03-2022	IPR017067	Ribonuclease H1, eukaryote	GO:0000287|GO:0004523
g10224.t1_apio.hdo	d6d602087eecadd5f41527d1b3536fed	335	PIRSF	PIRSF036852	RNase_H1_euk	25	89	8.2e-20	T	18-03-2022	IPR017067	Ribonuclease H1, eukaryote	GO:0000287|GO:0004523
g10224.t1_apio.hdo	d6d602087eecadd5f41527d1b3536fed	335	MobiDBLite	mobidb-lite	consensus disorder prediction	1	21	-	T	18-03-2022	-	-
g10224.t1_apio.hdo	d6d602087eecadd5f41527d1b3536fed	335	MobiDBLite	mobidb-lite	consensus disorder prediction	149	166	-	T	18-03-2022	-	-
g10224.t1_apio.hdo	d6d602087eecadd5f41527d1b3536fed	335	Pfam	PF00075	RNase H	185	330	5.7e-37	T	18-03-2022	IPR002156	Ribonuclease H domain	GO:0003676|GO:0004523
g10224.t1_apio.hdo	d6d602087eecadd5f41527d1b3536fed	335	SUPERFAMILY	SSF55658	L9 N-domain-like	29	73	2.41e-14	T	18-03-2022	IPR009027	Ribosomal protein L9/RNase H1, N-terminal	-
g10224.t1_apio.hdo	d6d602087eecadd5f41527d1b3536fed	335	SUPERFAMILY	SSF55658	L9 N-domain-like	89	133	1.2e-12	T	18-03-2022	IPR009027	Ribosomal protein L9/RNase H1, N-terminal	-
g10224.t1_apio.hdo	d6d602087eecadd5f41527d1b3536fed	335	MobiDBLite	mobidb-lite	consensus disorder prediction	1	25	-	T	18-03-2022	-	-
g10224.t1_apio.hdo	d6d602087eecadd5f41527d1b3536fed	335	MobiDBLite	mobidb-lite	consensus disorder prediction	145	166	-	T	18-03-2022	-	-
g10224.t1_apio.hdo	d6d602087eecadd5f41527d1b3536fed	335	CDD	cd09280	RNase_HI_eukaryote_like	187	331	1.80752e-56	T	18-03-2022	-	-
g10224.t1_apio.hdo	d6d602087eecadd5f41527d1b3536fed	335	PANTHER	PTHR10642:SF23	RIBONUCLEASE H1	28	88	1.9e-76	T	18-03-2022	-	-
g10224.t1_apio.hdo	d6d602087eecadd5f41527d1b3536fed	335	PANTHER	PTHR10642	RIBONUCLEASE H1	28	88	1.9e-76	T	18-03-2022	-	-
g10224.t1_apio.hdo	d6d602087eecadd5f41527d1b3536fed	335	Gene3D	G3DSA:3.30.420.10	-	171	334	8.7e-51	T	18-03-2022	IPR036397	Ribonuclease H superfamily	GO:0003676
g10224.t1_apio.hdo	d6d602087eecadd5f41527d1b3536fed	335	PANTHER	PTHR10642:SF23	RIBONUCLEASE H1	88	332	1.9e-76	T	18-03-2022	-	-
g10224.t1_apio.hdo	d6d602087eecadd5f41527d1b3536fed	335	PANTHER	PTHR10642	RIBONUCLEASE H1	88	332	1.9e-76	T	18-03-2022	-	-
g10224.t1_apio.hdo	d6d602087eecadd5f41527d1b3536fed	335	Gene3D	G3DSA:3.40.970.10	-	88	135	1.4e-16	T	18-03-2022	IPR037056	Ribonuclease H1, N-terminal domain superfamily	-
g10224.t1_apio.hdo	d6d602087eecadd5f41527d1b3536fed	335	Gene3D	G3DSA:3.40.970.10	-	27	75	5.7e-22	T	18-03-2022	IPR037056	Ribonuclease H1, N-terminal domain superfamily	-
g10224.t1_apio.hdo	d6d602087eecadd5f41527d1b3536fed	335	Pfam	PF01693	Caulimovirus viroplasmin	89	132	1.3e-16	T	18-03-2022	IPR011320	Ribonuclease H1, N-terminal	-
g10224.t1_apio.hdo	d6d602087eecadd5f41527d1b3536fed	335	Pfam	PF01693	Caulimovirus viroplasmin	29	72	6.5e-21	T	18-03-2022	IPR011320	Ribonuclease H1, N-terminal	-
g10716.t1_apio.hdo	a972072080560d407fc97a80233f50ff	707	MobiDBLite	mobidb-lite	consensus disorder prediction	152	186	-	T	18-03-2022	-	-
g10716.t1_apio.hdo	a972072080560d407fc97a80233f50ff	707	Gene3D	G3DSA:1.10.20.10	Histone, subunit A	588	668	3.7e-26	T	18-03-2022	IPR009072	Histone-fold	GO:0046982
g10716.t1_apio.hdo	a972072080560d407fc97a80233f50ff	707	MobiDBLite	mobidb-lite	consensus disorder prediction	550	569	-	T	18-03-2022	-	-
g10716.t1_apio.hdo	a972072080560d407fc97a80233f50ff	707	CDD	cd07981	TAF12	592	667	1.09494e-21	T	18-03-2022	IPR003228	Transcription initiation factor TFIID subunit 12 domain	GO:0005669|GO:0006352
g10716.t1_apio.hdo	a972072080560d407fc97a80233f50ff	707	MobiDBLite	mobidb-lite	consensus disorder prediction	245	259	-	T	18-03-2022	-	-
g10716.t1_apio.hdo	a972072080560d407fc97a80233f50ff	707	Coils	Coil	Coil	285	308	-	T	18-03-2022	-	-
g10716.t1_apio.hdo	a972072080560d407fc97a80233f50ff	707	MobiDBLite	mobidb-lite	consensus disorder prediction	328	352	-	T	18-03-2022	-	-
g10716.t1_apio.hdo	a972072080560d407fc97a80233f50ff	707	MobiDBLite	mobidb-lite	consensus disorder prediction	244	275	-	T	18-03-2022	-	-
g10716.t1_apio.hdo	a972072080560d407fc97a80233f50ff	707	PANTHER	PTHR12264:SF21	TRANSCRIPTION INITIATION FACTOR TFIID SUBUNIT 12	244	705	4.4e-37	T	18-03-2022	-	-
g10716.t1_apio.hdo	a972072080560d407fc97a80233f50ff	707	MobiDBLite	mobidb-lite	consensus disorder prediction	1	30	-	T	18-03-2022	-	-
g10716.t1_apio.hdo	a972072080560d407fc97a80233f50ff	707	MobiDBLite	mobidb-lite	consensus disorder prediction	390	453	-	T	18-03-2022	-	-
g10716.t1_apio.hdo	a972072080560d407fc97a80233f50ff	707	MobiDBLite	mobidb-lite	consensus disorder prediction	295	368	-	T	18-03-2022	-	-
g10716.t1_apio.hdo	a972072080560d407fc97a80233f50ff	707	Pfam	PF03847	Transcription initiation factor TFIID subunit A	593	667	9.7e-19	T	18-03-2022	IPR003228	Transcription initiation factor TFIID subunit 12 domain	GO:0005669|GO:0006352
g10716.t1_apio.hdo	a972072080560d407fc97a80233f50ff	707	SUPERFAMILY	SSF47113	Histone-fold	590	668	2.3e-10	T	18-03-2022	IPR009072	Histone-fold	GO:0046982
g10716.t1_apio.hdo	a972072080560d407fc97a80233f50ff	707	PANTHER	PTHR12264	TRANSCRIPTION INITIATION FACTOR TFIID SUBUNIT 12	244	705	4.4e-37	T	18-03-2022	IPR037794	Transcription initiation factor TFIID subunit 12	GO:0000124|GO:0005669|GO:0046695
g5534.t1_apio.hdo	ebe5e5565a6d728f22ac18a8e7d76dd9	368	Pfam	PF01636	Phosphotransferase enzyme family	132	338	6.4e-15	T	18-03-2022	IPR002575	Aminoglycoside phosphotransferase	-
g5534.t1_apio.hdo	ebe5e5565a6d728f22ac18a8e7d76dd9	368	Pfam	PF03221	Tc5 transposase DNA-binding domain	15	73	3.2e-06	T	18-03-2022	IPR006600	HTH CenpB-type DNA-binding domain	-
g5534.t1_apio.hdo	ebe5e5565a6d728f22ac18a8e7d76dd9	368	SUPERFAMILY	SSF56112	Protein kinase-like (PK-like)	130	335	2.83e-25	T	18-03-2022	IPR011009	Protein kinase-like domain superfamily	-
g5534.t1_apio.hdo	ebe5e5565a6d728f22ac18a8e7d76dd9	368	Gene3D	G3DSA:3.90.1200.10	-	254	360	2.1e-10	T	18-03-2022	-	-
g5534.t1_apio.hdo	ebe5e5565a6d728f22ac18a8e7d76dd9	368	SMART	SM00674	cenpb	12	76	0.00016	T	18-03-2022	IPR006600	HTH CenpB-type DNA-binding domain	-
g5534.t1_apio.hdo	ebe5e5565a6d728f22ac18a8e7d76dd9	368	CDD	cd05120	APH_ChoK_like	132	330	6.51434e-25	T	18-03-2022	-	-
g5534.t1_apio.hdo	ebe5e5565a6d728f22ac18a8e7d76dd9	368	PANTHER	PTHR21310:SF35	-	155	328	1.1e-34	T	18-03-2022	-	-
g5534.t1_apio.hdo	ebe5e5565a6d728f22ac18a8e7d76dd9	368	PANTHER	PTHR21310	AMINOGLYCOSIDE PHOSPHOTRANSFERASE-RELATED-RELATED	155	328	1.1e-34	T	18-03-2022	-	-
g7460.t1_apio.hdo	e2fcac7bfb66941494a72e7f188b7cc3	415	Pfam	PF00069	Protein kinase domain	62	225	1.5e-14	T	18-03-2022	IPR000719	Protein kinase domain	GO:0004672|GO:0005524|GO:0006468
g7460.t1_apio.hdo	e2fcac7bfb66941494a72e7f188b7cc3	415	Pfam	PF00069	Protein kinase domain	253	409	5.6e-13	T	18-03-2022	IPR000719	Protein kinase domain	GO:0004672|GO:0005524|GO:0006468
g7460.t1_apio.hdo	e2fcac7bfb66941494a72e7f188b7cc3	415	Gene3D	G3DSA:1.10.510.10	Transferase(Phosphotransferase) domain 1	116	409	2.4e-101	T	18-03-2022	-	-
g7460.t1_apio.hdo	e2fcac7bfb66941494a72e7f188b7cc3	415	PANTHER	PTHR24055	MITOGEN-ACTIVATED PROTEIN KINASE	25	410	1.1e-94	T	18-03-2022	-	-
g7460.t1_apio.hdo	e2fcac7bfb66941494a72e7f188b7cc3	415	Gene3D	G3DSA:3.30.200.20	Phosphorylase Kinase; domain 1	49	149	2.4e-101	T	18-03-2022	-	-
g7460.t1_apio.hdo	e2fcac7bfb66941494a72e7f188b7cc3	415	SUPERFAMILY	SSF56112	Protein kinase-like (PK-like)	49	411	5.6e-55	T	18-03-2022	IPR011009	Protein kinase-like domain superfamily	-
g7460.t1_apio.hdo	e2fcac7bfb66941494a72e7f188b7cc3	415	SMART	SM00220	serkin_6	62	409	2.3e-25	T	18-03-2022	IPR000719	Protein kinase domain	GO:0004672|GO:0005524|GO:0006468
g7460.t1_apio.hdo	e2fcac7bfb66941494a72e7f188b7cc3	415	PANTHER	PTHR24055:SF495	KINASE, PUTATIVE (AFU_ORTHOLOGUE AFUA_6G02590)-RELATED	25	410	1.1e-94	T	18-03-2022	-	-
g721.t1_apio.hdo	52096434cb574175ebc67c2b07fa9a6a	258	MobiDBLite	mobidb-lite	consensus disorder prediction	27	43	-	T	18-03-2022	-	-
g721.t1_apio.hdo	52096434cb574175ebc67c2b07fa9a6a	258	MobiDBLite	mobidb-lite	consensus disorder prediction	178	194	-	T	18-03-2022	-	-
g721.t1_apio.hdo	52096434cb574175ebc67c2b07fa9a6a	258	MobiDBLite	mobidb-lite	consensus disorder prediction	106	120	-	T	18-03-2022	-	-
g721.t1_apio.hdo	52096434cb574175ebc67c2b07fa9a6a	258	MobiDBLite	mobidb-lite	consensus disorder prediction	73	90	-	T	18-03-2022	-	-
g721.t1_apio.hdo	52096434cb574175ebc67c2b07fa9a6a	258	MobiDBLite	mobidb-lite	consensus disorder prediction	1	258	-	T	18-03-2022	-	-
g721.t1_apio.hdo	52096434cb574175ebc67c2b07fa9a6a	258	MobiDBLite	mobidb-lite	consensus disorder prediction	1	20	-	T	18-03-2022	-	-
g3897.t1_apio.hdo	e19a57c7885ef5c3d22217eefb0e11cb	440	SUPERFAMILY	SSF51445	(Trans)glycosidases	171	423	8.42e-30	T	18-03-2022	IPR017853	Glycoside hydrolase superfamily	-
g3897.t1_apio.hdo	e19a57c7885ef5c3d22217eefb0e11cb	440	Pfam	PF03537	Glycoside-hydrolase family GH114	154	412	4.1e-52	T	18-03-2022	IPR004352	Glycoside-hydrolase family GH114, TIM-barrel domain	-
g3897.t1_apio.hdo	e19a57c7885ef5c3d22217eefb0e11cb	440	PANTHER	PTHR35273	ALPHA-1,4 POLYGALACTOSAMINIDASE, PUTATIVE (AFU_ORTHOLOGUE AFUA_3G07890)-RELATED	89	427	2.7e-46	T	18-03-2022	-	-
g3897.t1_apio.hdo	e19a57c7885ef5c3d22217eefb0e11cb	440	MobiDBLite	mobidb-lite	consensus disorder prediction	13	147	-	T	18-03-2022	-	-
g3897.t1_apio.hdo	e19a57c7885ef5c3d22217eefb0e11cb	440	MobiDBLite	mobidb-lite	consensus disorder prediction	56	85	-	T	18-03-2022	-	-
g3897.t1_apio.hdo	e19a57c7885ef5c3d22217eefb0e11cb	440	Gene3D	G3DSA:3.20.20.70	Aldolase class I	144	426	1.7e-35	T	18-03-2022	IPR013785	Aldolase-type TIM barrel	GO:0003824
g8823.t1_apio.hdo	ebb60e5f53c76eb0427f791e848c57cc	387	Gene3D	G3DSA:3.30.200.20	Phosphorylase Kinase; domain 1	8	127	4.2e-15	T	18-03-2022	-	-
g8823.t1_apio.hdo	ebb60e5f53c76eb0427f791e848c57cc	387	SUPERFAMILY	SSF56112	Protein kinase-like (PK-like)	5	341	1.37e-32	T	18-03-2022	IPR011009	Protein kinase-like domain superfamily	-
g8823.t1_apio.hdo	ebb60e5f53c76eb0427f791e848c57cc	387	Pfam	PF01636	Phosphotransferase enzyme family	206	288	3.8e-10	T	18-03-2022	IPR002575	Aminoglycoside phosphotransferase	-
g8823.t1_apio.hdo	ebb60e5f53c76eb0427f791e848c57cc	387	Gene3D	G3DSA:3.90.1200.10	-	143	340	6e-12	T	18-03-2022	-	-
XP_016638868.1	a8a9ae8893a419a40c4f9164d5cfc41e	320	SUPERFAMILY	SSF52833	Thioredoxin-like	173	312	6.71e-12	T	28-02-2022	IPR036249	Thioredoxin-like superfamily	-
XP_016638868.1	a8a9ae8893a419a40c4f9164d5cfc41e	320	MobiDBLite	mobidb-lite	consensus disorder prediction	210	230	-	T	28-02-2022	-	-
XP_016638868.1	a8a9ae8893a419a40c4f9164d5cfc41e	320	MobiDBLite	mobidb-lite	consensus disorder prediction	15	50	-	T	28-02-2022	-	-
XP_016638868.1	a8a9ae8893a419a40c4f9164d5cfc41e	320	Gene3D	G3DSA:3.40.30.10	Glutaredoxin	173	308	1.4e-11	T	28-02-2022	-	-
XP_016638868.1	a8a9ae8893a419a40c4f9164d5cfc41e	320	PANTHER	PTHR31902:SF7	ALTERED INHERITANCE OF MITOCHONDRIA PROTEIN 32	84	318	1.2e-55	T	28-02-2022	-	-
XP_016638868.1	a8a9ae8893a419a40c4f9164d5cfc41e	320	MobiDBLite	mobidb-lite	consensus disorder prediction	1	50	-	T	28-02-2022	-	-
XP_016638868.1	a8a9ae8893a419a40c4f9164d5cfc41e	320	Pfam	PF06999	Sucrase/ferredoxin-like	88	309	8.7e-45	T	28-02-2022	IPR009737	Thioredoxin-like ferredoxin	-
XP_016638868.1	a8a9ae8893a419a40c4f9164d5cfc41e	320	PANTHER	PTHR31902	ACTIN PATCHES DISTAL PROTEIN 1	84	318	1.2e-55	T	28-02-2022	IPR009737	Thioredoxin-like ferredoxin	-
XP_016638868.1	a8a9ae8893a419a40c4f9164d5cfc41e	320	CDD	cd03062	TRX_Fd_Sucrase	173	310	2.0793e-30	T	28-02-2022	IPR009737	Thioredoxin-like ferredoxin	-
XP_016639051.1	83a7f3fa4e05def01e57ddee284eaade	446	MobiDBLite	mobidb-lite	consensus disorder prediction	268	288	-	T	28-02-2022	-	-
XP_016639051.1	83a7f3fa4e05def01e57ddee284eaade	446	MobiDBLite	mobidb-lite	consensus disorder prediction	82	126	-	T	28-02-2022	-	-
XP_016639051.1	83a7f3fa4e05def01e57ddee284eaade	446	PANTHER	PTHR11673	TRANSLATION INITIATION FACTOR 5A FAMILY MEMBER	249	446	2.6e-84	T	28-02-2022	IPR001884	Translation elongation factor IF5A-like	GO:0003723|GO:0003746|GO:0043022|GO:0045901
XP_016639051.1	83a7f3fa4e05def01e57ddee284eaade	446	MobiDBLite	mobidb-lite	consensus disorder prediction	268	297	-	T	28-02-2022	-	-
XP_016639051.1	83a7f3fa4e05def01e57ddee284eaade	446	PANTHER	PTHR11673:SF12	WORONIN BODY MAJOR PROTEIN	249	446	2.6e-84	T	28-02-2022	-	-
XP_016639051.1	83a7f3fa4e05def01e57ddee284eaade	446	Gene3D	G3DSA:2.40.50.140	-	372	446	3.9e-39	T	28-02-2022	-	-
XP_016639051.1	83a7f3fa4e05def01e57ddee284eaade	446	Gene3D	G3DSA:2.30.30.30	-	299	371	1.2e-36	T	28-02-2022	IPR014722	Ribosomal protein L2, domain 2	-
XP_016639051.1	83a7f3fa4e05def01e57ddee284eaade	446	CDD	cd04469	S1_Hex1	372	446	2.99605e-44	T	28-02-2022	IPR037318	Hex1, S1 domain	-
XP_016639051.1	83a7f3fa4e05def01e57ddee284eaade	446	MobiDBLite	mobidb-lite	consensus disorder prediction	92	126	-	T	28-02-2022	-	-
XP_016639051.1	83a7f3fa4e05def01e57ddee284eaade	446	Pfam	PF01287	Eukaryotic elongation factor 5A hypusine, DNA-binding OB fold	374	439	8.5e-07	T	28-02-2022	IPR020189	Translation elongation factor, IF5A C-terminal	GO:0003723|GO:0003746|GO:0043022|GO:0045901|GO:0045905
XP_016639051.1	83a7f3fa4e05def01e57ddee284eaade	446	SUPERFAMILY	SSF50249	Nucleic acid-binding proteins	374	442	4.85e-19	T	28-02-2022	IPR012340	Nucleic acid-binding, OB-fold	-
XP_016639051.1	83a7f3fa4e05def01e57ddee284eaade	446	SUPERFAMILY	SSF50104	Translation proteins SH3-like domain	300	372	1.56e-20	T	28-02-2022	IPR008991	Translation protein SH3-like domain superfamily	-
XP_016639455.1	8912d6a6424f5487574614b618b2f5b1	663	MobiDBLite	mobidb-lite	consensus disorder prediction	636	650	-	T	28-02-2022	-	-
XP_016639455.1	8912d6a6424f5487574614b618b2f5b1	663	MobiDBLite	mobidb-lite	consensus disorder prediction	294	477	-	T	28-02-2022	-	-
XP_016639455.1	8912d6a6424f5487574614b618b2f5b1	663	MobiDBLite	mobidb-lite	consensus disorder prediction	486	501	-	T	28-02-2022	-	-
XP_016639455.1	8912d6a6424f5487574614b618b2f5b1	663	MobiDBLite	mobidb-lite	consensus disorder prediction	582	601	-	T	28-02-2022	-	-
XP_016639455.1	8912d6a6424f5487574614b618b2f5b1	663	MobiDBLite	mobidb-lite	consensus disorder prediction	510	573	-	T	28-02-2022	-	-
XP_016639455.1	8912d6a6424f5487574614b618b2f5b1	663	MobiDBLite	mobidb-lite	consensus disorder prediction	200	285	-	T	28-02-2022	-	-
XP_016639455.1	8912d6a6424f5487574614b618b2f5b1	663	MobiDBLite	mobidb-lite	consensus disorder prediction	59	663	-	T	28-02-2022	-	-
XP_016639455.1	8912d6a6424f5487574614b618b2f5b1	663	MobiDBLite	mobidb-lite	consensus disorder prediction	610	625	-	T	28-02-2022	-	-
XP_016639455.1	8912d6a6424f5487574614b618b2f5b1	663	MobiDBLite	mobidb-lite	consensus disorder prediction	132	191	-	T	28-02-2022	-	-
XP_016639455.1	8912d6a6424f5487574614b618b2f5b1	663	MobiDBLite	mobidb-lite	consensus disorder prediction	81	96	-	T	28-02-2022	-	-
XP_016640507.1	a9eb7f05706f5b5c7a967f1f7f3ac942	296	Pfam	PF01738	Dienelactone hydrolase family	34	273	5.9e-14	T	28-02-2022	IPR002925	Dienelactone hydrolase	GO:0016787
XP_016640507.1	a9eb7f05706f5b5c7a967f1f7f3ac942	296	Gene3D	G3DSA:3.40.50.1820	alpha/beta hydrolase	29	288	2.7e-28	T	28-02-2022	IPR029058	Alpha/Beta hydrolase fold	-
XP_016640507.1	a9eb7f05706f5b5c7a967f1f7f3ac942	296	SUPERFAMILY	SSF53474	alpha/beta-Hydrolases	32	287	2.54e-17	T	28-02-2022	IPR029058	Alpha/Beta hydrolase fold	-
XP_016640507.1	a9eb7f05706f5b5c7a967f1f7f3ac942	296	PANTHER	PTHR17630	DIENELACTONE HYDROLASE	9	290	1.2e-65	T	28-02-2022	-	-
XP_016640507.1	a9eb7f05706f5b5c7a967f1f7f3ac942	296	PANTHER	PTHR17630:SF76	DIENELACTONE HYDROLASE FAMILY PROTEIN (AFU_ORTHOLOGUE AFUA_4G08790)	9	290	1.2e-65	T	28-02-2022	-	-
XP_016640510.1	818106942a82cad08a00da1bf874a6ad	745	MobiDBLite	mobidb-lite	consensus disorder prediction	645	683	-	T	28-02-2022	-	-
XP_016640510.1	818106942a82cad08a00da1bf874a6ad	745	SUPERFAMILY	SSF103657	BAR/IMD domain-like	9	297	1.15e-69	T	28-02-2022	IPR027267	AH/BAR domain superfamily	-
XP_016640510.1	818106942a82cad08a00da1bf874a6ad	745	PRINTS	PR00008	Diacylglycerol/phorbol-ester binding signature	403	417	1.4e-07	T	28-02-2022	IPR020454	Diacylglycerol/phorbol-ester binding	-
XP_016640510.1	818106942a82cad08a00da1bf874a6ad	745	PRINTS	PR00008	Diacylglycerol/phorbol-ester binding signature	419	428	1.4e-07	T	28-02-2022	IPR020454	Diacylglycerol/phorbol-ester binding	-
XP_016640510.1	818106942a82cad08a00da1bf874a6ad	745	PRINTS	PR00008	Diacylglycerol/phorbol-ester binding signature	432	443	1.4e-07	T	28-02-2022	IPR020454	Diacylglycerol/phorbol-ester binding	-
XP_016640510.1	818106942a82cad08a00da1bf874a6ad	745	PRINTS	PR00008	Diacylglycerol/phorbol-ester binding signature	444	456	1.4e-07	T	28-02-2022	IPR020454	Diacylglycerol/phorbol-ester binding	-
XP_016640510.1	818106942a82cad08a00da1bf874a6ad	745	SUPERFAMILY	SSF57889	Cysteine-rich domain	402	457	1.94e-17	T	28-02-2022	-	-
XP_016640510.1	818106942a82cad08a00da1bf874a6ad	745	Pfam	PF00611	Fes/CIP4, and EFC/F-BAR homology domain	17	107	1.4e-22	T	28-02-2022	IPR001060	FCH domain	-
XP_016640510.1	818106942a82cad08a00da1bf874a6ad	745	PANTHER	PTHR15735:SF12	CDC42-INTERACTING PROTEIN 4, ISOFORM B	2	743	0	T	28-02-2022	-	-
XP_016640510.1	818106942a82cad08a00da1bf874a6ad	745	Coils	Coil	Coil	164	184	-	T	28-02-2022	-	-
XP_016640510.1	818106942a82cad08a00da1bf874a6ad	745	Coils	Coil	Coil	321	348	-	T	28-02-2022	-	-
XP_016640510.1	818106942a82cad08a00da1bf874a6ad	745	MobiDBLite	mobidb-lite	consensus disorder prediction	508	554	-	T	28-02-2022	-	-
XP_016640510.1	818106942a82cad08a00da1bf874a6ad	745	CDD	cd11912	SH3_Bzz1_1	585	638	3.19345e-23	T	28-02-2022	IPR035459	Bzz1, SH3 domain 1	-
XP_016640510.1	818106942a82cad08a00da1bf874a6ad	745	CDD	cd00029	C1	406	455	1.04389e-18	T	28-02-2022	IPR002219	Protein kinase C-like, phorbol ester/diacylglycerol-binding domain	-
XP_016640510.1	818106942a82cad08a00da1bf874a6ad	745	MobiDBLite	mobidb-lite	consensus disorder prediction	645	669	-	T	28-02-2022	-	-
XP_016640510.1	818106942a82cad08a00da1bf874a6ad	745	SMART	SM00109	c1_12	406	455	6.9e-16	T	28-02-2022	IPR002219	Protein kinase C-like, phorbol ester/diacylglycerol-binding domain	-
XP_016640510.1	818106942a82cad08a00da1bf874a6ad	745	Gene3D	G3DSA:3.30.60.20	-	400	476	3.9e-23	T	28-02-2022	-	-
XP_016640510.1	818106942a82cad08a00da1bf874a6ad	745	Gene3D	G3DSA:1.20.1270.60	Arfaptin homology (AH) domain/BAR domain	7	300	2.5e-61	T	28-02-2022	IPR027267	AH/BAR domain superfamily	-
XP_016640510.1	818106942a82cad08a00da1bf874a6ad	745	Gene3D	G3DSA:2.30.30.40	SH3 Domains	685	745	4.7e-14	T	28-02-2022	-	-
XP_016640510.1	818106942a82cad08a00da1bf874a6ad	745	Gene3D	G3DSA:2.30.30.40	SH3 Domains	578	643	4.7e-16	T	28-02-2022	-	-
XP_016640510.1	818106942a82cad08a00da1bf874a6ad	745	Pfam	PF14604	Variant SH3 domain	694	743	9.7e-12	T	28-02-2022	IPR001452	SH3 domain	GO:0005515
XP_016640510.1	818106942a82cad08a00da1bf874a6ad	745	SUPERFAMILY	SSF50044	SH3-domain	582	657	1.44e-13	T	28-02-2022	IPR036028	SH3-like domain superfamily	GO:0005515
XP_016640510.1	818106942a82cad08a00da1bf874a6ad	745	SUPERFAMILY	SSF50044	SH3-domain	681	744	6.04e-13	T	28-02-2022	IPR036028	SH3-like domain superfamily	GO:0005515
XP_016640510.1	818106942a82cad08a00da1bf874a6ad	745	MobiDBLite	mobidb-lite	consensus disorder prediction	508	581	-	T	28-02-2022	-	-
XP_016640510.1	818106942a82cad08a00da1bf874a6ad	745	SMART	SM00055	fch_2	8	113	4e-20	T	28-02-2022	IPR001060	FCH domain	-
XP_016640510.1	818106942a82cad08a00da1bf874a6ad	745	Coils	Coil	Coil	457	477	-	T	28-02-2022	-	-
XP_016640510.1	818106942a82cad08a00da1bf874a6ad	745	Coils	Coil	Coil	139	159	-	T	28-02-2022	-	-
XP_016640510.1	818106942a82cad08a00da1bf874a6ad	745	MobiDBLite	mobidb-lite	consensus disorder prediction	470	489	-	T	28-02-2022	-	-
XP_016640510.1	818106942a82cad08a00da1bf874a6ad	745	Pfam	PF00130	Phorbol esters/diacylglycerol binding domain (C1 domain)	406	456	9.5e-15	T	28-02-2022	IPR002219	Protein kinase C-like, phorbol ester/diacylglycerol-binding domain	-
XP_016640510.1	818106942a82cad08a00da1bf874a6ad	745	PANTHER	PTHR15735	FCH AND DOUBLE SH3 DOMAINS PROTEIN	2	743	0	T	28-02-2022	-	-
XP_016640510.1	818106942a82cad08a00da1bf874a6ad	745	SMART	SM00326	SH3_2	584	640	1.3e-08	T	28-02-2022	IPR001452	SH3 domain	GO:0005515
XP_016640510.1	818106942a82cad08a00da1bf874a6ad	745	SMART	SM00326	SH3_2	690	745	1.2e-06	T	28-02-2022	IPR001452	SH3 domain	GO:0005515
XP_016640510.1	818106942a82cad08a00da1bf874a6ad	745	Pfam	PF00018	SH3 domain	589	633	2.1e-05	T	28-02-2022	IPR001452	SH3 domain	GO:0005515
XP_016640758.1	c8133c8f7d612c6180995dae72cf83a5	97	Gene3D	G3DSA:3.30.70.80	Peptidase S8 propeptide/proteinase inhibitor I9	22	95	4.7e-12	T	28-02-2022	IPR037045	Peptidase S8 propeptide/proteinase inhibitor I9 superfamily	-
XP_016640758.1	c8133c8f7d612c6180995dae72cf83a5	97	PANTHER	PTHR28288:SF1	YALI0A01452P	5	95	2.9e-17	T	28-02-2022	-	-
XP_016640758.1	c8133c8f7d612c6180995dae72cf83a5	97	PANTHER	PTHR28288	PROTEASE B INHIBITOR 2	5	95	2.9e-17	T	28-02-2022	-	-
XP_016640758.1	c8133c8f7d612c6180995dae72cf83a5	97	SUPERFAMILY	SSF54897	Protease propeptides/inhibitors	22	95	4.82e-12	T	28-02-2022	-	-
XP_016640839.1	914070fb0e8b339afb21ffe39e5cc81f	474	MobiDBLite	mobidb-lite	consensus disorder prediction	330	345	-	T	28-02-2022	-	-
XP_016640839.1	914070fb0e8b339afb21ffe39e5cc81f	474	SMART	SM00387	HKATPase_4	287	470	1.2e-11	T	28-02-2022	IPR003594	Histidine kinase/HSP90-like ATPase	-
XP_016640839.1	914070fb0e8b339afb21ffe39e5cc81f	474	Pfam	PF10436	Mitochondrial branched-chain alpha-ketoacid dehydrogenase kinase	69	245	1.8e-44	T	28-02-2022	IPR018955	Branched-chain alpha-ketoacid dehydrogenase kinase/Pyruvate dehydrogenase kinase, N-terminal	-
XP_016640839.1	914070fb0e8b339afb21ffe39e5cc81f	474	Gene3D	G3DSA:1.20.140.20	-	47	228	9.3e-46	T	28-02-2022	IPR036784	Alpha-ketoacid/pyruvate dehydrogenase kinase, N-terminal domain superfamily	-
XP_016640839.1	914070fb0e8b339afb21ffe39e5cc81f	474	MobiDBLite	mobidb-lite	consensus disorder prediction	346	363	-	T	28-02-2022	-	-
XP_016640839.1	914070fb0e8b339afb21ffe39e5cc81f	474	Gene3D	G3DSA:3.30.565.10	-	247	473	1.1e-52	T	28-02-2022	IPR036890	Histidine kinase/HSP90-like ATPase superfamily	-
XP_016640839.1	914070fb0e8b339afb21ffe39e5cc81f	474	PANTHER	PTHR11947:SF20	[3-METHYL-2-OXOBUTANOATE DEHYDROGENASE [LIPOAMIDE]] KINASE, MITOCHONDRIAL	53	471	0	T	28-02-2022	-	-
XP_016640839.1	914070fb0e8b339afb21ffe39e5cc81f	474	Pfam	PF02518	Histidine kinase-, DNA gyrase B-, and HSP90-like ATPase	290	467	3.7e-09	T	28-02-2022	IPR003594	Histidine kinase/HSP90-like ATPase	-
XP_016640839.1	914070fb0e8b339afb21ffe39e5cc81f	474	PANTHER	PTHR11947	PYRUVATE DEHYDROGENASE KINASE	53	471	0	T	28-02-2022	IPR039028	PDK/BCKDK protein kinase	GO:0004672
XP_016640839.1	914070fb0e8b339afb21ffe39e5cc81f	474	SUPERFAMILY	SSF69012	alpha-ketoacid dehydrogenase kinase, N-terminal domain	59	220	1.57e-42	T	28-02-2022	IPR036784	Alpha-ketoacid/pyruvate dehydrogenase kinase, N-terminal domain superfamily	-
XP_016640839.1	914070fb0e8b339afb21ffe39e5cc81f	474	MobiDBLite	mobidb-lite	consensus disorder prediction	321	365	-	T	28-02-2022	-	-
XP_016640839.1	914070fb0e8b339afb21ffe39e5cc81f	474	SUPERFAMILY	SSF55874	ATPase domain of HSP90 chaperone/DNA topoisomerase II/histidine kinase	247	466	1.19e-23	T	28-02-2022	IPR036890	Histidine kinase/HSP90-like ATPase superfamily	-
XP_016640971.1	ee668b690f5eac08d3a1cb938f75aaab	523	PANTHER	PTHR16631:SF13	GLUCAN ENDO-1,3-BETA-GLUCOSIDASE EGLC-RELATED	7	429	0	T	28-02-2022	-	-
XP_016640971.1	ee668b690f5eac08d3a1cb938f75aaab	523	Gene3D	G3DSA:3.20.20.80	Glycosidases	200	312	5.9e-07	T	28-02-2022	-	-
XP_016640971.1	ee668b690f5eac08d3a1cb938f75aaab	523	SUPERFAMILY	SSF51445	(Trans)glycosidases	19	301	2.61e-44	T	28-02-2022	IPR017853	Glycoside hydrolase superfamily	-
XP_016640971.1	ee668b690f5eac08d3a1cb938f75aaab	523	MobiDBLite	mobidb-lite	consensus disorder prediction	320	505	-	T	28-02-2022	-	-
XP_016640971.1	ee668b690f5eac08d3a1cb938f75aaab	523	Pfam	PF00332	Glycosyl hydrolases family 17	165	313	6.6e-10	T	28-02-2022	IPR000490	Glycoside hydrolase family 17	GO:0004553|GO:0005975
XP_016640971.1	ee668b690f5eac08d3a1cb938f75aaab	523	PANTHER	PTHR16631	GLUCAN 1,3-BETA-GLUCOSIDASE	7	429	0	T	28-02-2022	-	-
XP_016640981.1	2de74289044c0703b96b70f450aee4e1	835	Gene3D	G3DSA:3.40.50.300	-	398	596	1.3e-44	T	28-02-2022	IPR027417	P-loop containing nucleoside triphosphate hydrolase	-
XP_016640981.1	2de74289044c0703b96b70f450aee4e1	835	CDD	cd00009	AAA	411	592	2.2748e-05	T	28-02-2022	-	-
XP_016640981.1	2de74289044c0703b96b70f450aee4e1	835	Pfam	PF14629	Origin recognition complex (ORC) subunit 4 C-terminus	607	819	3.3e-63	T	28-02-2022	IPR032705	Origin recognition complex subunit 4, C-terminal	-
XP_016640981.1	2de74289044c0703b96b70f450aee4e1	835	MobiDBLite	mobidb-lite	consensus disorder prediction	140	154	-	T	28-02-2022	-	-
XP_016640981.1	2de74289044c0703b96b70f450aee4e1	835	MobiDBLite	mobidb-lite	consensus disorder prediction	116	136	-	T	28-02-2022	-	-
XP_016640981.1	2de74289044c0703b96b70f450aee4e1	835	MobiDBLite	mobidb-lite	consensus disorder prediction	70	252	-	T	28-02-2022	-	-
XP_016640981.1	2de74289044c0703b96b70f450aee4e1	835	Pfam	PF13191	AAA ATPase domain	408	568	2e-11	T	28-02-2022	IPR041664	Orc1-like, AAA ATPase domain	-
XP_016640981.1	2de74289044c0703b96b70f450aee4e1	835	SMART	SM00249	PHD_3	312	358	5.5e-12	T	28-02-2022	IPR001965	Zinc finger, PHD-type	-
XP_016640981.1	2de74289044c0703b96b70f450aee4e1	835	CDD	cd15492	PHD_BRPF_JADE_like	315	357	1.25989e-18	T	28-02-2022	-	-
XP_016640981.1	2de74289044c0703b96b70f450aee4e1	835	SUPERFAMILY	SSF57903	FYVE/PHD zinc finger	298	361	8.83e-18	T	28-02-2022	IPR011011	Zinc finger, FYVE/PHD-type	-
XP_016640981.1	2de74289044c0703b96b70f450aee4e1	835	SUPERFAMILY	SSF52540	P-loop containing nucleoside triphosphate hydrolases	410	611	3.52e-15	T	28-02-2022	IPR027417	P-loop containing nucleoside triphosphate hydrolase	-
XP_016640981.1	2de74289044c0703b96b70f450aee4e1	835	MobiDBLite	mobidb-lite	consensus disorder prediction	281	307	-	T	28-02-2022	-	-
XP_016640981.1	2de74289044c0703b96b70f450aee4e1	835	PANTHER	PTHR12087	ORIGIN RECOGNITION COMPLEX SUBUNIT 4	304	834	3.1e-126	T	28-02-2022	IPR016527	Origin recognition complex subunit 4	GO:0000808|GO:0003677|GO:0005634|GO:0006260
XP_016640981.1	2de74289044c0703b96b70f450aee4e1	835	Gene3D	G3DSA:3.30.40.10	Zinc/RING finger domain, C3HC4 (zinc finger)	298	362	8.3e-20	T	28-02-2022	IPR013083	Zinc finger, RING/FYVE/PHD-type	-
XP_016640981.1	2de74289044c0703b96b70f450aee4e1	835	MobiDBLite	mobidb-lite	consensus disorder prediction	1	55	-	T	28-02-2022	-	-
XP_016640981.1	2de74289044c0703b96b70f450aee4e1	835	Pfam	PF00628	PHD-finger	312	359	1.2e-10	T	28-02-2022	IPR019787	Zinc finger, PHD-finger	-
XP_016641174.1	0b0cc7179ac56863c240d81b73a0af76	929	MobiDBLite	mobidb-lite	consensus disorder prediction	138	161	-	T	28-02-2022	-	-
XP_016641174.1	0b0cc7179ac56863c240d81b73a0af76	929	Pfam	PF04082	Fungal specific transcription factor domain	232	494	6.8e-41	T	28-02-2022	IPR007219	Transcription factor domain, fungi	GO:0003677|GO:0006351|GO:0008270
XP_016641174.1	0b0cc7179ac56863c240d81b73a0af76	929	PANTHER	PTHR31313	TY1 ENHANCER ACTIVATOR	12	863	0	T	28-02-2022	-	-
XP_016641174.1	0b0cc7179ac56863c240d81b73a0af76	929	MobiDBLite	mobidb-lite	consensus disorder prediction	785	805	-	T	28-02-2022	-	-
XP_016641174.1	0b0cc7179ac56863c240d81b73a0af76	929	SMART	SM00066	gal4_2	36	81	4.8e-12	T	28-02-2022	IPR001138	Zn(2)-C6 fungal-type DNA-binding domain	GO:0000981|GO:0006355|GO:0008270
XP_016641174.1	0b0cc7179ac56863c240d81b73a0af76	929	Coils	Coil	Coil	475	495	-	T	28-02-2022	-	-
XP_016641174.1	0b0cc7179ac56863c240d81b73a0af76	929	MobiDBLite	mobidb-lite	consensus disorder prediction	1	32	-	T	28-02-2022	-	-
XP_016641174.1	0b0cc7179ac56863c240d81b73a0af76	929	MobiDBLite	mobidb-lite	consensus disorder prediction	754	805	-	T	28-02-2022	-	-
XP_016641174.1	0b0cc7179ac56863c240d81b73a0af76	929	Gene3D	G3DSA:4.10.240.10	-	40	131	3.6e-12	T	28-02-2022	IPR036864	Zn(2)-C6 fungal-type DNA-binding domain superfamily	GO:0000981|GO:0006355|GO:0008270
XP_016641174.1	0b0cc7179ac56863c240d81b73a0af76	929	SMART	SM00906	Fungal_trans_2	341	419	2.4e-09	T	28-02-2022	IPR007219	Transcription factor domain, fungi	GO:0003677|GO:0006351|GO:0008270
XP_016641174.1	0b0cc7179ac56863c240d81b73a0af76	929	CDD	cd00067	GAL4	38	73	3.53855e-13	T	28-02-2022	IPR001138	Zn(2)-C6 fungal-type DNA-binding domain	GO:0000981|GO:0006355|GO:0008270
XP_016641174.1	0b0cc7179ac56863c240d81b73a0af76	929	SUPERFAMILY	SSF57701	Zn2/Cys6 DNA-binding domain	32	79	1.96e-08	T	28-02-2022	IPR036864	Zn(2)-C6 fungal-type DNA-binding domain superfamily	GO:0000981|GO:0006355|GO:0008270
XP_016641174.1	0b0cc7179ac56863c240d81b73a0af76	929	PANTHER	PTHR31313:SF74	NITROGEN ASSIMILATION TRANSCRIPTION FACTOR NIRA	12	863	0	T	28-02-2022	-	-
XP_016641174.1	0b0cc7179ac56863c240d81b73a0af76	929	Pfam	PF00172	Fungal Zn(2)-Cys(6) binuclear cluster domain	40	76	2.7e-08	T	28-02-2022	IPR001138	Zn(2)-C6 fungal-type DNA-binding domain	GO:0000981|GO:0006355|GO:0008270
XP_016641174.1	0b0cc7179ac56863c240d81b73a0af76	929	CDD	cd12148	fungal_TF_MHR	223	630	2.50257e-60	T	28-02-2022	-	-
XP_016642049.1	cff8a1c6833e4dde5f930f4c4fce0291	112	PANTHER	PTHR28139	UPF0768 PROTEIN YBL029C-A	1	98	4.3e-25	T	28-02-2022	-	-
XP_016642049.1	cff8a1c6833e4dde5f930f4c4fce0291	112	MobiDBLite	mobidb-lite	consensus disorder prediction	79	112	-	T	28-02-2022	-	-
XP_016642361.1	9d2465c310fe43229e4a85f0afc80a02	459	MobiDBLite	mobidb-lite	consensus disorder prediction	90	459	-	T	28-02-2022	-	-
XP_016642361.1	9d2465c310fe43229e4a85f0afc80a02	459	MobiDBLite	mobidb-lite	consensus disorder prediction	81	459	-	T	28-02-2022	-	-
XP_016642721.1	641ae586728f0f974400328d71131319	275	MobiDBLite	mobidb-lite	consensus disorder prediction	129	240	-	T	28-02-2022	-	-
XP_016642721.1	641ae586728f0f974400328d71131319	275	MobiDBLite	mobidb-lite	consensus disorder prediction	253	275	-	T	28-02-2022	-	-
XP_016642721.1	641ae586728f0f974400328d71131319	275	Gene3D	G3DSA:4.10.60.10	-	221	274	6.9e-06	T	28-02-2022	-	-
XP_016642721.1	641ae586728f0f974400328d71131319	275	MobiDBLite	mobidb-lite	consensus disorder prediction	1	15	-	T	28-02-2022	-	-
XP_016642721.1	641ae586728f0f974400328d71131319	275	MobiDBLite	mobidb-lite	consensus disorder prediction	132	168	-	T	28-02-2022	-	-
XP_016642721.1	641ae586728f0f974400328d71131319	275	MobiDBLite	mobidb-lite	consensus disorder prediction	194	215	-	T	28-02-2022	-	-
XP_016642721.1	641ae586728f0f974400328d71131319	275	Coils	Coil	Coil	67	87	-	T	28-02-2022	-	-
XP_016642721.1	641ae586728f0f974400328d71131319	275	MobiDBLite	mobidb-lite	consensus disorder prediction	1	64	-	T	28-02-2022	-	-
XP_016642721.1	641ae586728f0f974400328d71131319	275	Coils	Coil	Coil	195	222	-	T	28-02-2022	-	-
XP_016642721.1	641ae586728f0f974400328d71131319	275	Pfam	PF00098	Zinc knuckle	247	263	0.00023	T	28-02-2022	IPR001878	Zinc finger, CCHC-type	GO:0003676|GO:0008270
XP_016642721.1	641ae586728f0f974400328d71131319	275	SMART	SM00343	c2hcfinal6	247	263	0.008	T	28-02-2022	IPR001878	Zinc finger, CCHC-type	GO:0003676|GO:0008270
XP_016642721.1	641ae586728f0f974400328d71131319	275	SUPERFAMILY	SSF57756	Retrovirus zinc finger-like domains	232	269	5.65e-07	T	28-02-2022	IPR036875	Zinc finger, CCHC-type superfamily	GO:0003676|GO:0008270
XP_016642774.1	25273780f201fbfbf5f9ddb0118cf0f5	580	MobiDBLite	mobidb-lite	consensus disorder prediction	15	44	-	T	28-02-2022	-	-
XP_016642774.1	25273780f201fbfbf5f9ddb0118cf0f5	580	MobiDBLite	mobidb-lite	consensus disorder prediction	84	111	-	T	28-02-2022	-	-
XP_016642774.1	25273780f201fbfbf5f9ddb0118cf0f5	580	Gene3D	G3DSA:4.10.280.10	-	475	562	1.3e-20	T	28-02-2022	IPR036638	Helix-loop-helix DNA-binding domain superfamily	GO:0046983
XP_016642774.1	25273780f201fbfbf5f9ddb0118cf0f5	580	MobiDBLite	mobidb-lite	consensus disorder prediction	319	472	-	T	28-02-2022	-	-
XP_016642774.1	25273780f201fbfbf5f9ddb0118cf0f5	580	MobiDBLite	mobidb-lite	consensus disorder prediction	405	434	-	T	28-02-2022	-	-
XP_016642774.1	25273780f201fbfbf5f9ddb0118cf0f5	580	MobiDBLite	mobidb-lite	consensus disorder prediction	217	241	-	T	28-02-2022	-	-
XP_016642774.1	25273780f201fbfbf5f9ddb0118cf0f5	580	MobiDBLite	mobidb-lite	consensus disorder prediction	345	392	-	T	28-02-2022	-	-
XP_016642774.1	25273780f201fbfbf5f9ddb0118cf0f5	580	MobiDBLite	mobidb-lite	consensus disorder prediction	436	472	-	T	28-02-2022	-	-
XP_016642774.1	25273780f201fbfbf5f9ddb0118cf0f5	580	MobiDBLite	mobidb-lite	consensus disorder prediction	1	44	-	T	28-02-2022	-	-
XP_016642774.1	25273780f201fbfbf5f9ddb0118cf0f5	580	Pfam	PF00010	Helix-loop-helix DNA-binding domain	464	532	1.5e-15	T	28-02-2022	IPR011598	Myc-type, basic helix-loop-helix (bHLH) domain	GO:0046983
XP_016642774.1	25273780f201fbfbf5f9ddb0118cf0f5	580	PANTHER	PTHR47336	TRANSCRIPTION FACTOR HMS1-RELATED	336	558	1.7e-39	T	28-02-2022	-	-
XP_016642774.1	25273780f201fbfbf5f9ddb0118cf0f5	580	SUPERFAMILY	SSF47459	HLH, helix-loop-helix DNA-binding domain	461	556	7.2e-15	T	28-02-2022	IPR036638	Helix-loop-helix DNA-binding domain superfamily	GO:0046983
XP_016642774.1	25273780f201fbfbf5f9ddb0118cf0f5	580	SMART	SM00353	finulus	468	537	5.5e-12	T	28-02-2022	IPR011598	Myc-type, basic helix-loop-helix (bHLH) domain	GO:0046983
XP_016642774.1	25273780f201fbfbf5f9ddb0118cf0f5	580	MobiDBLite	mobidb-lite	consensus disorder prediction	494	508	-	T	28-02-2022	-	-
XP_016642774.1	25273780f201fbfbf5f9ddb0118cf0f5	580	MobiDBLite	mobidb-lite	consensus disorder prediction	494	518	-	T	28-02-2022	-	-
XP_016642774.1	25273780f201fbfbf5f9ddb0118cf0f5	580	MobiDBLite	mobidb-lite	consensus disorder prediction	330	344	-	T	28-02-2022	-	-
XP_016642774.1	25273780f201fbfbf5f9ddb0118cf0f5	580	Coils	Coil	Coil	528	562	-	T	28-02-2022	-	-
XP_016642831.1	9e3e4aac151a131a84135b5818ea447f	560	PANTHER	PTHR15316	SPLICEOSOME ASSOCIATED PROTEIN 114/SWAP SPLICING FACTOR-RELATED	16	530	5e-125	T	28-02-2022	IPR045146	Splicing factor 3A subunit 1	GO:0003723|GO:0045292
XP_016642831.1	9e3e4aac151a131a84135b5818ea447f	560	PANTHER	PTHR15316:SF1	SPLICING FACTOR 3A SUBUNIT 1	16	530	5e-125	T	28-02-2022	-	-
XP_016642831.1	9e3e4aac151a131a84135b5818ea447f	560	MobiDBLite	mobidb-lite	consensus disorder prediction	1	21	-	T	28-02-2022	-	-
XP_016642831.1	9e3e4aac151a131a84135b5818ea447f	560	SUPERFAMILY	SSF109905	Surp module (SWAP domain)	12	83	9.16e-23	T	28-02-2022	IPR035967	SWAP/Surp superfamily	GO:0003723|GO:0006396
XP_016642831.1	9e3e4aac151a131a84135b5818ea447f	560	MobiDBLite	mobidb-lite	consensus disorder prediction	506	522	-	T	28-02-2022	-	-
XP_016642831.1	9e3e4aac151a131a84135b5818ea447f	560	Gene3D	G3DSA:1.10.10.790	Surp module	19	87	7.6e-24	T	28-02-2022	IPR035967	SWAP/Surp superfamily	GO:0003723|GO:0006396
XP_016642831.1	9e3e4aac151a131a84135b5818ea447f	560	Gene3D	G3DSA:1.10.10.790	Surp module	125	182	3.4e-21	T	28-02-2022	IPR035967	SWAP/Surp superfamily	GO:0003723|GO:0006396
XP_016642831.1	9e3e4aac151a131a84135b5818ea447f	560	SUPERFAMILY	SSF109905	Surp module (SWAP domain)	104	182	1.05e-23	T	28-02-2022	IPR035967	SWAP/Surp superfamily	GO:0003723|GO:0006396
XP_016642831.1	9e3e4aac151a131a84135b5818ea447f	560	MobiDBLite	mobidb-lite	consensus disorder prediction	504	533	-	T	28-02-2022	-	-
XP_016642831.1	9e3e4aac151a131a84135b5818ea447f	560	Pfam	PF12230	Pre-mRNA splicing factor PRP21 like protein	381	493	1.6e-26	T	28-02-2022	IPR022030	Splicing factor 3A subunit 1, conserved domain	-
XP_016642831.1	9e3e4aac151a131a84135b5818ea447f	560	Pfam	PF12230	Pre-mRNA splicing factor PRP21 like protein	208	307	2.5e-27	T	28-02-2022	IPR022030	Splicing factor 3A subunit 1, conserved domain	-
XP_016642831.1	9e3e4aac151a131a84135b5818ea447f	560	MobiDBLite	mobidb-lite	consensus disorder prediction	357	388	-	T	28-02-2022	-	-
XP_016642831.1	9e3e4aac151a131a84135b5818ea447f	560	Pfam	PF01805	Surp module	31	81	1e-21	T	28-02-2022	IPR000061	SWAP/Surp	GO:0003723|GO:0006396
XP_016642831.1	9e3e4aac151a131a84135b5818ea447f	560	Pfam	PF01805	Surp module	130	181	4.2e-16	T	28-02-2022	IPR000061	SWAP/Surp	GO:0003723|GO:0006396
XP_016642831.1	9e3e4aac151a131a84135b5818ea447f	560	Coils	Coil	Coil	202	251	-	T	28-02-2022	-	-
XP_016642831.1	9e3e4aac151a131a84135b5818ea447f	560	SMART	SM00648	surpneu2	130	183	9.1e-15	T	28-02-2022	IPR000061	SWAP/Surp	GO:0003723|GO:0006396
XP_016642831.1	9e3e4aac151a131a84135b5818ea447f	560	SMART	SM00648	surpneu2	31	84	1.7e-22	T	28-02-2022	IPR000061	SWAP/Surp	GO:0003723|GO:0006396
XP_016643242.1	d0c91ad924b3966ec9ab3ae799fccdc2	603	CDD	cd13889	CuRO_3_BOD	388	507	2.56405e-61	T	28-02-2022	-	-
XP_016643242.1	d0c91ad924b3966ec9ab3ae799fccdc2	603	Pfam	PF07732	Multicopper oxidase	105	213	1.5e-19	T	28-02-2022	IPR011707	Multicopper oxidase, N-termianl	GO:0005507
XP_016643242.1	d0c91ad924b3966ec9ab3ae799fccdc2	603	SUPERFAMILY	SSF49503	Cupredoxins	223	508	5.52e-26	T	28-02-2022	IPR008972	Cupredoxin	-
XP_016643242.1	d0c91ad924b3966ec9ab3ae799fccdc2	603	PANTHER	PTHR11709	MULTI-COPPER OXIDASE	83	493	1.5e-86	T	28-02-2022	IPR045087	Multicopper oxidase	-
XP_016643242.1	d0c91ad924b3966ec9ab3ae799fccdc2	603	Gene3D	G3DSA:2.60.40.420	-	379	513	0	T	28-02-2022	IPR008972	Cupredoxin	-
XP_016643242.1	d0c91ad924b3966ec9ab3ae799fccdc2	603	Gene3D	G3DSA:2.60.40.420	-	73	534	0	T	28-02-2022	IPR008972	Cupredoxin	-
XP_016643242.1	d0c91ad924b3966ec9ab3ae799fccdc2	603	Gene3D	G3DSA:2.60.40.420	-	58	378	0	T	28-02-2022	IPR008972	Cupredoxin	-
XP_016643242.1	d0c91ad924b3966ec9ab3ae799fccdc2	603	SUPERFAMILY	SSF49503	Cupredoxins	65	214	4.63e-27	T	28-02-2022	IPR008972	Cupredoxin	-
XP_016643242.1	d0c91ad924b3966ec9ab3ae799fccdc2	603	Pfam	PF07731	Multicopper oxidase	390	508	2e-23	T	28-02-2022	IPR011706	Multicopper oxidase, C-terminal	GO:0005507|GO:0016491
XP_016643242.1	d0c91ad924b3966ec9ab3ae799fccdc2	603	PANTHER	PTHR11709:SF2	MULTICOPPER OXIDASE LPR2	83	493	1.5e-86	T	28-02-2022	-	-
XP_016643411.1	013c688d5cdd2301269a5a39a8f7fd9b	562	Pfam	PF00366	Ribosomal protein S17	473	515	3.5e-09	T	28-02-2022	IPR000266	Ribosomal protein S17/S11	GO:0003735|GO:0005840|GO:0006412
XP_016643411.1	013c688d5cdd2301269a5a39a8f7fd9b	562	SUPERFAMILY	SSF50249	Nucleic acid-binding proteins	459	544	4.28e-16	T	28-02-2022	IPR012340	Nucleic acid-binding, OB-fold	-
XP_016643411.1	013c688d5cdd2301269a5a39a8f7fd9b	562	MobiDBLite	mobidb-lite	consensus disorder prediction	292	407	-	T	28-02-2022	-	-
XP_016643411.1	013c688d5cdd2301269a5a39a8f7fd9b	562	Coils	Coil	Coil	407	427	-	T	28-02-2022	-	-
XP_016643411.1	013c688d5cdd2301269a5a39a8f7fd9b	562	MobiDBLite	mobidb-lite	consensus disorder prediction	269	407	-	T	28-02-2022	-	-
XP_016643411.1	013c688d5cdd2301269a5a39a8f7fd9b	562	PANTHER	PTHR34587	-	25	400	1e-90	T	28-02-2022	-	-
XP_016643411.1	013c688d5cdd2301269a5a39a8f7fd9b	562	PANTHER	PTHR34587:SF2	-	25	400	1e-90	T	28-02-2022	-	-
XP_016643411.1	013c688d5cdd2301269a5a39a8f7fd9b	562	Gene3D	G3DSA:2.40.50.140	-	458	550	1.6e-08	T	28-02-2022	-	-
XP_016643589.1	1d15082ab107d6b0d33a04d4f2d3d79d	332	MobiDBLite	mobidb-lite	consensus disorder prediction	68	110	-	T	28-02-2022	-	-
XP_016643589.1	1d15082ab107d6b0d33a04d4f2d3d79d	332	MobiDBLite	mobidb-lite	consensus disorder prediction	193	220	-	T	28-02-2022	-	-
XP_016643589.1	1d15082ab107d6b0d33a04d4f2d3d79d	332	MobiDBLite	mobidb-lite	consensus disorder prediction	163	191	-	T	28-02-2022	-	-
XP_016643589.1	1d15082ab107d6b0d33a04d4f2d3d79d	332	MobiDBLite	mobidb-lite	consensus disorder prediction	149	332	-	T	28-02-2022	-	-
XP_016643589.1	1d15082ab107d6b0d33a04d4f2d3d79d	332	MobiDBLite	mobidb-lite	consensus disorder prediction	244	288	-	T	28-02-2022	-	-
XP_016643589.1	1d15082ab107d6b0d33a04d4f2d3d79d	332	MobiDBLite	mobidb-lite	consensus disorder prediction	289	303	-	T	28-02-2022	-	-
XP_016643589.1	1d15082ab107d6b0d33a04d4f2d3d79d	332	Coils	Coil	Coil	250	277	-	T	28-02-2022	-	-
XP_016643642.1	e71c166f969bcb8ebec27017e1a768bf	704	SUPERFAMILY	SSF48208	Six-hairpin glycosidases	293	695	8.5e-47	T	28-02-2022	IPR008928	Six-hairpin glycosidase superfamily	GO:0005975
XP_016643642.1	e71c166f969bcb8ebec27017e1a768bf	704	Gene3D	G3DSA:1.50.10.10	-	329	552	2.3e-17	T	28-02-2022	IPR012341	Six-hairpin glycosidase-like superfamily	GO:0005975
XP_016644571.1	17b02d33a2159d4c8946d14a25f7e29c	318	MobiDBLite	mobidb-lite	consensus disorder prediction	242	289	-	T	28-02-2022	-	-
XP_016644571.1	17b02d33a2159d4c8946d14a25f7e29c	318	MobiDBLite	mobidb-lite	consensus disorder prediction	255	280	-	T	28-02-2022	-	-
XP_016645340.1	791081639d8ef385736017cd9f80f6ea	265	Pfam	PF13577	SnoaL-like domain	21	174	2e-26	T	28-02-2022	IPR037401	SnoaL-like domain	-
XP_016645340.1	791081639d8ef385736017cd9f80f6ea	265	Gene3D	G3DSA:3.10.450.50	-	4	192	3.9e-22	T	28-02-2022	-	-
XP_016645340.1	791081639d8ef385736017cd9f80f6ea	265	Coils	Coil	Coil	5	25	-	T	28-02-2022	-	-
XP_016645340.1	791081639d8ef385736017cd9f80f6ea	265	SUPERFAMILY	SSF54427	NTF2-like	18	189	3.24e-15	T	28-02-2022	IPR032710	NTF2-like domain superfamily	-
XP_016645363.1	3ae637e14a2ac684d7e76b70a18fd70d	290	SUPERFAMILY	SSF52540	P-loop containing nucleoside triphosphate hydrolases	70	277	3.82e-05	T	28-02-2022	IPR027417	P-loop containing nucleoside triphosphate hydrolase	-
XP_016645363.1	3ae637e14a2ac684d7e76b70a18fd70d	290	PANTHER	PTHR10039	AMELOGENIN	31	284	2.2e-41	T	28-02-2022	-	-
XP_016645363.1	3ae637e14a2ac684d7e76b70a18fd70d	290	PANTHER	PTHR10039:SF5	-	31	284	2.2e-41	T	28-02-2022	-	-
XP_016645470.1	194287d48838aa4b33eb609ff5590909	467	Gene3D	G3DSA:2.70.98.10	-	27	382	1.5e-91	T	28-02-2022	IPR014718	Glycoside hydrolase-type carbohydrate-binding	GO:0030246
XP_016645470.1	194287d48838aa4b33eb609ff5590909	467	MobiDBLite	mobidb-lite	consensus disorder prediction	382	467	-	T	28-02-2022	-	-
XP_016645470.1	194287d48838aa4b33eb609ff5590909	467	Pfam	PF01263	Aldose 1-epimerase	31	375	1.3e-52	T	28-02-2022	IPR008183	Aldose 1-/Glucose-6-phosphate 1-epimerase	GO:0005975|GO:0016853
XP_016645470.1	194287d48838aa4b33eb609ff5590909	467	MobiDBLite	mobidb-lite	consensus disorder prediction	389	467	-	T	28-02-2022	-	-
XP_016645470.1	194287d48838aa4b33eb609ff5590909	467	PANTHER	PTHR10091	ALDOSE-1-EPIMERASE	20	382	0	T	28-02-2022	-	-
XP_016645470.1	194287d48838aa4b33eb609ff5590909	467	SUPERFAMILY	SSF74650	Galactose mutarotase-like	25	380	1.88e-79	T	28-02-2022	IPR011013	Galactose mutarotase-like domain superfamily	GO:0003824|GO:0005975|GO:0030246
XP_016645470.1	194287d48838aa4b33eb609ff5590909	467	PANTHER	PTHR10091:SF2	ALDOSE 1-EPIMERASE	20	382	0	T	28-02-2022	-	-
XP_016645470.1	194287d48838aa4b33eb609ff5590909	467	CDD	cd09019	galactose_mutarotase_like	30	380	9.34311e-101	T	28-02-2022	-	-
XP_016645822.1	30328ccaedfb0af3cff0759c31637b47	862	CDD	cd07103	ALDH_F5_SSADH_GabD	400	853	0	T	28-02-2022	-	-
XP_016645822.1	30328ccaedfb0af3cff0759c31637b47	862	Gene3D	G3DSA:3.40.605.10	Aldehyde Dehydrogenase; Chain A, domain 1	396	845	0	T	28-02-2022	IPR016162	Aldehyde dehydrogenase, N-terminal	GO:0016491
XP_016645822.1	30328ccaedfb0af3cff0759c31637b47	862	PANTHER	PTHR43353	SUCCINATE-SEMIALDEHYDE DEHYDROGENASE, MITOCHONDRIAL	370	856	0	T	28-02-2022	-	-
XP_016645822.1	30328ccaedfb0af3cff0759c31637b47	862	Coils	Coil	Coil	417	437	-	T	28-02-2022	-	-
XP_016645822.1	30328ccaedfb0af3cff0759c31637b47	862	Pfam	PF00171	Aldehyde dehydrogenase family	389	851	0	T	28-02-2022	IPR015590	Aldehyde dehydrogenase domain	GO:0016491
XP_016645822.1	30328ccaedfb0af3cff0759c31637b47	862	SUPERFAMILY	SSF53720	ALDH-like	383	854	0	T	28-02-2022	IPR016161	Aldehyde/histidinol dehydrogenase	GO:0016491
XP_016645822.1	30328ccaedfb0af3cff0759c31637b47	862	TIGRFAM	TIGR01780	SSADH: succinate-semialdehyde dehydrogenase	400	849	0	T	28-02-2022	IPR010102	Succinate semialdehyde dehydrogenase	GO:0009013|GO:0009450
XP_016645822.1	30328ccaedfb0af3cff0759c31637b47	862	PANTHER	PTHR43353:SF11	SUCCINATE SEMIALDEHYDE DEHYDROGENASE (EUROFUNG)	370	856	0	T	28-02-2022	-	-
XP_016645822.1	30328ccaedfb0af3cff0759c31637b47	862	Gene3D	G3DSA:3.40.309.10	Aldehyde Dehydrogenase; Chain A, domain 2	632	822	0	T	28-02-2022	IPR016163	Aldehyde dehydrogenase, C-terminal	GO:0016620
XP_016646628.1	baaf0c11d76b9c188b95af317b4beafb	256	MobiDBLite	mobidb-lite	consensus disorder prediction	27	43	-	T	28-02-2022	-	-
XP_016646628.1	baaf0c11d76b9c188b95af317b4beafb	256	MobiDBLite	mobidb-lite	consensus disorder prediction	176	192	-	T	28-02-2022	-	-
XP_016646628.1	baaf0c11d76b9c188b95af317b4beafb	256	MobiDBLite	mobidb-lite	consensus disorder prediction	1	256	-	T	28-02-2022	-	-
XP_016646628.1	baaf0c11d76b9c188b95af317b4beafb	256	MobiDBLite	mobidb-lite	consensus disorder prediction	73	90	-	T	28-02-2022	-	-
XP_016646628.1	baaf0c11d76b9c188b95af317b4beafb	256	MobiDBLite	mobidb-lite	consensus disorder prediction	1	20	-	T	28-02-2022	-	-
g5182.t1_boydii	06b7e480f3cfc013d1b95b88816bdc86	360	MobiDBLite	mobidb-lite	consensus disorder prediction	248	262	-	T	28-02-2022	-	-
g5182.t1_boydii	06b7e480f3cfc013d1b95b88816bdc86	360	PANTHER	PTHR31902:SF7	ALTERED INHERITANCE OF MITOCHONDRIA PROTEIN 32	34	357	5.7e-71	T	28-02-2022	-	-
g5182.t1_boydii	06b7e480f3cfc013d1b95b88816bdc86	360	MobiDBLite	mobidb-lite	consensus disorder prediction	18	49	-	T	28-02-2022	-	-
g5182.t1_boydii	06b7e480f3cfc013d1b95b88816bdc86	360	Pfam	PF06999	Sucrase/ferredoxin-like	76	349	5.4e-52	T	28-02-2022	IPR009737	Thioredoxin-like ferredoxin	-
g5182.t1_boydii	06b7e480f3cfc013d1b95b88816bdc86	360	Gene3D	G3DSA:3.40.30.10	Glutaredoxin	213	348	1.9e-11	T	28-02-2022	-	-
g5182.t1_boydii	06b7e480f3cfc013d1b95b88816bdc86	360	SUPERFAMILY	SSF52833	Thioredoxin-like	213	352	4.92e-11	T	28-02-2022	IPR036249	Thioredoxin-like superfamily	-
g5182.t1_boydii	06b7e480f3cfc013d1b95b88816bdc86	360	MobiDBLite	mobidb-lite	consensus disorder prediction	248	270	-	T	28-02-2022	-	-
g5182.t1_boydii	06b7e480f3cfc013d1b95b88816bdc86	360	MobiDBLite	mobidb-lite	consensus disorder prediction	1	49	-	T	28-02-2022	-	-
g5182.t1_boydii	06b7e480f3cfc013d1b95b88816bdc86	360	CDD	cd03062	TRX_Fd_Sucrase	213	350	4.58731e-29	T	28-02-2022	IPR009737	Thioredoxin-like ferredoxin	-
g5182.t1_boydii	06b7e480f3cfc013d1b95b88816bdc86	360	PANTHER	PTHR31902	ACTIN PATCHES DISTAL PROTEIN 1	34	357	5.7e-71	T	28-02-2022	IPR009737	Thioredoxin-like ferredoxin	-
g4072.t1_boydii	a2887a0c593c7d234b54bdf361de7b65	2838	MobiDBLite	mobidb-lite	consensus disorder prediction	1468	1633	-	T	28-02-2022	-	-
g4072.t1_boydii	a2887a0c593c7d234b54bdf361de7b65	2838	Coils	Coil	Coil	665	722	-	T	28-02-2022	-	-
g4072.t1_boydii	a2887a0c593c7d234b54bdf361de7b65	2838	MobiDBLite	mobidb-lite	consensus disorder prediction	1919	1954	-	T	28-02-2022	-	-
g4072.t1_boydii	a2887a0c593c7d234b54bdf361de7b65	2838	MobiDBLite	mobidb-lite	consensus disorder prediction	237	252	-	T	28-02-2022	-	-
g4072.t1_boydii	a2887a0c593c7d234b54bdf361de7b65	2838	MobiDBLite	mobidb-lite	consensus disorder prediction	2089	2119	-	T	28-02-2022	-	-
g4072.t1_boydii	a2887a0c593c7d234b54bdf361de7b65	2838	Coils	Coil	Coil	605	646	-	T	28-02-2022	-	-
g4072.t1_boydii	a2887a0c593c7d234b54bdf361de7b65	2838	MobiDBLite	mobidb-lite	consensus disorder prediction	737	807	-	T	28-02-2022	-	-
g4072.t1_boydii	a2887a0c593c7d234b54bdf361de7b65	2838	MobiDBLite	mobidb-lite	consensus disorder prediction	2194	2209	-	T	28-02-2022	-	-
g4072.t1_boydii	a2887a0c593c7d234b54bdf361de7b65	2838	MobiDBLite	mobidb-lite	consensus disorder prediction	376	393	-	T	28-02-2022	-	-
g4072.t1_boydii	a2887a0c593c7d234b54bdf361de7b65	2838	MobiDBLite	mobidb-lite	consensus disorder prediction	2543	2722	-	T	28-02-2022	-	-
g4072.t1_boydii	a2887a0c593c7d234b54bdf361de7b65	2838	MobiDBLite	mobidb-lite	consensus disorder prediction	1763	1800	-	T	28-02-2022	-	-
g4072.t1_boydii	a2887a0c593c7d234b54bdf361de7b65	2838	Coils	Coil	Coil	984	1035	-	T	28-02-2022	-	-
g4072.t1_boydii	a2887a0c593c7d234b54bdf361de7b65	2838	PANTHER	PTHR37538	-	1504	1754	3.7e-32	T	28-02-2022	-	-
g4072.t1_boydii	a2887a0c593c7d234b54bdf361de7b65	2838	PANTHER	PTHR37538	-	142	320	3.7e-32	T	28-02-2022	-	-
g4072.t1_boydii	a2887a0c593c7d234b54bdf361de7b65	2838	MobiDBLite	mobidb-lite	consensus disorder prediction	2372	2414	-	T	28-02-2022	-	-
g4072.t1_boydii	a2887a0c593c7d234b54bdf361de7b65	2838	PANTHER	PTHR37538:SF4	-	331	477	3.7e-32	T	28-02-2022	-	-
g4072.t1_boydii	a2887a0c593c7d234b54bdf361de7b65	2838	PANTHER	PTHR37538:SF4	-	1268	1392	3.7e-32	T	28-02-2022	-	-
g4072.t1_boydii	a2887a0c593c7d234b54bdf361de7b65	2838	MobiDBLite	mobidb-lite	consensus disorder prediction	2730	2752	-	T	28-02-2022	-	-
g4072.t1_boydii	a2887a0c593c7d234b54bdf361de7b65	2838	MobiDBLite	mobidb-lite	consensus disorder prediction	1	45	-	T	28-02-2022	-	-
g4072.t1_boydii	a2887a0c593c7d234b54bdf361de7b65	2838	MobiDBLite	mobidb-lite	consensus disorder prediction	1968	2070	-	T	28-02-2022	-	-
g4072.t1_boydii	a2887a0c593c7d234b54bdf361de7b65	2838	PANTHER	PTHR37538	-	2301	2522	3.7e-32	T	28-02-2022	-	-
g4072.t1_boydii	a2887a0c593c7d234b54bdf361de7b65	2838	MobiDBLite	mobidb-lite	consensus disorder prediction	1	188	-	T	28-02-2022	-	-
g4072.t1_boydii	a2887a0c593c7d234b54bdf361de7b65	2838	MobiDBLite	mobidb-lite	consensus disorder prediction	1815	1864	-	T	28-02-2022	-	-
g4072.t1_boydii	a2887a0c593c7d234b54bdf361de7b65	2838	MobiDBLite	mobidb-lite	consensus disorder prediction	660	722	-	T	28-02-2022	-	-
g4072.t1_boydii	a2887a0c593c7d234b54bdf361de7b65	2838	MobiDBLite	mobidb-lite	consensus disorder prediction	120	142	-	T	28-02-2022	-	-
g4072.t1_boydii	a2887a0c593c7d234b54bdf361de7b65	2838	MobiDBLite	mobidb-lite	consensus disorder prediction	1257	1332	-	T	28-02-2022	-	-
g4072.t1_boydii	a2887a0c593c7d234b54bdf361de7b65	2838	MobiDBLite	mobidb-lite	consensus disorder prediction	1648	1699	-	T	28-02-2022	-	-
g4072.t1_boydii	a2887a0c593c7d234b54bdf361de7b65	2838	MobiDBLite	mobidb-lite	consensus disorder prediction	1022	1040	-	T	28-02-2022	-	-
g4072.t1_boydii	a2887a0c593c7d234b54bdf361de7b65	2838	MobiDBLite	mobidb-lite	consensus disorder prediction	2235	2250	-	T	28-02-2022	-	-
g4072.t1_boydii	a2887a0c593c7d234b54bdf361de7b65	2838	MobiDBLite	mobidb-lite	consensus disorder prediction	73	89	-	T	28-02-2022	-	-
g4072.t1_boydii	a2887a0c593c7d234b54bdf361de7b65	2838	MobiDBLite	mobidb-lite	consensus disorder prediction	1707	1752	-	T	28-02-2022	-	-
g4072.t1_boydii	a2887a0c593c7d234b54bdf361de7b65	2838	MobiDBLite	mobidb-lite	consensus disorder prediction	1350	1417	-	T	28-02-2022	-	-
g4072.t1_boydii	a2887a0c593c7d234b54bdf361de7b65	2838	MobiDBLite	mobidb-lite	consensus disorder prediction	823	890	-	T	28-02-2022	-	-
g4072.t1_boydii	a2887a0c593c7d234b54bdf361de7b65	2838	MobiDBLite	mobidb-lite	consensus disorder prediction	898	966	-	T	28-02-2022	-	-
g4072.t1_boydii	a2887a0c593c7d234b54bdf361de7b65	2838	MobiDBLite	mobidb-lite	consensus disorder prediction	429	474	-	T	28-02-2022	-	-
g4072.t1_boydii	a2887a0c593c7d234b54bdf361de7b65	2838	MobiDBLite	mobidb-lite	consensus disorder prediction	2314	2342	-	T	28-02-2022	-	-
g4072.t1_boydii	a2887a0c593c7d234b54bdf361de7b65	2838	MobiDBLite	mobidb-lite	consensus disorder prediction	2510	2535	-	T	28-02-2022	-	-
g4072.t1_boydii	a2887a0c593c7d234b54bdf361de7b65	2838	MobiDBLite	mobidb-lite	consensus disorder prediction	167	188	-	T	28-02-2022	-	-
g4072.t1_boydii	a2887a0c593c7d234b54bdf361de7b65	2838	MobiDBLite	mobidb-lite	consensus disorder prediction	2820	2838	-	T	28-02-2022	-	-
g4072.t1_boydii	a2887a0c593c7d234b54bdf361de7b65	2838	MobiDBLite	mobidb-lite	consensus disorder prediction	590	651	-	T	28-02-2022	-	-
g4072.t1_boydii	a2887a0c593c7d234b54bdf361de7b65	2838	PANTHER	PTHR37538:SF4	-	2301	2522	3.7e-32	T	28-02-2022	-	-
g4072.t1_boydii	a2887a0c593c7d234b54bdf361de7b65	2838	Coils	Coil	Coil	1060	1105	-	T	28-02-2022	-	-
g4072.t1_boydii	a2887a0c593c7d234b54bdf361de7b65	2838	Coils	Coil	Coil	833	885	-	T	28-02-2022	-	-
g4072.t1_boydii	a2887a0c593c7d234b54bdf361de7b65	2838	MobiDBLite	mobidb-lite	consensus disorder prediction	1048	1247	-	T	28-02-2022	-	-
g4072.t1_boydii	a2887a0c593c7d234b54bdf361de7b65	2838	MobiDBLite	mobidb-lite	consensus disorder prediction	253	267	-	T	28-02-2022	-	-
g4072.t1_boydii	a2887a0c593c7d234b54bdf361de7b65	2838	Coils	Coil	Coil	908	959	-	T	28-02-2022	-	-
g4072.t1_boydii	a2887a0c593c7d234b54bdf361de7b65	2838	MobiDBLite	mobidb-lite	consensus disorder prediction	2482	2509	-	T	28-02-2022	-	-
g4072.t1_boydii	a2887a0c593c7d234b54bdf361de7b65	2838	PANTHER	PTHR37538	-	331	477	3.7e-32	T	28-02-2022	-	-
g4072.t1_boydii	a2887a0c593c7d234b54bdf361de7b65	2838	PANTHER	PTHR37538	-	1037	1220	3.7e-32	T	28-02-2022	-	-
g4072.t1_boydii	a2887a0c593c7d234b54bdf361de7b65	2838	PANTHER	PTHR37538	-	1268	1392	3.7e-32	T	28-02-2022	-	-
g4072.t1_boydii	a2887a0c593c7d234b54bdf361de7b65	2838	MobiDBLite	mobidb-lite	consensus disorder prediction	544	573	-	T	28-02-2022	-	-
g4072.t1_boydii	a2887a0c593c7d234b54bdf361de7b65	2838	MobiDBLite	mobidb-lite	consensus disorder prediction	974	998	-	T	28-02-2022	-	-
g4072.t1_boydii	a2887a0c593c7d234b54bdf361de7b65	2838	MobiDBLite	mobidb-lite	consensus disorder prediction	1022	2838	-	T	28-02-2022	-	-
g4072.t1_boydii	a2887a0c593c7d234b54bdf361de7b65	2838	MobiDBLite	mobidb-lite	consensus disorder prediction	1334	1349	-	T	28-02-2022	-	-
g4072.t1_boydii	a2887a0c593c7d234b54bdf361de7b65	2838	MobiDBLite	mobidb-lite	consensus disorder prediction	2767	2819	-	T	28-02-2022	-	-
g4072.t1_boydii	a2887a0c593c7d234b54bdf361de7b65	2838	MobiDBLite	mobidb-lite	consensus disorder prediction	295	329	-	T	28-02-2022	-	-
g4072.t1_boydii	a2887a0c593c7d234b54bdf361de7b65	2838	MobiDBLite	mobidb-lite	consensus disorder prediction	2419	2433	-	T	28-02-2022	-	-
g4072.t1_boydii	a2887a0c593c7d234b54bdf361de7b65	2838	MobiDBLite	mobidb-lite	consensus disorder prediction	1882	1909	-	T	28-02-2022	-	-
g4072.t1_boydii	a2887a0c593c7d234b54bdf361de7b65	2838	MobiDBLite	mobidb-lite	consensus disorder prediction	482	514	-	T	28-02-2022	-	-
g4072.t1_boydii	a2887a0c593c7d234b54bdf361de7b65	2838	Coils	Coil	Coil	742	806	-	T	28-02-2022	-	-
g4072.t1_boydii	a2887a0c593c7d234b54bdf361de7b65	2838	MobiDBLite	mobidb-lite	consensus disorder prediction	1426	1460	-	T	28-02-2022	-	-
g4072.t1_boydii	a2887a0c593c7d234b54bdf361de7b65	2838	MobiDBLite	mobidb-lite	consensus disorder prediction	236	998	-	T	28-02-2022	-	-
g4072.t1_boydii	a2887a0c593c7d234b54bdf361de7b65	2838	Coils	Coil	Coil	2569	2666	-	T	28-02-2022	-	-
g4072.t1_boydii	a2887a0c593c7d234b54bdf361de7b65	2838	PANTHER	PTHR37538:SF4	-	1504	1754	3.7e-32	T	28-02-2022	-	-
g4072.t1_boydii	a2887a0c593c7d234b54bdf361de7b65	2838	PANTHER	PTHR37538:SF4	-	1037	1220	3.7e-32	T	28-02-2022	-	-
g4072.t1_boydii	a2887a0c593c7d234b54bdf361de7b65	2838	PANTHER	PTHR37538:SF4	-	142	320	3.7e-32	T	28-02-2022	-	-
g4072.t1_boydii	a2887a0c593c7d234b54bdf361de7b65	2838	Coils	Coil	Coil	1993	2081	-	T	28-02-2022	-	-
g4072.t1_boydii	a2887a0c593c7d234b54bdf361de7b65	2838	Coils	Coil	Coil	2103	2152	-	T	28-02-2022	-	-
g4072.t1_boydii	a2887a0c593c7d234b54bdf361de7b65	2838	MobiDBLite	mobidb-lite	consensus disorder prediction	2129	2153	-	T	28-02-2022	-	-
g4072.t1_boydii	a2887a0c593c7d234b54bdf361de7b65	2838	MobiDBLite	mobidb-lite	consensus disorder prediction	1468	1633	-	T	28-02-2022	-	-
g4072.t1_boydii	a2887a0c593c7d234b54bdf361de7b65	2838	Coils	Coil	Coil	665	722	-	T	28-02-2022	-	-
g4072.t1_boydii	a2887a0c593c7d234b54bdf361de7b65	2838	MobiDBLite	mobidb-lite	consensus disorder prediction	1919	1954	-	T	28-02-2022	-	-
g4072.t1_boydii	a2887a0c593c7d234b54bdf361de7b65	2838	MobiDBLite	mobidb-lite	consensus disorder prediction	237	252	-	T	28-02-2022	-	-
g4072.t1_boydii	a2887a0c593c7d234b54bdf361de7b65	2838	MobiDBLite	mobidb-lite	consensus disorder prediction	2089	2119	-	T	28-02-2022	-	-
g4072.t1_boydii	a2887a0c593c7d234b54bdf361de7b65	2838	Coils	Coil	Coil	605	646	-	T	28-02-2022	-	-
g4072.t1_boydii	a2887a0c593c7d234b54bdf361de7b65	2838	MobiDBLite	mobidb-lite	consensus disorder prediction	737	807	-	T	28-02-2022	-	-
g4072.t1_boydii	a2887a0c593c7d234b54bdf361de7b65	2838	MobiDBLite	mobidb-lite	consensus disorder prediction	2194	2209	-	T	28-02-2022	-	-
g4072.t1_boydii	a2887a0c593c7d234b54bdf361de7b65	2838	MobiDBLite	mobidb-lite	consensus disorder prediction	376	393	-	T	28-02-2022	-	-
g4072.t1_boydii	a2887a0c593c7d234b54bdf361de7b65	2838	MobiDBLite	mobidb-lite	consensus disorder prediction	2543	2722	-	T	28-02-2022	-	-
g4072.t1_boydii	a2887a0c593c7d234b54bdf361de7b65	2838	MobiDBLite	mobidb-lite	consensus disorder prediction	1763	1800	-	T	28-02-2022	-	-
g4072.t1_boydii	a2887a0c593c7d234b54bdf361de7b65	2838	Coils	Coil	Coil	984	1035	-	T	28-02-2022	-	-
g4072.t1_boydii	a2887a0c593c7d234b54bdf361de7b65	2838	PANTHER	PTHR37538	-	1504	1754	3.7e-32	T	28-02-2022	-	-
g4072.t1_boydii	a2887a0c593c7d234b54bdf361de7b65	2838	PANTHER	PTHR37538	-	142	320	3.7e-32	T	28-02-2022	-	-
g4072.t1_boydii	a2887a0c593c7d234b54bdf361de7b65	2838	MobiDBLite	mobidb-lite	consensus disorder prediction	2372	2414	-	T	28-02-2022	-	-
g4072.t1_boydii	a2887a0c593c7d234b54bdf361de7b65	2838	PANTHER	PTHR37538:SF4	-	331	477	3.7e-32	T	28-02-2022	-	-
g4072.t1_boydii	a2887a0c593c7d234b54bdf361de7b65	2838	PANTHER	PTHR37538:SF4	-	1268	1392	3.7e-32	T	28-02-2022	-	-
g4072.t1_boydii	a2887a0c593c7d234b54bdf361de7b65	2838	MobiDBLite	mobidb-lite	consensus disorder prediction	2730	2752	-	T	28-02-2022	-	-
g4072.t1_boydii	a2887a0c593c7d234b54bdf361de7b65	2838	MobiDBLite	mobidb-lite	consensus disorder prediction	1	45	-	T	28-02-2022	-	-
g4072.t1_boydii	a2887a0c593c7d234b54bdf361de7b65	2838	MobiDBLite	mobidb-lite	consensus disorder prediction	1968	2070	-	T	28-02-2022	-	-
g4072.t1_boydii	a2887a0c593c7d234b54bdf361de7b65	2838	PANTHER	PTHR37538	-	2301	2522	3.7e-32	T	28-02-2022	-	-
g4072.t1_boydii	a2887a0c593c7d234b54bdf361de7b65	2838	MobiDBLite	mobidb-lite	consensus disorder prediction	1	188	-	T	28-02-2022	-	-
g4072.t1_boydii	a2887a0c593c7d234b54bdf361de7b65	2838	MobiDBLite	mobidb-lite	consensus disorder prediction	1815	1864	-	T	28-02-2022	-	-
[truncated: 3,234 more rows]

## Sheet: S. aurantiacum MUT6114
Protein accession	Sequence MD5 digest	Sequence length	Analysis	Signature accession	Signature description	Start location	Stop location	Score	Status	Date	InterPro annotations – accession	InterPro annotations – description
[truncated: 2,308 more rows]

[truncated: 9 more sheets: S. minutisporum MUT6113, S. apiospermum IHEM 14462, S. apiospermum HDO1, S. dehoogii 120008799-01-4, Scedosporium boydii IHEM 23826, Scedosporium sp. IMV 00882, S. aurantiacum WM 09.24, L. proliﬁcans JHH-5317, S. brevicaulis LF580]
