# Supplementary material for: The genomes of Scedosporium between environmental challenges and opportunism
Source: IMA Fungus. 2023 Dec 4;14:25. doi: 10.1186/s43008-023-00128-3 (PMC10694956; doi:10.1186/s43008-023-00128-3)
Supplement: Supplementary file 16 — Additional file 16. Full list of Differentially Expressed Genes (DEGs) at 1 and 4 DPI for S. aurantiacum MUT6114 and S. minutisporum MUT6113. Log2 Fold Change is a logarithmic measure of the increase/decrease in gene expression. A positive log2FoldChange means that a gene is up-regulated in the treated samples, and vice-versa. Padj is an adjusted measure of the significance for an up- or down-regulation pattern. [file 43008_2023_128_MOESM16_ESM.xlsx]

## Sheet: Legend
Additional File 16: Full list of Differentially Expressed Genes (DEGs) at 1 and 4 DPI for Scedosporium aurantiacum MUT6114 and S. minutisporum MUT6113. Log2 Fold Change is a logarithmic measure of the increase/decrease in gene expression. A positive log2FoldChange means that a gene is up-regulated in the treated samples, and vice-versa. Padj is an adjusted measure of the significance for an up- o…

## Sheet: MUT6114 DEGs 1 DPI
Row.names	baseMean	log2FoldChange	lfcSE	stat	pvalue	padj	Pfam ID	Pfam description	Start location	Stop location	Score
g100	289.458	-1.64607	0.388844	-4.23324	2.3e-05	6.73e-05	PF00722	Glycosyl hydrolases family 16	258	393	3.6e-16
g1000	131.96	-1.37264	0.330665	-4.15115	3.31e-05	9.49e-05	NA	NA	NA	NA	NA
g10001	82.1246	2.10227	0.347008	6.05829	1.38e-09	6.49e-09	PF07690	Major Facilitator Superfamily	115	496	2e-32
g10004	63.6587	3.833	0.48672	7.87515	3.4e-15	2.54e-14	PF00107	Zinc-binding dehydrogenase	141	277	2.7e-23
g10005	4271.88	2.7804	0.19975	13.9194	4.83e-44	1.42e-42	PF01753	MYND finger	22	60	2e-07
g10006	289.716	-1.58516	0.257814	-6.14847	7.82e-10	3.79e-09	PF13350	Tyrosine phosphatase family	8	83	4e-14
g10007	12520.5	-0.677493	0.273937	-2.47317	0.0133921	0.0246568	PF12757	Eisosome protein 1	356	479	2.9e-34
g10008	5695.99	0.930163	0.173008	5.37641	7.6e-08	2.98e-07	PF10277	Frag1/DRAM/Sfk1 family	7	222	1.6e-43
g10009	3352.18	1.35604	0.150447	9.01341	2e-19	2.03e-18	PF00069	Protein kinase domain	68	356	3.7e-64
g1001	2835.45	0.798858	0.179151	4.45913	8.23e-06	2.56e-05	PF00903	Glyoxalase/Bleomycin resistance protein/Dioxygenase superfamily	146	283	6.7e-18
g1001	2835.45	0.798858	0.179151	4.45913	8.23e-06	2.56e-05	PF00903	Glyoxalase/Bleomycin resistance protein/Dioxygenase superfamily	2	124	2.8e-11
g10010	4082.84	0.67326	0.118194	5.69623	1.22e-08	5.26e-08	PF12929	Stretch-activated Ca2+-permeable channel component	149	592	2.1e-137
g10013	10692.8	-0.756499	0.267642	-2.82653	0.00470552	0.0095308	PF13840	ACT domain	448	512	1.4e-10
g10013	10692.8	-0.756499	0.267642	-2.82653	0.00470552	0.0095308	PF00696	Amino acid kinase family	21	326	2.5e-37
g10015	3707.56	-0.386671	0.137099	-2.82039	0.00479659	0.00969932	PF05602	Cleft lip and palate transmembrane protein 1 (CLPTM1)	89	520	4.3e-145
g10019	2305.97	-0.809692	0.15098	-5.36292	8.19e-08	3.2e-07	PF00459	Inositol monophosphatase family	13	349	1.3e-50
g1002	12427.4	0.618153	0.233102	2.65186	0.00800499	0.0154779	PF00389	D-isomer specific 2-hydroxyacid dehydrogenase, catalytic domain	21	333	5.9e-35
g1002	12427.4	0.618153	0.233102	2.65186	0.00800499	0.0154779	PF02826	D-isomer specific 2-hydroxyacid dehydrogenase, NAD binding domain	122	301	3.2e-54
g10020	9949.31	-0.618874	0.123667	-5.00435	5.61e-07	2.01e-06	PF00561	alpha/beta hydrolase fold	145	262	3.9e-15
g10021	3203.44	-1.14908	0.172501	-6.66131	2.71e-11	1.51e-10	PF03907	Spo7-like protein	42	270	1.4e-92
g10026	1454.4	0.671798	0.221374	3.03467	0.00240799	0.00514639	PF00903	Glyoxalase/Bleomycin resistance protein/Dioxygenase superfamily	162	281	4.9e-09
g10029	779.327	0.65378	0.259349	2.52085	0.0117072	0.021831	PF00270	DEAD/DEAH box helicase	76	245	3.9e-45
g10029	779.327	0.65378	0.259349	2.52085	0.0117072	0.021831	PF13959	Domain of unknown function (DUF4217)	434	494	9.9e-25
g10029	779.327	0.65378	0.259349	2.52085	0.0117072	0.021831	PF00271	Helicase conserved C-terminal domain	282	392	1.7e-24
g10031	77.399	2.29376	0.444132	5.16459	2.41e-07	8.96e-07	NA	NA	NA	NA	NA
g10036	387.152	2.07678	0.31733	6.54454	5.97e-11	3.18e-10	NA	NA	NA	NA	NA
g10037	6.3714	2.57749	1.00066	2.57579	0.010001	0.0188951	PF00250	Forkhead domain	100	170	4.8e-17
g10038	2407.91	0.503702	0.209714	2.40186	0.0163122	0.0294555	PF07690	Major Facilitator Superfamily	142	538	4e-46
g10039	6731.29	-0.549637	0.155496	-3.53473	0.000408188	0.000992782	PF11051	Mannosyltransferase putative	186	445	1.4e-35
g1004	6706.82	-0.792662	0.129581	-6.11713	9.53e-10	4.58e-09	PF01595	Cyclin M transmembrane N-terminal domain	63	235	8.9e-32
g10040	4024.05	0.825531	0.137379	6.00915	1.86e-09	8.67e-09	PF02383	SacI homology domain	66	412	1.6e-89
g10041	6931.06	0.76409	0.0951469	8.03063	9.7e-16	7.57e-15	PF00071	Ras family	20	184	3.2e-58
g10042	9751.55	0.6182	0.146212	4.22811	2.36e-05	6.87e-05	PF09731	Mitochondrial inner membrane protein	105	648	1.6e-140
g10043	424.188	-0.734429	0.213846	-3.43439	0.000593897	0.00141057	NA	NA	NA	NA	NA
g10044	1537.24	-0.858066	0.150461	-5.70293	1.18e-08	5.06e-08	PF08245	Mur ligase middle domain	80	268	3.2e-05
g10045	1323.27	1.06113	0.164422	6.45371	1.09e-10	5.69e-10	NA	NA	NA	NA	NA
g10046	418.275	-1.09671	0.212412	-5.16314	2.43e-07	9.03e-07	PF02826	D-isomer specific 2-hydroxyacid dehydrogenase, NAD binding domain	134	315	2.7e-40
g10049	880.319	-0.762978	0.199033	-3.83342	0.000126372	0.000331481	PF06293	Lipopolysaccharide kinase (Kdo/WaaP) family	199	256	2.3e-05
g1005	5158.48	-1.35411	0.21646	-6.25572	3.96e-10	1.97e-09	PF00018	SH3 domain	333	380	1.3e-14
g1005	5158.48	-1.35411	0.21646	-6.25572	3.96e-10	1.97e-09	PF04366	Las17-binding protein actin regulator	89	213	9.9e-42
g10052	659.185	-0.711785	0.142329	-5.001	5.7e-07	2.04e-06	PF17786	Mannosidase Ig/CBM-like domain	688	778	4.9e-13
g10052	659.185	-0.711785	0.142329	-5.001	5.7e-07	2.04e-06	PF17753	Ig-fold domain	788	839	5.4e-05
g10052	659.185	-0.711785	0.142329	-5.001	5.7e-07	2.04e-06	PF00703	Glycosyl hydrolases family 2	196	300	5e-11
g10053	6646.2	1.05614	0.147044	7.18247	6.85e-13	4.33e-12	PF00238	Ribosomal protein L14p/L23e	21	136	6.6e-33
g10055	4346.42	0.427683	0.101012	4.234	2.3e-05	6.71e-05	PF10310	Family of unknown function (DUF5427)	82	510	7.9e-160
g10058	1035.16	-1.12348	0.167353	-6.71321	1.9e-11	1.07e-10	PF05158	RNA polymerase Rpc34 subunit	12	384	5.3e-97
g10059	1371.7	0.720678	0.134517	5.35752	8.44e-08	3.3e-07	PF00581	Rhodanese-like domain	40	137	1.4e-05
g1006	1245.04	0.649173	0.160969	4.03291	5.51e-05	0.000152773	PF12738	twin BRCT domain	135	198	7.5e-22
g1006	1245.04	0.649173	0.160969	4.03291	5.51e-05	0.000152773	PF12738	twin BRCT domain	397	462	4.6e-08
g1006	1245.04	0.649173	0.160969	4.03291	5.51e-05	0.000152773	PF12738	twin BRCT domain	23	74	1.7e-08
g10060	911.469	-0.632841	0.169513	-3.7333	0.00018899	0.000482615	NA	NA	NA	NA	NA
g10061	6492.66	1.16245	0.109381	10.6275	2.22e-26	3.2e-25	PF12955	Domain of unknown function (DUF3844)	276	386	2.4e-33
g10062	489.78	-0.393437	0.142811	-2.75495	0.00587014	0.0116556	PF00069	Protein kinase domain	337	423	6.8e-13
g10064	343.506	-0.623106	0.213569	-2.91759	0.0035275	0.00731937	PF01636	Phosphotransferase enzyme family	133	336	9e-13
g10064	343.506	-0.623106	0.213569	-2.91759	0.0035275	0.00731937	PF03221	Tc5 transposase DNA-binding domain	15	73	9.2e-07
g10065	2801.49	-0.409095	0.106936	-3.82561	0.000130446	0.000341475	NA	NA	NA	NA	NA
g10066	16505.7	2.0886	0.196196	10.6455	1.83e-26	2.64e-25	PF00690	Cation transporter/ATPase, N-terminus	214	255	7e-07
g10066	16505.7	2.0886	0.196196	10.6455	1.83e-26	2.64e-25	PF00122	E1-E2 ATPase	312	523	9.2e-34
g10066	16505.7	2.0886	0.196196	10.6455	1.83e-26	2.64e-25	PF00689	Cation transporting ATPase, C-terminus	975	1146	5.2e-45
g10066	16505.7	2.0886	0.196196	10.6455	1.83e-26	2.64e-25	PF13246	Cation transport ATPase (P-type)	623	712	3.2e-21
g10067	146.983	-0.959324	0.367212	-2.61245	0.00898946	0.0171502	NA	NA	NA	NA	NA
g10070	2096.61	0.960133	0.146694	6.54516	5.94e-11	3.17e-10	PF08240	Alcohol dehydrogenase GroES-like domain	160	270	2.8e-30
g10070	2096.61	0.960133	0.146694	6.54516	5.94e-11	3.17e-10	PF00107	Zinc-binding dehydrogenase	310	442	6.4e-25
g10071	232.62	3.67078	0.288266	12.734	3.83e-37	8.86e-36	NA	NA	NA	NA	NA
g10072	918.439	-0.498657	0.168534	-2.95879	0.00308845	0.00647076	PF10186	Vacuolar sorting 38 and autophagy-related subunit 14	237	494	1.1e-10
g10078	44.6604	1.41078	0.354921	3.97491	7.04e-05	0.000192296	NA	NA	NA	NA	NA
g1008	269.107	-1.06019	0.257811	-4.11226	3.92e-05	0.000111342	NA	NA	NA	NA	NA
g10081	408.753	-0.647919	0.166289	-3.89634	9.77e-05	0.000260598	PF00857	Isochorismatase family	227	316	3.4e-10
g10082	93.4923	3.92999	0.705225	5.57268	2.51e-08	1.04e-07	PF02668	Taurine catabolism dioxygenase TauD, TfdA family	98	368	2.5e-64
g10083	19.8591	-4.22539	0.848572	-4.97942	6.38e-07	2.27e-06	PF07690	Major Facilitator Superfamily	103	466	4.2e-15
g10087	21.0201	-3.66316	0.595024	-6.15632	7.45e-10	3.63e-09	NA	NA	NA	NA	NA
g10088	8.06611	-3.04711	1.06408	-2.86363	0.00418822	0.00857829	NA	NA	NA	NA	NA
g10089	228.029	2.60917	0.392315	6.65071	2.92e-11	1.61e-10	NA	NA	NA	NA	NA
g1009	4222.24	-2.13934	0.188992	-11.3197	1.05e-29	1.75e-28	PF10330	Putative Sin3 binding protein	100	188	8.1e-40
g10090	155.438	2.4634	0.427913	5.75678	8.57e-09	3.73e-08	NA	NA	NA	NA	NA
g10091	3950.64	0.484323	0.155036	3.12394	0.00178444	0.00391334	NA	NA	NA	NA	NA
g10092	489.973	0.752853	0.166248	4.5285	5.94e-06	1.89e-05	NA	NA	NA	NA	NA
g10093	3466.58	1.92502	0.157588	12.2155	2.57e-34	5.24e-33	NA	NA	NA	NA	NA
g10096	3.12328	4.70313	1.6544	2.8428	0.00447185	0.00910326	NA	NA	NA	NA	NA
g10098	74.7685	1.93846	0.356112	5.4434	5.23e-08	2.09e-07	NA	NA	NA	NA	NA
g1010	932.688	-0.728229	0.149963	-4.85605	1.2e-06	4.11e-06	PF01751	Toprim domain	3	150	1.3e-18
g1010	932.688	-0.728229	0.149963	-4.85605	1.2e-06	4.11e-06	PF01131	DNA topoisomerase	165	525	2.3e-99
g10102	62.8003	1.27087	0.418347	3.03784	0.0023828	0.00509783	NA	NA	NA	NA	NA
g10104	318.624	-1.15269	0.318982	-3.61364	0.000301929	0.000749885	PF01522	Polysaccharide deacetylase	42	146	3.5e-18
g10105	9.87828	-3.07115	1.21361	-2.53058	0.0113874	0.0212923	PF00107	Zinc-binding dehydrogenase	192	323	1.1e-16
g10105	9.87828	-3.07115	1.21361	-2.53058	0.0113874	0.0212923	PF08240	Alcohol dehydrogenase GroES-like domain	35	146	7.5e-23
g10106	202.629	-3.48234	0.52653	-6.61375	3.75e-11	2.05e-10	PF01425	Amidase	97	519	1.6e-83
g10107	86.3336	-0.723592	0.285991	-2.53013	0.0114022	0.0213161	PF13561	Enoyl-(Acyl carrier protein) reductase	16	264	1.1e-60
g10109	19.0418	2.45787	0.686898	3.57821	0.000345952	0.000850226	PF14033	Protein of unknown function (DUF4246)	1	636	2.3e-120
g1011	1873.46	-0.362137	0.110525	-3.27651	0.00105098	0.00240387	PF06966	Protein of unknown function (DUF1295)	71	320	4.9e-37
g10113	38.3306	1.23248	0.382702	3.22046	0.00127984	0.00287951	PF05057	Putative serine esterase (DUF676)	25	150	8.6e-06
g10114	88.7404	2.29927	0.334997	6.86356	6.72e-12	3.94e-11	PF05057	Putative serine esterase (DUF676)	26	169	3.4e-07
g10115	3439.83	-0.337538	0.109536	-3.08151	0.00205954	0.00447013	PF00781	Diacylglycerol kinase catalytic domain	150	280	2.4e-23
g10115	3439.83	-0.337538	0.109536	-3.08151	0.00205954	0.00447013	PF00781	Diacylglycerol kinase catalytic domain	134	264	2.3e-23
g10118	2250.87	0.526412	0.165691	3.17707	0.00148772	0.00330616	PF09774	Caffeine-induced death protein 2	15	173	4.7e-54
g10121	1031.5	0.504903	0.129746	3.89148	9.96e-05	0.000265531	PF00172	Fungal Zn(2)-Cys(6) binuclear cluster domain	141	175	8.9e-08
g10122	615.956	1.30106	0.190214	6.83995	7.92e-12	4.62e-11	PF01636	Phosphotransferase enzyme family	146	345	2.1e-10
g10123	351.804	0.450843	0.199861	2.25578	0.0240845	0.0420634	PF00389	D-isomer specific 2-hydroxyacid dehydrogenase, catalytic domain	19	329	3e-20
g10123	351.804	0.450843	0.199861	2.25578	0.0240845	0.0420634	PF02826	D-isomer specific 2-hydroxyacid dehydrogenase, NAD binding domain	121	298	5.2e-53
g10124	306.209	-1.65057	0.202817	-8.13823	4.01e-16	3.23e-15	NA	NA	NA	NA	NA
g10125	3765.33	1.15149	0.134695	8.54888	1.24e-17	1.12e-16	PF01398	JAB1/Mov34/MPN/PAD-1 ubiquitin protease	10	132	8.1e-07
g10126	22521.5	0.546809	0.16297	3.35527	0.000792888	0.00184543	PF00670	S-adenosyl-L-homocysteine hydrolase, NAD binding domain	194	355	9.9e-85
g10126	22521.5	0.546809	0.16297	3.35527	0.000792888	0.00184543	PF05221	S-adenosyl-L-homocysteine hydrolase	7	144	4.6e-74
g10129	654.598	-1.44336	0.254663	-5.66772	1.45e-08	6.17e-08	NA	NA	NA	NA	NA
g1013	1946.97	1.3377	0.147768	9.05267	1.4e-19	1.44e-18	PF01239	Protein prenyltransferase alpha subunit repeat	118	148	4e-09
g1013	1946.97	1.3377	0.147768	9.05267	1.4e-19	1.44e-18	PF01239	Protein prenyltransferase alpha subunit repeat	205	233	1.3e-05
g1013	1946.97	1.3377	0.147768	9.05267	1.4e-19	1.44e-18	PF01239	Protein prenyltransferase alpha subunit repeat	61	86	4.4e-05
g1013	1946.97	1.3377	0.147768	9.05267	1.4e-19	1.44e-18	PF01239	Protein prenyltransferase alpha subunit repeat	250	280	1.5e-05
g1013	1946.97	1.3377	0.147768	9.05267	1.4e-19	1.44e-18	PF01239	Protein prenyltransferase alpha subunit repeat	162	192	9.8e-05
g10130	205.582	1.3075	0.383283	3.41131	0.000646513	0.00152607	NA	NA	NA	NA	NA
g10131	595.433	-0.644684	0.169019	-3.81426	0.00013659	0.000356925	PF11720	Peptidase inhibitor I78 family	22	78	7.9e-11
g10132	60.5001	-0.747976	0.33752	-2.21609	0.0266853	0.0461839	PF02458	Transferase family	7	377	1.5e-15
g10133	2267.74	1.00465	0.183985	5.46052	4.75e-08	1.9e-07	NA	NA	NA	NA	NA
g10134	2269.53	0.937117	0.169297	5.53533	3.11e-08	1.27e-07	NA	NA	NA	NA	NA
g10135	3339.79	-0.426319	0.114366	-3.72769	0.000193244	0.00049287	PF13945	Salt tolerance down-regulator	161	290	3.4e-44
g10136	2189.85	1.29129	0.202852	6.36566	1.94e-10	9.95e-10	PF00071	Ras family	13	182	6.6e-47
g10139	7798.72	-2.26566	0.189436	-11.96	5.75e-33	1.13e-31	PF05794	T-complex protein 11	113	628	2.3e-111
g10141	2035	-0.892509	0.121294	-7.35825	1.86e-13	1.24e-12	PF00291	Pyridoxal-phosphate dependent enzyme	42	339	1.7e-66
g10142	2485.37	-0.761454	0.135898	-5.60315	2.1e-08	8.79e-08	PF00097	Zinc finger, C3HC4 type (RING finger)	16	71	3.3e-07
g10143	7545.06	0.457447	0.0885599	5.1654	2.4e-07	8.93e-07	PF00378	Enoyl-CoA hydratase/isomerase	42	287	4.6e-77
g10146	548.888	0.454585	0.144917	3.13687	0.00170761	0.00375761	NA	NA	NA	NA	NA
g10148	3221.03	0.963824	0.139218	6.92313	4.42e-12	2.62e-11	PF00410	Ribosomal protein S8	7	130	6.8e-21
g10149	8516.46	1.17346	0.1284	9.13914	6.3e-20	6.64e-19	PF01248	Ribosomal protein L7Ae/L30e/S12e/Gadd45 family	32	126	1.4e-28
g1015	193.359	0.750386	0.205957	3.64341	0.000269045	0.000673233	NA	NA	NA	NA	NA
g10152	786.452	0.636917	0.209292	3.04319	0.00234084	0.00501429	NA	NA	NA	NA	NA
g10156	4142.43	-0.639783	0.190833	-3.35258	0.000800622	0.00186217	PF00170	bZIP transcription factor	149	205	1.1e-06
g10158	880.607	0.840642	0.239307	3.51281	0.000443394	0.00107386	PF00071	Ras family	70	242	9.9e-46
g1016	2653.2	1.81999	0.176177	10.3305	5.13e-25	6.88e-24	PF08785	Ku C terminal domain like	592	711	3.2e-33
g1016	2653.2	1.81999	0.176177	10.3305	5.13e-25	6.88e-24	PF03731	Ku70/Ku80 N-terminal alpha/beta domain	6	162	5.8e-10
g1016	2653.2	1.81999	0.176177	10.3305	5.13e-25	6.88e-24	PF02735	Ku70/Ku80 beta-barrel domain	246	435	1.6e-26
g10160	396.967	-1.7905	0.221985	-8.06585	7.27e-16	5.73e-15	NA	NA	NA	NA	NA
g10165	643.873	0.836289	0.228565	3.65886	0.00025334	0.000635782	PF01602	Adaptin N terminal region	28	218	2.6e-41
g10166	1765.82	0.909393	0.175442	5.18343	2.18e-07	8.15e-07	PF06417	Protein of unknown function (DUF1077)	60	173	1.2e-50
g10167	1349.69	0.383758	0.156078	2.45876	0.0139417	0.0255548	PF10496	SNARE-complex protein Syntaxin-18 N-terminus	23	84	9.4e-09
g10171	2526.79	-2.34346	0.158623	-14.7738	2.16e-49	7.2e-48	PF00005	ABC transporter	50	214	3e-09
g10171	2526.79	-2.34346	0.158623	-14.7738	2.16e-49	7.2e-48	PF00005	ABC transporter	343	515	3.7e-10
g10173	1077.52	-0.844004	0.197528	-4.27284	1.93e-05	5.69e-05	PF01644	Chitin synthase	459	621	4.9e-78
g10173	1077.52	-0.844004	0.197528	-4.27284	1.93e-05	5.69e-05	PF08407	Chitin synthase N-terminal	386	458	1.4e-27
g10175	16573.9	-3.84509	0.134899	-28.5034	1.06e-178	3.23e-176	PF03460	Nitrite/Sulfite reductase ferredoxin-like half domain	1041	1100	2e-13
g10175	16573.9	-3.84509	0.134899	-28.5034	1.06e-178	3.23e-176	PF01077	Nitrite and sulphite reductase 4Fe-4S domain	1135	1299	3.2e-49
g10175	16573.9	-3.84509	0.134899	-28.5034	1.06e-178	3.23e-176	PF01077	Nitrite and sulphite reductase 4Fe-4S domain	1444	1527	0.00017
g10175	16573.9	-3.84509	0.134899	-28.5034	1.06e-178	3.23e-176	PF00258	Flavodoxin	813	955	1.2e-31
g10175	16573.9	-3.84509	0.134899	-28.5034	1.06e-178	3.23e-176	PF03460	Nitrite/Sulfite reductase ferredoxin-like half domain	1319	1387	5.8e-14
g10175	16573.9	-3.84509	0.134899	-28.5034	1.06e-178	3.23e-176	PF01855	Pyruvate flavodoxin/ferredoxin oxidoreductase, thiamine diP-bdg	128	216	7.8e-06
g10176	1624.93	-0.721387	0.152382	-4.73408	2.2e-06	7.36e-06	PF08552	Inositolphosphorylceramide synthase subunit Kei1	14	197	7.9e-53
g10177	2873.83	-0.493604	0.132889	-3.71441	0.000203679	0.000517568	PF06026	Ribose 5-phosphate isomerase A (phosphoriboisomerase A)	58	239	3.8e-45
g10178	1803	0.807	0.150261	5.37067	7.84e-08	3.08e-07	PF00071	Ras family	16	174	1.9e-59
g10179	884.217	0.73211	0.215086	3.4038	0.000664563	0.00156402	PF07767	Nop53 (60S ribosomal biogenesis)	21	402	1.3e-107
g1018	427.388	-3.79768	0.217519	-17.4591	2.93e-68	1.58e-66	PF12223	Protein of unknown function (DUF3602)	23	104	1.8e-09
g10181	10256.5	-0.307241	0.0910953	-3.37274	0.000744231	0.00173923	PF00036	EF hand	534	560	4.2e-07
g10181	10256.5	-0.307241	0.0910953	-3.37274	0.000744231	0.00173923	PF07992	Pyridine nucleotide-disulphide oxidoreductase	160	481	3.3e-43
g10182	599.302	1.00628	0.139937	7.19093	6.44e-13	4.08e-12	PF11717	RNA binding activity-knot of a chromodomain	27	79	1.8e-18
g10182	599.302	1.00628	0.139937	7.19093	6.44e-13	4.08e-12	PF01853	MOZ/SAS family	268	447	2.9e-82
g10182	599.302	1.00628	0.139937	7.19093	6.44e-13	4.08e-12	PF17772	MYST family zinc finger domain	209	263	2.6e-21
g10183	4722.27	0.431753	0.134615	3.20731	0.00133984	0.00300664	PF10607	CTLH/CRA C-terminal to LisH motif domain	65	214	1.8e-29
g10183	4722.27	0.431753	0.134615	3.20731	0.00133984	0.00300664	PF08513	LisH	30	55	1.1e-05
g10184	6045	0.356037	0.152132	2.34032	0.0192671	0.0343291	PF04800	ETC complex I subunit conserved region	94	188	5.7e-36
g10185	71.696	0.72803	0.33141	2.19676	0.0280373	0.048273	NA	NA	NA	NA	NA
g10187	881.495	-0.420354	0.162179	-2.59191	0.00954439	0.0181052	PF00994	Probable molybdopterin binding domain	16	192	8.3e-33
g10188	1107.08	-0.494394	0.152061	-3.25128	0.00114887	0.002611	PF00241	Cofilin/tropomyosin-type actin-binding protein	15	125	2.4e-12
g10190	707.28	0.369237	0.139587	2.64521	0.008164	0.0157399	PF13646	HEAT repeats	216	301	1.8e-11
g10190	707.28	0.369237	0.139587	2.64521	0.008164	0.0157399	PF13646	HEAT repeats	51	125	4.1e-10
g10191	144.857	0.613273	0.221385	2.77016	0.00560285	0.0111765	PF01096	Transcription factor S-II (TFIIS)	83	118	5.5e-15
g10194	846.709	-2.90614	0.737445	-3.94082	8.12e-05	0.000219582	PF01545	Cation efflux family	18	280	5.1e-47
g10195	5863.23	-0.839437	0.272339	-3.08233	0.00205389	0.00446161	PF14602	Hexapeptide repeat of succinyl-transferase	617	652	1.1e-06
g10195	5863.23	-0.839437	0.272339	-3.08233	0.00205389	0.00446161	PF00172	Fungal Zn(2)-Cys(6) binuclear cluster domain	235	271	2.3e-09
g10195	5863.23	-0.839437	0.272339	-3.08233	0.00205389	0.00446161	PF12464	Maltose acetyltransferase	470	520	2.9e-10
g10195	5863.23	-0.839437	0.272339	-3.08233	0.00205389	0.00446161	PF14602	Hexapeptide repeat of succinyl-transferase	560	595	2.2e-06
g10196	3979.59	-0.487524	0.119637	-4.07502	4.6e-05	0.000129362	PF00400	WD domain, G-beta repeat	576	606	0.034
g10196	3979.59	-0.487524	0.119637	-4.07502	4.6e-05	0.000129362	PF00400	WD domain, G-beta repeat	187	217	0.17
g10196	3979.59	-0.487524	0.119637	-4.07502	4.6e-05	0.000129362	PF00400	WD domain, G-beta repeat	231	261	1.2e-05
g10196	3979.59	-0.487524	0.119637	-4.07502	4.6e-05	0.000129362	PF00400	WD domain, G-beta repeat	53	86	0.0027
g10196	3979.59	-0.487524	0.119637	-4.07502	4.6e-05	0.000129362	PF00400	WD domain, G-beta repeat	532	564	0.099
g10197	291.965	0.460264	0.18364	2.50634	0.0121989	0.0226743	PF04101	Glycosyltransferase family 28 C-terminal domain	50	212	7.7e-17
g10198	2384.51	0.281491	0.119079	2.36391	0.0180834	0.0323681	PF10213	Mitochondrial ribosomal subunit protein	186	305	1.1e-44
g102	744.699	0.696704	0.186606	3.73356	0.000188789	0.000482223	PF00076	RNA recognition motif. (a.k.a. RRM, RBD, or RNP domain)	90	159	8.3e-15
g1020	1786.57	-1.61421	0.140413	-11.4962	1.38e-30	2.39e-29	NA	NA	NA	NA	NA
g10200	5010.23	0.495976	0.14772	3.35755	0.000786356	0.00183105	PF07647	SAM domain (Sterile alpha motif)	266	333	6.4e-13
g10200	5010.23	0.495976	0.14772	3.35755	0.000786356	0.00183105	PF00169	PH domain	758	896	9.3e-08
g10200	5010.23	0.495976	0.14772	3.35755	0.000786356	0.00183105	PF14604	Variant SH3 domain	29	81	1.7e-12
g10202	761.433	-1.15418	0.239391	-4.82134	1.43e-06	4.86e-06	NA	NA	NA	NA	NA
g10203	1254.9	-1.23919	0.18143	-6.83013	8.48e-12	4.93e-11	PF16983	Molybdate transporter of MFS superfamily	235	353	7.1e-33
g10203	1254.9	-1.23919	0.18143	-6.83013	8.48e-12	4.93e-11	PF16983	Molybdate transporter of MFS superfamily	27	143	2.2e-25
g10204	45326.2	-1.27312	0.202382	-6.29066	3.16e-10	1.58e-09	PF00168	C2 domain	47	148	7.6e-15
g10204	45326.2	-1.27312	0.202382	-6.29066	3.16e-10	1.58e-09	PF00168	C2 domain	308	406	2.4e-17
g10204	45326.2	-1.27312	0.202382	-6.29066	3.16e-10	1.58e-09	PF02666	Phosphatidylserine decarboxylase	859	1069	4.6e-56
g10205	102.038	-1.051	0.230929	-4.55117	5.33e-06	1.7e-05	NA	NA	NA	NA	NA
g10206	2473.86	-0.543416	0.128168	-4.23987	2.24e-05	6.54e-05	NA	NA	NA	NA	NA
g10208	17043.9	1.16821	0.148675	7.8575	3.92e-15	2.92e-14	PF14204	Ribosomal L18 C-terminal region	196	293	1.2e-36
g10208	17043.9	1.16821	0.148675	7.8575	3.92e-15	2.92e-14	PF17144	Ribosomal large subunit proteins 60S L5, and 50S L18	14	179	2.2e-81
g10209	385.256	0.853802	0.232746	3.6684	0.000244078	0.000615078	NA	NA	NA	NA	NA
g10211	2394.44	-0.822396	0.144172	-5.70428	1.17e-08	5.02e-08	PF00698	Acyl transferase domain	76	200	2e-13
g10215	3021.35	0.717387	0.156591	4.58128	4.62e-06	1.49e-05	PF00171	Aldehyde dehydrogenase family	8	446	1.3e-75
g10218	11533.9	0.35418	0.116253	3.04663	0.0023142	0.00496546	PF00339	Arrestin (or S-antigen), N-terminal domain	3	112	7.2e-11
g10219	1377.47	-2.49798	0.250863	-9.95754	2.34e-23	2.94e-22	PF07819	PGAP1-like protein	39	87	1.2e-07
g10220	134.484	-4.66901	0.380545	-12.2693	1.32e-34	2.73e-33	PF04479	RTA1 like protein	58	273	9.8e-37
g10221	57.6415	-0.955511	0.323116	-2.95717	0.00310472	0.00650354	NA	NA	NA	NA	NA
g10222	133383	-1.44741	0.338379	-4.27749	1.89e-05	5.58e-05	PF01293	Phosphoenolpyruvate carboxykinase	84	550	8.1e-216
g10223	319.111	-1.09539	0.155142	-7.0606	1.66e-12	1.02e-11	NA	NA	NA	NA	NA
g10224	1864.02	0.583886	0.207504	2.81385	0.00489514	0.00987924	PF00176	SNF2 family N-terminal domain	298	612	1.2e-65
g10224	1864.02	0.583886	0.207504	2.81385	0.00489514	0.00987924	PF00271	Helicase conserved C-terminal domain	915	1025	1.2e-18
g10226	4306.66	-1.29175	0.11024	-11.7177	1.03e-31	1.9e-30	PF13637	Ankyrin repeats (many copies)	98	155	1.4e-07
g10226	4306.66	-1.29175	0.11024	-11.7177	1.03e-31	1.9e-30	PF13540	Regulator of chromosome condensation (RCC1) repeat	371	400	4.7e-08
g10226	4306.66	-1.29175	0.11024	-11.7177	1.03e-31	1.9e-30	PF00651	BTB/POZ domain	912	1030	2.4e-09
g10226	4306.66	-1.29175	0.11024	-11.7177	1.03e-31	1.9e-30	PF13637	Ankyrin repeats (many copies)	98	155	1.4e-07
g10226	4306.66	-1.29175	0.11024	-11.7177	1.03e-31	1.9e-30	PF13540	Regulator of chromosome condensation (RCC1) repeat	368	397	4.7e-08
g10226	4306.66	-1.29175	0.11024	-11.7177	1.03e-31	1.9e-30	PF00651	BTB/POZ domain	909	1027	2.4e-09
g10227	232.3	-1.59017	0.382871	-4.15328	3.28e-05	9.4e-05	NA	NA	NA	NA	NA
g10228	1251.87	-0.627218	0.152182	-4.12149	3.76e-05	0.00010724	PF00153	Mitochondrial carrier protein	7	100	5.2e-25
g10228	1251.87	-0.627218	0.152182	-4.12149	3.76e-05	0.00010724	PF00153	Mitochondrial carrier protein	112	197	8.4e-19
g10228	1251.87	-0.627218	0.152182	-4.12149	3.76e-05	0.00010724	PF00153	Mitochondrial carrier protein	203	295	3e-17
g10230	457.401	1.13172	0.233429	4.84823	1.25e-06	4.27e-06	NA	NA	NA	NA	NA
g10232	2640.52	-0.772581	0.186587	-4.14059	3.46e-05	9.92e-05	PF03062	MBOAT, membrane-bound O-acyltransferase family	255	472	3.3e-20
g10234	5899.69	2.24013	0.322852	6.93856	3.96e-12	2.35e-11	NA	NA	NA	NA	NA
g10235	1169.36	-0.490991	0.129265	-3.79834	0.000145671	0.000378833	NA	NA	NA	NA	NA
g1024	13.4859	2.8269	0.823218	3.43396	0.000594833	0.00141246	PF17784	Sulfotransferase domain	15	227	9e-55
g10241	1273.96	-0.546273	0.162801	-3.35547	0.000792288	0.00184445	PF03169	OPT oligopeptide transporter protein	152	807	2e-175
g10242	36.9406	1.07903	0.407445	2.64829	0.00808999	0.0156337	NA	NA	NA	NA	NA
g10247	5547.26	-0.598092	0.166291	-3.59667	0.00032232	0.000796507	PF10348	Domain of unknown function (DUF2427)	35	135	3.5e-33
g10247	5547.26	-0.598092	0.166291	-3.59667	0.00032232	0.000796507	PF10355	Protein of unknown function (Ytp1)	163	405	3.3e-67
g10248	68.2558	-1.14155	0.405446	-2.81554	0.00486954	0.00983527	PF08031	Berberine and berberine like	441	487	1.1e-12
g10248	68.2558	-1.14155	0.405446	-2.81554	0.00486954	0.00983527	PF01565	FAD binding domain	60	197	3.5e-22
g1025	12403.2	0.518828	0.194592	2.66623	0.0076707	0.0148845	PF09298	Fumarylacetoacetase N-terminal	23	134	3.8e-28
g1025	12403.2	0.518828	0.194592	2.66623	0.0076707	0.0148845	PF01557	Fumarylacetoacetate (FAA) hydrolase family	140	432	6.5e-55
g10251	3464.88	0.555288	0.171949	3.22938	0.00124057	0.00280276	PF16076	Acyltransferase C-terminus	325	381	1.2e-12
g10251	3464.88	0.555288	0.171949	3.22938	0.00124057	0.00280276	PF01553	Acyltransferase	151	306	1.2e-25
g10252	1064.44	-1.6765	0.181288	-9.24771	2.29e-20	2.48e-19	PF01513	ATP-NAD kinase	138	419	7.1e-49
g10253	4541.8	2.43668	0.179919	13.5432	8.69e-42	2.36e-40	PF02894	Oxidoreductase family, C-terminal alpha/beta domain	175	398	3.6e-26
g10253	4541.8	2.43668	0.179919	13.5432	8.69e-42	2.36e-40	PF01408	Oxidoreductase family, NAD-binding Rossmann fold	99	160	5.8e-15
g10254	1430.49	0.855387	0.247836	3.45142	0.000557636	0.00132842	PF13489	Methyltransferase domain	81	240	8.3e-21
g10255	84.9294	1.57571	0.40033	3.93603	8.28e-05	0.000223597	PF06985	Heterokaryon incompatibility protein (HET)	32	214	1.7e-16
g10256	135.02	-0.702117	0.255846	-2.74429	0.00606411	0.0120016	PF11710	G protein-coupled glucose receptor regulating Gpa2	119	269	7.7e-16
g10258	368.937	-0.914539	0.238005	-3.84252	0.000121777	0.000320814	PF02872	5'-nucleotidase, C-terminal domain	340	505	1.8e-37
g10258	368.937	-0.914539	0.238005	-3.84252	0.000121777	0.000320814	PF00149	Calcineurin-like phosphoesterase	40	254	2.1e-11
g10260	126.596	-1.06835	0.283544	-3.76785	0.000164662	0.000424356	PF07745	Glycosyl hydrolase family 53	20	344	1.1e-99
g10261	411.171	-0.818117	0.292966	-2.79253	0.00522979	0.010485	NA	NA	NA	NA	NA
g10263	1131.08	1.62628	0.282079	5.76533	8.15e-09	3.57e-08	PF04982	HPP family	152	276	1.1e-38
g10264	52041.8	-13.0826	0.305493	-42.8245	0	0	PF00394	Multicopper oxidase	150	282	2.5e-30
g10264	52041.8	-13.0826	0.305493	-42.8245	0	0	PF07731	Multicopper oxidase	361	491	1.9e-36
g10264	52041.8	-13.0826	0.305493	-42.8245	0	0	PF00394	Multicopper oxidase	150	282	2.9e-30
g10264	52041.8	-13.0826	0.305493	-42.8245	0	0	PF07732	Multicopper oxidase	27	141	8.6e-42
g10264	52041.8	-13.0826	0.305493	-42.8245	0	0	PF07732	Multicopper oxidase	27	141	7.5e-42
g10264	52041.8	-13.0826	0.305493	-42.8245	0	0	PF07731	Multicopper oxidase	361	491	1.6e-36
g10265	140.827	1.72958	0.361235	4.78796	1.68e-06	5.69e-06	PF02668	Taurine catabolism dioxygenase TauD, TfdA family	57	306	8.1e-23
g10268	194.999	-1.90658	0.311251	-6.12554	9.04e-10	4.36e-09	NA	NA	NA	NA	NA
g10269	813.945	-1.45865	0.173515	-8.40646	4.23e-17	3.67e-16	PF04082	Fungal specific transcription factor domain	264	380	1.2e-07
g10270	583.721	0.834252	0.158178	5.27412	1.33e-07	5.09e-07	PF07690	Major Facilitator Superfamily	34	487	1e-35
g10271	52.4563	0.972395	0.301741	3.22262	0.00127025	0.0028598	PF00083	Sugar (and other) transporter	2	62	7e-07
g10272	6156.02	6.08703	0.298535	20.3897	2.06e-92	2.07e-90	PF07859	alpha/beta hydrolase fold	36	125	1.3e-08
g10273	7863.87	-1.59317	0.228876	-6.96085	3.38e-12	2.02e-11	PF12855	ECL1/2/3 zinc binding proteins	74	274	5.3e-29
g10274	2833.8	-1.51667	0.22165	-6.84261	7.78e-12	4.53e-11	PF01370	NAD dependent epimerase/dehydratase family	35	302	9.9e-07
g10277	6760.22	0.397874	0.123239	3.22847	0.00124453	0.00281047	PF17747	VID27 PH-like domain	248	355	1.1e-43
g10277	6760.22	0.397874	0.123239	3.22847	0.00124453	0.00281047	PF17748	VID27 N-terminal region	1	176	5e-75
g10277	6760.22	0.397874	0.123239	3.22847	0.00124453	0.00281047	PF08553	VID27 C-terminal WD40-like domain	430	780	1.4e-191
g10280	9.85598	-4.39129	1.24108	-3.53828	0.000402743	0.000980695	NA	NA	NA	NA	NA
g10282	5718.18	-2.85212	0.271272	-10.5139	7.46e-26	1.04e-24	NA	NA	NA	NA	NA
g10284	5.58657	3.03116	1.31041	2.31314	0.0207149	0.0366682	PF00775	Dioxygenase	122	226	6.5e-08
g10287	71.4764	-7.26381	1.18902	-6.10907	1e-09	4.81e-09	NA	NA	NA	NA	NA
g10288	1053.26	-5.70809	0.821942	-6.94463	3.79e-12	2.26e-11	PF12937	F-box-like	30	71	3e-06
g10289	2533.7	0.508057	0.135298	3.7551	0.000173275	0.000445239	PF00069	Protein kinase domain	58	362	3.2e-58
g1029	27.7079	3.00338	0.862888	3.48061	0.000500265	0.00120201	PF05730	CFEM domain	3	40	3.5e-06
g10291	825.932	0.318563	0.118992	2.67719	0.00742433	0.0144444	NA	NA	NA	NA	NA
g10294	1308.3	0.702032	0.16743	4.19299	2.75e-05	7.96e-05	PF07522	DNA repair metallo-beta-lactamase	650	785	4.5e-36
g10294	1308.3	0.702032	0.16743	4.19299	2.75e-05	7.96e-05	PF12706	Beta-lactamase superfamily domain	390	510	4.5e-07
g10296	7853.65	0.495689	0.113207	4.37861	1.19e-05	3.62e-05	PF01145	SPFH domain / Band 7 family	60	235	2.9e-23
g10297	1318.39	0.667487	0.157618	4.23485	2.29e-05	6.68e-05	PF00240	Ubiquitin family	3	74	2e-25
g10298	1923.26	-0.394958	0.113546	-3.47841	0.000504399	0.00121138	PF02270	TFIIF, beta subunit HTH domain	255	317	4.3e-28
g10298	1923.26	-0.394958	0.113546	-3.47841	0.000504399	0.00121138	PF17683	TFIIF, beta subunit N-terminus	45	190	7.9e-30
g10299	1752.04	0.423626	0.0989416	4.28158	1.86e-05	5.49e-05	PF06881	RNA polymerase II transcription factor SIII (Elongin) subunit A	33	124	2.7e-22
g103	894.968	-1.92985	0.187568	-10.2888	7.92e-25	1.06e-23	PF00590	Tetrapyrrole (Corrin/Porphyrin) Methylases	294	528	2.6e-45
g103	894.968	-1.92985	0.187568	-10.2888	7.92e-25	1.06e-23	PF14824	Sirohaem biosynthesis protein central	135	161	2.1e-11
g103	894.968	-1.92985	0.187568	-10.2888	7.92e-25	1.06e-23	PF14823	Sirohaem biosynthesis protein C-terminal	164	256	2.3e-08
g103	894.968	-1.92985	0.187568	-10.2888	7.92e-25	1.06e-23	PF13241	Putative NAD(P)-binding	12	128	5.1e-15
g10301	130.437	1.46002	0.283535	5.14933	2.61e-07	9.68e-07	NA	NA	NA	NA	NA
g10302	697.65	3.46901	0.288276	12.0337	2.36e-33	4.71e-32	NA	NA	NA	NA	NA
g10303	128.93	0.932255	0.318465	2.92733	0.00341881	0.00711385	NA	NA	NA	NA	NA
g10304	85.4136	1.17539	0.312135	3.76563	0.000166131	0.000427946	PF12710	haloacid dehalogenase-like hydrolase	3	215	5.6e-17
g10307	1741.81	0.667829	0.138211	4.83197	1.35e-06	4.62e-06	PF10193	Telomere length regulation protein	605	716	2.9e-35
g10308	2816.26	0.315708	0.126346	2.49876	0.012463	0.0231027	PF08825	E2 binding domain	355	433	7.6e-29
g10308	2816.26	0.315708	0.126346	2.49876	0.012463	0.0231027	PF00899	ThiF family	53	321	1.2e-60
g1031	8702.99	-4.44106	0.277835	-15.9845	1.64e-57	6.74e-56	NA	NA	NA	NA	NA
g10310	11560.3	-0.326614	0.134925	-2.4207	0.0154904	0.0281389	PF00346	Respiratory-chain NADH dehydrogenase, 49 Kd subunit	199	469	1.8e-123
g10311	2414.41	0.717228	0.160242	4.47592	7.61e-06	2.38e-05	PF01494	FAD binding domain	38	235	8.9e-08
g10311	2414.41	0.717228	0.160242	4.47592	7.61e-06	2.38e-05	PF01494	FAD binding domain	353	433	4.1e-10
g10312	5476.76	0.363214	0.127842	2.84111	0.00449566	0.00914631	PF12949	HeH/LEM domain	16	50	2e-17
g10312	5476.76	0.363214	0.127842	2.84111	0.00449566	0.00914631	PF09402	Man1-Src1p-C-terminal domain	300	631	1.8e-112
g10315	5882.2	-0.760425	0.225938	-3.36564	0.000763651	0.00178139	PF01544	CorA-like Mg2+ transporter protein	526	826	3.1e-33
g10316	1228.75	-1.78794	0.336124	-5.31928	1.04e-07	4.03e-07	NA	NA	NA	NA	NA
g10317	2652.13	-0.495453	0.224823	-2.20375	0.0275423	0.0475316	PF01256	Carbohydrate kinase	41	337	7.6e-54
g10319	7113.86	1.20496	0.152193	7.91734	2.43e-15	1.83e-14	PF00281	Ribosomal protein L5	8	61	7.9e-21
g10319	7113.86	1.20496	0.152193	7.91734	2.43e-15	1.83e-14	PF00673	ribosomal L5P family C-terminus	65	152	3.5e-22
g1032	1448.88	0.462816	0.116276	3.98033	6.88e-05	0.000188415	PF00069	Protein kinase domain	321	601	7.1e-34
g10320	3336.64	0.388229	0.154943	2.50562	0.0122235	0.0227118	PF01423	LSM domain	9	88	2.4e-15
g10322	1215.99	1.56611	0.218729	7.16008	8.06e-13	5.07e-12	NA	NA	NA	NA	NA
g10325	953.525	-0.487494	0.119497	-4.07955	4.51e-05	0.000127109	PF00400	WD domain, G-beta repeat	333	364	0.017
g10325	953.525	-0.487494	0.119497	-4.07955	4.51e-05	0.000127109	PF08799	pre-mRNA processing factor 4 (PRP4) like	70	98	2.3e-15
g10325	953.525	-0.487494	0.119497	-4.07955	4.51e-05	0.000127109	PF00400	WD domain, G-beta repeat	379	410	0.00094
g10325	953.525	-0.487494	0.119497	-4.07955	4.51e-05	0.000127109	PF00400	WD domain, G-beta repeat	234	280	0.0045
g10325	953.525	-0.487494	0.119497	-4.07955	4.51e-05	0.000127109	PF00400	WD domain, G-beta repeat	480	516	3.8e-08
g10325	953.525	-0.487494	0.119497	-4.07955	4.51e-05	0.000127109	PF00400	WD domain, G-beta repeat	287	322	5.9e-07
g10326	578.895	0.976995	0.163719	5.96752	2.41e-09	1.11e-08	PF00134	Cyclin, N-terminal domain	118	213	4.2e-06
g10327	45776.3	-1.99113	0.114654	-17.3664	1.48e-67	7.85e-66	PF02436	Conserved carboxylase domain	868	1066	1.4e-69
g10327	45776.3	-1.99113	0.114654	-17.3664	1.48e-67	7.85e-66	PF02785	Biotin carboxylase C-terminal domain	376	483	5e-31
g10327	45776.3	-1.99113	0.114654	-17.3664	1.48e-67	7.85e-66	PF00289	Biotin carboxylase, N-terminal domain	40	147	6.4e-33
g10327	45776.3	-1.99113	0.114654	-17.3664	1.48e-67	7.85e-66	PF02786	Carbamoyl-phosphate synthase L chain, ATP binding domain	152	360	1.5e-79
g10327	45776.3	-1.99113	0.114654	-17.3664	1.48e-67	7.85e-66	PF00364	Biotin-requiring enzyme	1118	1184	7.8e-19
g10327	45776.3	-1.99113	0.114654	-17.3664	1.48e-67	7.85e-66	PF00682	HMGL-like	575	845	3.6e-27
g10328	2668.18	-0.998064	0.176045	-5.66936	1.43e-08	6.11e-08	PF03650	Mitochondrial pyruvate carriers	13	117	6.1e-36
g10329	696.113	-2.54514	0.267562	-9.51236	1.86e-21	2.11e-20	NA	NA	NA	NA	NA
g1033	19219	-0.641386	0.153198	-4.18666	2.83e-05	8.18e-05	NA	NA	NA	NA	NA
g10330	2861.63	0.513068	0.129338	3.96689	7.28e-05	0.000198004	PF00888	Cullin family	39	741	8.5e-179
g10330	2861.63	0.513068	0.129338	3.96689	7.28e-05	0.000198004	PF10557	Cullin protein neddylation domain	776	836	1.1e-24
g10331	594.555	-1.049	0.203282	-5.16032	2.47e-07	9.15e-07	PF05180	DNL zinc finger	89	150	1.8e-25
g10332	1960.74	0.542214	0.241186	2.24812	0.0245686	0.0428219	PF07539	Down-regulated in metastasis	907	1517	3.5e-187
g10333	655.086	-0.858084	0.22957	-3.73778	0.00018565	0.000474792	PF04677	Protein similar to CwfJ C-terminus 1	303	432	1.9e-23
g10333	655.086	-0.858084	0.22957	-3.73778	0.00018565	0.000474792	PF04676	Protein similar to CwfJ C-terminus 2	467	545	6.2e-18
g10335	2558.28	-1.7731	0.311493	-5.69227	1.25e-08	5.37e-08	NA	NA	NA	NA	NA
g10336	5411.6	0.521032	0.131983	3.94771	7.89e-05	0.000213693	PF10584	Proteasome subunit A N-terminal signature	18	40	1.1e-11
g10336	5411.6	0.521032	0.131983	3.94771	7.89e-05	0.000213693	PF00227	Proteasome subunit	179	255	1.8e-12
g10336	5411.6	0.521032	0.131983	3.94771	7.89e-05	0.000213693	PF00227	Proteasome subunit	41	154	1.3e-32
g10338	1606.58	-2.13032	0.183091	-11.6353	2.73e-31	4.91e-30	PF11051	Mannosyltransferase putative	159	297	4.5e-37
g10338	1606.58	-2.13032	0.183091	-11.6353	2.73e-31	4.91e-30	PF11051	Mannosyltransferase putative	301	389	3.2e-17
g10339	3688.48	0.251784	0.110021	2.28852	0.0221073	0.0389262	PF04153	NOT2 / NOT3 / NOT5 family	511	639	6.9e-41
g10339	3688.48	0.251784	0.110021	2.28852	0.0221073	0.0389262	PF04065	Not1 N-terminal domain, CCR4-Not complex component	3	231	1.1e-87
g1034	225.02	1.12046	0.21631	5.17989	2.22e-07	8.3e-07	PF04116	Fatty acid hydroxylase superfamily	56	179	5.8e-22
g10340	6699.69	-0.636794	0.184394	-3.45345	0.000553468	0.00131969	NA	NA	NA	NA	NA
g10341	2079.73	0.787306	0.154761	5.08725	3.63e-07	1.33e-06	PF05282	AAR2 protein	96	447	8.6e-52
g10342	11105.8	1.04801	0.137325	7.6316	2.32e-14	1.64e-13	PF00380	Ribosomal protein S9/S16	11	146	2.7e-30
g10344	2306.81	-0.412426	0.126465	-3.26118	0.00110948	0.00252872	PF14666	Rapamycin-insensitive companion of mTOR, middle domain	818	915	1.5e-35
g10344	2306.81	-0.412426	0.126465	-3.26118	0.00110948	0.00252872	PF02185	Hr1 repeat	110	175	6.7e-16
g10344	2306.81	-0.412426	0.126465	-3.26118	0.00110948	0.00252872	PF14663	Rapamycin-insensitive companion of mTOR RasGEF_N domain	929	1032	1.1e-36
g10344	2306.81	-0.412426	0.126465	-3.26118	0.00110948	0.00252872	PF14668	Rapamycin-insensitive companion of mTOR, domain 5	1105	1174	3.3e-27
g10344	2306.81	-0.412426	0.126465	-3.26118	0.00110948	0.00252872	PF14664	Rapamycin-insensitive companion of mTOR, N-term	240	616	2.6e-129
g10345	26395.4	-3.79407	0.263846	-14.3799	6.92e-47	2.21e-45	PF01014	Uricase	145	289	2.5e-33
g10345	26395.4	-3.79407	0.263846	-14.3799	6.92e-47	2.21e-45	PF01014	Uricase	8	131	1.2e-42
g1035	183.806	-1.25279	0.272418	-4.59878	4.25e-06	1.37e-05	PF00293	NUDIX domain	21	132	1.5e-12
g10350	995.642	2.54793	0.262402	9.71003	2.73e-22	3.24e-21	PF06985	Heterokaryon incompatibility protein (HET)	70	206	4.2e-30
g10352	6269.88	0.913657	0.169695	5.38411	7.28e-08	2.86e-07	PF00226	DnaJ domain	17	81	2.2e-24
g10352	6269.88	0.913657	0.169695	5.38411	7.28e-08	2.86e-07	PF01556	DnaJ C terminal domain	134	354	1.3e-34
g10352	6269.88	0.913657	0.169695	5.38411	7.28e-08	2.86e-07	PF00684	DnaJ central domain	158	224	2.4e-14
g10353	12954.6	1.01226	0.145594	6.95266	3.58e-12	2.14e-11	PF01655	Ribosomal protein L32	15	122	8.3e-49
g10357	9.74235	-3.26379	0.858856	-3.80016	0.000144603	0.000376415	NA	NA	NA	NA	NA
g10358	975.771	-0.617038	0.143482	-4.30045	1.7e-05	5.07e-05	PF01915	Glycosyl hydrolase family 3 C-terminal domain	389	640	9.9e-56
g10358	975.771	-0.617038	0.143482	-4.30045	1.7e-05	5.07e-05	PF14310	Fibronectin type III-like domain	756	824	1.1e-20
g10358	975.771	-0.617038	0.143482	-4.30045	1.7e-05	5.07e-05	PF00933	Glycosyl hydrolase family 3 N terminal domain	99	326	1.1e-29
g10359	48.7482	-1.22274	0.309797	-3.94691	7.92e-05	0.000214316	NA	NA	NA	NA	NA
g10363	64.3297	4.22597	0.714241	5.91672	3.28e-09	1.5e-08	NA	NA	NA	NA	NA
g10365	3727.91	-0.850591	0.187138	-4.54527	5.49e-06	1.75e-05	NA	NA	NA	NA	NA
g10366	7965.82	1.20486	0.129524	9.30223	1.38e-20	1.51e-19	PF01565	FAD binding domain	76	210	1.1e-18
g10369	4260.34	-0.973061	0.174417	-5.57894	2.42e-08	1e-07	PF01545	Cation efflux family	9	402	1.2e-49
g10370	66138.1	6.83783	0.206717	33.0782	6.11e-240	4.21e-237	PF07690	Major Facilitator Superfamily	41	223	1.4e-31
g10371	1548.74	-2.05563	0.321357	-6.39672	1.59e-10	8.17e-10	NA	NA	NA	NA	NA
g10372	1286.26	-0.491528	0.120172	-4.09021	4.31e-05	0.000121639	PF02144	Repair protein Rad1/Rec1/Rad17	12	294	8.5e-68
g10373	295.487	-0.629503	0.18358	-3.42904	0.000605727	0.00143603	PF05251	Oligosaccharyltransferase subunit 5	15	79	6.5e-17
g10374	1384.81	-0.30461	0.11948	-2.54946	0.010789	0.0202579	PF00439	Bromodomain	296	377	2.1e-25
g10374	1384.81	-0.30461	0.11948	-2.54946	0.010789	0.0202579	PF00583	Acetyltransferase (GNAT) family	111	186	1.2e-07
g10375	6111.29	-0.983428	0.200887	-4.89542	9.81e-07	3.41e-06	NA	NA	NA	NA	NA
g10377	18.4677	-3.01006	0.653842	-4.60365	4.15e-06	1.35e-05	PF10528	GLEYA domain	283	372	1.4e-27
g10379	12731.6	1.03374	0.142327	7.26317	3.78e-13	2.43e-12	PF01775	Ribosomal proteins 50S-L18Ae/60S-L20/60S-L18A	11	133	7e-55
g1038	3300	-0.494607	0.119027	-4.15541	3.25e-05	9.32e-05	NA	NA	NA	NA	NA
g10380	1282.19	-0.305813	0.135818	-2.25163	0.0243453	0.0424687	PF01399	PCI domain	325	448	2.9e-13
g10381	354.423	1.38756	0.361072	3.84289	0.000121596	0.0003205	PF00651	BTB/POZ domain	70	131	1.6e-07
g10389	3372.64	-0.880552	0.188145	-4.68017	2.87e-06	9.47e-06	PF07690	Major Facilitator Superfamily	4	401	7.3e-40
g1039	3136.29	-0.738011	0.206643	-3.57143	0.000355036	0.000870684	PF13445	RING-type zinc-finger	352	391	3.9e-08
g1039	3136.29	-0.738011	0.206643	-3.57143	0.000355036	0.000870684	PF10607	CTLH/CRA C-terminal to LisH motif domain	162	314	1.2e-32
g10390	9627.7	1.59112	0.190928	8.33362	7.84e-17	6.67e-16	NA	NA	NA	NA	NA
g10393	162.641	1.22168	0.285453	4.27978	1.87e-05	5.53e-05	NA	NA	NA	NA	NA
g10394	81998.7	-2.06862	0.192447	-10.7491	5.99e-27	8.82e-26	PF01648	4'-phosphopantetheinyl transferase superfamily	1745	1842	1e-17
g10394	81998.7	-2.06862	0.192447	-10.7491	5.99e-27	8.82e-26	PF18325	Fatty acid synthase subunit alpha Acyl carrier domain	138	299	1e-75
g10394	81998.7	-2.06862	0.192447	-10.7491	5.99e-27	8.82e-26	PF00109	Beta-ketoacyl synthase, N-terminal domain	1153	1363	5e-21
g10394	81998.7	-2.06862	0.192447	-10.7491	5.99e-27	8.82e-26	PF18314	Fatty acid synthase type I helical domain	326	527	2.9e-78
g10394	81998.7	-2.06862	0.192447	-10.7491	5.99e-27	8.82e-26	PF02801	Beta-ketoacyl synthase, C-terminal domain	1496	1585	2.1e-10
g10395	83726.3	-2.52425	0.188645	-13.3809	7.82e-41	2.06e-39	PF08354	Domain of unknown function (DUF1729)	739	1088	1.3e-157
g10395	83726.3	-2.52425	0.188645	-13.3809	7.82e-41	2.06e-39	PF00698	Acyl transferase domain	1694	2064	2.2e-86
g10395	83726.3	-2.52425	0.188645	-13.3809	7.82e-41	2.06e-39	PF17951	Fatty acid synthase meander beta sheet domain	1154	1296	7.1e-52
g10395	83726.3	-2.52425	0.188645	-13.3809	7.82e-41	2.06e-39	PF01575	MaoC like domain	1552	1678	3.7e-37
g10395	83726.3	-2.52425	0.188645	-13.3809	7.82e-41	2.06e-39	PF13452	N-terminal half of MaoC dehydratase	1303	1429	3.1e-21
g10395	83726.3	-2.52425	0.188645	-13.3809	7.82e-41	2.06e-39	PF17828	N-terminal domain in fatty acid synthase subunit beta	20	145	5.3e-37
g10395	83726.3	-2.52425	0.188645	-13.3809	7.82e-41	2.06e-39	PF16073	Starter unit:ACP transacylase in aflatoxin biosynthesis	172	424	2.2e-34
g10396	6615	-1.53592	0.184887	-8.30734	9.79e-17	8.25e-16	PF01979	Amidohydrolase family	76	440	3.5e-70
g10397	1916.76	-0.482807	0.150081	-3.21698	0.00129548	0.00291342	PF00172	Fungal Zn(2)-Cys(6) binuclear cluster domain	477	514	4.3e-08
g10398	2588.99	1.00284	0.158815	6.3145	2.71e-10	1.37e-09	PF02037	SAP domain	605	638	6.8e-13
g10398	2588.99	1.00284	0.158815	6.3145	2.71e-10	1.37e-09	PF03730	Ku70/Ku80 C-terminal arm	494	581	8.9e-27
g10398	2588.99	1.00284	0.158815	6.3145	2.71e-10	1.37e-09	PF03731	Ku70/Ku80 N-terminal alpha/beta domain	30	269	1.7e-34
g10398	2588.99	1.00284	0.158815	6.3145	2.71e-10	1.37e-09	PF02735	Ku70/Ku80 beta-barrel domain	278	466	8.3e-46
g10399	4752.02	-1.11946	0.232649	-4.8118	1.5e-06	5.08e-06	PF00762	Ferrochelatase	61	394	9.2e-101
g10399	4752.02	-1.11946	0.232649	-4.8118	1.5e-06	5.08e-06	PF00762	Ferrochelatase	61	394	1.5e-99
g10399	4752.02	-1.11946	0.232649	-4.8118	1.5e-06	5.08e-06	PF00004	ATPase family associated with various cellular activities (AAA)	695	784	4e-11
g104	5827.98	0.793036	0.157192	5.04503	4.53e-07	1.64e-06	PF02785	Biotin carboxylase C-terminal domain	378	486	7.6e-38
g104	5827.98	0.793036	0.157192	5.04503	4.53e-07	1.64e-06	PF00289	Biotin carboxylase, N-terminal domain	40	145	3.5e-37
g104	5827.98	0.793036	0.157192	5.04503	4.53e-07	1.64e-06	PF00364	Biotin-requiring enzyme	655	719	1.3e-15
g104	5827.98	0.793036	0.157192	5.04503	4.53e-07	1.64e-06	PF02786	Carbamoyl-phosphate synthase L chain, ATP binding domain	150	360	5.2e-72
g1040	2752.28	0.972761	0.182245	5.33767	9.42e-08	3.66e-07	NA	NA	NA	NA	NA
g10400	652.348	-0.601382	0.182056	-3.30328	0.000955614	0.00219938	PF16575	mRNA cleavage and polyadenylation factor CLP1 P-loop	134	341	1.5e-33
g10400	652.348	-0.601382	0.182056	-3.30328	0.000955614	0.00219938	PF16573	N-terminal beta-sandwich domain of polyadenylation factor	24	120	9.8e-20
g10400	652.348	-0.601382	0.182056	-3.30328	0.000955614	0.00219938	PF06807	Pre-mRNA cleavage complex II protein Clp1	348	449	9e-24
g10401	6275.35	0.49107	0.157588	3.11616	0.00183224	0.00400709	PF01679	Proteolipid membrane potential modulator	5	53	7.3e-20
g10402	154.439	1.58623	0.457599	3.46641	0.000527455	0.00126205	PF09692	Argonaute siRNA chaperone (ARC) complex subunit Arb1	211	566	5.3e-58
g10402	154.439	1.58623	0.457599	3.46641	0.000527455	0.00126205	PF09692	Argonaute siRNA chaperone (ARC) complex subunit Arb1	210	572	1.5e-61
g10403	1727.42	0.990914	0.229903	4.31014	1.63e-05	4.87e-05	PF03770	Inositol polyphosphate kinase	150	382	6.4e-51
g10405	2117.31	0.344896	0.115039	2.99807	0.00271695	0.00576375	PF00271	Helicase conserved C-terminal domain	705	835	3e-13
g10405	2117.31	0.344896	0.115039	2.99807	0.00271695	0.00576375	PF00270	DEAD/DEAH box helicase	512	662	3.8e-06
g10405	2117.31	0.344896	0.115039	2.99807	0.00271695	0.00576375	PF00575	S1 RNA binding domain	208	274	1.3e-11
g10405	2117.31	0.344896	0.115039	2.99807	0.00271695	0.00576375	PF07717	Oligonucleotide/oligosaccharide-binding (OB)-fold	1042	1117	7.2e-22
g10405	2117.31	0.344896	0.115039	2.99807	0.00271695	0.00576375	PF04408	Helicase associated domain (HA2)	897	984	1.9e-20
g10407	13448.1	-1.45108	0.173894	-8.34464	7.14e-17	6.09e-16	PF11970	G protein-coupled glucose receptor regulating Gpa2 C-term	441	514	2e-21
g10407	13448.1	-1.45108	0.173894	-8.34464	7.14e-17	6.09e-16	PF11710	G protein-coupled glucose receptor regulating Gpa2	43	230	6.6e-66
g10409	1361.54	-0.973892	0.15574	-6.2533	4.02e-10	1.99e-09	PF02833	DHHA2 domain	244	395	1e-34
g10409	1361.54	-0.973892	0.15574	-6.2533	4.02e-10	1.99e-09	PF01368	DHH family	31	200	1.3e-10
g1041	910.769	-0.41134	0.168933	-2.43492	0.0148949	0.0271335	PF03372	Endonuclease/Exonuclease/phosphatase family	7	312	4.5e-15
g10414	62.1518	-2.39256	0.421971	-5.66996	1.43e-08	6.09e-08	NA	NA	NA	NA	NA
g10416	2308.95	0.311724	0.130504	2.38862	0.0169117	0.0304529	PF09088	MIF4G like	330	519	2.7e-87
g10416	2308.95	0.311724	0.130504	2.38862	0.0169117	0.0304529	PF09090	MIF4G like	537	775	5.5e-67
g10417	1015.8	0.643037	0.17354	3.7054	0.000211055	0.000535521	PF00076	RNA recognition motif. (a.k.a. RRM, RBD, or RNP domain)	15	84	4.1e-14
g10417	1015.8	0.643037	0.17354	3.7054	0.000211055	0.000535521	PF00076	RNA recognition motif. (a.k.a. RRM, RBD, or RNP domain)	103	172	1.6e-16
g10419	11732.9	-4.83186	0.170716	-28.3036	3.12e-176	8.96e-174	PF00096	Zinc finger, C2H2 type	298	320	0.0031
g10419	11732.9	-4.83186	0.170716	-28.3036	3.12e-176	8.96e-174	PF00096	Zinc finger, C2H2 type	268	292	0.00034
g1042	1741.04	-0.568648	0.171985	-3.30639	0.000945076	0.0021761	NA	NA	NA	NA	NA
g10422	472.681	3.02604	0.33798	8.95333	3.45e-19	3.44e-18	NA	NA	NA	NA	NA
g10423	514.751	4.18289	0.630957	6.62944	3.37e-11	1.85e-10	PF13523	Acetyltransferase (GNAT) domain	55	198	1.2e-45
g10424	394.956	4.37889	0.661247	6.62218	3.54e-11	1.94e-10	NA	NA	NA	NA	NA
g10425	2026.43	-0.646364	0.152348	-4.24268	2.21e-05	6.47e-05	PF07690	Major Facilitator Superfamily	101	520	5.7e-18
g10426	492.072	3.57472	0.275265	12.9865	1.46e-38	3.58e-37	PF00501	AMP-binding enzyme	45	459	1.9e-100
g10426	492.072	3.57472	0.275265	12.9865	1.46e-38	3.58e-37	PF13193	AMP-binding enzyme C-terminal domain	468	550	5.4e-11
g10427	1716.56	0.733567	0.171969	4.2657	1.99e-05	5.87e-05	PF00501	AMP-binding enzyme	84	186	6.6e-16
g10427	1716.56	0.733567	0.171969	4.2657	1.99e-05	5.87e-05	PF00550	Phosphopantetheine attachment site	1447	1509	5.3e-13
g10427	1716.56	0.733567	0.171969	4.2657	1.99e-05	5.87e-05	PF00668	Condensation domain	1586	1954	9.1e-21
g10427	1716.56	0.733567	0.171969	4.2657	1.99e-05	5.87e-05	PF00501	AMP-binding enzyme	365	664	4.7e-51
g10427	1716.56	0.733567	0.171969	4.2657	1.99e-05	5.87e-05	PF00550	Phosphopantetheine attachment site	802	862	5.1e-10
g10427	1716.56	0.733567	0.171969	4.2657	1.99e-05	5.87e-05	PF00668	Condensation domain	905	1328	3.2e-37
g10429	6524.11	-0.682204	0.111335	-6.12748	8.93e-10	4.31e-09	PF01388	ARID/BRIGHT DNA binding domain	367	452	3.3e-19
g1043	96.3214	-1.98895	0.363259	-5.47528	4.37e-08	1.76e-07	NA	NA	NA	NA	NA
g10430	28807.2	2.26347	0.254741	8.88539	6.37e-19	6.29e-18	PF00067	Cytochrome P450	43	488	1.3e-63
g10431	9874.6	-0.575711	0.198594	-2.89893	0.0037444	0.00774608	PF10277	Frag1/DRAM/Sfk1 family	19	226	1.9e-39
g10432	742.134	0.737039	0.209995	3.5098	0.000448451	0.00108509	PF08640	U3 small nucleolar RNA-associated protein 6	12	86	3.4e-26
g10433	129.676	1.83953	0.325877	5.64487	1.65e-08	6.99e-08	PF12796	Ankyrin repeats (3 copies)	665	734	2.8e-09
g10433	129.676	1.83953	0.325877	5.64487	1.65e-08	6.99e-08	PF12796	Ankyrin repeats (3 copies)	741	836	1.7e-16
g10433	129.676	1.83953	0.325877	5.64487	1.65e-08	6.99e-08	PF13637	Ankyrin repeats (many copies)	841	892	6.2e-05
g10435	104.952	0.989499	0.266378	3.71464	0.000203494	0.000517223	PF01636	Phosphotransferase enzyme family	51	244	2.2e-19
g10437	1542.2	0.63821	0.12309	5.18488	2.16e-07	8.09e-07	PF13634	Nucleoporin FG repeat region	443	520	1.2e-05
g10437	1542.2	0.63821	0.12309	5.18488	2.16e-07	8.09e-07	PF18044	CCCH-type zinc finger	4	24	7.1e-07
g10438	3401.89	1.10403	0.19733	5.59484	2.21e-08	9.2e-08	PF00338	Ribosomal protein S10p/S20e	20	113	5.1e-26
g10439	2821.09	-1.04457	0.334119	-3.12635	0.00176992	0.00388397	PF02845	CUE domain	340	381	9.8e-10
g10440	34.1204	1.60627	0.484627	3.31445	0.000918243	0.00211809	NA	NA	NA	NA	NA
g10441	2911.91	-1.30752	0.119301	-10.9598	5.96e-28	9.17e-27	PF04082	Fungal specific transcription factor domain	299	489	1.2e-16
g10441	2911.91	-1.30752	0.119301	-10.9598	5.96e-28	9.17e-27	PF00172	Fungal Zn(2)-Cys(6) binuclear cluster domain	58	88	4.1e-09
g10442	439.326	-1.69473	0.434775	-3.89795	9.7e-05	0.000259008	PF00230	Major intrinsic protein	48	113	4.3e-07
g10444	7891.39	0.361276	0.107072	3.37413	0.000740505	0.00173131	PF02883	Adaptin C-terminal domain	736	838	7.5e-20
g10444	7891.39	0.361276	0.107072	3.37413	0.000740505	0.00173131	PF01602	Adaptin N terminal region	20	579	2.2e-146
g1045	1761.66	0.719709	0.262155	2.74536	0.00604453	0.0119651	PF05019	Coenzyme Q (ubiquinone) biosynthesis protein Coq4	36	256	5.2e-96
g10450	2282.79	-0.42829	0.142599	-3.00345	0.00266937	0.00566981	PF12894	Anaphase-promoting complex subunit 4 WD40 domain	334	389	4.1e-05
g10450	2282.79	-0.42829	0.142599	-3.00345	0.00266937	0.00566981	PF00400	WD domain, G-beta repeat	542	578	0.0013
g10450	2282.79	-0.42829	0.142599	-3.00345	0.00266937	0.00566981	PF00400	WD domain, G-beta repeat	413	448	0.00059
g10451	2385.5	-0.760344	0.156101	-4.87085	1.11e-06	3.83e-06	PF10998	Protein of unknown function (DUF2838)	166	276	2.1e-44
g10457	3732.65	0.299633	0.0936004	3.20119	0.00136861	0.00306653	PF08492	SRP72 RNA-binding domain	552	595	1.1e-09
g10457	3732.65	0.299633	0.0936004	3.20119	0.00136861	0.00306653	PF17004	Putative TPR-like repeat	20	149	6.5e-21
g10460	2625.08	0.454043	0.18188	2.49639	0.0125465	0.0232367	PF00076	RNA recognition motif. (a.k.a. RRM, RBD, or RNP domain)	73	142	5.7e-20
g10461	807.98	-0.560145	0.148586	-3.76983	0.000163356	0.000421323	PF00583	Acetyltransferase (GNAT) family	32	135	2e-14
g10468	117.639	-1.89668	0.476163	-3.98326	6.8e-05	0.000186208	PF01476	LysM domain	37	71	0.11
g10468	117.639	-1.89668	0.476163	-3.98326	6.8e-05	0.000186208	PF01476	LysM domain	157	204	0.0008
g10468	117.639	-1.89668	0.476163	-3.98326	6.8e-05	0.000186208	PF01476	LysM domain	92	135	0.11
g1047	8182.3	-0.652358	0.158652	-4.11188	3.92e-05	0.000111494	PF07690	Major Facilitator Superfamily	67	493	3.5e-09
g10471	579.235	0.767157	0.204379	3.7536	0.00017431	0.000447786	NA	NA	NA	NA	NA
g1048	7691.41	-5.44181	0.3342	-16.2831	1.3e-59	5.62e-58	PF01284	Membrane-associating domain	8	138	2.4e-14
g1049	3472.87	-2.57109	0.358775	-7.1663	7.71e-13	4.85e-12	PF14864	Alkyl sulfatase C-terminal	502	606	8.2e-20
g1049	3472.87	-2.57109	0.358775	-7.1663	7.71e-13	4.85e-12	PF00753	Metallo-beta-lactamase superfamily	81	310	1.3e-26
g1049	3472.87	-2.57109	0.358775	-7.1663	7.71e-13	4.85e-12	PF14863	Alkyl sulfatase dimerisation	347	487	2.9e-58
g1050	231.622	-1.45017	0.298387	-4.86003	1.17e-06	4.03e-06	PF13649	Methyltransferase domain	61	150	3.3e-15
g1054	921.171	-1.41597	0.208898	-6.77827	1.22e-11	6.96e-11	PF04641	Rtf2 RING-finger	1	247	5e-48
g1055	7225.26	-0.353925	0.0876558	-4.03767	5.4e-05	0.000150106	PF13015	Glucosidase II beta subunit-like protein	400	550	2.7e-32
g1055	7225.26	-0.353925	0.0876558	-4.03767	5.4e-05	0.000150106	PF12999	Glucosidase II beta subunit-like	22	76	1.1e-15
g1055	7225.26	-0.353925	0.0876558	-4.03767	5.4e-05	0.000150106	PF12999	Glucosidase II beta subunit-like	94	200	1.9e-23
g1057	395.171	0.689589	0.266288	2.58964	0.00960767	0.0182148	PF13324	Grap2 and cyclin-D-interacting	72	273	3.3e-15
g1058	425.623	1.86961	0.28483	6.56394	5.24e-11	2.82e-10	PF05199	GMC oxidoreductase	482	618	5e-28
g1058	425.623	1.86961	0.28483	6.56394	5.24e-11	2.82e-10	PF00732	GMC oxidoreductase	48	355	2.6e-56
g1060	2737.36	-0.50276	0.224986	-2.23462	0.025442	0.0442397	NA	NA	NA	NA	NA
g1061	434.608	-1.32762	0.312962	-4.24211	2.21e-05	6.48e-05	PF13391	HNH endonuclease	148	210	6.3e-08
g1062	1709.61	0.394017	0.15156	2.59974	0.00932944	0.0177366	PF14572	Phosphoribosyl synthetase-associated domain	208	316	2.5e-31
g1062	1709.61	0.394017	0.15156	2.59974	0.00932944	0.0177366	PF13793	N-terminal domain of ribose phosphate pyrophosphokinase	7	124	1.7e-41
g1063	413.401	-0.604011	0.201579	-2.99639	0.00273194	0.0057896	NA	NA	NA	NA	NA
g1064	250.591	0.653379	0.238786	2.73626	0.00621424	0.0122751	PF09791	Oxidoreductase-like protein, N-terminal	16	59	4.7e-25
g1065	347.749	-0.996753	0.250127	-3.98499	6.75e-05	0.000184906	NA	NA	NA	NA	NA
g1067	352.574	-0.572124	0.210107	-2.72301	0.00646895	0.0127272	PF05254	Uncharacterised protein family (UPF0203)	4	71	4.6e-26
g107	7917.29	-1.29601	0.21028	-6.16326	7.13e-10	3.47e-09	PF01553	Acyltransferase	232	291	1.8e-05
g1073	471.205	-0.719059	0.171337	-4.19676	2.71e-05	7.84e-05	PF16752	Tubulin-specific chaperone C N-terminal domain	4	86	1.4e-08
g1073	471.205	-0.719059	0.171337	-4.19676	2.71e-05	7.84e-05	PF07986	Tubulin binding cofactor C	189	301	9.5e-30
g1074	524.27	-1.60567	0.177567	-9.04261	1.53e-19	1.58e-18	PF07544	RNA polymerase II transcription mediator complex subunit 9	69	130	1.8e-20
g1075	23258.6	-2.10505	0.180237	-11.6793	1.63e-31	2.97e-30	PF06415	BPG-independent PGAM N-terminus (iPGM_N)	88	302	1e-76
g1075	23258.6	-2.10505	0.180237	-11.6793	1.63e-31	2.97e-30	PF01676	Metalloenzyme superfamily	7	508	1.2e-64
g1077	9542.83	0.587175	0.114115	5.14545	2.67e-07	9.87e-07	PF03765	CRAL/TRIO, N-terminal domain	332	358	8.9e-06
g1077	9542.83	0.587175	0.114115	5.14545	2.67e-07	9.87e-07	PF00650	CRAL/TRIO domain	383	548	1.1e-36
g1077	9542.83	0.587175	0.114115	5.14545	2.67e-07	9.87e-07	PF02996	Prefoldin subunit	59	181	1e-34
g1079	13900.1	-1.61234	0.235157	-6.85644	7.06e-12	4.13e-11	PF00464	Serine hydroxymethyltransferase	23	420	1.9e-213
g108	1720.34	-0.883077	0.230316	-3.8342	0.000125973	0.000330602	PF02148	Zn-finger in ubiquitin-hydrolases and other protein	412	470	5.8e-18
g108	1720.34	-0.883077	0.230316	-3.8342	0.000125973	0.000330602	PF13639	Ring finger domain	347	387	1e-09
g108	1720.34	-0.883077	0.230316	-3.8342	0.000125973	0.000330602	PF07576	BRCA1-associated protein 2	222	313	3.5e-29
g1080	5652.53	-1.94002	0.333868	-5.81074	6.22e-09	2.76e-08	NA	NA	NA	NA	NA
g1081	6563.67	0.448227	0.0893976	5.01385	5.34e-07	1.91e-06	PF00004	ATPase family associated with various cellular activities (AAA)	202	334	6.1e-45
g1081	6563.67	0.448227	0.0893976	5.01385	5.34e-07	1.91e-06	PF16450	Proteasomal ATPase OB C-terminal domain	89	144	3.7e-11
g1082	12562.2	-3.83683	0.181861	-21.0976	8.36e-99	9.19e-97	PF11704	Vesicle coat protein involved in Golgi to plasma membrane transport	297	531	1.2e-59
g1084	8820.04	-1.91442	0.303681	-6.30406	2.9e-10	1.46e-09	PF00046	Homeodomain	72	123	1.4e-13
g1085	17692.3	-1.85819	0.150799	-12.3223	6.87e-35	1.44e-33	PF00141	Peroxidase	106	322	6.8e-49
g1086	3451.8	-0.323616	0.135457	-2.38906	0.0168916	0.030422	NA	NA	NA	NA	NA
g1087	5815.54	-0.516873	0.118172	-4.37392	1.22e-05	3.7e-05	PF02383	SacI homology domain	100	441	8.5e-71
g1087	5815.54	-0.516873	0.118172	-4.37392	1.22e-05	3.7e-05	PF03372	Endonuclease/Exonuclease/phosphatase family	645	927	3.3e-08
g1088	80.2579	-1.3164	0.326287	-4.03448	5.47e-05	0.000151957	NA	NA	NA	NA	NA
g1091	41.5455	1.45667	0.504449	2.88765	0.00388137	0.00799738	NA	NA	NA	NA	NA
g1093	2141.29	-3.4136	0.370096	-9.22355	2.87e-20	3.08e-19	NA	NA	NA	NA	NA
g1097	14.7559	1.54258	0.666828	2.31331	0.0207058	0.0366584	NA	NA	NA	NA	NA
g1098	709.223	4.01612	0.270775	14.8319	9.11e-50	3.06e-48	PF07519	Tannase and feruloyl esterase	90	571	1e-48
g1099	5595.16	5.19456	0.134102	38.7358	0	0	PF04488	Glycosyltransferase sugar-binding region containing DXD motif	113	201	1.3e-08
g110	4293.86	-0.817848	0.197759	-4.13557	3.54e-05	0.000101177	NA	NA	NA	NA	NA
g1100	399.828	1.22991	0.169192	7.26931	3.61e-13	2.33e-12	PF07976	Phenol hydroxylase, C-terminal dimerisation domain	408	572	1e-36
g1100	399.828	1.22991	0.169192	7.26931	3.61e-13	2.33e-12	PF01494	FAD binding domain	21	375	6.2e-79
g1103	564.875	-0.660593	0.215477	-3.06572	0.00217145	0.00468838	PF00464	Serine hydroxymethyltransferase	43	442	2.5e-204
g1105	36.5536	2.69393	0.58714	4.58821	4.47e-06	1.44e-05	PF04343	Protein of unknown function, DUF488	63	193	1.9e-26
g1107	65.8853	2.40758	0.484985	4.96424	6.9e-07	2.44e-06	NA	NA	NA	NA	NA
g1108	7.43142	-4.49055	1.24183	-3.61608	0.000299093	0.000743377	NA	NA	NA	NA	NA
g1109	23.8038	4.08687	1.008	4.05445	5.03e-05	0.000140488	NA	NA	NA	NA	NA
g111	1938.44	0.314558	0.142711	2.20416	0.0275128	0.0474887	NA	NA	NA	NA	NA
g1110	120.631	1.55781	0.338538	4.6016	4.19e-06	1.36e-05	PF12710	haloacid dehalogenase-like hydrolase	240	411	4.8e-14
g1110	120.631	1.55781	0.338538	4.6016	4.19e-06	1.36e-05	PF14681	Uracil phosphoribosyltransferase	491	688	1.2e-35
g1110	120.631	1.55781	0.338538	4.6016	4.19e-06	1.36e-05	PF13207	AAA domain	28	162	1.4e-14
g1111	196.684	1.47063	0.205078	7.17106	7.44e-13	4.7e-12	NA	NA	NA	NA	NA
g1114	70.0042	2.1146	0.341906	6.18473	6.22e-10	3.04e-09	NA	NA	NA	NA	NA
g1115	461.395	2.2193	0.74125	2.994	0.00275348	0.00582569	NA	NA	NA	NA	NA
g1117	34.5133	2.97449	0.842307	3.53136	0.000413435	0.00100413	PF13933	Putative peptidase family	25	250	2.6e-105
g1119	47.2909	1.33308	0.473652	2.81446	0.00488589	0.0098625	PF13391	HNH endonuclease	138	218	7.5e-10
g112	1687.03	-0.555699	0.20898	-2.6591	0.007835	0.015189	PF00432	Prenyltransferase and squalene oxidase repeat	200	238	2.5e-06
g112	1687.03	-0.555699	0.20898	-2.6591	0.007835	0.015189	PF00432	Prenyltransferase and squalene oxidase repeat	266	304	1.3e-09
g112	1687.03	-0.555699	0.20898	-2.6591	0.007835	0.015189	PF00432	Prenyltransferase and squalene oxidase repeat	384	427	1.9e-09
g112	1687.03	-0.555699	0.20898	-2.6591	0.007835	0.015189	PF00432	Prenyltransferase and squalene oxidase repeat	159	192	7.1e-05
g112	1687.03	-0.555699	0.20898	-2.6591	0.007835	0.015189	PF00432	Prenyltransferase and squalene oxidase repeat	315	356	1.7e-06
g1120	2116.49	6.90942	0.22323	30.952	2.39e-210	1.03e-207	PF14497	Glutathione S-transferase, C-terminal domain	146	227	1.7e-07
g1120	2116.49	6.90942	0.22323	30.952	2.39e-210	1.03e-207	PF13409	Glutathione S-transferase, N-terminal domain	23	94	1.7e-05
g1121	298.84	1.58511	0.253014	6.26491	3.73e-10	1.86e-09	NA	NA	NA	NA	NA
g1122	116.149	0.657142	0.27206	2.41543	0.0157168	0.0285	NA	NA	NA	NA	NA
g1125	15.4238	-4.82923	0.901554	-5.35656	8.48e-08	3.31e-07	PF00190	Cupin	271	396	1.2e-20
g1125	15.4238	-4.82923	0.901554	-5.35656	8.48e-08	3.31e-07	PF00190	Cupin	93	221	8.9e-16
g1126	130.271	-6.16205	0.498687	-12.3565	4.49e-35	9.5e-34	PF05694	56kDa selenium binding protein (SBP56)	172	372	2e-05
g1129	16845.8	-6.37577	0.223336	-28.5479	2.98e-179	9.33e-177	PF07662	Na+ dependent nucleoside transporter C-terminus	442	651	3.9e-68
g1129	16845.8	-6.37577	0.223336	-28.5479	2.98e-179	9.33e-177	PF01773	Na+ dependent nucleoside transporter N-terminus	257	326	4.4e-23
g113	1878.22	0.276325	0.120783	2.28778	0.0221504	0.0389821	PF00929	Exonuclease	21	135	4.5e-06
g113	1878.22	0.276325	0.120783	2.28778	0.0221504	0.0389821	PF00076	RNA recognition motif. (a.k.a. RRM, RBD, or RNP domain)	257	306	4.3e-05
g1131	444.716	-3.07444	0.271452	-11.3259	9.77e-30	1.63e-28	NA	NA	NA	NA	NA
g1132	24.596	-3.86062	0.697331	-5.53628	3.09e-08	1.26e-07	NA	NA	NA	NA	NA
g1134	12443.3	1.1468	0.267079	4.29387	1.76e-05	5.22e-05	PF10601	LITAF-like zinc ribbon domain	99	165	2.9e-24
g1136	1850.26	1.06592	0.164075	6.49655	8.22e-11	4.33e-10	PF01585	G-patch domain	215	257	2.5e-13
g1136	1850.26	1.06592	0.164075	6.49655	8.22e-11	4.33e-10	PF12457	Tuftelin interacting protein N terminal	27	123	1.5e-10
g1136	1850.26	1.06592	0.164075	6.49655	8.22e-11	4.33e-10	PF07842	GC-rich sequence DNA-binding factor-like protein	467	746	3.3e-56
g1138	585.881	-0.844186	0.212944	-3.96436	7.36e-05	0.000199894	NA	NA	NA	NA	NA
g1141	1766.89	-0.369079	0.110256	-3.34747	0.000815526	0.00189513	NA	NA	NA	NA	NA
g1144	13.957	-6.78523	1.14984	-5.901	3.61e-09	1.64e-08	NA	NA	NA	NA	NA
g1147	4108.65	0.558516	0.17697	3.15599	0.00159953	0.00353778	NA	NA	NA	NA	NA
g1149	2863.68	1.25702	0.159645	7.87389	3.44e-15	2.57e-14	PF13515	Fusaric acid resistance protein-like	23	164	7.7e-25
g115	2922.34	0.440436	0.134909	3.26468	0.00109589	0.00249994	PF12246	Temperature dependent protein affecting M2 dsRNA replication	487	729	8.2e-70
g115	2922.34	0.440436	0.134909	3.26468	0.00109589	0.00249994	PF12247	Temperature dependent protein affecting M2 dsRNA replication	316	403	1.3e-31
g115	2922.34	0.440436	0.134909	3.26468	0.00109589	0.00249994	PF00752	XPG N-terminal domain	17	97	0.00028
g1153	2772.75	0.508226	0.17081	2.97539	0.00292618	0.00615952	PF04281	Mitochondrial import receptor subunit Tom22	134	263	3.5e-46
g1155	449.359	-1.0423	0.153926	-6.77142	1.28e-11	7.28e-11	PF03178	CPSF A subunit region	849	1172	1.8e-100
g1155	449.359	-1.0423	0.153926	-6.77142	1.28e-11	7.28e-11	PF10433	Mono-functional DNA-alkylating methyl methanesulfonate N-term	82	602	1.6e-145
g116	907.82	-1.5555	0.211986	-7.33775	2.17e-13	1.43e-12	PF14226	non-haem dioxygenase in morphine synthesis N-terminal	11	115	7.9e-19
g116	907.82	-1.5555	0.211986	-7.33775	2.17e-13	1.43e-12	PF03171	2OG-Fe(II) oxygenase superfamily	179	275	1.6e-09
g1160	761.185	0.533687	0.221471	2.40973	0.0159642	0.0289055	PF00293	NUDIX domain	162	276	5e-08
g1161	673.999	-2.76611	0.261837	-10.5642	4.37e-26	6.18e-25	NA	NA	NA	NA	NA
g1162	6275.01	-2.7681	0.167952	-16.4815	4.98e-61	2.27e-59	PF00226	DnaJ domain	69	137	2.6e-08
g1163	1131.4	0.491524	0.207504	2.36874	0.0178486	0.0319894	PF00271	Helicase conserved C-terminal domain	272	378	7.7e-27
g1163	1131.4	0.491524	0.207504	2.36874	0.0178486	0.0319894	PF00270	DEAD/DEAH box helicase	71	235	1.2e-43
g1164	50.9277	1.49886	0.390848	3.83491	0.000125611	0.000329821	NA	NA	NA	NA	NA
g1165	3414.45	-1.09037	0.251738	-4.33135	1.48e-05	4.45e-05	PF12796	Ankyrin repeats (3 copies)	587	663	3.2e-07
g1165	3414.45	-1.09037	0.251738	-4.33135	1.48e-05	4.45e-05	PF12796	Ankyrin repeats (3 copies)	389	478	4.4e-10
g1165	3414.45	-1.09037	0.251738	-4.33135	1.48e-05	4.45e-05	PF13637	Ankyrin repeats (many copies)	770	808	7.9e-05
g1165	3414.45	-1.09037	0.251738	-4.33135	1.48e-05	4.45e-05	PF12796	Ankyrin repeats (3 copies)	494	569	1.9e-07
g1166	801.986	-0.514305	0.203805	-2.52351	0.011619	0.0216743	NA	NA	NA	NA	NA
g117	3689.04	-0.617827	0.158493	-3.89814	9.69e-05	0.000258939	PF18194	Exoribonuclease 1 Domain-3	1087	1154	5.5e-21
g117	3689.04	-0.617827	0.158493	-3.89814	9.69e-05	0.000258939	PF18332	Exoribonuclease Xrn1 D1 domain	728	915	7.2e-69
g117	3689.04	-0.617827	0.158493	-3.89814	9.69e-05	0.000258939	PF18334	Exoribonuclease Xrn1 D2/D3 domain	919	1004	7.6e-34
g117	3689.04	-0.617827	0.158493	-3.89814	9.69e-05	0.000258939	PF03159	XRN 5'-3' exonuclease N-terminus	1	228	1.4e-94
g117	3689.04	-0.617827	0.158493	-3.89814	9.69e-05	0.000258939	PF17846	Xrn1 helical domain	276	679	4.2e-99
g117	3689.04	-0.617827	0.158493	-3.89814	9.69e-05	0.000258939	PF18129	Xrn1 SH3-like domain	1162	1232	3.4e-21
g1171	1664.93	1.20527	0.140425	8.58307	9.24e-18	8.44e-17	PF08031	Berberine and berberine like	539	579	5.9e-13
g1171	1664.93	1.20527	0.140425	8.58307	9.24e-18	8.44e-17	PF01565	FAD binding domain	153	295	1.5e-21
g1175	5356.41	0.812707	0.0997544	8.14708	3.73e-16	3.01e-15	PF09440	eIF3 subunit 6 N terminal domain	12	147	6.6e-39
g1175	5356.41	0.812707	0.0997544	8.14708	3.73e-16	3.01e-15	PF01399	PCI domain	309	405	8.4e-11
g1176	1666.44	0.937832	0.164977	5.68461	1.31e-08	5.61e-08	PF00350	Dynamin family	44	232	1.3e-32
g1176	1666.44	0.937832	0.164977	5.68461	1.31e-08	5.61e-08	PF02212	Dynamin GTPase effector domain	628	707	8.6e-05
g1176	1666.44	0.937832	0.164977	5.68461	1.31e-08	5.61e-08	PF00350	Dynamin family	44	232	1.3e-32
g1176	1666.44	0.937832	0.164977	5.68461	1.31e-08	5.61e-08	PF02212	Dynamin GTPase effector domain	628	707	8.2e-05
g1176	1666.44	0.937832	0.164977	5.68461	1.31e-08	5.61e-08	PF01031	Dynamin central region	257	379	2.5e-20
g1176	1666.44	0.937832	0.164977	5.68461	1.31e-08	5.61e-08	PF01031	Dynamin central region	257	379	2.6e-20
g1177	3430.08	0.899837	0.204004	4.41088	1.03e-05	3.15e-05	PF09362	Domain of unknown function (DUF1996)	40	303	7.7e-65
g1179	761.065	2.57188	0.304975	8.43309	3.37e-17	2.95e-16	PF13401	AAA domain	203	344	3.7e-09
g118	2699.21	0.525965	0.140633	3.73998	0.000184032	0.00047077	PF12265	Histone-binding protein RBBP4 or subunit C of CAF1 complex	27	96	2.8e-27
g118	2699.21	0.525965	0.140633	3.73998	0.000184032	0.00047077	PF00400	WD domain, G-beta repeat	281	313	0.0013
g118	2699.21	0.525965	0.140633	3.73998	0.000184032	0.00047077	PF00400	WD domain, G-beta repeat	179	216	0.09
g118	2699.21	0.525965	0.140633	3.73998	0.000184032	0.00047077	PF00400	WD domain, G-beta repeat	319	357	2.8e-06
g1180	5732.89	-3.66567	0.320328	-11.4435	2.54e-30	4.33e-29	PF08022	FAD-binding domain	328	414	8.3e-13
g1180	5732.89	-3.66567	0.320328	-11.4435	2.54e-30	4.33e-29	PF01794	Ferric reductase like transmembrane component	143	259	6.1e-20
g1180	5732.89	-3.66567	0.320328	-11.4435	2.54e-30	4.33e-29	PF08030	Ferric reductase NAD binding domain	420	616	2.4e-09
g1181	13434.2	-3.01081	0.273645	-11.0026	3.71e-28	5.78e-27	NA	NA	NA	NA	NA
g1183	3480.66	-0.390837	0.137343	-2.8457	0.00443144	0.00902454	NA	NA	NA	NA	NA
g1184	35729.4	3.96497	0.142468	27.8306	1.85e-170	4.77e-168	NA	NA	NA	NA	NA
g1185	424.41	-0.546912	0.165866	-3.29731	0.000976161	0.00224367	PF05670	NFACT protein RNA binding domain	2	67	3.9e-21
g1188	1207.56	0.985374	0.180148	5.4698	4.51e-08	1.81e-07	PF11779	Small subunit of serine palmitoyltransferase-like	9	59	2.2e-18
g1189	354.697	-0.363403	0.164973	-2.20281	0.0276085	0.0476299	PF00472	RF-1 domain	39	135	7.6e-24
g1190	79797.7	1.02305	0.169758	6.02653	1.68e-09	7.82e-09	PF00022	Actin	29	390	6.9e-144
g1191	404.214	-1.90878	0.404482	-4.71908	2.37e-06	7.89e-06	PF11951	Fungal specific transcription factor domain	262	546	2.6e-17
g1191	404.214	-1.90878	0.404482	-4.71908	2.37e-06	7.89e-06	PF11951	Fungal specific transcription factor domain	651	753	1.6e-09
g1191	404.214	-1.90878	0.404482	-4.71908	2.37e-06	7.89e-06	PF00172	Fungal Zn(2)-Cys(6) binuclear cluster domain	185	221	2.7e-08
g1197	310.839	-1.47119	0.194419	-7.56709	3.82e-14	2.65e-13	NA	NA	NA	NA	NA
g1198	411.925	-0.823749	0.214499	-3.84034	0.000122864	0.000323514	PF07572	Bucentaur or craniofacial development	265	330	3.2e-25
g1199	280.04	0.978113	0.226218	4.32377	1.53e-05	4.6e-05	PF01323	DSBA-like thioredoxin domain	4	120	1.2e-10
g1200	651.664	1.0275	0.19626	5.2354	1.65e-07	6.24e-07	PF00069	Protein kinase domain	62	407	3.5e-25
g1202	592.288	-3.53707	0.363794	-9.72273	2.41e-22	2.87e-21	NA	NA	NA	NA	NA
g1203	196.506	-0.54285	0.198358	-2.73672	0.00620555	0.0122603	PF01476	LysM domain	45	79	0.0011
g1203	196.506	-0.54285	0.198358	-2.73672	0.00620555	0.0122603	PF01476	LysM domain	250	287	2.1e-05
g1203	196.506	-0.54285	0.198358	-2.73672	0.00620555	0.0122603	PF01476	LysM domain	146	169	0.00071
g1203	196.506	-0.54285	0.198358	-2.73672	0.00620555	0.0122603	PF01476	LysM domain	186	223	8.3e-05
g1207	25122.3	-0.924553	0.215334	-4.29357	1.76e-05	5.22e-05	PF10417	C-terminal domain of 1-Cys peroxiredoxin	169	205	7e-12
g1207	25122.3	-0.924553	0.215334	-4.29357	1.76e-05	5.22e-05	PF00578	AhpC/TSA family	12	148	1.9e-29
g1211	28.6758	-1.52787	0.56869	-2.68665	0.00721724	0.0140819	NA	NA	NA	NA	NA
g1213	1408.29	-1.92528	0.412478	-4.66759	3.05e-06	1e-05	PF13489	Methyltransferase domain	101	264	2e-23
g1215	23.8358	1.57757	0.52925	2.98077	0.00287522	0.00606091	PF00187	Chitin recognition protein	407	444	4.2e-07
g1215	23.8358	1.57757	0.52925	2.98077	0.00287522	0.00606091	PF00704	Glycosyl hydrolases family 18	461	804	3.4e-50
g1216	731.254	-0.718419	0.171797	-4.1818	2.89e-05	8.35e-05	NA	NA	NA	NA	NA
g1217	17648.6	1.46121	0.129453	11.2876	1.51e-29	2.51e-28	PF08386	TAP-like protein	471	579	1.3e-20
g1217	17648.6	1.46121	0.129453	11.2876	1.51e-29	2.51e-28	PF00561	alpha/beta hydrolase fold	95	217	3.6e-09
g1218	2295.72	0.446873	0.147553	3.02857	0.00245716	0.00524495	PF06824	Metal-independent alpha-mannosidase (GH125)	194	615	2.8e-172
g122	1038.94	0.74936	0.150634	4.9747	6.53e-07	2.32e-06	PF07817	GLE1-like protein	258	527	4.3e-53
g1222	435.372	-0.816124	0.208551	-3.91331	9.1e-05	0.000244647	NA	NA	NA	NA	NA
g1223	356.261	-1.29937	0.217627	-5.97061	2.36e-09	1.09e-08	NA	NA	NA	NA	NA
g1226	1362.02	2.62582	0.176629	14.8663	5.45e-50	1.85e-48	PF00432	Prenyltransferase and squalene oxidase repeat	118	159	3.3e-05
g1226	1362.02	2.62582	0.176629	14.8663	5.45e-50	1.85e-48	PF00432	Prenyltransferase and squalene oxidase repeat	260	304	1.2e-12
g1226	1362.02	2.62582	0.176629	14.8663	5.45e-50	1.85e-48	PF00432	Prenyltransferase and squalene oxidase repeat	67	105	7.4e-10
g1226	1362.02	2.62582	0.176629	14.8663	5.45e-50	1.85e-48	PF00432	Prenyltransferase and squalene oxidase repeat	214	255	3.4e-11
g1226	1362.02	2.62582	0.176629	14.8663	5.45e-50	1.85e-48	PF00432	Prenyltransferase and squalene oxidase repeat	165	207	3.2e-09
g1228	6384.82	1.14509	0.169271	6.76485	1.33e-11	7.61e-11	PF00494	Squalene/phytoene synthase	48	325	5.4e-33
g1232	595.106	-1.08983	0.210129	-5.18646	2.14e-07	8.03e-07	NA	NA	NA	NA	NA
g1234	5466.42	0.620797	0.220222	2.81896	0.00481792	0.00973863	PF00069	Protein kinase domain	316	556	1.2e-51
g1235	1725.96	-0.916246	0.11045	-8.29559	1.08e-16	9.07e-16	PF00120	Glutamine synthetase, catalytic domain	451	506	2.8e-06
g1235	1725.96	-0.916246	0.11045	-8.29559	1.08e-16	9.07e-16	PF00120	Glutamine synthetase, catalytic domain	121	403	1e-63
g1236	910.26	0.581503	0.1942	2.99436	0.00275025	0.00582005	NA	NA	NA	NA	NA
g1237	352.948	1.44821	0.277805	5.21305	1.86e-07	7e-07	NA	NA	NA	NA	NA
g1238	818.636	0.858226	0.188547	4.5518	5.32e-06	1.7e-05	NA	NA	NA	NA	NA
g1239	4008.85	-0.856238	0.152677	-5.60817	2.04e-08	8.56e-08	PF13561	Enoyl-(Acyl carrier protein) reductase	20	263	2e-57
g1244	1378.56	-1.23571	0.165837	-7.45134	9.24e-14	6.27e-13	PF00071	Ras family	14	188	2.4e-55
g1246	8265.82	0.717573	0.259581	2.76435	0.00570363	0.0113512	PF02780	Transketolase, C-terminal domain	272	382	4.5e-31
g1246	8265.82	0.717573	0.259581	2.76435	0.00570363	0.0113512	PF02779	Transketolase, pyrimidine binding domain	79	255	8.7e-44
g1247	3855.46	1.13889	0.144113	7.9027	2.73e-15	2.06e-14	PF03060	Nitronate monooxygenase	6	309	6.9e-57
g125	488.147	0.752243	0.239505	3.14082	0.00168476	0.00371181	PF00443	Ubiquitin carboxyl-terminal hydrolase	208	521	6.3e-27
g125	488.147	0.752243	0.239505	3.14082	0.00168476	0.00371181	PF02148	Zn-finger in ubiquitin-hydrolases and other protein	106	167	3e-12
g1250	3300.26	-1.7185	0.184385	-9.32018	1.16e-20	1.28e-19	NA	NA	NA	NA	NA
g1251	3985.07	0.736054	0.234336	3.14103	0.00168357	0.00371099	PF00076	RNA recognition motif. (a.k.a. RRM, RBD, or RNP domain)	152	220	1.7e-16
g1251	3985.07	0.736054	0.234336	3.14103	0.00168357	0.00371099	PF00076	RNA recognition motif. (a.k.a. RRM, RBD, or RNP domain)	64	133	1.6e-18
g1251	3985.07	0.736054	0.234336	3.14103	0.00168357	0.00371099	PF00076	RNA recognition motif. (a.k.a. RRM, RBD, or RNP domain)	348	380	2.5e-07
g1251	3985.07	0.736054	0.234336	3.14103	0.00168357	0.00371099	PF00076	RNA recognition motif. (a.k.a. RRM, RBD, or RNP domain)	245	313	9.4e-23
g1251	3985.07	0.736054	0.234336	3.14103	0.00168357	0.00371099	PF00658	Poly-adenylate binding protein, unique domain	677	743	6.1e-26
g1251	3985.07	0.736054	0.234336	3.14103	0.00168357	0.00371099	PF00076	RNA recognition motif. (a.k.a. RRM, RBD, or RNP domain)	423	458	1.5e-08
g1253	82.7464	1.7445	0.438013	3.98275	6.81e-05	0.000186551	PF06824	Metal-independent alpha-mannosidase (GH125)	81	504	9.8e-182
g1255	4079.23	-0.502839	0.175759	-2.86095	0.00422375	0.0086427	PF05187	Electron transfer flavoprotein-ubiquinone oxidoreductase, 4Fe-4S	523	626	1.5e-47
g1255	4079.23	-0.502839	0.175759	-2.86095	0.00422375	0.0086427	PF13450	NAD(P)-binding Rossmann-like domain	87	139	1.5e-07
g1256	4548.2	-1.0815	0.185948	-5.81612	6.02e-09	2.68e-08	PF00352	Transcription factor TFIID (or TATA-binding protein, TBP)	79	159	9e-33
g1256	4548.2	-1.0815	0.185948	-5.81612	6.02e-09	2.68e-08	PF00352	Transcription factor TFIID (or TATA-binding protein, TBP)	168	250	9.5e-32
g1257	1101.45	-0.582024	0.211553	-2.7512	0.0059378	0.0117696	PF01266	FAD dependent oxidoreductase	214	442	5.9e-19
g1257	1101.45	-0.582024	0.211553	-2.7512	0.0059378	0.0117696	PF01266	FAD dependent oxidoreductase	19	150	2.2e-12
g1259	2477	-1.70926	0.120975	-14.1291	2.51e-45	7.72e-44	PF00649	Copper fist DNA binding domain	3	40	9.7e-19
g126	978.418	0.624876	0.188143	3.32128	0.000896054	0.00206876	PF01652	Eukaryotic initiation factor 4E	157	314	1.7e-54
g1260	253.67	-0.5586	0.217288	-2.57078	0.010147	0.0191568	NA	NA	NA	NA	NA
g1262	1287.59	1.09587	0.121403	9.02676	1.77e-19	1.81e-18	PF05721	Phytanoyl-CoA dioxygenase (PhyH)	14	223	4.3e-06
g1263	1366.57	1.71723	0.20386	8.42359	3.65e-17	3.19e-16	PF00096	Zinc finger, C2H2 type	58	79	0.0029
g1263	1366.57	1.71723	0.20386	8.42359	3.65e-17	3.19e-16	PF00096	Zinc finger, C2H2 type	85	110	0.014
g1263	1366.57	1.71723	0.20386	8.42359	3.65e-17	3.19e-16	PF04082	Fungal specific transcription factor domain	370	661	6.8e-05
g1264	758.419	0.507839	0.152838	3.32273	0.000891417	0.00205851	NA	NA	NA	NA	NA
g1267	75.8433	-1.39399	0.492895	-2.82817	0.00468149	0.00949072	PF11754	Velvet factor	210	303	9.7e-31
g1267	75.8433	-1.39399	0.492895	-2.82817	0.00468149	0.00949072	PF11754	Velvet factor	141	203	1.3e-07
g1267	75.8433	-1.39399	0.492895	-2.82817	0.00468149	0.00949072	PF11754	Velvet factor	141	202	1.1e-08
g1267	75.8433	-1.39399	0.492895	-2.82817	0.00468149	0.00949072	PF11754	Velvet factor	210	305	6.9e-31
g1272	847.628	-0.222302	0.0995236	-2.23367	0.0255051	0.0443345	PF10018	Vitamin-D-receptor interacting Mediator subunit 4	32	269	5.5e-40
g1275	2497.19	-0.599279	0.270328	-2.21686	0.0266325	0.0461004	NA	NA	NA	NA	NA
g1278	1391.32	-1.2069	0.185871	-6.49322	8.4e-11	4.42e-10	PF00850	Histone deacetylase domain	27	384	9.2e-61
g1279	1027.64	-8.42336	0.429041	-19.633	8.08e-86	7.13e-84	PF08241	Methyltransferase domain	49	137	2.6e-21
g128	166.22	-5.80135	0.539237	-10.7585	5.41e-27	7.98e-26	PF00096	Zinc finger, C2H2 type	251	275	0.0027
g128	166.22	-5.80135	0.539237	-10.7585	5.41e-27	7.98e-26	PF00096	Zinc finger, C2H2 type	281	305	0.00074
g128	166.22	-5.80135	0.539237	-10.7585	5.41e-27	7.98e-26	PF00096	Zinc finger, C2H2 type	311	333	3.2e-05
g128	166.22	-5.80135	0.539237	-10.7585	5.41e-27	7.98e-26	PF00096	Zinc finger, C2H2 type	339	364	0.0017
g1280	213.022	-6.27197	0.488842	-12.8303	1.11e-37	2.65e-36	PF00854	POT family	118	500	6.4e-54
g1281	142.434	-6.75132	0.624513	-10.8105	3.07e-27	4.57e-26	PF00291	Pyridoxal-phosphate dependent enzyme	28	293	2.1e-32
g1282	334.544	-9.38543	0.685562	-13.6901	1.16e-42	3.26e-41	PF18130	ATP-grasp N-terminal domain	60	144	3.7e-20
g1282	334.544	-9.38543	0.685562	-13.6901	1.16e-42	3.26e-41	PF13535	ATP-grasp domain	195	334	8.6e-12
g1283	6647.25	-7.39117	0.719166	-10.2774	8.91e-25	1.19e-23	NA	NA	NA	NA	NA
g1285	78.7833	1.38499	0.369778	3.74547	0.000180059	0.000461178	NA	NA	NA	NA	NA
g1287	834.769	-0.811294	0.173605	-4.6732	2.97e-06	9.77e-06	PF13578	Methyltransferase domain	91	209	1.6e-12
g129	5572.04	0.558903	0.181335	3.08216	0.00205505	0.00446319	NA	NA	NA	NA	NA
g1291	38.5772	1.96101	0.561839	3.49034	0.000482403	0.00116171	NA	NA	NA	NA	NA
g1292	127.418	2.16894	0.383537	5.6551	1.56e-08	6.61e-08	PF00005	ABC transporter	210	278	1.4e-06
g1293	208.579	2.16197	0.263109	8.21701	2.09e-16	1.72e-15	PF00005	ABC transporter	291	444	2.3e-25
g1293	208.579	2.16197	0.263109	8.21701	2.09e-16	1.72e-15	PF00664	ABC transporter transmembrane region	11	225	6.3e-23
g1294	433.921	1.46176	0.231101	6.3252	2.53e-10	1.28e-09	PF01088	Ubiquitin carboxyl-terminal hydrolase, family 1	6	205	1.1e-47
g1295	6529.92	-3.56756	0.322375	-11.0665	1.82e-28	2.89e-27	PF13520	Amino acid permease	55	488	2.2e-90
g1296	5382.56	0.769609	0.167988	4.58132	4.62e-06	1.49e-05	PF00043	Glutathione S-transferase, C-terminal domain	124	199	4.3e-13
g1296	5382.56	0.769609	0.167988	4.58132	4.62e-06	1.49e-05	PF02798	Glutathione S-transferase, N-terminal domain	4	76	6.5e-19
g130	54.9022	7.35009	1.10519	6.65052	2.92e-11	1.61e-10	PF01522	Polysaccharide deacetylase	39	159	5.9e-33
g1300	11.9111	1.64693	0.663929	2.48058	0.0131169	0.0242063	PF00457	Glycosyl hydrolases family 11	42	219	1.3e-80
g1301	12.9563	-2.2397	0.875296	-2.55879	0.0105038	0.0197834	PF13460	NAD(P)H-binding	17	103	1e-12
g1304	193.798	1.92408	0.334139	5.75834	8.49e-09	3.7e-08	PF00732	GMC oxidoreductase	14	320	3.6e-67
g1304	193.798	1.92408	0.334139	5.75834	8.49e-09	3.7e-08	PF05199	GMC oxidoreductase	430	592	9.5e-29
g1306	716.289	4.88057	0.254199	19.1998	3.71e-82	3.04e-80	PF12796	Ankyrin repeats (3 copies)	543	634	4.7e-10
g1306	716.289	4.88057	0.254199	19.1998	3.71e-82	3.04e-80	PF12796	Ankyrin repeats (3 copies)	458	526	2.8e-08
g1307	204.845	4.19825	0.329273	12.7501	3.12e-37	7.3e-36	PF00083	Sugar (and other) transporter	105	611	2.8e-62
g1308	2850.27	1.45114	0.175647	8.2617	1.44e-16	1.2e-15	PF04082	Fungal specific transcription factor domain	264	406	3.7e-12
g1308	2850.27	1.45114	0.175647	8.2617	1.44e-16	1.2e-15	PF00172	Fungal Zn(2)-Cys(6) binuclear cluster domain	27	63	1.1e-07
g131	243.437	-7.38329	1.19075	-6.20055	5.63e-10	2.76e-09	NA	NA	NA	NA	NA
g1312	5169.06	0.835052	0.132563	6.29926	2.99e-10	1.5e-09	PF05653	Magnesium transporter NIPA	34	321	1.9e-92
g1313	447.996	-5.35197	0.281094	-19.0398	7.98e-81	6.44e-79	PF01522	Polysaccharide deacetylase	117	245	5.4e-29
g1314	30.3695	-2.06192	0.642092	-3.21125	0.00132159	0.00296761	PF19086	Terpene synthase family 2, C-terminal metal binding	79	269	3.1e-18
g1315	167.924	-5.02378	0.386886	-12.9852	1.48e-38	3.63e-37	PF00722	Glycosyl hydrolases family 16	56	228	3.8e-08
g1316	14431.2	-2.89022	0.335491	-8.61489	7e-18	6.46e-17	PF07732	Multicopper oxidase	89	195	1.1e-40
g1316	14431.2	-2.89022	0.335491	-8.61489	7e-18	6.46e-17	PF07731	Multicopper oxidase	422	559	7.8e-41
g1316	14431.2	-2.89022	0.335491	-8.61489	7e-18	6.46e-17	PF00394	Multicopper oxidase	205	351	2.1e-30
g1317	121.002	-1.19416	0.365745	-3.265	0.00109463	0.00249817	PF00069	Protein kinase domain	116	171	3e-08
g1318	10352.2	-0.796288	0.248013	-3.21067	0.00132425	0.00297294	PF04478	Mid2 like cell wall stress sensor	130	181	4.2e-06
g1319	158.89	-0.811867	0.208505	-3.89375	9.87e-05	0.000263263	NA	NA	NA	NA	NA
g132	78.5574	-1.33896	0.494188	-2.70942	0.00674011	0.0132304	NA	NA	NA	NA	NA
g1320	7319.3	-0.635209	0.13347	-4.75919	1.94e-06	6.53e-06	NA	NA	NA	NA	NA
g1321	1014.79	0.587241	0.171519	3.42377	0.000617597	0.00146216	PF03104	DNA polymerase family B, exonuclease domain	49	193	1.7e-05
g1321	1014.79	0.587241	0.171519	3.42377	0.000617597	0.00146216	PF03104	DNA polymerase family B, exonuclease domain	863	1040	5.6e-14
g1321	1014.79	0.587241	0.171519	3.42377	0.000617597	0.00146216	PF00136	DNA polymerase family B	1108	1553	3.5e-102
g1321	1014.79	0.587241	0.171519	3.42377	0.000617597	0.00146216	PF14260	C4-type zinc-finger of DNA polymerase delta	1593	1665	3e-16
g1322	10600.1	-0.899079	0.110284	-8.15237	3.57e-16	2.89e-15	PF12814	Meiotic cell cortex C-terminal pleckstrin homology	1506	1623	3.8e-48
g1323	927.308	-0.511423	0.230017	-2.22341	0.0261879	0.0454144	NA	NA	NA	NA	NA
g1324	7025.53	-1.21887	0.293305	-4.15565	3.24e-05	9.32e-05	PF07690	Major Facilitator Superfamily	134	309	9.2e-29
g1324	7025.53	-1.21887	0.293305	-4.15565	3.24e-05	9.32e-05	PF07690	Major Facilitator Superfamily	531	697	2e-09
g1326	939.701	0.518932	0.195359	2.65629	0.00790046	0.0153045	NA	NA	NA	NA	NA
g1327	15417.1	0.825655	0.16815	4.91023	9.1e-07	3.17e-06	PF00365	Phosphofructokinase	399	695	4.5e-78
g1327	15417.1	0.825655	0.16815	4.91023	9.1e-07	3.17e-06	PF00365	Phosphofructokinase	8	316	1.2e-105
g1329	4020.11	-0.417938	0.112902	-3.70178	0.000214089	0.000542952	PF07264	Etoposide-induced protein 2.4 (EI24)	45	255	9e-14
g1330	59.155	3.20635	0.538923	5.94954	2.69e-09	1.23e-08	PF06985	Heterokaryon incompatibility protein (HET)	243	400	1.9e-21
g1334	188.099	-0.927144	0.265529	-3.49168	0.000479988	0.00115652	NA	NA	NA	NA	NA
g1335	107.224	-2.2777	0.616648	-3.69368	0.000221029	0.000559727	PF13520	Amino acid permease	131	554	6.2e-35
g1336	213.087	-1.41833	0.437582	-3.24129	0.0011899	0.00269654	NA	NA	NA	NA	NA
g1338	6871.29	1.4717	0.281138	5.23481	1.65e-07	6.26e-07	PF00191	Annexin	379	436	1.9e-11
g1338	6871.29	1.4717	0.281138	5.23481	1.65e-07	6.26e-07	PF00191	Annexin	214	281	4.2e-11
g1338	6871.29	1.4717	0.281138	5.23481	1.65e-07	6.26e-07	PF00191	Annexin	289	348	5.2e-14
g1339	415.096	1.27863	0.204019	6.26722	3.68e-10	1.83e-09	NA	NA	NA	NA	NA
g134	13.8931	-4.55466	0.87282	-5.21832	1.81e-07	6.82e-07	NA	NA	NA	NA	NA
g1340	2897.75	0.882518	0.21031	4.19627	2.71e-05	7.86e-05	PF12311	Protein of unknown function (DUF3632)	73	259	1.1e-41
g1341	22.4619	1.6543	0.670557	2.46706	0.0136227	0.0250547	PF14441	OTT_1508-like deaminase	305	365	1.3e-15
g1344	1215.68	0.81133	0.164621	4.92846	8.29e-07	2.91e-06	PF00383	Cytidine and deoxycytidylate deaminase zinc-binding region	53	208	6.8e-21
g1348	10265.9	-2.60426	0.275756	-9.44406	3.59e-21	4.02e-20	NA	NA	NA	NA	NA
g1349	1061.1	-2.0125	0.250545	-8.03248	9.55e-16	7.47e-15	NA	NA	NA	NA	NA
g1350	4022.48	-0.340219	0.115107	-2.95567	0.00311996	0.00653148	PF12298	Eukaryotic mitochondrial regulator protein	68	237	6.8e-50
g1351	2769.32	-0.566636	0.113254	-5.00323	5.64e-07	2.02e-06	PF00072	Response regulator receiver domain	323	399	1.4e-13
g1352	1079.96	-0.652284	0.211379	-3.08585	0.0020297	0.0044137	PF09747	Coiled-coil domain containing protein (DUF2052)	42	209	3.9e-24
g1355	1385.64	-0.699185	0.199199	-3.50998	0.000448148	0.00108461	PF05047	Mitochondrial ribosomal protein L51 / S25 / CI-B8 domain	28	78	8.4e-12
g1356	3835.7	-1.14019	0.187741	-6.07323	1.25e-09	5.95e-09	PF03650	Mitochondrial pyruvate carriers	62	162	2.6e-46
g1357	1091.24	-0.535005	0.23518	-2.27488	0.0229134	0.0401811	NA	NA	NA	NA	NA
g1359	12562.7	1.03338	0.143335	7.2095	5.62e-13	3.58e-12	PF00012	Hsp70 protein	194	441	4.6e-10
g136	20.0664	-2.95632	0.836385	-3.53464	0.000408331	0.000992898	NA	NA	NA	NA	NA
g1360	6080.84	0.365452	0.164575	2.22057	0.0263798	0.0457165	PF03727	Hexokinase	225	486	1.1e-77
g1360	6080.84	0.365452	0.164575	2.22057	0.0263798	0.0457165	PF00349	Hexokinase	7	215	9.6e-78
g1361	966.734	-0.496802	0.12973	-3.82951	0.000128398	0.000336542	PF00583	Acetyltransferase (GNAT) family	59	196	9.5e-06
g1363	810.78	0.375196	0.147579	2.54233	0.0110115	0.020638	PF00160	Cyclophilin type peptidyl-prolyl cis-trans isomerase/CLD	5	153	5e-51
g1364	1702.83	0.495312	0.168822	2.93393	0.00334697	0.00697562	PF04258	Signal peptide peptidase	434	494	1.1e-16
g1364	1702.83	0.495312	0.168822	2.93393	0.00334697	0.00697562	PF04258	Signal peptide peptidase	84	362	2.9e-40
g1365	2531.1	0.296508	0.135851	2.18259	0.0290658	0.0497534	PF01648	4'-phosphopantetheinyl transferase superfamily	146	229	3.7e-13
g1366	2857.58	-0.625964	0.144978	-4.31766	1.58e-05	4.72e-05	PF02881	SRP54-type protein, helical bundle domain	337	403	2.3e-08
g1366	2857.58	-0.625964	0.144978	-4.31766	1.58e-05	4.72e-05	PF00448	SRP54-type protein, GTPase domain	443	650	4.6e-52
g1366	2857.58	-0.625964	0.144978	-4.31766	1.58e-05	4.72e-05	PF04086	Signal recognition particle, alpha subunit, N-terminal	26	305	2.2e-75
g1367	3975.07	0.435519	0.113467	3.83829	0.000123895	0.000325728	PF03878	YIF1	68	320	7.3e-100
g1369	898.427	-1.40525	0.185298	-7.58372	3.36e-14	2.34e-13	PF00172	Fungal Zn(2)-Cys(6) binuclear cluster domain	46	82	9.7e-09
g1369	898.427	-1.40525	0.185298	-7.58372	3.36e-14	2.34e-13	PF00172	Fungal Zn(2)-Cys(6) binuclear cluster domain	46	82	9.8e-09
g1369	898.427	-1.40525	0.185298	-7.58372	3.36e-14	2.34e-13	PF04082	Fungal specific transcription factor domain	256	467	7.8e-14
g1369	898.427	-1.40525	0.185298	-7.58372	3.36e-14	2.34e-13	PF04082	Fungal specific transcription factor domain	256	467	7.8e-14
g1370	184.525	-1.01365	0.226046	-4.48426	7.32e-06	2.29e-05	PF04117	Mpv17 / PMP22 family	171	221	8.3e-13
g1373	141.963	0.786057	0.262398	2.99566	0.00273848	0.00580033	NA	NA	NA	NA	NA
g1374	1716.37	2.53792	0.227983	11.132	8.76e-29	1.4e-27	PF00650	CRAL/TRIO domain	184	349	1.2e-12
g1374	1716.37	2.53792	0.227983	11.132	8.76e-29	1.4e-27	PF03765	CRAL/TRIO, N-terminal domain	100	156	4.8e-08
g1378	504.165	-0.418431	0.170954	-2.44762	0.0143803	0.0263028	PF02269	Transcription initiation factor IID, 18kD subunit	10	100	8.9e-30
g1379	872.067	-0.549981	0.15335	-3.58644	0.000335227	0.00082603	PF04072	Leucine carboxyl methyltransferase	44	244	1.2e-19
g1380	4859.02	-0.461559	0.153489	-3.00711	0.00263747	0.00560666	PF00320	GATA zinc finger	45	77	7.3e-14
g1380	4859.02	-0.461559	0.153489	-3.00711	0.00263747	0.00560666	PF00320	GATA zinc finger	99	131	8.3e-14
g1380	4859.02	-0.461559	0.153489	-3.00711	0.00263747	0.00560666	PF00320	GATA zinc finger	206	239	5.1e-15
g1380	4859.02	-0.461559	0.153489	-3.00711	0.00263747	0.00560666	PF00320	GATA zinc finger	260	293	5.8e-15
g1381	4404.05	1.52891	0.209296	7.305	2.77e-13	1.81e-12	PF08507	COPI associated protein	6	123	2.1e-31
g1385	795.622	0.652115	0.227879	2.86167	0.0042142	0.00862636	PF03856	Beta-glucosidase (SUN family)	50	298	3.2e-76
g1386	469.683	-0.522395	0.19595	-2.66595	0.00767705	0.014894	NA	NA	NA	NA	NA
g1388	2221.48	-0.951945	0.239668	-3.97193	7.13e-05	0.000194258	PF00179	Ubiquitin-conjugating enzyme	8	144	2e-52
g139	43.6056	-2.65846	0.871786	-3.04944	0.00229266	0.00492231	PF02668	Taurine catabolism dioxygenase TauD, TfdA family	101	367	8.5e-32
g1390	16155.1	0.66906	0.178779	3.74238	0.000182286	0.00046642	NA	NA	NA	NA	NA
g1391	428.869	-0.61725	0.164851	-3.74429	0.000180904	0.000463227	NA	NA	NA	NA	NA
g1394	1210.29	-0.564357	0.109872	-5.13649	2.8e-07	1.03e-06	PF02037	SAP domain	4	36	4.5e-14
g1395	9426.15	0.708411	0.120377	5.88496	3.98e-09	1.8e-08	PF01012	Electron transfer flavoprotein domain	29	215	2.4e-43
g1396	253.28	4.33501	0.468905	9.24497	2.35e-20	2.54e-19	PF00891	O-methyltransferase domain	203	394	2.3e-21
g1398	657.355	1.77131	0.297039	5.96325	2.47e-09	1.14e-08	PF00153	Mitochondrial carrier protein	30	112	2.5e-19
g1398	657.355	1.77131	0.297039	5.96325	2.47e-09	1.14e-08	PF00153	Mitochondrial carrier protein	123	192	1.2e-10
g1398	657.355	1.77131	0.297039	5.96325	2.47e-09	1.14e-08	PF00153	Mitochondrial carrier protein	231	316	2.7e-07
g1399	189.236	1.87059	0.419222	4.46205	8.12e-06	2.53e-05	PF00172	Fungal Zn(2)-Cys(6) binuclear cluster domain	7	62	3.9e-05
g140	3280.07	-1.54185	0.258332	-5.96847	2.39e-09	1.1e-08	PF13489	Methyltransferase domain	107	275	1.7e-22
g140	3280.07	-1.54185	0.258332	-5.96847	2.39e-09	1.1e-08	PF13489	Methyltransferase domain	107	275	1.6e-22
g1402	1585.73	0.767002	0.228439	3.35758	0.000786276	0.00183105	PF02801	Beta-ketoacyl synthase, C-terminal domain	272	394	1.5e-29
g1402	1585.73	0.767002	0.228439	3.35758	0.000786276	0.00183105	PF08242	Methyltransferase domain	1432	1533	1.5e-19
g1402	1585.73	0.767002	0.228439	3.35758	0.000786276	0.00183105	PF14765	Polyketide synthase dehydratase	951	1254	4.9e-44
g1402	1585.73	0.767002	0.228439	3.35758	0.000786276	0.00183105	PF16197	Ketoacyl-synthetase C-terminal extension	398	510	9.9e-16
g1402	1585.73	0.767002	0.228439	3.35758	0.000786276	0.00183105	PF07993	Male sterility protein	2552	2735	3.8e-28
g1402	1585.73	0.767002	0.228439	3.35758	0.000786276	0.00183105	PF08659	KR domain	2125	2303	2.7e-48
g1402	1585.73	0.767002	0.228439	3.35758	0.000786276	0.00183105	PF00550	Phosphopantetheine attachment site	2425	2484	1.4e-05
g1402	1585.73	0.767002	0.228439	3.35758	0.000786276	0.00183105	PF00109	Beta-ketoacyl synthase, N-terminal domain	13	263	1e-75
g1402	1585.73	0.767002	0.228439	3.35758	0.000786276	0.00183105	PF00698	Acyl transferase domain	552	859	6.1e-40
g1403	538.744	-2.13931	0.224686	-9.52131	1.71e-21	1.94e-20	PF07690	Major Facilitator Superfamily	77	477	1.4e-37
g1405	107.378	-1.28188	0.47087	-2.72237	0.00648165	0.0127473	PF00891	O-methyltransferase domain	234	383	1.3e-12
g1406	9435.37	-0.866491	0.150643	-5.75194	8.82e-09	3.83e-08	PF00988	Carbamoyl-phosphate synthase small chain, CPSase domain	66	202	4.9e-47
g1406	9435.37	-0.866491	0.150643	-5.75194	8.82e-09	3.83e-08	PF00117	Glutamine amidotransferase class-I	247	423	7e-46
g1407	2408.15	0.449593	0.136809	3.28628	0.00101521	0.00232772	PF01412	Putative GTPase activating protein for Arf	20	102	5.2e-31
g1407	2408.15	0.449593	0.136809	3.28628	0.00101521	0.00232772	PF01412	Putative GTPase activating protein for Arf	20	102	4.7e-31
g1408	19288.1	0.318386	0.121238	2.62612	0.0086364	0.01655	PF00076	RNA recognition motif. (a.k.a. RRM, RBD, or RNP domain)	47	115	2.2e-14
g1408	19288.1	0.318386	0.121238	2.62612	0.0086364	0.01655	PF00076	RNA recognition motif. (a.k.a. RRM, RBD, or RNP domain)	236	317	7e-13
g1409	3437.69	-1.87662	0.241592	-7.76774	7.99e-15	5.84e-14	PF00258	Flavodoxin	19	156	1.1e-29
g1409	3437.69	-1.87662	0.241592	-7.76774	7.99e-15	5.84e-14	PF00667	FAD binding domain	222	440	2.3e-29
g1409	3437.69	-1.87662	0.241592	-7.76774	7.99e-15	5.84e-14	PF00175	Oxidoreductase NAD-binding domain	474	604	6.3e-07
g141	53.0372	-5.50808	1.58791	-3.46876	0.000522869	0.00125195	PF03595	Voltage-dependent anion channel	12	375	2.8e-59
g1410	11073.8	-0.820279	0.225146	-3.64332	0.000269144	0.000673317	PF00026	Eukaryotic aspartyl protease	52	401	6.2e-09
g1412	3153.38	-0.30017	0.10273	-2.92194	0.0034786	0.00722515	PF12937	F-box-like	139	177	1.4e-08
g1413	5699.19	0.51695	0.106065	4.87388	1.09e-06	3.78e-06	PF00575	S1 RNA binding domain	14	88	3.9e-13
g1413	5699.19	0.51695	0.106065	4.87388	1.09e-06	3.78e-06	PF07541	Eukaryotic translation initiation factor 2 alpha subunit	126	237	2e-38
g1415	2644.63	-0.451335	0.157604	-2.86373	0.00418679	0.00857707	PF00153	Mitochondrial carrier protein	182	274	2.1e-16
g1415	2644.63	-0.451335	0.157604	-2.86373	0.00418679	0.00857707	PF00153	Mitochondrial carrier protein	283	410	2.8e-20
g1415	2644.63	-0.451335	0.157604	-2.86373	0.00418679	0.00857707	PF00153	Mitochondrial carrier protein	85	175	7.5e-18
g1416	2245.53	2.813	0.260917	10.7812	4.22e-27	6.26e-26	PF00266	Aminotransferase class-V	21	386	8.3e-54
g1417	1095.94	1.16017	0.174857	6.63495	3.25e-11	1.79e-10	PF00834	Ribulose-phosphate 3 epimerase family	7	228	5.6e-62
g1419	178.592	2.53807	0.378896	6.69857	2.1e-11	1.18e-10	PF04083	Partial alpha/beta-hydrolase lipase region	242	324	7.3e-19
g142	815.735	2.30338	0.188925	12.192	3.43e-34	6.95e-33	NA	NA	NA	NA	NA
g1420	2810.41	0.377203	0.152808	2.46848	0.013569	0.0249602	PF00004	ATPase family associated with various cellular activities (AAA)	1041	1175	5.1e-43
g1420	2810.41	0.377203	0.152808	2.46848	0.013569	0.0249602	PF00004	ATPase family associated with various cellular activities (AAA)	764	881	8.2e-05
g1426	290.248	0.764275	0.199683	3.82744	0.000129485	0.00033913	NA	NA	NA	NA	NA
g1427	24.4667	3.66488	0.801503	4.57251	4.82e-06	1.55e-05	PF14441	OTT_1508-like deaminase	357	416	3.6e-16
g1428	2676.14	2.31432	0.511542	4.52421	6.06e-06	1.92e-05	NA	NA	NA	NA	NA
g1429	990.844	2.49459	0.40496	6.1601	7.27e-10	3.54e-09	PF04082	Fungal specific transcription factor domain	141	412	7.1e-26
g143	547.976	-1.03698	0.271538	-3.8189	0.000134046	0.000350454	NA	NA	NA	NA	NA
g1430	1269.4	-0.768519	0.240368	-3.19726	0.0013874	0.00310324	PF01066	CDP-alcohol phosphatidyltransferase	48	120	3.4e-13
g1431	278.476	1.0544	0.251326	4.19536	2.72e-05	7.89e-05	PF00202	Aminotransferase class-III	19	432	9.9e-79
g1432	4868.65	1.17206	0.214603	5.46152	4.72e-08	1.9e-07	PF02877	Poly(ADP-ribose) polymerase, regulatory domain	356	496	1.4e-44
g1432	4868.65	1.17206	0.214603	5.46152	4.72e-08	1.9e-07	PF00644	Poly(ADP-ribose) polymerase catalytic domain	511	722	1.8e-55
g1432	4868.65	1.17206	0.214603	5.46152	4.72e-08	1.9e-07	PF05406	WGR domain	235	312	1.2e-23
g1432	4868.65	1.17206	0.214603	5.46152	4.72e-08	1.9e-07	PF00533	BRCA1 C Terminus (BRCT) domain	38	112	6.9e-09
g1433	51.0639	-3.78749	0.443239	-8.54503	1.29e-17	1.16e-16	PF01565	FAD binding domain	67	201	1.8e-27
g1439	23.6035	4.20512	0.776791	5.41345	6.18e-08	2.45e-07	NA	NA	NA	NA	NA
g144	841.773	1.76237	0.228122	7.72556	1.11e-14	8.03e-14	PF00172	Fungal Zn(2)-Cys(6) binuclear cluster domain	8	43	1.1e-07
g144	841.773	1.76237	0.228122	7.72556	1.11e-14	8.03e-14	PF11951	Fungal specific transcription factor domain	145	340	3.1e-10
g1440	166.035	1.85195	0.300241	6.1682	6.91e-10	3.37e-09	NA	NA	NA	NA	NA
g1445	691.542	3.41149	0.290402	11.7475	7.28e-32	1.35e-30	PF06983	3-demethylubiquinone-9 3-methyltransferase	5	136	3e-38
g1446	224.515	-1.05955	0.251282	-4.21657	2.48e-05	7.22e-05	PF07690	Major Facilitator Superfamily	53	324	7.4e-23
g1449	2224.37	-1.48625	0.350494	-4.24044	2.23e-05	6.53e-05	NA	NA	NA	NA	NA
g1450	21.0442	1.97365	0.730698	2.70104	0.00691223	0.0135425	PF07947	YhhN family	35	218	7.9e-36
g1452	1441.16	-1.57807	0.552754	-2.85492	0.00430473	0.00878904	PF00135	Carboxylesterase family	11	500	1.3e-103
g1453	95.2794	2.69319	0.572747	4.70222	2.57e-06	8.55e-06	NA	NA	NA	NA	NA
g1456	3349.42	-0.556238	0.217901	-2.55271	0.0106889	0.0200992	PF00668	Condensation domain	4484	4786	1.3e-20
g1456	3349.42	-0.556238	0.217901	-2.55271	0.0106889	0.0200992	PF00668	Condensation domain	672	1057	3.3e-31
g1456	3349.42	-0.556238	0.217901	-2.55271	0.0106889	0.0200992	PF00550	Phosphopantetheine attachment site	2174	2235	9.4e-08
g1456	3349.42	-0.556238	0.217901	-2.55271	0.0106889	0.0200992	PF00550	Phosphopantetheine attachment site	3834	3897	2.2e-06
g1456	3349.42	-0.556238	0.217901	-2.55271	0.0106889	0.0200992	PF00501	AMP-binding enzyme	2736	3134	1.6e-79
g1456	3349.42	-0.556238	0.217901	-2.55271	0.0106889	0.0200992	PF00550	Phosphopantetheine attachment site	3275	3339	0.0001
g1456	3349.42	-0.556238	0.217901	-2.55271	0.0106889	0.0200992	PF00550	Phosphopantetheine attachment site	546	603	0.00012
g1456	3349.42	-0.556238	0.217901	-2.55271	0.0106889	0.0200992	PF00668	Condensation domain	3918	4330	1.1e-31
g1456	3349.42	-0.556238	0.217901	-2.55271	0.0106889	0.0200992	PF00501	AMP-binding enzyme	1088	1482	8.2e-75
g1456	3349.42	-0.556238	0.217901	-2.55271	0.0106889	0.0200992	PF00550	Phosphopantetheine attachment site	3815	3878	2.2e-06
g1456	3349.42	-0.556238	0.217901	-2.55271	0.0106889	0.0200992	PF00668	Condensation domain	2272	2689	4.2e-21
g1456	3349.42	-0.556238	0.217901	-2.55271	0.0106889	0.0200992	PF00668	Condensation domain	3364	3773	3.4e-27
g1456	3349.42	-0.556238	0.217901	-2.55271	0.0106889	0.0200992	PF00668	Condensation domain	1746	2064	2.3e-25
g1456	3349.42	-0.556238	0.217901	-2.55271	0.0106889	0.0200992	PF00550	Phosphopantetheine attachment site	565	622	0.00012
g1456	3349.42	-0.556238	0.217901	-2.55271	0.0106889	0.0200992	PF00668	Condensation domain	4503	4805	1.3e-20
g1456	3349.42	-0.556238	0.217901	-2.55271	0.0106889	0.0200992	PF00501	AMP-binding enzyme	1107	1501	8.2e-75
g1456	3349.42	-0.556238	0.217901	-2.55271	0.0106889	0.0200992	PF00550	Phosphopantetheine attachment site	4395	4458	5.7e-07
g1456	3349.42	-0.556238	0.217901	-2.55271	0.0106889	0.0200992	PF00668	Condensation domain	3937	4349	1.1e-31
g1456	3349.42	-0.556238	0.217901	-2.55271	0.0106889	0.0200992	PF00501	AMP-binding enzyme	44	444	9.3e-69
g1456	3349.42	-0.556238	0.217901	-2.55271	0.0106889	0.0200992	PF00501	AMP-binding enzyme	2717	3115	1.6e-79
g1456	3349.42	-0.556238	0.217901	-2.55271	0.0106889	0.0200992	PF00550	Phosphopantetheine attachment site	1641	1703	3.4e-06
g1456	3349.42	-0.556238	0.217901	-2.55271	0.0106889	0.0200992	PF00668	Condensation domain	691	1076	3.3e-31
g1456	3349.42	-0.556238	0.217901	-2.55271	0.0106889	0.0200992	PF00668	Condensation domain	2291	2708	4.2e-21
g1456	3349.42	-0.556238	0.217901	-2.55271	0.0106889	0.0200992	PF00668	Condensation domain	3383	3792	3.4e-27
g1456	3349.42	-0.556238	0.217901	-2.55271	0.0106889	0.0200992	PF00668	Condensation domain	1765	2083	2.3e-25
g1456	3349.42	-0.556238	0.217901	-2.55271	0.0106889	0.0200992	PF00550	Phosphopantetheine attachment site	4376	4439	5.7e-07
g1456	3349.42	-0.556238	0.217901	-2.55271	0.0106889	0.0200992	PF00550	Phosphopantetheine attachment site	2193	2254	9.4e-08
g1456	3349.42	-0.556238	0.217901	-2.55271	0.0106889	0.0200992	PF00550	Phosphopantetheine attachment site	1622	1684	3.4e-06
g1456	3349.42	-0.556238	0.217901	-2.55271	0.0106889	0.0200992	PF00550	Phosphopantetheine attachment site	3256	3320	9.9e-05
g1456	3349.42	-0.556238	0.217901	-2.55271	0.0106889	0.0200992	PF00501	AMP-binding enzyme	44	425	4.8e-67
g1457	10355.8	2.28579	0.234714	9.73863	2.06e-22	2.47e-21	PF13434	L-lysine 6-monooxygenase (NADPH-requiring)	120	489	5.8e-109
g1458	2360.07	0.654539	0.26845	2.43822	0.0147599	0.0269256	PF01008	Initiation factor 2 subunit family	188	455	1e-15
g1458	2360.07	0.654539	0.26845	2.43822	0.0147599	0.0269256	PF00293	NUDIX domain	14	140	3.3e-08
g1459	861.178	-4.33955	0.315898	-13.7372	6.08e-43	1.73e-41	NA	NA	NA	NA	NA
g1460	791.875	-0.856124	0.17914	-4.77907	1.76e-06	5.93e-06	PF01846	FF domain	303	354	3.4e-11
g1460	791.875	-0.856124	0.17914	-4.77907	1.76e-06	5.93e-06	PF00397	WW domain	18	47	2.1e-09
g1462	4858.68	0.385064	0.107463	3.58323	0.00033937	0.000835241	PF10584	Proteasome subunit A N-terminal signature	5	27	1.1e-12
g1462	4858.68	0.385064	0.107463	3.58323	0.00033937	0.000835241	PF00227	Proteasome subunit	29	215	8.9e-61
g1464	2291.73	-0.809714	0.160044	-5.05933	4.21e-07	1.53e-06	PF00583	Acetyltransferase (GNAT) family	78	165	2.9e-14
g1465	896.57	-0.432809	0.15451	-2.80117	0.00509171	0.0102419	PF05347	Complex 1 protein (LYR family)	16	47	7.8e-05
g1468	1022.99	0.528188	0.154991	3.40787	0.000654727	0.00154299	PF13241	Putative NAD(P)-binding	19	130	1.4e-29
g1468	1022.99	0.528188	0.154991	3.40787	0.000654727	0.00154299	PF14823	Sirohaem biosynthesis protein C-terminal	163	230	6.4e-26
g1468	1022.99	0.528188	0.154991	3.40787	0.000654727	0.00154299	PF14824	Sirohaem biosynthesis protein central	134	160	1e-13
g1469	1006.55	-0.73388	0.165087	-4.44542	8.77e-06	2.71e-05	NA	NA	NA	NA	NA
g1470	1569.59	-1.05695	0.188302	-5.61305	1.99e-08	8.33e-08	PF06985	Heterokaryon incompatibility protein (HET)	50	227	7.8e-33
g1472	7566.94	0.791931	0.116389	6.8042	1.02e-11	5.88e-11	PF00118	TCP-1/cpn60 chaperonin family	19	514	7.6e-159
g1474	71.1231	-0.654537	0.264365	-2.47588	0.0132907	0.0244964	PF06320	GCN5-like protein 1 (GCN5L1)	13	93	3e-06
g1476	7690.09	-4.25458	0.310275	-13.7123	8.57e-43	2.42e-41	PF01036	Bacteriorhodopsin-like protein	31	238	8.3e-28
g1477	100.967	1.0869	0.351532	3.0919	0.00198881	0.00433301	NA	NA	NA	NA	NA
g1478	265.29	3.24924	0.323924	10.0309	1.12e-23	1.42e-22	PF14420	Clr5 domain	3	34	6.5e-05
g1479	1274.86	-3.72303	0.419639	-8.87199	7.19e-19	7.07e-18	PF08282	haloacid dehalogenase-like hydrolase	810	871	3.8e-05
g1479	1274.86	-3.72303	0.419639	-8.87199	7.19e-19	7.07e-18	PF00122	E1-E2 ATPase	260	459	1.3e-36
g1479	1274.86	-3.72303	0.419639	-8.87199	7.19e-19	7.07e-18	PF13246	Cation transport ATPase (P-type)	560	649	4.6e-20
g1479	1274.86	-3.72303	0.419639	-8.87199	7.19e-19	7.07e-18	PF00690	Cation transporter/ATPase, N-terminus	160	203	1.8e-07
g1479	1274.86	-3.72303	0.419639	-8.87199	7.19e-19	7.07e-18	PF00689	Cation transporting ATPase, C-terminus	908	1082	3.3e-40
g148	1365.68	-0.77526	0.1589	-4.87891	1.07e-06	3.69e-06	PF00475	Imidazoleglycerol-phosphate dehydratase	60	203	2.3e-60
g1480	1594.37	2.32404	0.325017	7.15053	8.64e-13	5.42e-12	NA	NA	NA	NA	NA
g1481	27995.4	4.9143	0.293504	16.7436	6.31e-63	2.96e-61	PF01565	FAD binding domain	130	277	1.7e-23
g1481	27995.4	4.9143	0.293504	16.7436	6.31e-63	2.96e-61	PF08031	Berberine and berberine like	531	567	7.3e-10
g1482	92.6825	3.32381	0.42511	7.81871	5.34e-15	3.92e-14	NA	NA	NA	NA	NA
g1483	374.546	1.21083	0.23826	5.08198	3.74e-07	1.36e-06	PF00378	Enoyl-CoA hydratase/isomerase	15	214	3e-39
g1484	2578.77	0.491907	0.105979	4.64155	3.46e-06	1.13e-05	NA	NA	NA	NA	NA
g1486	2423.36	0.668992	0.159251	4.20086	2.66e-05	7.71e-05	NA	NA	NA	NA	NA
g1487	2673.6	-0.552483	0.199441	-2.77016	0.00560283	0.0111765	PF02213	GYF domain	435	479	2.1e-10
g149	8664.08	-1.29417	0.169766	-7.62323	2.47e-14	1.74e-13	PF01960	ArgJ family	54	466	9.7e-149
g1491	786.19	-0.481733	0.208222	-2.31355	0.0206923	0.0366409	NA	NA	NA	NA	NA
g1492	197692	-0.774656	0.178962	-4.3286	1.5e-05	4.51e-05	PF00044	Glyceraldehyde 3-phosphate dehydrogenase, NAD binding domain	3	103	9.4e-39
g1492	197692	-0.774656	0.178962	-4.3286	1.5e-05	4.51e-05	PF02800	Glyceraldehyde 3-phosphate dehydrogenase, C-terminal domain	156	313	7.2e-71
g1493	1702.91	0.719472	0.202681	3.54977	0.000385564	0.00094086	PF00010	Helix-loop-helix DNA-binding domain	411	461	7.8e-05
g1497	3813.2	3.57948	0.182151	19.6512	5.65e-86	5.03e-84	PF14624	VWA / Hh protein intein-like	460	530	3.4e-20
g1497	3813.2	3.57948	0.182151	19.6512	5.65e-86	5.03e-84	PF00092	von Willebrand factor type A domain	135	316	1.8e-11
g1497	3813.2	3.57948	0.182151	19.6512	5.65e-86	5.03e-84	PF14623	Hint-domain	562	705	6.1e-51
g1498	356.519	4.80571	0.273484	17.5722	4.02e-69	2.27e-67	NA	NA	NA	NA	NA
g1499	1490.94	-0.676754	0.125682	-5.38466	7.26e-08	2.86e-07	PF08424	NRDE-2, necessary for RNA interference	285	608	3.8e-94
g15	2520.72	1.00304	0.155867	6.43526	1.23e-10	6.41e-10	PF02845	CUE domain	56	93	3.3e-11
g1500	2236.23	0.729904	0.156733	4.65698	3.21e-06	1.05e-05	PF00654	Voltage gated chloride channel	300	676	7.1e-90
g1501	4398.31	0.905479	0.15845	5.71459	1.1e-08	4.74e-08	PF00168	C2 domain	510	629	3e-05
g1501	4398.31	0.905479	0.15845	5.71459	1.1e-08	4.74e-08	PF00388	Phosphatidylinositol-specific phospholipase C, X domain	115	332	1e-63
g1501	4398.31	0.905479	0.15845	5.71459	1.1e-08	4.74e-08	PF00387	Phosphatidylinositol-specific phospholipase C, Y domain	379	489	6.1e-43
g1503	11494.8	1.52856	0.18177	8.40927	4.13e-17	3.59e-16	NA	NA	NA	NA	NA
g1504	117.973	-2.7497	0.335755	-8.1896	2.62e-16	2.14e-15	NA	NA	NA	NA	NA
g1505	3197.41	-1.92613	0.196503	-9.80203	1.1e-22	1.34e-21	PF01910	Thiamine-binding protein	19	110	6e-32
g1506	3592.98	-0.41192	0.106935	-3.85207	0.000117126	0.00030935	PF07946	Protein of unknown function (DUF1682)	71	410	1.7e-113
g1507	73.8974	-0.791248	0.264001	-2.99715	0.00272521	0.00577771	PF12330	Haspin like kinase domain	146	317	4.1e-14
g1508	120.196	2.13118	0.325115	6.55517	5.56e-11	2.98e-10	NA	NA	NA	NA	NA
g1509	8633.77	-1.16607	0.122467	-9.5215	1.71e-21	1.94e-20	PF04082	Fungal specific transcription factor domain	258	445	7.3e-15
g1509	8633.77	-1.16607	0.122467	-9.5215	1.71e-21	1.94e-20	PF00172	Fungal Zn(2)-Cys(6) binuclear cluster domain	65	100	4e-08
g1510	2903.74	-5.71869	0.172259	-33.1982	1.14e-241	9.07e-239	PF07690	Major Facilitator Superfamily	279	634	1.6e-27
g1511	10280.6	0.649848	0.202158	3.21456	0.00130643	0.00293676	PF00150	Cellulase (glycosyl hydrolase family 5)	121	418	2.3e-34
g1512	1573.88	2.04417	0.261037	7.83097	4.84e-15	3.59e-14	PF00002	7 transmembrane receptor (Secretin family)	64	323	1.6e-05
g1513	1920.27	2.36176	0.248981	9.48571	2.41e-21	2.71e-20	PF01740	STAS domain	572	690	2.3e-06
g1513	1920.27	2.36176	0.248981	9.48571	2.41e-21	2.71e-20	PF00916	Sulfate permease family	88	476	3.1e-109
g1517	2053.09	-1.05115	0.153272	-6.85805	6.98e-12	4.09e-11	PF03006	Haemolysin-III related	266	488	9.3e-62
g1519	3431.04	-0.915848	0.209451	-4.37262	1.23e-05	3.72e-05	PF13632	Glycosyl transferase family group 2	254	515	5e-20
g1520	3105.16	0.984309	0.187275	5.25595	1.47e-07	5.61e-07	PF00254	FKBP-type peptidyl-prolyl cis-trans isomerase	383	469	5e-30
g1520	3105.16	0.984309	0.187275	5.25595	1.47e-07	5.61e-07	PF17800	Nucleoplasmin-like domain	8	226	6.3e-29
g1522	3301.48	0.707292	0.134047	5.27646	1.32e-07	5.03e-07	PF12449	Protein of unknown function (DUF3684)	201	1272	0
g1526	274.581	-2.54189	0.354281	-7.1748	7.24e-13	4.57e-12	NA	NA	NA	NA	NA
g1527	21585.9	-2.32179	0.258325	-8.98786	2.52e-19	2.54e-18	PF05693	Glycogen synthase	25	666	0
g1530	4495.3	0.93741	0.230951	4.05892	4.93e-05	0.000137938	NA	NA	NA	NA	NA
g1532	657.517	-0.71496	0.202305	-3.53408	0.000409202	0.00099478	PF05705	Eukaryotic protein of unknown function (DUF829)	41	289	2e-50
g1533	323.377	-2.11929	0.27631	-7.66997	1.72e-14	1.22e-13	PF00082	Subtilase family	520	706	4.3e-14
g1533	323.377	-2.11929	0.27631	-7.66997	1.72e-14	1.22e-13	PF00082	Subtilase family	516	730	2.6e-12
g1534	6444.05	-0.578975	0.123192	-4.69977	2.6e-06	8.65e-06	PF17784	Sulfotransferase domain	30	243	2.4e-67
g1535	170.348	-1.93867	0.374284	-5.17969	2.22e-07	8.3e-07	NA	NA	NA	NA	NA
g1538	385.834	0.73538	0.203911	3.60637	0.000310513	0.000769907	NA	NA	NA	NA	NA
g1539	676.756	1.50211	0.206462	7.27549	3.45e-13	2.23e-12	PF00172	Fungal Zn(2)-Cys(6) binuclear cluster domain	15	49	3.8e-07
g1540	283.14	1.70085	0.235911	7.20972	5.61e-13	3.57e-12	NA	NA	NA	NA	NA
g1542	2385.87	-3.68916	0.34518	-10.6876	1.16e-26	1.69e-25	PF03098	Animal haem peroxidase	270	646	6.1e-31
g1542	2385.87	-3.68916	0.34518	-10.6876	1.16e-26	1.69e-25	PF00067	Cytochrome P450	1010	1082	1.8e-05
g1542	2385.87	-3.68916	0.34518	-10.6876	1.16e-26	1.69e-25	PF03098	Animal haem peroxidase	184	261	1.2e-08
g1543	445.241	2.73489	0.310113	8.81903	1.15e-18	1.12e-17	PF00324	Amino acid permease	46	516	3.8e-99
g1544	1145.32	0.749438	0.185689	4.03598	5.44e-05	0.000151112	PF13193	AMP-binding enzyme C-terminal domain	519	602	4.6e-13
g1544	1145.32	0.749438	0.185689	4.03598	5.44e-05	0.000151112	PF00501	AMP-binding enzyme	51	511	3.6e-65
g1546	10322.3	-0.54416	0.135607	-4.01277	6e-05	0.000165478	PF00491	Arginase family	20	327	3e-76
g1548	2033.54	-0.729417	0.143604	-5.07937	3.79e-07	1.38e-06	PF07989	Centrosomin N-terminal motif 1	455	526	5.8e-22
g1548	2033.54	-0.729417	0.143604	-5.07937	3.79e-07	1.38e-06	PF12808	Micro-tubular organiser Mto1 C-term Mto2-binding region	1461	1503	1.6e-09
g1549	4573.83	0.470466	0.184227	2.55373	0.0106574	0.0200509	PF09351	Domain of unknown function (DUF1993)	5	166	3.5e-52
g155	1957.43	-1.83556	0.17479	-10.5015	8.5e-26	1.18e-24	PF04005	Hus1-like protein	1	349	6.1e-75
g1550	8773.44	-2.09472	0.236628	-8.85239	8.57e-19	8.39e-18	PF00690	Cation transporter/ATPase, N-terminus	27	94	1.6e-14
g1550	8773.44	-2.09472	0.236628	-8.85239	8.57e-19	8.39e-18	PF00122	E1-E2 ATPase	134	260	5.1e-28
g1550	8773.44	-2.09472	0.236628	-8.85239	8.57e-19	8.39e-18	PF00702	haloacid dehalogenase-like hydrolase	381	751	3.9e-18
g1550	8773.44	-2.09472	0.236628	-8.85239	8.57e-19	8.39e-18	PF00689	Cation transporting ATPase, C-terminus	828	1027	7.3e-24
g1551	182.069	0.962061	0.37617	2.55751	0.0105423	0.0198488	PF00646	F-box domain	57	87	4.6e-06
g1552	923.571	3.27139	0.202137	16.184	6.54e-59	2.78e-57	PF00069	Protein kinase domain	219	317	4.5e-08
g1553	10530.4	7.36504	0.209334	35.1832	3.61e-271	4.14e-268	NA	NA	NA	NA	NA
g1555	7528.98	1.32128	0.181816	7.26712	3.67e-13	2.36e-12	PF08969	USP8 dimerisation domain	18	120	1.4e-05
g1555	7528.98	1.32128	0.181816	7.26712	3.67e-13	2.36e-12	PF01398	JAB1/Mov34/MPN/PAD-1 ubiquitin protease	459	562	1.3e-13
g1556	19178.7	2.74524	0.273251	10.0466	9.51e-24	1.22e-22	NA	NA	NA	NA	NA
g1557	410.801	0.828589	0.170074	4.87192	1.11e-06	3.81e-06	PF01920	Prefoldin subunit	9	111	3.1e-21
g1559	2803.82	0.597204	0.16478	3.62426	0.000289793	0.000720783	PF08156	NOP5NT (NUC127) domain	7	73	3.1e-13
g1559	2803.82	0.597204	0.16478	3.62426	0.000289793	0.000720783	PF01798	snoRNA binding domain, fibrillarin	185	417	8.2e-69
g156	1816.58	-0.374258	0.124227	-3.0127	0.00258938	0.0055101	PF08689	Mediator complex subunit Med5	289	952	5e-103
g1560	2642.2	-0.551107	0.160542	-3.43278	0.000597423	0.00141733	PF00704	Glycosyl hydrolases family 18	4	348	1.9e-85
g1561	24500.6	0.695116	0.120475	5.76978	7.94e-09	3.48e-08	PF00240	Ubiquitin family	3	74	1.5e-33
g1561	24500.6	0.695116	0.120475	5.76978	7.94e-09	3.48e-08	PF01599	Ribosomal protein S27a	102	147	1.5e-25
g1562	10536.4	1.1001	0.146715	7.49821	6.47e-14	4.43e-13	PF01283	Ribosomal protein S26e	1	107	8.1e-52
g1568	8002.73	0.413288	0.186994	2.21017	0.0270933	0.0468506	NA	NA	NA	NA	NA
g1569	885.619	0.758253	0.198122	3.82721	0.000129604	0.000339357	PF02458	Transferase family	269	427	4.3e-10
g157	3278.89	-0.992596	0.169354	-5.86108	4.6e-09	2.06e-08	PF00176	SNF2 family N-terminal domain	236	617	2.4e-57
g157	3278.89	-0.992596	0.169354	-5.86108	4.6e-09	2.06e-08	PF13920	Zinc finger, C3HC4 type (RING finger)	1094	1137	2.2e-07
g1570	434.184	0.600802	0.161423	3.72192	0.000197717	0.000503159	PF13641	Glycosyltransferase like family 2	39	272	5.4e-17
g1573	4617.03	0.619298	0.206733	2.99564	0.00273869	0.00580033	NA	NA	NA	NA	NA
g1574	4.2771	3.46617	1.58659	2.18467	0.028913	0.0495586	NA	NA	NA	NA	NA
g1576	191.247	1.11334	0.210214	5.29621	1.18e-07	4.54e-07	NA	NA	NA	NA	NA
g1578	5031.14	1.31463	0.261832	5.02091	5.14e-07	1.85e-06	PF04479	RTA1 like protein	59	269	1e-68
g1579	3009.62	-0.404461	0.144904	-2.79124	0.0052507	0.0105208	PF00916	Sulfate permease family	2	128	3.3e-27
g1579	3009.62	-0.404461	0.144904	-2.79124	0.0052507	0.0105208	PF01740	STAS domain	587	712	3e-16
g1579	3009.62	-0.404461	0.144904	-2.79124	0.0052507	0.0105208	PF01740	STAS domain	203	328	8.1e-17
g1579	3009.62	-0.404461	0.144904	-2.79124	0.0052507	0.0105208	PF00916	Sulfate permease family	136	512	2.9e-74
g1582	165.82	-1.10752	0.372048	-2.97681	0.00291263	0.00613477	NA	NA	NA	NA	NA
g1586	46.3828	-1.74373	0.567349	-3.07347	0.00211583	0.00458267	NA	NA	NA	NA	NA
g1587	12482.3	-8.91093	0.337377	-26.4124	9.87e-154	2.12e-151	PF01794	Ferric reductase like transmembrane component	288	403	2e-21
g1587	12482.3	-8.91093	0.337377	-26.4124	9.87e-154	2.12e-151	PF00175	Oxidoreductase NAD-binding domain	599	703	0.00015
g1588	54.0874	-6.78894	0.840999	-8.07247	6.89e-16	5.45e-15	NA	NA	NA	NA	NA
g1589	238.99	1.55541	0.276633	5.62264	1.88e-08	7.9e-08	PF12796	Ankyrin repeats (3 copies)	341	436	1.1e-08
g159	190.584	-0.660924	0.231687	-2.85266	0.00433554	0.00884844	NA	NA	NA	NA	NA
g1590	766.947	5.19501	0.318937	16.2885	1.19e-59	5.17e-58	NA	NA	NA	NA	NA
g1591	722.272	4.33271	0.241225	17.9613	3.92e-72	2.5e-70	NA	NA	NA	NA	NA
g1592	3146.84	3.54574	0.278053	12.752	3.04e-37	7.13e-36	PF12796	Ankyrin repeats (3 copies)	171	242	2.4e-08
g1594	546.568	1.22251	0.209614	5.83222	5.47e-09	2.44e-08	NA	NA	NA	NA	NA
g1595	699.405	3.08134	0.337221	9.13745	6.39e-20	6.74e-19	PF00536	SAM domain (Sterile alpha motif)	3	57	1.7e-12
g1595	699.405	3.08134	0.337221	9.13745	6.39e-20	6.74e-19	PF00505	HMG (high mobility group) box	117	183	1.6e-13
g1597	4524.72	-0.658559	0.151415	-4.34937	1.37e-05	4.11e-05	PF01699	Sodium/calcium exchanger protein	110	248	4.1e-30
g1597	4524.72	-0.658559	0.151415	-4.34937	1.37e-05	4.11e-05	PF01699	Sodium/calcium exchanger protein	817	978	1.1e-23
g1598	111607	-1.71862	0.230363	-7.46049	8.62e-14	5.86e-13	NA	NA	NA	NA	NA
g160	1255.77	0.351376	0.144476	2.43207	0.0150127	0.0273144	PF15477	Small acidic protein family	352	424	2.4e-11
g1600	12467.8	-1.33665	0.134035	-9.9724	2.01e-23	2.54e-22	PF19050	PhoD related phosphatase	670	1219	0
g1600	12467.8	-1.33665	0.134035	-9.9724	2.01e-23	2.54e-22	PF00397	WW domain	475	505	3.5e-11
g1601	25737.2	-2.75561	0.35978	-7.65916	1.87e-14	1.33e-13	NA	NA	NA	NA	NA
g1606	249.466	0.682202	0.258791	2.63611	0.00838627	0.0161036	PF15979	Glycosyl hydrolase family 115	193	536	7.5e-132
g1606	249.466	0.682202	0.258791	2.63611	0.00838627	0.0161036	PF17829	Gylcosyl hydrolase family 115 C-terminal domain	826	1016	5.5e-37
g1607	4972.06	-0.856401	0.20333	-4.21189	2.53e-05	7.35e-05	PF00484	Carbonic anhydrase	33	167	2.8e-10
g1609	406.257	-1.51829	0.224089	-6.77538	1.24e-11	7.09e-11	PF00246	Zinc carboxypeptidase	99	392	2.3e-34
g161	1203.96	-0.437538	0.195233	-2.24111	0.025019	0.0435554	PF06624	Ribosome associated membrane protein RAMP4	3	63	1.8e-21
g1610	5615.68	-1.88098	0.148799	-12.6411	1.25e-36	2.86e-35	PF00538	linker histone H1 and H5 family	17	89	4e-27
g1611	225.039	-1.585	0.233575	-6.78584	1.15e-11	6.62e-11	PF17233	Family of unknown function (DUF5308)	2	122	1e-24
g1612	21643.3	-1.56432	0.146451	-10.6815	1.24e-26	1.81e-25	PF00456	Transketolase, thiamine diphosphate binding domain	6	338	2.1e-159
g1612	21643.3	-1.56432	0.146451	-10.6815	1.24e-26	1.81e-25	PF02779	Transketolase, pyrimidine binding domain	355	530	3.4e-44
g1612	21643.3	-1.56432	0.146451	-10.6815	1.24e-26	1.81e-25	PF02780	Transketolase, C-terminal domain	544	655	1.2e-12
g1613	660.508	-0.962613	0.141075	-6.82342	8.89e-12	5.15e-11	PF11312	Putative SAM-dependent methyltransferase	58	371	2.8e-103
g1614	5187.05	0.671276	0.193878	3.46237	0.000535439	0.00127938	PF02383	SacI homology domain	63	527	4.8e-89
g1614	5187.05	0.671276	0.193878	3.46237	0.000535439	0.00127938	PF12456	Inositol phosphatase	695	809	3.2e-37
g1615	1360.22	1.16166	0.170457	6.81497	9.43e-12	5.46e-11	PF01248	Ribosomal protein L7Ae/L30e/S12e/Gadd45 family	21	109	2.9e-25
g1616	5404.75	0.397392	0.153152	2.59475	0.0094661	0.0179694	PF00137	ATP synthase subunit C	23	81	2.2e-12
g1616	5404.75	0.397392	0.153152	2.59475	0.0094661	0.0179694	PF00137	ATP synthase subunit C	98	157	1.5e-22
g1617	1257.2	0.743163	0.143749	5.16987	2.34e-07	8.73e-07	PF01997	Translin family	28	235	5e-44
g1618	4330.78	0.998029	0.178624	5.58732	2.31e-08	9.59e-08	PF01222	Ergosterol biosynthesis ERG4/ERG24 family	131	566	1.9e-139
g1619	2699.41	-3.63431	0.219073	-16.5895	8.3e-62	3.84e-60	PF11754	Velvet factor	367	477	1.2e-36
g1619	2699.41	-3.63431	0.219073	-16.5895	8.3e-62	3.84e-60	PF11754	Velvet factor	297	366	1.7e-18
g1620	11195.6	-3.2507	0.181938	-17.8671	2.13e-71	1.3e-69	PF04082	Fungal specific transcription factor domain	273	500	8.6e-26
g1620	11195.6	-3.2507	0.181938	-17.8671	2.13e-71	1.3e-69	PF00172	Fungal Zn(2)-Cys(6) binuclear cluster domain	68	104	1.8e-10
g1622	1162.09	-0.606223	0.149745	-4.04837	5.16e-05	0.000143914	PF01535	PPR repeat	731	757	0.019
g1622	1162.09	-0.606223	0.149745	-4.04837	5.16e-05	0.000143914	PF13041	PPR repeat family	558	602	5.4e-09
g1624	3777.65	-0.821609	0.0914131	-8.98787	2.52e-19	2.54e-18	PF13920	Zinc finger, C3HC4 type (RING finger)	675	720	9e-09
g1624	3777.65	-0.821609	0.0914131	-8.98787	2.52e-19	2.54e-18	PF08647	BRE1 E3 ubiquitin ligase	481	574	5.6e-24
g1625	1107.41	-1.33241	0.199978	-6.66278	2.69e-11	1.49e-10	PF15963	Myb DNA-binding like	497	577	4.9e-26
g1628	2865.9	0.567203	0.130377	4.3505	1.36e-05	4.09e-05	PF08632	Activator of mitotic machinery Cdc14 phosphatase activation C-term	750	800	5.4e-28
g163	1215.51	-0.926993	0.160564	-5.77335	7.77e-09	3.41e-08	PF08633	Rox3 mediator complex subunit	121	335	1.2e-58
g1634	11148.9	-0.459727	0.128198	-3.58607	0.000335704	0.000826834	PF00329	Respiratory-chain NADH dehydrogenase, 30 Kd subunit	109	229	4.2e-45
g1635	5365.78	0.27703	0.0944704	2.93246	0.00336291	0.00700602	PF14570	RING/Ubox like zinc-binding domain	15	62	1.4e-19
g1635	5365.78	0.27703	0.0944704	2.93246	0.00336291	0.00700602	PF00076	RNA recognition motif. (a.k.a. RRM, RBD, or RNP domain)	123	198	4.1e-08
g1635	5365.78	0.27703	0.0944704	2.93246	0.00336291	0.00700602	PF00076	RNA recognition motif. (a.k.a. RRM, RBD, or RNP domain)	123	198	4.3e-08
g1635	5365.78	0.27703	0.0944704	2.93246	0.00336291	0.00700602	PF14570	RING/Ubox like zinc-binding domain	15	62	1.4e-19
g1635	5365.78	0.27703	0.0944704	2.93246	0.00336291	0.00700602	PF00076	RNA recognition motif. (a.k.a. RRM, RBD, or RNP domain)	123	198	4.3e-08
g1635	5365.78	0.27703	0.0944704	2.93246	0.00336291	0.00700602	PF14570	RING/Ubox like zinc-binding domain	15	62	1.3e-19
g1637	9081.58	0.729296	0.283932	2.56855	0.0102124	0.0192732	PF07885	Ion channel	370	444	4.5e-19
g1637	9081.58	0.729296	0.283932	2.56855	0.0102124	0.0192732	PF07885	Ion channel	213	284	1.7e-14
g1638	4541.88	-0.928808	0.281612	-3.29819	0.00097311	0.00223716	NA	NA	NA	NA	NA
g1639	2845.69	-1.95724	0.193238	-10.1287	4.12e-24	5.37e-23	PF04734	Neutral/alkaline non-lysosomal ceramidase, N-terminal	56	529	2.4e-188
g1639	2845.69	-1.95724	0.193238	-10.1287	4.12e-24	5.37e-23	PF17048	Neutral/alkaline non-lysosomal ceramidase, C-terminal	558	723	1.9e-57
g164	578.244	1.96445	0.20117	9.76514	1.59e-22	1.91e-21	NA	NA	NA	NA	NA
g1640	1736.02	4.44788	0.253276	17.5614	4.86e-69	2.73e-67	NA	NA	NA	NA	NA
g1641	1445.12	0.414341	0.142054	2.91678	0.00353666	0.00733691	PF00580	UvrD/REP helicase N-terminal domain	15	272	3.3e-56
g1641	1445.12	0.414341	0.142054	2.91678	0.00353666	0.00733691	PF13361	UvrD-like helicase C-terminal domain	278	648	2.2e-58
g1646	10269.4	-1.47089	0.264966	-5.55127	2.84e-08	1.17e-07	NA	NA	NA	NA	NA
g1647	15821.5	-1.10914	0.124514	-8.90774	5.21e-19	5.18e-18	PF05368	NmrA-like family	9	251	5.2e-27
g1649	250.95	2.2092	0.35518	6.21995	4.97e-10	2.45e-09	NA	NA	NA	NA	NA
g165	102.483	0.689188	0.282928	2.43591	0.0148543	0.0270738	PF00071	Ras family	7	139	7.1e-39
g1650	24113.4	-0.621338	0.273725	-2.26993	0.0232116	0.0406626	PF00463	Isocitrate lyase family	23	545	1.6e-295
g1651	1484.44	-0.740427	0.121481	-6.09498	1.09e-09	5.23e-09	PF19031	First Longin domain of INTU, CCZ1 and HPS4	33	125	4.8e-07
g1652	3497.27	-1.07321	0.239615	-4.47888	7.5e-06	2.35e-05	PF07492	Neutral trehalase Ca2+ binding domain	72	100	1.4e-09
g1652	3497.27	-1.07321	0.239615	-4.47888	7.5e-06	2.35e-05	PF01204	Trehalase	142	693	4.7e-181
g1653	7157.19	0.443331	0.188058	2.35741	0.0184027	0.0329025	NA	NA	NA	NA	NA
g1656	298.115	0.942095	0.217749	4.32651	1.51e-05	4.55e-05	PF06985	Heterokaryon incompatibility protein (HET)	179	325	2.7e-21
g1659	924.884	-0.988058	0.199807	-4.94506	7.61e-07	2.68e-06	PF00248	Aldo/keto reductase family	18	296	4.8e-51
g166	14191.1	1.29122	0.222827	5.79472	6.84e-09	3.02e-08	PF00173	Cytochrome b5-like Heme/Steroid binding domain	6	76	8.8e-22
g166	14191.1	1.29122	0.222827	5.79472	6.84e-09	3.02e-08	PF01070	FMN-dependent dehydrogenase	118	459	5.9e-120
g1661	590.09	0.368194	0.167845	2.19365	0.0282605	0.0485883	NA	NA	NA	NA	NA
g1666	9.17001	-3.83144	1.42908	-2.68105	0.0073391	0.0143002	PF07690	Major Facilitator Superfamily	70	472	2.1e-38
g1667	12.6303	3.06844	0.835102	3.67432	0.00023848	0.000601854	PF13417	Glutathione S-transferase, N-terminal domain	33	108	9.9e-05
g1667	12.6303	3.06844	0.835102	3.67432	0.00023848	0.000601854	PF00043	Glutathione S-transferase, C-terminal domain	164	229	1.2e-07
g1669	6.77369	4.80056	1.50155	3.19706	0.00138837	0.00310474	PF11991	Tryptophan dimethylallyltransferase	1	352	4.5e-89
g167	5452.22	0.611133	0.105819	5.77529	7.68e-09	3.37e-08	PF03097	BRO1-like domain	6	393	7.4e-134
g167	5452.22	0.611133	0.105819	5.77529	7.68e-09	3.37e-08	PF13949	ALIX V-shaped domain binding to HIV	434	751	1.9e-76
g1672	8.83894	3.02794	1.17175	2.58412	0.00976287	0.0184891	PF00550	Phosphopantetheine attachment site	503	565	1.7e-07
g1672	8.83894	3.02794	1.17175	2.58412	0.00976287	0.0184891	PF00501	AMP-binding enzyme	1055	1437	2.3e-70
g1672	8.83894	3.02794	1.17175	2.58412	0.00976287	0.0184891	PF00550	Phosphopantetheine attachment site	1542	1608	2e-07
g1672	8.83894	3.02794	1.17175	2.58412	0.00976287	0.0184891	PF00501	AMP-binding enzyme	18	394	2.5e-73
g1672	8.83894	3.02794	1.17175	2.58412	0.00976287	0.0184891	PF00668	Condensation domain	1642	2028	2.9e-32
g1672	8.83894	3.02794	1.17175	2.58412	0.00976287	0.0184891	PF00668	Condensation domain	592	1012	2.1e-38
g1673	1376.13	1.89763	0.190283	9.97265	2.01e-23	2.54e-22	NA	NA	NA	NA	NA
g1675	88.647	3.6006	0.953821	3.77493	0.000160054	0.00041353	PF00264	Common central domain of tyrosinase	88	346	9.4e-46
g1676	210.025	-1.60713	0.417878	-3.84594	0.00012009	0.000316692	NA	NA	NA	NA	NA
g1677	1765.51	-6.86341	0.364231	-18.8435	3.32e-79	2.52e-77	PF17167	Glycosyl hydrolase 36 superfamily, catalytic domain	318	716	6.1e-64
g1677	1765.51	-6.86341	0.364231	-18.8435	3.32e-79	2.52e-77	PF06165	Glycosyltransferase family 36	58	278	3.6e-29
g1678	7.13545	-2.59011	1.12269	-2.30706	0.0210514	0.0372065	NA	NA	NA	NA	NA
g1679	9.3644	-3.84242	1.41808	-2.7096	0.00673644	0.0132257	PF01753	MYND finger	336	374	2.5e-05
g1683	231.478	4.17616	0.42781	9.76172	1.64e-22	1.97e-21	PF06985	Heterokaryon incompatibility protein (HET)	1	117	3.3e-21
g1685	6239.17	-1.28156	0.165625	-7.7377	1.01e-14	7.33e-14	PF02776	Thiamine pyrophosphate enzyme, N-terminal TPP binding domain	92	253	2.6e-53
g1685	6239.17	-1.28156	0.165625	-7.7377	1.01e-14	7.33e-14	PF02775	Thiamine pyrophosphate enzyme, C-terminal TPP binding domain	499	646	4.6e-49
g1685	6239.17	-1.28156	0.165625	-7.7377	1.01e-14	7.33e-14	PF00205	Thiamine pyrophosphate enzyme, central domain	289	434	3.9e-41
g1686	2820.14	-3.01047	0.199493	-15.0906	1.87e-51	6.58e-50	NA	NA	NA	NA	NA
g1687	1290.6	-1.19249	0.261987	-4.55171	5.32e-06	1.7e-05	NA	NA	NA	NA	NA
g1688	957.437	-1.8007	0.160327	-11.2314	2.86e-29	4.69e-28	PF00288	GHMP kinases N terminal domain	156	221	4.1e-14
g1688	957.437	-1.8007	0.160327	-11.2314	2.86e-29	4.69e-28	PF08544	GHMP kinases C terminal	416	490	5.6e-14
g1688	957.437	-1.8007	0.160327	-11.2314	2.86e-29	4.69e-28	PF10509	Galactokinase galactose-binding signature	34	81	9.8e-20
g169	692.619	-0.542318	0.215933	-2.51152	0.0120214	0.022362	PF13867	Sin3 binding region of histone deacetylase complex subunit SAP30	120	151	1.7e-06
g1690	5658.7	0.452647	0.125711	3.60071	0.000317352	0.000785169	PF16546	Homodimerisation domain of SGTA	6	65	1.5e-22
g1690	5658.7	0.452647	0.125711	3.60071	0.000317352	0.000785169	PF00515	Tetratricopeptide repeat	86	119	1.3e-07
g1690	5658.7	0.452647	0.125711	3.60071	0.000317352	0.000785169	PF13432	Tetratricopeptide repeat	126	179	0.0014
g1691	2859.76	-1.4674	0.196995	-7.44889	9.41e-14	6.38e-13	PF00664	ABC transporter transmembrane region	290	560	2e-20
g1691	2859.76	-1.4674	0.196995	-7.44889	9.41e-14	6.38e-13	PF00005	ABC transporter	623	771	8.9e-34
g1692	46.8795	-2.52516	0.481849	-5.24056	1.6e-07	6.08e-07	PF01161	Phosphatidylethanolamine-binding protein	107	198	4.4e-07
g1694	1997.27	0.278742	0.120361	2.31588	0.0205648	0.0364259	PF02225	PA domain	330	418	2.5e-11
g1694	1997.27	0.278742	0.120361	2.31588	0.0205648	0.0364259	PF04389	Peptidase family M28	518	700	3.2e-13
g1694	1997.27	0.278742	0.120361	2.31588	0.0205648	0.0364259	PF04253	Transferrin receptor-like dimerisation domain	771	894	2.4e-32
g1696	1514.43	1.77678	0.202026	8.79482	1.43e-18	1.38e-17	PF07247	Alcohol acetyltransferase	121	462	2.2e-13
g1698	5661.8	0.425823	0.149462	2.84904	0.00438519	0.00893986	PF04666	N-Acetylglucosaminyltransferase-IV (GnT-IV) conserved region	115	259	4.6e-05
g1699	20211	0.793421	0.174176	4.55529	5.23e-06	1.67e-05	PF13967	Late exocytosis, associated with Golgi transport	36	185	8.7e-40
g1699	20211	0.793421	0.174176	4.55529	5.23e-06	1.67e-05	PF02714	Calcium-dependent channel, 7TM region, putative phosphate	389	672	1.9e-79
g1699	20211	0.793421	0.174176	4.55529	5.23e-06	1.67e-05	PF14703	Cytosolic domain of 10TM putative phosphate transporter	209	378	5.1e-37
g170	2295.3	0.49877	0.18835	2.64811	0.00809439	0.0156391	PF04082	Fungal specific transcription factor domain	493	797	2.2e-68
g1700	3390.97	-0.750083	0.147926	-5.07066	3.96e-07	1.44e-06	NA	NA	NA	NA	NA
g1702	870.372	-1.88251	0.167283	-11.2535	2.23e-29	3.67e-28	NA	NA	NA	NA	NA
g1704	3747.78	-0.394809	0.146111	-2.70212	0.00688986	0.0135089	PF01485	IBR domain, a half RING-finger domain	386	456	2.5e-08
g1704	3747.78	-0.394809	0.146111	-2.70212	0.00688986	0.0135089	PF01485	IBR domain, a half RING-finger domain	478	517	8.1e-06
g1705	4098.38	-0.392859	0.123391	-3.18384	0.00145334	0.0032336	NA	NA	NA	NA	NA
g1706	2056.09	-0.60628	0.100829	-6.01293	1.82e-09	8.48e-09	PF12090	Spt20 family	121	392	4.5e-46
g1707	5300.85	0.509137	0.206651	2.46376	0.013749	0.0252464	PF09451	Autophagy-related protein 27	17	336	1.9e-94
g171	4079.3	0.994503	0.243399	4.0859	4.39e-05	0.000123852	PF12937	F-box-like	5	50	1e-09
g1710	19275.3	1.09965	0.171673	6.40548	1.5e-10	7.74e-10	PF01092	Ribosomal protein S6e	1	126	2.5e-57
g1714	67.7669	-1.15223	0.365198	-3.15508	0.00160454	0.00354744	NA	NA	NA	NA	NA
g1716	114.532	1.27994	0.291438	4.39182	1.12e-05	3.42e-05	NA	NA	NA	NA	NA
g1717	900.139	-0.618942	0.178478	-3.4679	0.000524545	0.00125567	PF11326	Protein of unknown function (DUF3128)	116	197	6e-25
g1718	129.014	2.08656	0.345718	6.03544	1.59e-09	7.43e-09	NA	NA	NA	NA	NA
g1719	5422.02	1.08138	0.257138	4.20543	2.61e-05	7.56e-05	PF00271	Helicase conserved C-terminal domain	279	371	1.5e-14
g1719	5422.02	1.08138	0.257138	4.20543	2.61e-05	7.56e-05	PF00270	DEAD/DEAH box helicase	34	199	1.2e-17
g1719	5422.02	1.08138	0.257138	4.20543	2.61e-05	7.56e-05	PF16124	RecQ zinc-binding	384	448	3.4e-12
g172	359.069	1.06813	0.171127	6.24174	4.33e-10	2.14e-09	PF03061	Thioesterase superfamily	79	155	1.7e-13
g1723	24323.7	-1.9723	0.156958	-12.5657	3.26e-36	7.25e-35	PF00285	Citrate synthase, C-terminal domain	80	459	1.2e-98
g1724	3075.79	0.549367	0.119086	4.61319	3.97e-06	1.29e-05	NA	NA	NA	NA	NA
g1725	1141.64	0.904786	0.143307	6.31361	2.73e-10	1.38e-09	PF00248	Aldo/keto reductase family	35	352	9.5e-66
g1726	137.482	-0.50328	0.226071	-2.22621	0.0260004	0.0451119	PF01341	Glycosyl hydrolases family 6	92	389	8.6e-100
g1728	1556.49	-1.51115	0.166537	-9.074	1.15e-19	1.19e-18	PF13489	Methyltransferase domain	112	272	2e-15
g1729	5524.11	-4.12888	0.172833	-23.8894	3.95e-126	6.37e-124	PF03824	High-affinity nickel-transport protein	67	274	1.7e-62
g1730	3532.86	1.64871	0.130094	12.6733	8.32e-37	1.92e-35	PF08241	Methyltransferase domain	55	157	3.2e-17
g1733	470.125	1.32838	0.202079	6.57355	4.91e-11	2.65e-10	NA	NA	NA	NA	NA
g1735	240.835	0.73801	0.200652	3.67805	0.000235021	0.00059385	PF05186	Dpy-30 motif	78	118	5.4e-06
g1736	12997.5	1.02033	0.130982	7.78985	6.71e-15	4.91e-14	PF08069	Ribosomal S13/S15 N-terminal domain	1	60	2.8e-28
g1736	12997.5	1.02033	0.130982	7.78985	6.71e-15	4.91e-14	PF00312	Ribosomal protein S15	74	146	3.6e-14
g1738	260.723	-0.670495	0.172143	-3.89499	9.82e-05	0.000261989	PF00730	HhH-GPD superfamily base excision DNA repair protein	132	292	5.2e-15
g1738	260.723	-0.670495	0.172143	-3.89499	9.82e-05	0.000261989	PF07934	8-oxoguanine DNA glycosylase, N-terminal domain	11	131	2.2e-37
g1739	4302.82	0.287812	0.106527	2.70179	0.00689671	0.0135198	PF08920	Splicing factor 3B subunit 1	243	360	4.5e-24
g1740	10250.8	-2.28538	0.274917	-8.31297	9.33e-17	7.89e-16	PF12874	Zinc-finger of C2H2 type	288	309	1.8e-05
g1740	10250.8	-2.28538	0.274917	-8.31297	9.33e-17	7.89e-16	PF00096	Zinc finger, C2H2 type	315	339	0.0004
g1741	9713.03	-0.40606	0.159226	-2.55022	0.0107656	0.0202323	PF12768	Cortical protein marker for cell polarity	1015	1223	2.7e-68
g1742	5357.98	0.380999	0.103439	3.68331	0.000230225	0.000582158	PF04045	Arp2/3 complex, 34 kD subunit p34-Arc	52	301	5.3e-107
g1743	3220.01	-0.639424	0.149146	-4.28723	1.81e-05	5.36e-05	NA	NA	NA	NA	NA
g1745	344.537	0.951092	0.152953	6.21819	5.03e-10	2.48e-09	PF01423	LSM domain	6	73	2.1e-16
g1746	4600.22	-1.06809	0.163731	-6.52347	6.87e-11	3.65e-10	PF01156	Inosine-uridine preferring nucleoside hydrolase	6	375	5.6e-57
g1747	7022.07	-0.429263	0.0973804	-4.4081	1.04e-05	3.18e-05	NA	NA	NA	NA	NA
g1748	1142.37	0.55693	0.155838	3.57378	0.000351858	0.000863712	NA	NA	NA	NA	NA
g1750	31.1354	1.34537	0.527335	2.55126	0.0107334	0.0201755	PF07690	Major Facilitator Superfamily	106	427	8.7e-26
g1751	215.617	3.83201	0.337811	11.3436	7.98e-30	1.34e-28	NA	NA	NA	NA	NA
g1752	993.978	-2.91189	0.290923	-10.0091	1.39e-23	1.77e-22	NA	NA	NA	NA	NA
g1753	3787.6	-1.49219	0.143699	-10.3841	2.93e-25	3.98e-24	NA	NA	NA	NA	NA
g1757	1395.59	-2.02796	0.278111	-7.29192	3.06e-13	1.98e-12	NA	NA	NA	NA	NA
g176	220.058	-0.7003	0.224485	-3.11959	0.00181106	0.00396413	PF04099	Sybindin-like family	30	104	2.7e-15
g1760	4791.39	-0.37258	0.121644	-3.06287	0.00219227	0.00472641	NA	NA	NA	NA	NA
g1762	13697.3	1.00538	0.12746	7.88779	3.08e-15	2.31e-14	PF00203	Ribosomal protein S19	51	136	3e-33
g1763	483.326	-1.05709	0.165139	-6.40121	1.54e-10	7.94e-10	NA	NA	NA	NA	NA
g1764	4006.98	-0.281558	0.121913	-2.3095	0.0209158	0.0369858	PF01532	Glycosyl hydrolase family 47	137	628	8.1e-170
g1766	1155.65	-0.585267	0.146351	-3.99908	6.36e-05	0.00017484	NA	NA	NA	NA	NA
g1767	715.963	-0.800877	0.131472	-6.09161	1.12e-09	5.34e-09	PF00172	Fungal Zn(2)-Cys(6) binuclear cluster domain	106	146	1.9e-06
g1769	1045.48	3.16474	0.298546	10.6005	2.96e-26	4.23e-25	NA	NA	NA	NA	NA
g177	179.915	-2.73149	0.258079	-10.5839	3.54e-26	5.02e-25	NA	NA	NA	NA	NA
g1770	553.55	1.81086	0.244875	7.39503	1.41e-13	9.49e-13	NA	NA	NA	NA	NA
g1771	13486.6	-1.09598	0.181757	-6.02991	1.64e-09	7.68e-09	PF00505	HMG (high mobility group) box	24	92	1.3e-24
g1773	3798.72	0.47772	0.157518	3.03279	0.00242304	0.0051764	PF10377	Autophagy-related protein 11	1089	1226	2e-42
g1774	6935.23	-0.58617	0.132067	-4.43842	9.06e-06	2.8e-05	PF00010	Helix-loop-helix DNA-binding domain	566	638	7.3e-15
g1775	588.08	-0.701052	0.181736	-3.85753	0.000114537	0.000302899	PF09341	Transcription factor Pcc1	9	102	5.8e-32
g1778	22921.6	-2.47931	0.163228	-15.1892	4.17e-52	1.5e-50	PF02879	Phosphoglucomutase/phosphomannomutase, alpha/beta/alpha domain II	185	287	8.2e-15
g1778	22921.6	-2.47931	0.163228	-15.1892	4.17e-52	1.5e-50	PF02878	Phosphoglucomutase/phosphomannomutase, alpha/beta/alpha domain I	14	154	4.5e-33
g1778	22921.6	-2.47931	0.163228	-15.1892	4.17e-52	1.5e-50	PF00408	Phosphoglucomutase/phosphomannomutase, C-terminal domain	468	517	1.8e-05
g1778	22921.6	-2.47931	0.163228	-15.1892	4.17e-52	1.5e-50	PF02880	Phosphoglucomutase/phosphomannomutase, alpha/beta/alpha domain III	296	413	1.8e-24
g1779	1319.75	-1.18027	0.233459	-5.05558	4.29e-07	1.56e-06	NA	NA	NA	NA	NA
g178	2320.33	-1.28238	0.158659	-8.08259	6.34e-16	5.04e-15	PF00069	Protein kinase domain	186	404	8.7e-52
g1782	23377.1	4.13204	0.138916	29.7449	2.02e-194	6.96e-192	PF01073	3-beta hydroxysteroid dehydrogenase/isomerase family	77	368	4.6e-19
g1783	396.019	2.22916	0.15824	14.0872	4.55e-45	1.39e-43	NA	NA	NA	NA	NA
g1784	3033.38	1.48808	0.168178	8.84827	8.89e-19	8.67e-18	NA	NA	NA	NA	NA
g1785	2657.89	-0.275105	0.0815188	-3.37474	0.000738852	0.00172784	PF11935	Domain of unknown function (DUF3453)	90	309	4.2e-73
g1787	897.057	0.917544	0.228207	4.02066	5.8e-05	0.00016042	PF00076	RNA recognition motif. (a.k.a. RRM, RBD, or RNP domain)	357	410	2.4e-08
g1788	6511.06	-0.46027	0.159114	-2.89271	0.00381928	0.00788337	PF03953	Tubulin C-terminal domain	264	398	1.6e-45
g1788	6511.06	-0.46027	0.159114	-2.89271	0.00381928	0.00788337	PF00091	Tubulin/FtsZ family, GTPase domain	4	214	2.3e-64
g179	2092.27	-0.786636	0.230958	-3.40596	0.000659309	0.00155272	PF10156	Subunit 17 of Mediator complex	26	429	3e-77
g1790	3546.45	0.979535	0.112045	8.74235	2.28e-18	2.17e-17	PF11951	Fungal specific transcription factor domain	127	228	5.8e-05
g1790	3546.45	0.979535	0.112045	8.74235	2.28e-18	2.17e-17	PF00172	Fungal Zn(2)-Cys(6) binuclear cluster domain	13	43	1.3e-07
g1791	8715.3	-2.45922	0.193032	-12.74	3.55e-37	8.23e-36	PF01053	Cys/Met metabolism PLP-dependent enzyme	24	399	1.9e-140
g1793	1292.47	-0.897508	0.129319	-6.94029	3.91e-12	2.33e-11	PF00462	Glutaredoxin	162	227	1.2e-11
g1794	445.079	-1.2317	0.315146	-3.90835	9.29e-05	0.000249141	PF13460	NAD(P)H-binding	7	166	5.2e-07
g1795	1340.4	-0.641	0.137512	-4.6614	3.14e-06	1.03e-05	PF01207	Dihydrouridine synthase (Dus)	94	294	1.4e-41
g1798	21744.7	-0.561061	0.139633	-4.01811	5.87e-05	0.000162033	PF00719	Inorganic pyrophosphatase	46	228	9.4e-59
g18	2543.97	0.539516	0.133774	4.03303	5.51e-05	0.000152735	PF12812	PDZ-like domain	394	470	2.3e-35
g18	2543.97	0.539516	0.133774	4.03303	5.51e-05	0.000152735	PF13365	Trypsin-like peptidase domain	106	251	5.7e-21
g18	2543.97	0.539516	0.133774	4.03303	5.51e-05	0.000152735	PF12812	PDZ-like domain	870	947	2.4e-15
g1801	888.444	-0.876434	0.203497	-4.30686	1.66e-05	4.93e-05	PF00596	Class II Aldolase and Adducin N-terminal domain	28	267	2.9e-43
g1802	1012.52	-1.5816	0.171536	-9.2202	2.97e-20	3.18e-19	PF00248	Aldo/keto reductase family	11	311	2.6e-57
g1803	5014.52	1.76664	0.124373	14.2043	8.61e-46	2.67e-44	PF01302	CAP-Gly domain	7	73	8.2e-20
g1805	127.906	-0.674435	0.246926	-2.73133	0.00630797	0.012446	NA	NA	NA	NA	NA
g1806	328.046	1.11611	0.437715	2.54986	0.0107766	0.0202455	PF12223	Protein of unknown function (DUF3602)	26	82	3.3e-12
g1809	1045.75	4.34491	0.355084	12.2363	1.99e-34	4.08e-33	PF04082	Fungal specific transcription factor domain	181	368	8.7e-14
g1809	1045.75	4.34491	0.355084	12.2363	1.99e-34	4.08e-33	PF04082	Fungal specific transcription factor domain	251	438	1e-13
g181	30147.3	3.82391	0.348402	10.9756	5.01e-28	7.74e-27	NA	NA	NA	NA	NA
g1810	5957.61	-1.04177	0.164814	-6.32089	2.6e-10	1.32e-09	NA	NA	NA	NA	NA
g1811	2327.23	1.03356	0.133745	7.72785	1.09e-14	7.89e-14	PF00067	Cytochrome P450	109	531	2.4e-77
g1812	18176.9	-0.769442	0.187785	-4.09746	4.18e-05	0.000118248	PF13639	Ring finger domain	499	548	4e-10
g1814	1961.2	1.30929	0.186008	7.03885	1.94e-12	1.19e-11	NA	NA	NA	NA	NA
g1817	1065.22	0.72217	0.226418	3.18954	0.00142501	0.00317498	NA	NA	NA	NA	NA
g1818	2205.24	1.53132	0.273359	5.60184	2.12e-08	8.85e-08	NA	NA	NA	NA	NA
g1819	712.787	-0.330916	0.124655	-2.65467	0.00793864	0.0153698	NA	NA	NA	NA	NA
g1820	3610.33	0.986731	0.147364	6.69588	2.14e-11	1.2e-10	PF03630	Fumble	116	464	6.1e-146
g1821	3379.19	1.9143	0.159569	11.9966	3.7e-33	7.33e-32	PF02230	Phospholipase/Carboxylesterase	6	224	8.3e-61
g1824	2891.11	0.812208	0.09613	8.44906	2.94e-17	2.58e-16	PF00026	Eukaryotic aspartyl protease	72	413	1.8e-50
g1826	1817.75	1.2184	0.127128	9.58403	9.33e-22	1.07e-20	PF00501	AMP-binding enzyme	50	464	3.1e-78
g1826	1817.75	1.2184	0.127128	9.58403	9.33e-22	1.07e-20	PF13193	AMP-binding enzyme C-terminal domain	473	554	7.3e-12
g1829	11531.6	0.668144	0.138006	4.8414	1.29e-06	4.41e-06	PF00169	PH domain	331	423	1.2e-11
g1829	11531.6	0.668144	0.138006	4.8414	1.29e-06	4.41e-06	PF13637	Ankyrin repeats (many copies)	97	152	5.8e-09
g1829	11531.6	0.668144	0.138006	4.8414	1.29e-06	4.41e-06	PF00023	Ankyrin repeat	241	269	0.01
g1829	11531.6	0.668144	0.138006	4.8414	1.29e-06	4.41e-06	PF01237	Oxysterol-binding protein	773	1147	1e-133
g183	2611.43	-0.566815	0.140849	-4.02427	5.72e-05	0.000158109	PF04082	Fungal specific transcription factor domain	449	672	2.2e-08
g183	2611.43	-0.566815	0.140849	-4.02427	5.72e-05	0.000158109	PF00096	Zinc finger, C2H2 type	115	137	0.00024
g183	2611.43	-0.566815	0.140849	-4.02427	5.72e-05	0.000158109	PF00172	Fungal Zn(2)-Cys(6) binuclear cluster domain	158	189	1.8e-05
g183	2611.43	-0.566815	0.140849	-4.02427	5.72e-05	0.000158109	PF00096	Zinc finger, C2H2 type	87	109	0.0028
g1830	6529.72	-0.977511	0.137142	-7.12773	1.02e-12	6.37e-12	PF00076	RNA recognition motif. (a.k.a. RRM, RBD, or RNP domain)	249	312	1e-13
g1830	6529.72	-0.977511	0.137142	-7.12773	1.02e-12	6.37e-12	PF00076	RNA recognition motif. (a.k.a. RRM, RBD, or RNP domain)	50	119	5.2e-18
g1830	6529.72	-0.977511	0.137142	-7.12773	1.02e-12	6.37e-12	PF00076	RNA recognition motif. (a.k.a. RRM, RBD, or RNP domain)	32	101	4.9e-18
g1830	6529.72	-0.977511	0.137142	-7.12773	1.02e-12	6.37e-12	PF00076	RNA recognition motif. (a.k.a. RRM, RBD, or RNP domain)	267	330	1.1e-13
g1830	6529.72	-0.977511	0.137142	-7.12773	1.02e-12	6.37e-12	PF00076	RNA recognition motif. (a.k.a. RRM, RBD, or RNP domain)	140	210	2.2e-20
g1830	6529.72	-0.977511	0.137142	-7.12773	1.02e-12	6.37e-12	PF00076	RNA recognition motif. (a.k.a. RRM, RBD, or RNP domain)	122	192	2.1e-20
g1833	1682.6	-0.274804	0.114724	-2.39535	0.0166047	0.0299418	NA	NA	NA	NA	NA
g1837	2171.43	-0.526172	0.185116	-2.84239	0.00447764	0.00911324	PF10256	Golgin subfamily A member 7/ERF4 family	695	819	2.7e-36
g1839	54.8656	-1.36382	0.371311	-3.67299	0.000239733	0.000604573	PF02076	Pheromone A receptor	40	334	6.7e-63
g184	2504.37	1.28278	0.199838	6.41908	1.37e-10	7.1e-10	NA	NA	NA	NA	NA
g1841	3839.09	1.44109	0.1696	8.49698	1.95e-17	1.73e-16	PF03917	Eukaryotic glutathione synthase, ATP binding domain	59	556	1.3e-144
g1841	3839.09	1.44109	0.1696	8.49698	1.95e-17	1.73e-16	PF03199	Eukaryotic glutathione synthase	267	380	3.1e-33
g1842	1336.09	-0.388686	0.0941798	-4.12706	3.67e-05	0.00010482	PF00271	Helicase conserved C-terminal domain	1325	1437	1.4e-18
g1842	1336.09	-0.388686	0.0941798	-4.12706	3.67e-05	0.00010482	PF00176	SNF2 family N-terminal domain	955	1240	2.3e-39
g1843	6472.07	0.524495	0.180598	2.90421	0.00368186	0.00762281	PF00155	Aminotransferase class I and II	184	539	1.7e-78
g1846	189.091	0.948263	0.351437	2.69825	0.00697057	0.0136335	PF00840	Glycosyl hydrolase family 7	25	421	5.4e-149
g1847	12277.1	1.81536	0.303452	5.98236	2.2e-09	1.02e-08	PF03747	ADP-ribosylglycohydrolase	31	330	1.9e-65
g1848	746.168	-2.55374	0.276848	-9.22437	2.85e-20	3.06e-19	NA	NA	NA	NA	NA
g185	7126.49	-5.36307	0.25687	-20.8785	8.4e-97	8.76e-95	NA	NA	NA	NA	NA
g1850	14100.6	1.45792	0.186294	7.82591	5.04e-15	3.71e-14	NA	NA	NA	NA	NA
g1851	1505.11	-1.54603	0.203789	-7.58642	3.29e-14	2.29e-13	PF12224	Putative amidoligase enzyme	118	224	7.1e-07
g1852	3060.59	-0.957401	0.357231	-2.68006	0.0073608	0.0143397	NA	NA	NA	NA	NA
g1853	236.68	1.09038	0.318179	3.42695	0.000610403	0.00144612	PF17784	Sulfotransferase domain	34	257	1.1e-66
g1854	39.7186	-1.19149	0.386102	-3.08596	0.00202899	0.0044131	PF03824	High-affinity nickel-transport protein	54	219	8.3e-38
g1855	9255.05	-0.639703	0.134579	-4.75337	2e-06	6.71e-06	PF00648	Calpain family cysteine protease	153	440	1.2e-56
g1856	7109.49	-1.45027	0.167452	-8.6608	4.68e-18	4.37e-17	PF04082	Fungal specific transcription factor domain	250	382	1.7e-13
g1856	7109.49	-1.45027	0.167452	-8.6608	4.68e-18	4.37e-17	PF00172	Fungal Zn(2)-Cys(6) binuclear cluster domain	36	72	6.7e-08
g1856	7109.49	-1.45027	0.167452	-8.6608	4.68e-18	4.37e-17	PF04082	Fungal specific transcription factor domain	248	380	1.7e-13
g1856	7109.49	-1.45027	0.167452	-8.6608	4.68e-18	4.37e-17	PF00172	Fungal Zn(2)-Cys(6) binuclear cluster domain	36	72	6.7e-08
g1857	773.696	-1.66943	0.15373	-10.8595	1.8e-27	2.69e-26	PF05183	RNA dependent RNA polymerase	534	1179	3.3e-129
g1858	1902.35	1.26718	0.190299	6.65892	2.76e-11	1.53e-10	NA	NA	NA	NA	NA
g186	537.246	2.0968	0.254394	8.24233	1.69e-16	1.4e-15	NA	NA	NA	NA	NA
g1861	881.369	-0.858082	0.320222	-2.67964	0.00737005	0.0143527	PF00153	Mitochondrial carrier protein	14	107	7.4e-21
g1861	881.369	-0.858082	0.320222	-2.67964	0.00737005	0.0143527	PF00153	Mitochondrial carrier protein	218	311	1.9e-21
g1861	881.369	-0.858082	0.320222	-2.67964	0.00737005	0.0143527	PF00153	Mitochondrial carrier protein	116	209	3.1e-20
g1862	2271.71	-1.79135	0.185672	-9.64789	5.02e-22	5.86e-21	PF00083	Sugar (and other) transporter	78	489	2e-41
g1864	292.049	-0.626003	0.193155	-3.24094	0.00119138	0.00269929	PF01876	RNase P subunit p30	2	222	2.2e-54
g1865	53.5727	-3.03917	0.502279	-6.05075	1.44e-09	6.79e-09	NA	NA	NA	NA	NA
g1867	433.138	3.89726	0.246324	15.8217	2.21e-56	8.94e-55	NA	NA	NA	NA	NA
g1869	2471.87	-3.41729	0.307777	-11.1031	1.21e-28	1.94e-27	PF04828	Glutathione-dependent formaldehyde-activating enzyme	23	112	2.2e-18
g187	4116.9	1.62681	0.245059	6.63845	3.17e-11	1.75e-10	NA	NA	NA	NA	NA
g1870	134.602	-0.560949	0.252365	-2.22277	0.0262316	0.0454748	PF10232	Mediator of RNA polymerase II transcription complex subunit 8	7	195	3.4e-31
g1871	7725.43	-0.609407	0.198224	-3.07433	0.00210977	0.00457049	PF00884	Sulfatase	49	391	4.1e-56
g1871	7725.43	-0.609407	0.198224	-3.07433	0.00210977	0.00457049	PF12411	Choline sulfatase enzyme C terminal	505	555	4.3e-27
g1872	1688.63	-0.506456	0.161541	-3.13515	0.00171766	0.00377892	PF12697	Alpha/beta hydrolase family	117	378	9.1e-22
g1873	3674.29	1.04869	0.200535	5.22946	1.7e-07	6.43e-07	PF06011	Transient receptor potential (TRP) ion channel	171	643	3.2e-145
g1873	3674.29	1.04869	0.200535	5.22946	1.7e-07	6.43e-07	PF14558	ML-like domain	27	165	5.7e-38
g1879	291.465	-0.582685	0.239176	-2.43622	0.0148417	0.0270604	NA	NA	NA	NA	NA
g1880	3912.61	-0.43844	0.152579	-2.87353	0.00405907	0.00833526	PF03105	SPX domain	116	166	2.2e-09
g1880	3912.61	-0.43844	0.152579	-2.87353	0.00405907	0.00833526	PF12796	Ankyrin repeats (3 copies)	368	428	2.8e-06
g1880	3912.61	-0.43844	0.152579	-2.87353	0.00405907	0.00833526	PF13637	Ankyrin repeats (many copies)	470	521	1.8e-09
g1880	3912.61	-0.43844	0.152579	-2.87353	0.00405907	0.00833526	PF13637	Ankyrin repeats (many copies)	303	355	1.7e-05
g1881	8295.96	0.64776	0.151547	4.27433	1.92e-05	5.66e-05	PF02845	CUE domain	95	129	4.8e-12
g1883	1816.42	0.603738	0.149444	4.03988	5.35e-05	0.000148821	PF00153	Mitochondrial carrier protein	20	93	7.4e-14
g1883	1816.42	0.603738	0.149444	4.03988	5.35e-05	0.000148821	PF00153	Mitochondrial carrier protein	131	205	1.6e-07
g1883	1816.42	0.603738	0.149444	4.03988	5.35e-05	0.000148821	PF00153	Mitochondrial carrier protein	242	322	7e-07
g1884	442.258	-0.408186	0.167002	-2.4442	0.0145174	0.0265273	NA	NA	NA	NA	NA
g1885	5880.57	0.410154	0.139979	2.9301	0.00338848	0.00705358	PF00083	Sugar (and other) transporter	20	459	2.1e-102
g1890	10935.5	1.01475	0.135124	7.50976	5.92e-14	4.07e-13	PF01777	Ribosomal L27e protein family	51	135	1.5e-38
g1891	542.457	0.833517	0.167655	4.97162	6.64e-07	2.36e-06	PF03151	Triose-phosphate Transporter family	41	328	2.3e-24
g1892	1084.45	1.44479	0.161211	8.96208	3.19e-19	3.19e-18	PF13450	NAD(P)-binding Rossmann-like domain	11	71	3.6e-08
g1896	1107.77	1.57976	0.191573	8.24626	1.63e-16	1.36e-15	PF04042	DNA polymerase alpha/epsilon subunit B	463	739	8.4e-56
g1899	14733.4	1.1641	0.143477	8.11349	4.92e-16	3.93e-15	PF01282	Ribosomal protein S24e	27	104	1.4e-34
g1900	251.706	0.742571	0.256316	2.89709	0.00376637	0.00778373	NA	NA	NA	NA	NA
g1901	484.404	0.507589	0.197747	2.56686	0.0102624	0.019357	PF01432	Peptidase family M3	227	720	3.2e-106
g1903	11126.1	-1.5905	0.123597	-12.8684	6.78e-38	1.63e-36	PF03129	Anticodon binding domain	553	644	1.6e-20
g1903	11126.1	-1.5905	0.123597	-12.8684	6.78e-38	1.63e-36	PF00587	tRNA synthetase class II core domain (G, H, P, S and T)	225	299	4.7e-07
g1904	1226.98	-0.387347	0.160167	-2.41839	0.0155892	0.0282884	PF04427	Brix domain	213	392	8.2e-23
g1905	7332.73	-0.259406	0.111627	-2.32387	0.0201322	0.0357349	PF03151	Triose-phosphate Transporter family	88	365	9e-09
g1906	21668.7	0.858217	0.156908	5.46957	4.51e-08	1.81e-07	PF16363	GDP-mannose 4,6 dehydratase	47	356	6.6e-70
g1907	2411.2	1.02523	0.147275	6.96134	3.37e-12	2.02e-11	PF13489	Methyltransferase domain	179	291	9.3e-15
g1909	39.4202	1.54876	0.50717	3.05373	0.00226017	0.0048566	PF07690	Major Facilitator Superfamily	145	524	3.5e-18
g1911	67.9012	8.41947	1.23256	6.8309	8.44e-12	4.9e-11	PF01636	Phosphotransferase enzyme family	79	158	5.3e-09
g1913	195.021	-4.05407	0.808718	-5.01297	5.36e-07	1.92e-06	PF00144	Beta-lactamase	26	358	2.9e-66
g1914	1694.23	0.64856	0.124616	5.20448	1.95e-07	7.32e-07	PF02826	D-isomer specific 2-hydroxyacid dehydrogenase, NAD binding domain	133	203	1.2e-11
g1914	1694.23	0.64856	0.124616	5.20448	1.95e-07	7.32e-07	PF02826	D-isomer specific 2-hydroxyacid dehydrogenase, NAD binding domain	234	330	1.1e-28
g1915	1145.22	-0.606403	0.246542	-2.45963	0.013908	0.025502	NA	NA	NA	NA	NA
g1916	14887.1	-1.1298	0.200889	-5.62402	1.87e-08	7.85e-08	PF00916	Sulfate permease family	74	464	3.4e-112
g1916	14887.1	-1.1298	0.200889	-5.62402	1.87e-08	7.85e-08	PF01740	STAS domain	549	677	1.8e-09
g1918	2411.66	1.32764	0.205969	6.44584	1.15e-10	5.98e-10	PF06985	Heterokaryon incompatibility protein (HET)	215	357	6.1e-35
g1919	156.143	2.12698	0.231836	9.1745	4.54e-20	4.82e-19	PF17851	Beta xylosidase C-terminal Concanavalin A-like domain	328	526	5.8e-45
g1919	156.143	2.12698	0.231836	9.1745	4.54e-20	4.82e-19	PF04616	Glycosyl hydrolases family 43	5	295	4.8e-106
g1920	961.116	1.31313	0.160203	8.19664	2.47e-16	2.02e-15	PF00545	ribonuclease	43	128	7.1e-09
g1921	51.1934	0.901063	0.353423	2.54953	0.0107868	0.0202574	PF00144	Beta-lactamase	62	379	1.6e-33
g1922	16.6173	-6.51106	1.12514	-5.7869	7.17e-09	3.15e-08	PF12311	Protein of unknown function (DUF3632)	33	218	2.5e-33
g1923	744.35	-10.2275	0.64078	-15.9609	2.39e-57	9.76e-56	PF01485	IBR domain, a half RING-finger domain	226	281	9.4e-09
g1925	15142.3	-1.50426	0.282567	-5.32356	1.02e-07	3.94e-07	PF08613	Cyclin	227	276	9.3e-06
g1926	400.473	-0.536462	0.214203	-2.50446	0.012264	0.0227788	NA	NA	NA	NA	NA
g1927	1018	-0.579497	0.114337	-5.06834	4.01e-07	1.46e-06	PF01544	CorA-like Mg2+ transporter protein	273	476	1.6e-13
g1932	6798.59	-0.402695	0.166225	-2.42258	0.0154106	0.0280086	PF01490	Transmembrane amino acid transporter protein	36	436	7.2e-86
g1933	975.828	-0.457059	0.175117	-2.61002	0.00905368	0.0172473	PF07426	Dynactin subunit p22	13	165	9.4e-12
g1934	11934.9	-0.499039	0.167138	-2.98579	0.0028285	0.00597218	PF00018	SH3 domain	258	305	4.7e-09
g1935	595.679	-0.509031	0.137351	-3.70606	0.000210509	0.000534266	PF08287	Spc19	10	157	8.1e-47
g1938	62.3419	-1.1802	0.477165	-2.47336	0.0133851	0.0246483	NA	NA	NA	NA	NA
g1939	3059	-0.914637	0.178102	-5.13548	2.81e-07	1.04e-06	PF01467	Cytidylyltransferase-like	21	144	3e-21
g1940	14393.3	-1.36156	0.264822	-5.1414	2.73e-07	1.01e-06	PF01063	Amino-transferase class IV	38	269	1.2e-24
g1941	1662.69	-1.92647	0.15904	-12.1131	9e-34	1.81e-32	NA	NA	NA	NA	NA
g1943	10297.2	-1.18066	0.144292	-8.18245	2.78e-16	2.27e-15	NA	NA	NA	NA	NA
g1945	275.397	-2.4178	0.271708	-8.89853	5.66e-19	5.61e-18	NA	NA	NA	NA	NA
g1946	1337.54	-1.32351	0.149953	-8.82618	1.08e-18	1.05e-17	PF13911	AhpC/TSA antioxidant enzyme	137	232	1.8e-15
g1949	1143.07	-1.41138	0.219795	-6.42134	1.35e-10	7.01e-10	PF04707	PRELI-like family	15	171	2.1e-42
g195	6243.58	-0.599203	0.130856	-4.57911	4.67e-06	1.5e-05	PF09423	PhoD-like phosphatase	294	569	1.4e-42
g1950	7683.36	0.579917	0.154175	3.76143	0.000168948	0.000434877	PF00557	Metallopeptidase family M24	131	436	6.1e-44
g1950	7683.36	0.579917	0.154175	3.76143	0.000168948	0.000434877	PF00557	Metallopeptidase family M24	131	434	5.5e-44
g1951	717.301	-0.61097	0.250272	-2.44123	0.0146373	0.026735	PF00271	Helicase conserved C-terminal domain	577	689	4.1e-19
g1951	717.301	-0.61097	0.250272	-2.44123	0.0146373	0.026735	PF00176	SNF2 family N-terminal domain	210	527	7.6e-51
g1951	717.301	-0.61097	0.250272	-2.44123	0.0146373	0.026735	PF14773	Helicase-associated putative binding domain, C-terminal	810	871	1.6e-25
g1952	3489.79	0.527064	0.240443	2.19205	0.0283756	0.0487497	PF04707	PRELI-like family	18	128	8.5e-17
g1953	56.3539	1.3021	0.379456	3.43149	0.000600284	0.00142345	PF01425	Amidase	23	156	1.3e-20
g1953	56.3539	1.3021	0.379456	3.43149	0.000600284	0.00142345	PF01425	Amidase	154	272	1.3e-07
g1954	235.652	-1.95645	0.374948	-5.21792	1.81e-07	6.83e-07	PF02668	Taurine catabolism dioxygenase TauD, TfdA family	120	371	1e-30
g1955	226.487	-4.63599	0.893108	-5.19086	2.09e-07	7.86e-07	NA	NA	NA	NA	NA
g1958	6396.56	0.490901	0.0911166	5.38761	7.14e-08	2.81e-07	PF03357	Snf7	24	199	3.4e-35
g1959	2850.47	-3.52307	0.15865	-22.2065	2.97e-109	3.57e-107	NA	NA	NA	NA	NA
g1961	1473.06	0.671118	0.202847	3.30849	0.000938011	0.00216031	NA	NA	NA	NA	NA
g1963	1287.56	-0.77103	0.126908	-6.07552	1.24e-09	5.87e-09	PF00400	WD domain, G-beta repeat	212	239	0.00048
g1963	1287.56	-0.77103	0.126908	-6.07552	1.24e-09	5.87e-09	PF00400	WD domain, G-beta repeat	284	314	5e-05
g1963	1287.56	-0.77103	0.126908	-6.07552	1.24e-09	5.87e-09	PF00400	WD domain, G-beta repeat	119	155	0.003
g1963	1287.56	-0.77103	0.126908	-6.07552	1.24e-09	5.87e-09	PF00400	WD domain, G-beta repeat	61	94	0.0049
g1964	67.9504	1.39697	0.587727	2.37691	0.0174583	0.0313388	PF01822	WSC domain	132	210	6.1e-15
g1966	17011.4	-5.11543	0.385776	-13.2601	3.94e-40	1.02e-38	NA	NA	NA	NA	NA
g1969	2673.38	2.99302	0.175624	17.0422	4e-65	1.99e-63	PF00441	Acyl-CoA dehydrogenase, C-terminal domain	319	499	3.4e-11
g1969	2673.38	2.99302	0.175624	17.0422	4e-65	1.99e-63	PF18158	Adaptive response protein AidB N-terminal domain	18	153	3.7e-09
g1970	497.383	-0.723535	0.202843	-3.56697	0.000361139	0.000884813	PF00730	HhH-GPD superfamily base excision DNA repair protein	191	336	1.9e-17
g1970	497.383	-0.723535	0.202843	-3.56697	0.000361139	0.000884813	PF00633	Helix-hairpin-helix motif	268	294	2e-07
g1971	11560.6	-2.20821	0.332903	-6.6332	3.28e-11	1.81e-10	PF01428	AN1-like Zinc finger	8	47	1e-12
g1976	2768.86	-0.760817	0.178703	-4.25744	2.07e-05	6.08e-05	PF00441	Acyl-CoA dehydrogenase, C-terminal domain	349	504	8e-33
g1976	2768.86	-0.760817	0.178703	-4.25744	2.07e-05	6.08e-05	PF00173	Cytochrome b5-like Heme/Steroid binding domain	9	79	1.4e-20
g1976	2768.86	-0.760817	0.178703	-4.25744	2.07e-05	6.08e-05	PF02770	Acyl-CoA dehydrogenase, middle domain	246	336	7.7e-16
g1976	2768.86	-0.760817	0.178703	-4.25744	2.07e-05	6.08e-05	PF02771	Acyl-CoA dehydrogenase, N-terminal domain	117	236	5e-07
g1977	2635	-0.941791	0.22959	-4.10205	4.1e-05	0.000116052	PF01593	Flavin containing amine oxidoreductase	71	530	2.9e-50
g1979	727.065	-0.5698	0.162886	-3.49815	0.000468497	0.00113121	PF00083	Sugar (and other) transporter	104	512	1.8e-16
g1982	3840.69	-0.7165	0.173292	-4.13464	3.56e-05	0.00010156	PF00098	Zinc knuckle	165	181	1.2e-05
g1982	3840.69	-0.7165	0.173292	-4.13464	3.56e-05	0.00010156	PF00098	Zinc knuckle	141	157	4.3e-09
g1982	3840.69	-0.7165	0.173292	-4.13464	3.56e-05	0.00010156	PF00098	Zinc knuckle	81	96	2.9e-07
g1982	3840.69	-0.7165	0.173292	-4.13464	3.56e-05	0.00010156	PF00098	Zinc knuckle	50	67	1.2e-08
g1982	3840.69	-0.7165	0.173292	-4.13464	3.56e-05	0.00010156	PF00098	Zinc knuckle	28	43	1.2e-08
g1982	3840.69	-0.7165	0.173292	-4.13464	3.56e-05	0.00010156	PF00098	Zinc knuckle	6	23	2.6e-07
g1982	3840.69	-0.7165	0.173292	-4.13464	3.56e-05	0.00010156	PF00098	Zinc knuckle	122	137	6.1e-06
g1983	303.145	-2.08111	0.215745	-9.64612	5.11e-22	5.95e-21	PF01565	FAD binding domain	49	185	1.5e-25
g1983	303.145	-2.08111	0.215745	-9.64612	5.11e-22	5.95e-21	PF08031	Berberine and berberine like	426	471	2.1e-08
g1986	362.436	0.746711	0.276677	2.69885	0.0069579	0.0136139	PF08297	U3 snoRNA associated	233	309	1.7e-11
g1988	141.122	-3.84837	0.307404	-12.5189	5.88e-36	1.29e-34	PF00144	Beta-lactamase	97	408	8e-30
g1989	4167.51	-0.621051	0.246073	-2.52385	0.0116078	0.0216614	NA	NA	NA	NA	NA
g199	34718.3	1.07651	0.181639	5.92664	3.09e-09	1.41e-08	PF01015	Ribosomal S3Ae family	17	223	4.2e-80
g1990	113352	4.51035	0.174814	25.8009	8.66e-147	1.69e-144	PF00005	ABC transporter	866	1017	1.5e-16
g1990	113352	4.51035	0.174814	25.8009	8.66e-147	1.69e-144	PF01061	ABC-2 type transporter	496	706	2.7e-46
g1990	113352	4.51035	0.174814	25.8009	8.66e-147	1.69e-144	PF00005	ABC transporter	176	330	1.8e-15
g1990	113352	4.51035	0.174814	25.8009	8.66e-147	1.69e-144	PF14510	ABC-transporter N-terminal	68	148	5.4e-16
g1990	113352	4.51035	0.174814	25.8009	8.66e-147	1.69e-144	PF01061	ABC-2 type transporter	1165	1381	1.4e-50
g1990	113352	4.51035	0.174814	25.8009	8.66e-147	1.69e-144	PF19055	ABC-2 type transporter	1046	1108	4.5e-08
g1990	113352	4.51035	0.174814	25.8009	8.66e-147	1.69e-144	PF06422	CDR ABC transporter	721	807	6.2e-31
g1992	248.066	1.45826	0.21787	6.69326	2.18e-11	1.22e-10	PF13374	Tetratricopeptide repeat	81	97	0.0092
g1992	248.066	1.45826	0.21787	6.69326	2.18e-11	1.22e-10	PF13424	Tetratricopeptide repeat	3	61	3.2e-15
g1993	2299.76	1.57399	0.117716	13.3711	8.92e-41	2.34e-39	PF13374	Tetratricopeptide repeat	597	633	5e-05
g1993	2299.76	1.57399	0.117716	13.3711	8.92e-41	2.34e-39	PF00931	NB-ARC domain	199	361	7.8e-07
g1993	2299.76	1.57399	0.117716	13.3711	8.92e-41	2.34e-39	PF13424	Tetratricopeptide repeat	641	699	2.2e-13
g1999	581.192	0.643425	0.201354	3.19549	0.00139594	0.00311964	NA	NA	NA	NA	NA
g2	850.639	-1.57661	0.280554	-5.61962	1.91e-08	8.04e-08	NA	NA	NA	NA	NA
g200	7273.07	-1.28037	0.194231	-6.59199	4.34e-11	2.36e-10	PF12471	GTP cyclohydrolase N terminal	80	276	1.5e-87
g200	7273.07	-1.28037	0.194231	-6.59199	4.34e-11	2.36e-10	PF00925	GTP cyclohydrolase II	308	450	3.2e-17
g2000	210.949	-3.58096	0.386811	-9.25766	2.09e-20	2.26e-19	NA	NA	NA	NA	NA
g2001	181.184	-1.40893	0.272208	-5.17592	2.27e-07	8.46e-07	PF07690	Major Facilitator Superfamily	44	408	9.9e-30
g2003	4780.13	-0.567222	0.107354	-5.28367	1.27e-07	4.85e-07	PF00664	ABC transporter transmembrane region	130	406	9.2e-44
g2003	4780.13	-0.567222	0.107354	-5.28367	1.27e-07	4.85e-07	PF00005	ABC transporter	469	618	2.2e-34
g2005	1599.12	-8.36011	0.923436	-9.05326	1.39e-19	1.44e-18	PF07690	Major Facilitator Superfamily	58	421	4.5e-39
g2006	3720.56	-1.55868	0.158251	-9.84943	6.89e-23	8.44e-22	PF01842	ACT domain	5	58	3.3e-10
g2006	3720.56	-1.55868	0.158251	-9.84943	6.89e-23	8.44e-22	PF00551	Formyl transferase	87	262	1.6e-39
g2007	178.112	-3.69722	0.346832	-10.66	1.57e-26	2.27e-25	NA	NA	NA	NA	NA
g2008	296.375	-0.551705	0.178045	-3.09868	0.00194386	0.00424086	NA	NA	NA	NA	NA
g201	3291.17	-0.279652	0.12693	-2.2032	0.0275809	0.0475904	PF05129	Transcription elongation factor Elf1 like	2	78	5e-27
g2013	19.6633	7.50109	1.26659	5.92228	3.18e-09	1.45e-08	PF12796	Ankyrin repeats (3 copies)	23	120	1.4e-16
g2013	19.6633	7.50109	1.26659	5.92228	3.18e-09	1.45e-08	PF13637	Ankyrin repeats (many copies)	354	382	7e-06
g2014	26.0161	7.97222	1.31136	6.07937	1.21e-09	5.74e-09	PF00026	Eukaryotic aspartyl protease	37	234	1.9e-20
g2014	26.0161	7.97222	1.31136	6.07937	1.21e-09	5.74e-09	PF00026	Eukaryotic aspartyl protease	253	336	4.6e-13
g2015	2041.65	5.17418	0.241488	21.4263	7.6e-102	8.73e-100	NA	NA	NA	NA	NA
g2017	229.519	0.959826	0.243581	3.94047	8.13e-05	0.000219845	NA	NA	NA	NA	NA
g2018	312.717	1.95646	0.307821	6.35583	2.07e-10	1.06e-09	PF05729	NACHT domain	279	426	1.2e-09
g2019	397.368	0.86453	0.186664	4.63149	3.63e-06	1.18e-05	PF00271	Helicase conserved C-terminal domain	855	952	6.9e-12
g2019	397.368	0.86453	0.186664	4.63149	3.63e-06	1.18e-05	PF00176	SNF2 family N-terminal domain	387	726	2.2e-71
g2023	37.9372	1.22774	0.469156	2.61692	0.00887274	0.0169463	PF00171	Aldehyde dehydrogenase family	29	491	7.2e-129
g2025	279.447	0.833463	0.2199	3.79019	0.000150531	0.000390783	PF01636	Phosphotransferase enzyme family	54	308	1.2e-19
g2027	54.3285	1.91423	0.439339	4.35707	1.32e-05	3.98e-05	NA	NA	NA	NA	NA
g2028	1836.17	4.5534	0.182055	25.0112	4.62e-138	8.23e-136	NA	NA	NA	NA	NA
g2029	519.214	1.00773	0.171042	5.89171	3.82e-09	1.73e-08	PF02668	Taurine catabolism dioxygenase TauD, TfdA family	127	391	2.4e-32
g203	3107.56	0.389541	0.16387	2.37714	0.0174476	0.0313249	PF00071	Ras family	8	169	1.6e-45
g2030	41.054	1.40802	0.461281	3.05241	0.00227008	0.00487666	NA	NA	NA	NA	NA
g2032	9979.18	0.278659	0.120732	2.30808	0.0209948	0.0371129	PF14533	Ubiquitin-specific protease C-terminal	946	1148	7.5e-74
g2032	9979.18	0.278659	0.120732	2.30808	0.0209948	0.0371129	PF12436	ICP0-binding domain of Ubiquitin-specific protease 7	645	929	1.1e-78
g2032	9979.18	0.278659	0.120732	2.30808	0.0209948	0.0371129	PF00917	MATH domain	77	169	1.3e-07
g2032	9979.18	0.278659	0.120732	2.30808	0.0209948	0.0371129	PF00443	Ubiquitin carboxyl-terminal hydrolase	219	537	1.8e-47
g2033	4316.83	-1.38064	0.167545	-8.24041	1.72e-16	1.42e-15	PF10436	Mitochondrial branched-chain alpha-ketoacid dehydrogenase kinase	63	226	6.6e-49
g2036	10230.3	-0.562475	0.227032	-2.47751	0.0132302	0.0243893	PF14027	Questin oxidase-like	85	414	1.3e-76
g2038	247.967	1.60944	0.348436	4.61904	3.86e-06	1.25e-05	NA	NA	NA	NA	NA
g2039	72.9409	0.818833	0.323133	2.53405	0.0112754	0.0211058	PF00394	Multicopper oxidase	212	357	9.5e-34
g2039	72.9409	0.818833	0.323133	2.53405	0.0112754	0.0211058	PF07731	Multicopper oxidase	438	552	7.3e-40
g2039	72.9409	0.818833	0.323133	2.53405	0.0112754	0.0211058	PF07732	Multicopper oxidase	89	199	2.5e-40
g2044	1140.13	0.478554	0.199359	2.40046	0.0163743	0.0295574	PF00145	C-5 cytosine-specific DNA methylase	482	770	1.8e-05
g2044	1140.13	0.478554	0.199359	2.40046	0.0163743	0.0295574	PF00176	SNF2 family N-terminal domain	1451	1554	3.9e-09
g2045	1435.58	1.46055	0.168518	8.66707	4.43e-18	4.14e-17	NA	NA	NA	NA	NA
g2046	6253.55	1.08484	0.131075	8.27649	1.27e-16	1.06e-15	PF00935	Ribosomal protein L44	19	93	9e-36
g2047	1836.86	-1.76193	0.165444	-10.6497	1.75e-26	2.53e-25	NA	NA	NA	NA	NA
g2049	1179.78	-0.62857	0.157399	-3.99348	6.51e-05	0.000178784	PF07690	Major Facilitator Superfamily	518	823	1.2e-09
g2050	2004.52	2.05571	0.164871	12.4686	1.11e-35	2.41e-34	NA	NA	NA	NA	NA
g2051	714.327	-0.488422	0.166132	-2.93997	0.00328249	0.00684951	PF00172	Fungal Zn(2)-Cys(6) binuclear cluster domain	47	80	3.4e-05
g2051	714.327	-0.488422	0.166132	-2.93997	0.00328249	0.00684951	PF04082	Fungal specific transcription factor domain	178	392	9.8e-24
g2053	223.236	-0.836556	0.251071	-3.33196	0.000862379	0.00199592	NA	NA	NA	NA	NA
g2054	1755.3	0.91245	0.145747	6.26052	3.84e-10	1.91e-09	PF08658	Rad54 N terminal	273	441	1.1e-58
g2054	1755.3	0.91245	0.145747	6.26052	3.84e-10	1.91e-09	PF00176	SNF2 family N-terminal domain	469	773	3.1e-58
g2054	1755.3	0.91245	0.145747	6.26052	3.84e-10	1.91e-09	PF00271	Helicase conserved C-terminal domain	813	923	1.4e-14
g2054	1755.3	0.91245	0.145747	6.26052	3.84e-10	1.91e-09	PF00069	Protein kinase domain	14	252	1.3e-19
g2055	16604.5	0.541508	0.126763	4.27183	1.94e-05	5.71e-05	PF04053	Coatomer WD associated region	349	777	6.1e-147
g2055	16604.5	0.541508	0.126763	4.27183	1.94e-05	5.71e-05	PF00400	WD domain, G-beta repeat	132	168	0.0003
g2055	16604.5	0.541508	0.126763	4.27183	1.94e-05	5.71e-05	PF00400	WD domain, G-beta repeat	50	84	6.6e-05
g2055	16604.5	0.541508	0.126763	4.27183	1.94e-05	5.71e-05	PF00400	WD domain, G-beta repeat	89	126	1.1e-07
g2055	16604.5	0.541508	0.126763	4.27183	1.94e-05	5.71e-05	PF00400	WD domain, G-beta repeat	209	241	0.00046
g2055	16604.5	0.541508	0.126763	4.27183	1.94e-05	5.71e-05	PF06957	Coatomer (COPI) alpha subunit C-terminus	854	1216	3.2e-93
g2055	16604.5	0.541508	0.126763	4.27183	1.94e-05	5.71e-05	PF00400	WD domain, G-beta repeat	251	286	2.7e-06
g2057	9913.46	0.667429	0.112901	5.91166	3.39e-09	1.54e-08	PF08238	Sel1 repeat	473	506	1.7e-05
g2057	9913.46	0.667429	0.112901	5.91166	3.39e-09	1.54e-08	PF08238	Sel1 repeat	282	311	18
g2057	9913.46	0.667429	0.112901	5.91166	3.39e-09	1.54e-08	PF08238	Sel1 repeat	244	278	73
g2057	9913.46	0.667429	0.112901	5.91166	3.39e-09	1.54e-08	PF08238	Sel1 repeat	396	431	12
g2057	9913.46	0.667429	0.112901	5.91166	3.39e-09	1.54e-08	PF08238	Sel1 repeat	433	467	0.67
g2057	9913.46	0.667429	0.112901	5.91166	3.39e-09	1.54e-08	PF08238	Sel1 repeat	312	346	0.09
g2059	473.948	-1.24187	0.186487	-6.65925	2.75e-11	1.53e-10	NA	NA	NA	NA	NA
g206	348.509	0.44115	0.181287	2.43344	0.0149563	0.0272357	PF01725	Ham1 family	8	181	4.7e-58
g2061	7090.8	0.578052	0.146479	3.9463	7.94e-05	0.000214786	PF18816	Importin repeat	1011	1062	1.4e-23
g2061	7090.8	0.578052	0.146479	3.9463	7.94e-05	0.000214786	PF18829	Importin repeat 6	769	879	3.5e-36
g2061	7090.8	0.578052	0.146479	3.9463	7.94e-05	0.000214786	PF18808	Importin repeat	275	368	3.3e-34
g2061	7090.8	0.578052	0.146479	3.9463	7.94e-05	0.000214786	PF13513	HEAT-like repeat	383	437	4.3e-11
g2062	4145.98	-0.390602	0.108922	-3.58606	0.000335714	0.000826834	PF00571	CBS domain	199	244	5e-05
g2062	4145.98	-0.390602	0.108922	-3.58606	0.000335714	0.000826834	PF00571	CBS domain	269	315	0.0085
g2063	13733.5	-1.48629	0.325243	-4.56978	4.88e-06	1.57e-05	PF10355	Protein of unknown function (Ytp1)	283	573	4.1e-122
g2063	13733.5	-1.48629	0.325243	-4.56978	4.88e-06	1.57e-05	PF10348	Domain of unknown function (DUF2427)	48	145	1.9e-29
g2063	13733.5	-1.48629	0.325243	-4.56978	4.88e-06	1.57e-05	PF10348	Domain of unknown function (DUF2427)	48	145	1.7e-29
g2063	13733.5	-1.48629	0.325243	-4.56978	4.88e-06	1.57e-05	PF14615	Ribosome-assembly protein 3	576	614	1.3e-13
g2063	13733.5	-1.48629	0.325243	-4.56978	4.88e-06	1.57e-05	PF10355	Protein of unknown function (Ytp1)	283	573	3.3e-122
g2064	628.401	-1.20142	0.189105	-6.3532	2.11e-10	1.07e-09	PF00753	Metallo-beta-lactamase superfamily	32	177	8.1e-13
g2064	628.401	-1.20142	0.189105	-6.3532	2.11e-10	1.07e-09	PF17778	Beta-lactamase associated winged helix domain	230	274	5e-16
g2069	2461.16	0.629851	0.184717	3.40981	0.00065009	0.00153416	PF01694	Rhomboid family	61	203	2.2e-12
g2070	76782.7	-1.2415	0.173178	-7.1689	7.56e-13	4.77e-12	PF00330	Aconitase family (aconitate hydratase)	72	508	3.6e-151
g2070	76782.7	-1.2415	0.173178	-7.1689	7.56e-13	4.77e-12	PF00694	Aconitase C-terminal domain	588	716	8.5e-44
g2071	781.999	2.56676	0.230083	11.1558	6.71e-29	1.08e-27	PF02230	Phospholipase/Carboxylesterase	25	183	9.6e-21
g2072	27972.8	1.31244	0.230575	5.69202	1.26e-08	5.38e-08	PF03098	Animal haem peroxidase	182	261	3.1e-07
g2072	27972.8	1.31244	0.230575	5.69202	1.26e-08	5.38e-08	PF03098	Animal haem peroxidase	263	654	1.8e-25
g2073	18.6597	1.52111	0.585215	2.59923	0.00934345	0.0177599	NA	NA	NA	NA	NA
g2075	380.212	-0.45753	0.17952	-2.54862	0.0108149	0.0202991	NA	NA	NA	NA	NA
g2077	1041.13	-0.513765	0.153898	-3.33835	0.000842761	0.00195358	PF07543	Protein trafficking PGA2	21	142	3.9e-34
g2079	2927.86	-0.751313	0.116326	-6.45866	1.06e-10	5.52e-10	NA	NA	NA	NA	NA
g2080	15762.8	0.794479	0.146716	5.41508	6.13e-08	2.43e-07	PF14374	60S ribosomal protein L4 C-terminal domain	280	350	1.5e-27
g2080	15762.8	0.794479	0.146716	5.41508	6.13e-08	2.43e-07	PF00573	Ribosomal protein L4/L1 family	23	266	1.8e-36
g2084	774.674	0.92923	0.173537	5.35464	8.57e-08	3.35e-07	PF03060	Nitronate monooxygenase	9	330	3.3e-53
g2086	1061.88	-4.04703	0.29047	-13.9327	4.01e-44	1.19e-42	PF03893	Lipase 3 N-terminal region	12	76	4.8e-11
g2086	1061.88	-4.04703	0.29047	-13.9327	4.01e-44	1.19e-42	PF01764	Lipase (class 3)	101	234	5.3e-35
g2087	640.592	1.68059	0.207603	8.0952	5.72e-16	4.56e-15	NA	NA	NA	NA	NA
g2088	937.974	0.559825	0.218855	2.55798	0.0105283	0.0198259	PF00097	Zinc finger, C3HC4 type (RING finger)	748	787	1.6e-05
g2088	937.974	0.559825	0.218855	2.55798	0.0105283	0.0198259	PF00176	SNF2 family N-terminal domain	403	588	3.8e-43
g2088	937.974	0.559825	0.218855	2.55798	0.0105283	0.0198259	PF00271	Helicase conserved C-terminal domain	826	940	9.8e-14
g2089	4374.68	-1.89727	0.246306	-7.70289	1.33e-14	9.56e-14	PF00743	Flavin-binding monooxygenase-like	94	262	7.8e-22
g2089	4374.68	-1.89727	0.246306	-7.70289	1.33e-14	9.56e-14	PF00743	Flavin-binding monooxygenase-like	291	418	2.4e-08
g2090	620.51	-0.658346	0.216518	-3.04061	0.00236099	0.00505534	PF02466	Tim17/Tim22/Tim23/Pmp24 family	30	155	1.5e-38
g2091	1297.19	-0.846451	0.216678	-3.90649	9.36e-05	0.000250934	PF14441	OTT_1508-like deaminase	488	553	4.6e-12
g2093	17001.1	-2.48276	0.285059	-8.70963	3.05e-18	2.88e-17	PF00011	Hsp20/alpha crystallin family	32	146	4.8e-12
g2094	3714.39	-2.55757	0.326081	-7.84336	4.39e-15	3.26e-14	PF13805	Eisosome component PIL1	9	253	3.2e-113
g2098	1914.92	-0.454289	0.169593	-2.67871	0.00739069	0.0143844	NA	NA	NA	NA	NA
g2099	5068.38	-0.42964	0.172812	-2.48617	0.0129128	0.0238596	PF02656	Domain of unknown function (DUF202)	722	786	5.3e-11
g2099	5068.38	-0.42964	0.172812	-2.48617	0.0129128	0.0238596	PF09359	VTC domain	243	516	9.6e-96
g2100	1496.68	0.467898	0.166801	2.80513	0.00502968	0.010131	PF01053	Cys/Met metabolism PLP-dependent enzyme	210	361	8e-13
g2102	1528.49	0.741437	0.18258	4.06088	4.89e-05	0.000136895	PF01217	Clathrin adaptor complex small chain	48	163	2.9e-15
g2103	807.321	-1.53566	0.177114	-8.67049	4.3e-18	4.02e-17	PF03481	Putative GTP-binding controlling metal-binding	239	443	2.6e-29
g2103	807.321	-1.53566	0.177114	-8.67049	4.3e-18	4.02e-17	PF01300	Telomere recombination	50	237	2.6e-52
g2104	11918.2	0.428481	0.12246	3.49895	0.00046709	0.00112834	PF00271	Helicase conserved C-terminal domain	250	358	8.8e-31
g2104	11918.2	0.428481	0.12246	3.49895	0.00046709	0.00112834	PF00270	DEAD/DEAH box helicase	49	213	2.6e-45
g2105	1507.56	2.04585	0.19958	10.2508	1.17e-24	1.55e-23	PF13621	Cupin-like domain	136	349	1.6e-16
g2106	1661.83	-0.512176	0.180663	-2.83497	0.00458293	0.00930632	PF00201	UDP-glucoronosyl and UDP-glucosyl transferase	154	448	6.1e-19
g2108	2457.72	0.431293	0.152135	2.83495	0.00458332	0.00930632	PF08590	Domain of unknown function (DUF1771)	515	578	3.6e-15
g2108	2457.72	0.431293	0.152135	2.83495	0.00458332	0.00930632	PF14608	RNA-binding, Nab2-type zinc finger	288	307	0.0064
g2108	2457.72	0.431293	0.152135	2.83495	0.00458332	0.00930632	PF01713	Smr domain	590	648	8.5e-08
g2108	2457.72	0.431293	0.152135	2.83495	0.00458332	0.00930632	PF14608	RNA-binding, Nab2-type zinc finger	314	332	0.00032
g211	3622.03	-0.513688	0.147853	-3.47431	0.000512176	0.00122863	PF00702	haloacid dehalogenase-like hydrolase	633	916	8.6e-09
g211	3622.03	-0.513688	0.147853	-3.47431	0.000512176	0.00122863	PF12409	P5-type ATPase cation transporter	170	289	4.2e-36
g211	3622.03	-0.513688	0.147853	-3.47431	0.000512176	0.00122863	PF12409	P5-type ATPase cation transporter	170	289	4.2e-36
g211	3622.03	-0.513688	0.147853	-3.47431	0.000512176	0.00122863	PF00122	E1-E2 ATPase	407	615	8.5e-29
g211	3622.03	-0.513688	0.147853	-3.47431	0.000512176	0.00122863	PF00122	E1-E2 ATPase	407	615	8.5e-29
g211	3622.03	-0.513688	0.147853	-3.47431	0.000512176	0.00122863	PF00702	haloacid dehalogenase-like hydrolase	791	918	2.5e-07
g2110	3773.03	1.70888	0.277751	6.15257	7.62e-10	3.71e-09	PF01624	MutS domain I	124	229	7.7e-18
g2110	3773.03	1.70888	0.277751	6.15257	7.62e-10	3.71e-09	PF05188	MutS domain II	317	379	7.8e-09
g2110	3773.03	1.70888	0.277751	6.15257	7.62e-10	3.71e-09	PF00488	MutS domain V	866	1079	4.2e-65
g2110	3773.03	1.70888	0.277751	6.15257	7.62e-10	3.71e-09	PF05192	MutS domain III	453	810	5.2e-50
g2111	24058.6	1.1838	0.145495	8.13637	4.07e-16	3.28e-15	PF17777	Insertion domain in 60S ribosomal protein L10P	108	177	1.9e-22
g2111	24058.6	1.1838	0.145495	8.13637	4.07e-16	3.28e-15	PF00466	Ribosomal protein L10	4	100	1.4e-21
g2111	24058.6	1.1838	0.145495	8.13637	4.07e-16	3.28e-15	PF00428	60s Acidic ribosomal protein	229	311	1.2e-18
g2114	5592.82	-1.23345	0.143642	-8.58695	8.93e-18	8.17e-17	PF00628	PHD-finger	319	367	4.5e-07
g2114	5592.82	-1.23345	0.143642	-8.58695	8.93e-18	8.17e-17	PF00628	PHD-finger	882	931	3.1e-09
g2115	1201.71	0.734088	0.124095	5.91555	3.31e-09	1.51e-08	PF00270	DEAD/DEAH box helicase	151	322	3.7e-14
g2116	1225.81	0.741578	0.155609	4.76564	1.88e-06	6.33e-06	PF00561	alpha/beta hydrolase fold	70	215	9.5e-13
g2117	8261.37	0.647231	0.113456	5.70467	1.17e-08	5.01e-08	NA	NA	NA	NA	NA
g2119	4982.22	0.599487	0.134719	4.4499	8.59e-06	2.66e-05	PF17677	Glycosyl hydrolases family 38 C-terminal beta sandwich domain	991	1077	4.7e-12
g2119	4982.22	0.599487	0.134719	4.4499	8.59e-06	2.66e-05	PF07748	Glycosyl hydrolases family 38 C-terminal domain	722	930	7.4e-53
g2119	4982.22	0.599487	0.134719	4.4499	8.59e-06	2.66e-05	PF01074	Glycosyl hydrolases family 38 N-terminal domain	282	548	3.5e-87
g2119	4982.22	0.599487	0.134719	4.4499	8.59e-06	2.66e-05	PF09261	Alpha mannosidase middle domain	555	652	1.2e-28
g2120	4425.97	0.450185	0.13244	3.39915	0.000675957	0.00158749	PF00069	Protein kinase domain	212	392	5.7e-20
g2120	4425.97	0.450185	0.13244	3.39915	0.000675957	0.00158749	PF00069	Protein kinase domain	33	161	1.2e-11
g2120	4425.97	0.450185	0.13244	3.39915	0.000675957	0.00158749	PF00069	Protein kinase domain	33	161	1.3e-11
g2120	4425.97	0.450185	0.13244	3.39915	0.000675957	0.00158749	PF00069	Protein kinase domain	232	411	6.5e-20
g2122	812.782	0.56631	0.157026	3.60648	0.000310379	0.000769907	NA	NA	NA	NA	NA
g2123	727.854	0.846834	0.387923	2.183	0.0290361	0.0497291	PF04147	Nop14-like family	51	887	7.8e-286
g2125	684.004	-0.503306	0.132452	-3.79991	0.00014475	0.000376627	PF11841	Domain of unknown function (DUF3361)	37	183	2.9e-14
g2125	684.004	-0.503306	0.132452	-3.79991	0.00014475	0.000376627	PF16457	Pleckstrin homology domain	507	667	5.3e-39
g2125	684.004	-0.503306	0.132452	-3.79991	0.00014475	0.000376627	PF04727	ELMO/CED-12 family	249	436	1.4e-48
g2126	1310.16	0.82409	0.207055	3.98005	6.89e-05	0.000188588	PF00642	Zinc finger C-x8-C-x5-C-x3-H type (and similar)	16	38	5.3e-07
g2127	11391.5	-1.75062	0.15327	-11.4218	3.26e-30	5.54e-29	PF01237	Oxysterol-binding protein	45	380	1e-87
g2128	3689.44	1.09415	0.141211	7.7483	9.31e-15	6.75e-14	NA	NA	NA	NA	NA
g2129	1802.01	-0.912639	0.164093	-5.56171	2.67e-08	1.1e-07	PF06839	GRF zinc finger	62	104	7.9e-08
g2130	26107.5	-0.570738	0.125791	-4.5372	5.7e-06	1.81e-05	PF00890	FAD binding domain	68	464	2.2e-122
g2130	26107.5	-0.570738	0.125791	-4.5372	5.7e-06	1.81e-05	PF02910	Fumarate reductase flavoprotein C-term	519	654	1.9e-44
g2133	1574.77	0.320147	0.146212	2.18961	0.0285524	0.0490208	NA	NA	NA	NA	NA
g2136	767.136	-0.34334	0.155549	-2.20728	0.0272948	0.0471517	PF00179	Ubiquitin-conjugating enzyme	12	141	2.6e-33
g214	2194.75	-0.401202	0.13876	-2.89134	0.00383601	0.00791181	PF03522	Solute carrier family 12	1269	1332	9.9e-09
g214	2194.75	-0.401202	0.13876	-2.89134	0.00383601	0.00791181	PF00324	Amino acid permease	26	488	7.9e-57
g214	2194.75	-0.401202	0.13876	-2.89134	0.00383601	0.00791181	PF03522	Solute carrier family 12	499	586	3.2e-07
g2140	2234.51	0.515656	0.235908	2.18583	0.0288279	0.0494446	PF08229	ER membrane protein SH3	19	205	1e-60
g2142	618.003	-0.863601	0.174748	-4.94199	7.73e-07	2.72e-06	PF07808	RED-like protein N-terminal region	81	204	2.9e-05
g2143	817.394	-0.722934	0.151094	-4.78465	1.71e-06	5.78e-06	PF01156	Inosine-uridine preferring nucleoside hydrolase	7	358	4.2e-82
g2144	1435.96	0.558347	0.210833	2.64829	0.00809008	0.0156337	PF00153	Mitochondrial carrier protein	126	207	2.1e-19
g2144	1435.96	0.558347	0.210833	2.64829	0.00809008	0.0156337	PF00153	Mitochondrial carrier protein	229	323	4.1e-20
g2144	1435.96	0.558347	0.210833	2.64829	0.00809008	0.0156337	PF00153	Mitochondrial carrier protein	11	110	1.7e-20
g2145	2137.83	3.1654	0.205714	15.3874	1.99e-53	7.41e-52	PF00172	Fungal Zn(2)-Cys(6) binuclear cluster domain	33	61	9.1e-07
g2145	2137.83	3.1654	0.205714	15.3874	1.99e-53	7.41e-52	PF04082	Fungal specific transcription factor domain	210	396	1.2e-17
g2146	343.695	8.44185	1.09346	7.72031	1.16e-14	8.36e-14	PF00067	Cytochrome P450	73	511	1.9e-64
g2150	143.915	-0.993048	0.328431	-3.02361	0.00249775	0.0053272	PF13472	GDSL-like Lipase/Acylhydrolase family	223	416	3.3e-21
g2152	347.131	-1.04802	0.21141	-4.95727	7.15e-07	2.53e-06	NA	NA	NA	NA	NA
g2153	13.5387	-2.4712	0.934012	-2.64579	0.00815003	0.0157246	PF08241	Methyltransferase domain	76	176	5e-19
g2155	1341.87	-1.63989	0.19756	-8.30071	1.03e-16	8.71e-16	PF01738	Dienelactone hydrolase family	32	252	1e-27
g2156	6713.46	-1.51231	0.260755	-5.79972	6.64e-09	2.93e-08	PF12937	F-box-like	446	489	1.6e-10
g2156	6713.46	-1.51231	0.260755	-5.79972	6.64e-09	2.93e-08	PF00400	WD domain, G-beta repeat	803	835	0.00022
g2156	6713.46	-1.51231	0.260755	-5.79972	6.64e-09	2.93e-08	PF00400	WD domain, G-beta repeat	686	720	4.3e-05
g2156	6713.46	-1.51231	0.260755	-5.79972	6.64e-09	2.93e-08	PF00400	WD domain, G-beta repeat	882	918	0.011
g2156	6713.46	-1.51231	0.260755	-5.79972	6.64e-09	2.93e-08	PF00400	WD domain, G-beta repeat	922	957	0.00022
g2156	6713.46	-1.51231	0.260755	-5.79972	6.64e-09	2.93e-08	PF00400	WD domain, G-beta repeat	840	878	0.0026
g2156	6713.46	-1.51231	0.260755	-5.79972	6.64e-09	2.93e-08	PF00400	WD domain, G-beta repeat	726	777	0.0031
g2156	6713.46	-1.51231	0.260755	-5.79972	6.64e-09	2.93e-08	PF00400	WD domain, G-beta repeat	644	680	0.013
g2157	89.6903	-2.25841	0.335873	-6.72399	1.77e-11	9.98e-11	NA	NA	NA	NA	NA
g2159	774.009	0.829815	0.151369	5.48207	4.2e-08	1.7e-07	PF00176	SNF2 family N-terminal domain	452	842	1.7e-76
g2159	774.009	0.829815	0.151369	5.48207	4.2e-08	1.7e-07	PF00271	Helicase conserved C-terminal domain	1003	1109	1.2e-16
g2159	774.009	0.829815	0.151369	5.48207	4.2e-08	1.7e-07	PF00097	Zinc finger, C3HC4 type (RING finger)	910	954	4.7e-05
g2159	774.009	0.829815	0.151369	5.48207	4.2e-08	1.7e-07	PF08797	HIRAN domain	192	310	4e-26
g216	74.9425	1.54289	0.366023	4.21528	2.49e-05	7.26e-05	PF00069	Protein kinase domain	86	218	2.4e-16
g216	74.9425	1.54289	0.366023	4.21528	2.49e-05	7.26e-05	PF00069	Protein kinase domain	114	245	3.3e-16
g2160	1217.43	-0.422095	0.136337	-3.09597	0.00196167	0.00427658	PF00494	Squalene/phytoene synthase	45	359	1.3e-57
g2162	1034.68	0.400463	0.148494	2.69683	0.00700022	0.0136864	PF01250	Ribosomal protein S6	3	94	1e-22
g2163	2445.9	-0.690849	0.189807	-3.63974	0.000272911	0.00068175	PF03556	Cullin binding	132	250	1.1e-34
g2164	473.81	-1.29933	0.292309	-4.44505	8.79e-06	2.72e-05	PF13622	Thioesterase-like superfamily	68	369	4e-21
g2166	264.291	0.611565	0.222128	2.75321	0.00590142	0.0117087	PF15377	Domain of unknown function (DUF4604)	8	170	1.5e-31
g2168	7954.56	-1.28701	0.173751	-7.40722	1.29e-13	8.69e-13	PF00920	Dehydratase family	66	601	8.3e-209
g2169	189.537	-1.49711	0.251724	-5.94743	2.72e-09	1.25e-08	NA	NA	NA	NA	NA
g217	29.3335	1.59511	0.449996	3.54473	0.000393023	0.000957703	NA	NA	NA	NA	NA
g2170	8338.97	-0.998094	0.201104	-4.96306	6.94e-07	2.46e-06	PF00249	Myb-like DNA-binding domain	155	195	3.9e-09
g2173	1570.05	-2.84219	0.165498	-17.1735	4.19e-66	2.12e-64	PF10282	Lactonase, 7-bladed beta-propeller	58	355	4.1e-52
g2177	56276.8	-1.30976	0.277429	-4.72106	2.35e-06	7.82e-06	PF00208	Glutamate/Leucine/Phenylalanine/Valine dehydrogenase	686	952	5.9e-64
g2178	3502.22	3.38049	0.193279	17.4902	1.7e-68	9.35e-67	NA	NA	NA	NA	NA
g2179	511.607	1.05818	0.227674	4.64776	3.36e-06	1.1e-05	NA	NA	NA	NA	NA
g2181	7735.68	-2.99347	0.22582	-13.256	4.17e-40	1.07e-38	PF07992	Pyridine nucleotide-disulphide oxidoreductase	132	466	1.6e-52
g2183	500.176	1.12617	0.258047	4.36421	1.28e-05	3.86e-05	PF00149	Calcineurin-like phosphoesterase	33	305	2.8e-07
g2184	2673.61	1.08198	0.14855	7.28356	3.25e-13	2.1e-12	NA	NA	NA	NA	NA
g2186	24337.3	-1.36795	0.248975	-5.49432	3.92e-08	1.59e-07	PF00155	Aminotransferase class I and II	241	598	1.7e-61
g2187	4584.51	-1.23804	0.173144	-7.15037	8.65e-13	5.42e-12	PF13193	AMP-binding enzyme C-terminal domain	485	555	1e-06
g2187	4584.51	-1.23804	0.173144	-7.15037	8.65e-13	5.42e-12	PF16177	Acetyl-coenzyme A synthetase N-terminus	40	96	7.3e-11
g2187	4584.51	-1.23804	0.173144	-7.15037	8.65e-13	5.42e-12	PF00501	AMP-binding enzyme	109	235	2e-14
g2189	11415.7	0.637694	0.110621	5.76467	8.18e-09	3.58e-08	PF00009	Elongation factor Tu GTP binding domain	474	684	2.2e-34
g2189	11415.7	0.637694	0.110621	5.76467	8.18e-09	3.58e-08	PF03144	Elongation factor Tu domain 2	711	787	2.6e-07
g2189	11415.7	0.637694	0.110621	5.76467	8.18e-09	3.58e-08	PF11987	Translation-initiation factor 2	817	910	2.4e-20
g2192	3025.42	0.29081	0.117177	2.4818	0.0130721	0.0241279	PF04129	Vps52 / Sac2 family	148	663	3.5e-125
g2194	17711.5	0.864125	0.178052	4.85323	1.21e-06	4.16e-06	PF00240	Ubiquitin family	531	602	2.1e-32
g2194	17711.5	0.864125	0.178052	4.85323	1.21e-06	4.16e-06	PF01020	Ribosomal L40e family	606	655	1.4e-30
g2197	37715.6	0.815838	0.148423	5.49669	3.87e-08	1.57e-07	PF00067	Cytochrome P450	69	514	3.3e-54
g2198	659.898	-0.700409	0.143014	-4.89747	9.71e-07	3.38e-06	PF01702	Queuine tRNA-ribosyltransferase	32	391	1.1e-139
g22	564.497	-5.34665	0.64839	-8.24603	1.64e-16	1.36e-15	NA	NA	NA	NA	NA
g220	832.364	-0.931003	0.182778	-5.09362	3.51e-07	1.28e-06	NA	NA	NA	NA	NA
g2200	10411.1	1.07482	0.117199	9.17086	4.69e-20	4.99e-19	PF00833	Ribosomal S17	1	122	3.4e-59
g2205	13547.7	0.6284	0.148337	4.23631	2.27e-05	6.64e-05	PF06911	Senescence-associated protein	259	436	1.7e-55
g2206	355.543	0.974059	0.248742	3.91594	9.01e-05	0.000242117	PF13419	Haloacid dehalogenase-like hydrolase	14	217	2.6e-19
g2207	484.484	0.670784	0.209627	3.1999	0.00137476	0.00307764	NA	NA	NA	NA	NA
g221	4136.92	-0.796675	0.105494	-7.55181	4.29e-14	2.97e-13	PF11496	Class II histone deacetylase complex subunits 2 and 3	208	436	7.7e-08
g2210	2855.65	-0.448366	0.127826	-3.50762	0.000452134	0.00109349	PF01008	Initiation factor 2 subunit family	28	324	2.7e-37
g2211	2173.1	1.68024	0.101636	16.5319	2.16e-61	9.96e-60	PF07933	Protein of unknown function (DUF1681)	17	187	2.5e-58
g2213	1225.22	-0.513582	0.178461	-2.87784	0.00400404	0.00823207	PF04055	Radical SAM superfamily	114	249	1.8e-08
g2214	17118.1	-2.04564	0.210099	-9.73655	2.11e-22	2.52e-21	PF13967	Late exocytosis, associated with Golgi transport	17	170	3.2e-44
g2214	17118.1	-2.04564	0.210099	-9.73655	2.11e-22	2.52e-21	PF12621	Extracellular tail, of 10TM putative phosphate transporter	760	854	2e-28
g2214	17118.1	-2.04564	0.210099	-9.73655	2.11e-22	2.52e-21	PF02714	Calcium-dependent channel, 7TM region, putative phosphate	397	671	2.3e-85
g2214	17118.1	-2.04564	0.210099	-9.73655	2.11e-22	2.52e-21	PF14703	Cytosolic domain of 10TM putative phosphate transporter	193	385	1.9e-39
g2215	306.131	-0.637066	0.208145	-3.06068	0.00220833	0.00475808	NA	NA	NA	NA	NA
g2216	6631.69	-1.07051	0.181111	-5.91079	3.4e-09	1.55e-08	NA	NA	NA	NA	NA
g2217	8353.54	-0.605352	0.248783	-2.43325	0.0149639	0.0272448	PF00388	Phosphatidylinositol-specific phospholipase C, X domain	123	263	1.5e-09
g2219	2493	-1.007	0.214732	-4.68958	2.74e-06	9.07e-06	PF03619	Organic solute transporter Ostalpha	36	315	1.3e-85
g2220	5830.61	-0.466106	0.116817	-3.99004	6.61e-05	0.000181237	PF16134	THO complex subunit 2 N-terminus	63	791	2.1e-243
g2220	5830.61	-0.466106	0.116817	-3.99004	6.61e-05	0.000181237	PF11262	Transcription factor/nuclear export subunit protein 2	1154	1477	4.4e-97
g2220	5830.61	-0.466106	0.116817	-3.99004	6.61e-05	0.000181237	PF11732	Transcription- and export-related complex subunit	793	869	1.3e-28
g2221	2907.66	-1.03799	0.164018	-6.32852	2.48e-10	1.26e-09	PF00561	alpha/beta hydrolase fold	1	394	2.7e-46
g2226	9170.95	-0.499233	0.156574	-3.18847	0.00143026	0.003186	PF02221	ML domain	43	166	1.7e-29
g2227	5170.37	-1.87982	0.170991	-10.9937	4.1e-28	6.37e-27	PF00709	Adenylosuccinate synthetase	6	420	3.5e-161
g2228	5201.11	-0.43485	0.14571	-2.98436	0.00284175	0.00599402	PF00628	PHD-finger	50	98	3.1e-07
g2229	892.491	-0.925925	0.17762	-5.21297	1.86e-07	7e-07	PF00953	Glycosyl transferase family 4	147	320	8e-30
g223	103.936	-2.77413	0.312553	-8.87572	6.95e-19	6.85e-18	NA	NA	NA	NA	NA
g2230	3541.71	0.612446	0.152571	4.01418	5.97e-05	0.000164586	PF01841	Transglutaminase-like superfamily	353	460	4.4e-11
g2232	43419.7	5.19657	0.294029	17.6737	6.69e-70	3.84e-68	PF13600	N-terminal domain of unknown function (DUF4140)	19	144	3.4e-28
g2232	43419.7	5.19657	0.294029	17.6737	6.69e-70	3.84e-68	PF13598	Domain of unknown function (DUF4139)	312	811	4.5e-33
g2233	1992.02	0.586122	0.179905	3.25795	0.00112219	0.00255598	NA	NA	NA	NA	NA
g2234	507.527	-0.925351	0.161687	-5.72311	1.05e-08	4.52e-08	PF05971	RNA methyltransferase	46	319	1.1e-64
g2235	165.071	-0.814714	0.365631	-2.22824	0.0258644	0.0448986	PF00067	Cytochrome P450	52	479	1.1e-34
g2239	215.893	-1.67003	0.282395	-5.91382	3.34e-09	1.52e-08	NA	NA	NA	NA	NA
g224	14710.1	-4.37821	0.180519	-24.2534	6.08e-130	1.05e-127	PF04082	Fungal specific transcription factor domain	265	509	4.7e-22
g2244	1527.25	-0.630974	0.127407	-4.95243	7.33e-07	2.59e-06	PF09779	Ima1 N-terminal domain	10	137	3.7e-38
g2245	8083.93	-1.06196	0.235218	-4.51478	6.34e-06	2e-05	PF03162	Tyrosine phosphatase family	104	252	4e-43
g2247	2533.08	-0.354972	0.0812273	-4.3701	1.24e-05	3.76e-05	PF00226	DnaJ domain	37	100	2.6e-18
g2247	2533.08	-0.354972	0.0812273	-4.3701	1.24e-05	3.76e-05	PF09320	Domain of unknown function (DUF1977)	271	373	2.1e-30
g2248	6949.11	0.609038	0.151079	4.03125	5.55e-05	0.000153769	PF04424	MINDY deubiquitinase	370	521	5e-22
g2249	471.824	-0.434431	0.156745	-2.77159	0.00557837	0.0111406	PF02544	3-oxo-5-alpha-steroid 4-dehydrogenase	221	303	4.4e-12
g2249	471.824	-0.434431	0.156745	-2.77159	0.00557837	0.0111406	PF02544	3-oxo-5-alpha-steroid 4-dehydrogenase	117	191	2.7e-05
g225	1299.11	-1.01917	0.198815	-5.12622	2.96e-07	1.09e-06	NA	NA	NA	NA	NA
g2250	6151.45	-2.24596	0.197965	-11.3453	7.83e-30	1.32e-28	PF00155	Aminotransferase class I and II	35	416	3.9e-68
g2251	109.843	-1.56825	0.272329	-5.75867	8.48e-09	3.7e-08	PF00171	Aldehyde dehydrogenase family	20	463	2.7e-134
g2253	8232.12	-1.55695	0.156359	-9.95759	2.34e-23	2.94e-22	PF02738	Molybdopterin-binding domain of aldehyde dehydrogenase	738	1267	5.2e-204
g2253	8232.12	-1.55695	0.156359	-9.95759	2.34e-23	2.94e-22	PF00111	2Fe-2S iron-sulfur cluster binding domain	29	77	2.6e-08
g2253	8232.12	-1.55695	0.156359	-9.95759	2.34e-23	2.94e-22	PF00941	FAD binding domain in molybdopterin dehydrogenase	262	437	3.1e-46
g2253	8232.12	-1.55695	0.156359	-9.95759	2.34e-23	2.94e-22	PF01799	[2Fe-2S] binding domain	106	178	3.8e-30
g2253	8232.12	-1.55695	0.156359	-9.95759	2.34e-23	2.94e-22	PF01315	Aldehyde oxidase and xanthine dehydrogenase, a/b hammerhead domain	609	718	1e-30
g2253	8232.12	-1.55695	0.156359	-9.95759	2.34e-23	2.94e-22	PF03450	CO dehydrogenase flavoprotein C-terminal domain	446	549	4.9e-29
g2254	10714.3	0.691151	0.125674	5.49956	3.81e-08	1.54e-07	PF00026	Eukaryotic aspartyl protease	131	435	1.8e-67
g2255	612.76	1.76796	0.147963	11.9486	6.6e-33	1.29e-31	PF01239	Protein prenyltransferase alpha subunit repeat	195	213	1.2e-05
g2255	612.76	1.76796	0.147963	11.9486	6.6e-33	1.29e-31	PF01239	Protein prenyltransferase alpha subunit repeat	151	172	0.00012
g2257	1431.56	0.715268	0.206587	3.46231	0.000535564	0.00127938	PF04420	CHD5-like protein	8	167	3.1e-57
g2258	1275.07	0.524953	0.184285	2.84859	0.00439138	0.00895003	NA	NA	NA	NA	NA
g226	1335.6	-1.06059	0.250976	-4.22585	2.38e-05	6.94e-05	PF00144	Beta-lactamase	19	372	9.7e-50
g2260	662.423	0.755583	0.298354	2.5325	0.0113252	0.0211876	PF00076	RNA recognition motif. (a.k.a. RRM, RBD, or RNP domain)	164	233	2.1e-14
g2261	1390.82	0.916011	0.180131	5.08526	3.67e-07	1.34e-06	NA	NA	NA	NA	NA
g2262	189.262	-1.42999	0.195003	-7.33313	2.25e-13	1.48e-12	NA	NA	NA	NA	NA
g2265	1115.51	-0.498729	0.157688	-3.16276	0.00156281	0.00346259	PF00106	short chain dehydrogenase	91	155	5.7e-08
g2266	11.6555	-4.40553	1.0244	-4.30059	1.7e-05	5.07e-05	PF01636	Phosphotransferase enzyme family	35	215	3e-11
g2267	757.698	-0.964074	0.172048	-5.60353	2.1e-08	8.77e-08	PF00106	short chain dehydrogenase	3	95	6.3e-18
g2268	5134.33	-4.46383	0.129162	-34.56	1.01e-261	8.68e-259	NA	NA	NA	NA	NA
g2269	797.191	1.81011	0.189188	9.56779	1.09e-21	1.25e-20	NA	NA	NA	NA	NA
g2275	637.219	0.472596	0.15137	3.12212	0.00179552	0.00393429	PF00069	Protein kinase domain	63	406	5.9e-27
g2276	36.838	-0.832531	0.375007	-2.22004	0.026416	0.0457639	NA	NA	NA	NA	NA
g2278	2827.65	-1.20302	0.140051	-8.58985	8.71e-18	7.97e-17	PF04112	Mak10 subunit, NatC N(alpha)-terminal acetyltransferase	26	187	4.1e-60
g228	407.087	0.491321	0.220448	2.22874	0.0258312	0.044856	PF17733	Family of unknown function (DUF5572)	146	195	4.1e-12
g2281	4655.76	0.590695	0.156392	3.777	0.000158727	0.000410305	PF18503	26S proteasome subunit RPN6 C-terminal helix domain	395	418	9.4e-09
g2281	4655.76	0.590695	0.156392	3.777	0.000158727	0.000410305	PF18055	26S proteasome regulatory subunit RPN6 N-terminal domain	12	130	1.8e-45
g2281	4655.76	0.590695	0.156392	3.777	0.000158727	0.000410305	PF01399	PCI domain	287	388	1.6e-19
g2282	300.099	-2.72077	0.287938	-9.44917	3.42e-21	3.84e-20	PF07992	Pyridine nucleotide-disulphide oxidoreductase	3	303	1.2e-44
g2283	63449.2	-2.24594	0.393572	-5.70656	1.15e-08	4.96e-08	PF19055	ABC-2 type transporter	1045	1107	2.5e-07
g2283	63449.2	-2.24594	0.393572	-5.70656	1.15e-08	4.96e-08	PF14510	ABC-transporter N-terminal	61	151	8.5e-16
g2283	63449.2	-2.24594	0.393572	-5.70656	1.15e-08	4.96e-08	PF00005	ABC transporter	179	333	7.1e-18
g2283	63449.2	-2.24594	0.393572	-5.70656	1.15e-08	4.96e-08	PF01061	ABC-2 type transporter	502	711	5e-44
g2283	63449.2	-2.24594	0.393572	-5.70656	1.15e-08	4.96e-08	PF06422	CDR ABC transporter	725	808	3.8e-28
g2283	63449.2	-2.24594	0.393572	-5.70656	1.15e-08	4.96e-08	PF06422	CDR ABC transporter	1431	1474	7.3e-05
g2283	63449.2	-2.24594	0.393572	-5.70656	1.15e-08	4.96e-08	PF01061	ABC-2 type transporter	1165	1374	1.5e-42
g2283	63449.2	-2.24594	0.393572	-5.70656	1.15e-08	4.96e-08	PF00005	ABC transporter	865	1016	1.1e-16
g2284	47.7549	1.04058	0.360274	2.8883	0.00387336	0.00798248	NA	NA	NA	NA	NA
g2287	4759.03	-0.573711	0.165516	-3.46619	0.000527891	0.00126251	PF01408	Oxidoreductase family, NAD-binding Rossmann fold	12	135	6.8e-14
g2290	1334.45	-0.554505	0.167223	-3.31597	0.000913269	0.00210709	PF14560	Ubiquitin-like domain	4	80	1.3e-15
g2290	1334.45	-0.554505	0.167223	-3.31597	0.000913269	0.00210709	PF01302	CAP-Gly domain	187	258	6.7e-23
g2291	2622.28	-1.05391	0.141658	-7.43984	1.01e-13	6.82e-13	PF13639	Ring finger domain	368	410	2.9e-12
g2293	2547.36	-0.445462	0.169683	-2.62525	0.00865843	0.016583	PF02223	Thymidylate kinase	30	183	1.5e-42
g2294	2038.02	-0.37446	0.163239	-2.29394	0.021794	0.0384431	PF01262	Alanine dehydrogenase/PNT, C-terminal domain	251	475	3.3e-74
g2294	2038.02	-0.37446	0.163239	-2.29394	0.021794	0.0384431	PF05222	Alanine dehydrogenase/PNT, N-terminal domain	112	247	2.5e-47
g2296	1050.79	-1.7026	0.313456	-5.43173	5.58e-08	2.22e-07	PF00230	Major intrinsic protein	1	141	8.9e-35
g2298	1221.74	-0.745934	0.124276	-6.00226	1.95e-09	9.04e-09	PF01625	Peptide methionine sulfoxide reductase	15	170	7.7e-61
g23	5226.89	-0.646278	0.140486	-4.60031	4.22e-06	1.37e-05	PF15410	Pleckstrin homology domain	1300	1441	7.2e-20
g23	5226.89	-0.646278	0.140486	-4.60031	4.22e-06	1.37e-05	PF01369	Sec7 domain	908	1024	3.9e-26
g2300	2052.39	-0.543631	0.176923	-3.07269	0.00212138	0.00459084	PF13516	Leucine Rich repeat	840	854	0.4
g2300	2052.39	-0.543631	0.176923	-3.07269	0.00212138	0.00459084	PF00027	Cyclic nucleotide-binding domain	292	387	3.4e-12
g2300	2052.39	-0.543631	0.176923	-3.07269	0.00212138	0.00459084	PF16643	Unstructured region on cNMP-binding protein	392	542	6.3e-32
g2300	2052.39	-0.543631	0.176923	-3.07269	0.00212138	0.00459084	PF12937	F-box-like	557	593	1e-05
g2300	2052.39	-0.543631	0.176923	-3.07269	0.00212138	0.00459084	PF13516	Leucine Rich repeat	758	781	0.34
g2300	2052.39	-0.543631	0.176923	-3.07269	0.00212138	0.00459084	PF00027	Cyclic nucleotide-binding domain	91	168	2.9e-19
g2302	3838.09	0.433738	0.154608	2.8054	0.00502541	0.0101244	PF18097	Vta1 C-terminal domain	326	360	2e-17
g2302	3838.09	0.433738	0.154608	2.8054	0.00502541	0.0101244	PF04652	Vta1 like	12	156	2.1e-54
g2307	2036.48	-0.622414	0.12021	-5.1777	2.25e-07	8.38e-07	NA	NA	NA	NA	NA
g2308	800.017	0.902383	0.181575	4.96974	6.7e-07	2.38e-06	NA	NA	NA	NA	NA
g231	1853.96	2.60425	0.152883	17.0343	4.57e-65	2.27e-63	PF00248	Aldo/keto reductase family	24	283	2.4e-36
g2310	9052.7	-3.32464	0.27016	-12.3062	8.39e-35	1.74e-33	PF01619	Proline dehydrogenase	98	421	1.6e-69
g2311	374.153	1.17645	0.181475	6.48271	9.01e-11	4.72e-10	PF08617	Kinase binding protein CGI-121	20	190	4.1e-50
g2312	51.1273	-1.38651	0.495374	-2.79892	0.0051274	0.0102977	PF00069	Protein kinase domain	68	234	6.4e-24
g2314	1026.82	0.512871	0.216557	2.36829	0.0178705	0.0320231	PF00225	Kinesin motor domain	16	379	1.5e-115
g2315	1519.41	-4.72873	0.263348	-17.9562	4.29e-72	2.72e-70	NA	NA	NA	NA	NA
g2316	403.921	-1.25949	0.156998	-8.02235	1.04e-15	8.06e-15	PF07690	Major Facilitator Superfamily	95	363	2.6e-17
g2318	14.7612	-1.73127	0.671003	-2.58013	0.0098764	0.0186845	PF01544	CorA-like Mg2+ transporter protein	531	623	9.6e-07
g2318	14.7612	-1.73127	0.671003	-2.58013	0.0098764	0.0186845	PF01544	CorA-like Mg2+ transporter protein	452	544	7.9e-07
g232	16704.3	-0.532618	0.124381	-4.28214	1.85e-05	5.48e-05	PF10588	NADH-ubiquinone oxidoreductase-G iron-sulfur binding region	116	153	3.8e-17
g232	16704.3	-0.532618	0.124381	-4.28214	1.85e-05	5.48e-05	PF00384	Molybdopterin oxidoreductase	473	630	2.1e-33
g232	16704.3	-0.532618	0.124381	-4.28214	1.85e-05	5.48e-05	PF13510	2Fe-2S iron-sulfur cluster binding domain	34	109	6.5e-20
g232	16704.3	-0.532618	0.124381	-4.28214	1.85e-05	5.48e-05	PF09326	NADH-ubiquinone oxidoreductase subunit G, C-terminal	662	712	1.4e-18
g232	16704.3	-0.532618	0.124381	-4.28214	1.85e-05	5.48e-05	PF00384	Molybdopterin oxidoreductase	306	464	3.7e-33
g2321	1046.27	1.18245	0.198994	5.94212	2.81e-09	1.29e-08	PF05028	Poly (ADP-ribose) glycohydrolase (PARG)	88	414	2.4e-46
g2326	1556.81	-0.414744	0.166695	-2.48804	0.012845	0.0237554	PF01738	Dienelactone hydrolase family	31	246	7e-20
g2327	659.334	1.88378	0.210561	8.94649	3.67e-19	3.66e-18	NA	NA	NA	NA	NA
g2328	88.663	0.888007	0.368541	2.40952	0.0159734	0.0289146	NA	NA	NA	NA	NA
g233	183.747	0.858792	0.219778	3.90754	9.32e-05	0.000249913	NA	NA	NA	NA	NA
g2331	2377.28	-5.61655	1.06309	-5.28323	1.27e-07	4.86e-07	PF13632	Glycosyl transferase family group 2	467	679	1.4e-52
g2332	2767.52	-7.48739	0.955785	-7.83375	4.74e-15	3.51e-14	PF00722	Glycosyl hydrolases family 16	219	354	1.6e-18
g2336	1342.32	-0.696929	0.216979	-3.21197	0.00131828	0.00296147	NA	NA	NA	NA	NA
g2337	693.156	1.02312	0.136534	7.49354	6.7e-14	4.58e-13	PF01636	Phosphotransferase enzyme family	78	298	4.8e-16
g2344	16.5633	-5.30953	1.98658	-2.6727	0.00752438	0.0146253	PF07690	Major Facilitator Superfamily	58	425	9.4e-30
g2348	245.34	-1.14896	0.457396	-2.51195	0.0120064	0.0223406	PF07992	Pyridine nucleotide-disulphide oxidoreductase	43	361	3e-32
g2350	81.2068	3.28023	0.52823	6.20984	5.3e-10	2.61e-09	PF08240	Alcohol dehydrogenase GroES-like domain	29	128	7.6e-22
g2350	81.2068	3.28023	0.52823	6.20984	5.3e-10	2.61e-09	PF00107	Zinc-binding dehydrogenase	201	317	9e-18
g2352	158.651	2.61282	0.48965	5.3361	9.5e-08	3.69e-07	NA	NA	NA	NA	NA
g2353	37.7291	-2.78136	0.62235	-4.46912	7.85e-06	2.45e-05	PF07690	Major Facilitator Superfamily	73	475	9.1e-36
g2355	4495.67	0.600215	0.152604	3.93316	8.38e-05	0.000226173	PF00106	short chain dehydrogenase	52	178	7.5e-12
g236	248.749	-0.884445	0.297949	-2.96844	0.00299312	0.00628763	NA	NA	NA	NA	NA
g2361	48.6754	1.45557	0.474617	3.06684	0.00216336	0.00467287	PF00067	Cytochrome P450	50	483	3.5e-68
g2362	61.9181	-1.62397	0.56064	-2.89664	0.00377186	0.00779351	PF04082	Fungal specific transcription factor domain	316	411	1e-10
g2362	61.9181	-1.62397	0.56064	-2.89664	0.00377186	0.00779351	PF00172	Fungal Zn(2)-Cys(6) binuclear cluster domain	43	75	8.9e-05
g2364	1745.25	0.672391	0.154756	4.34484	1.39e-05	4.2e-05	PF12895	Anaphase-promoting complex, cyclosome, subunit 3	15	93	6.3e-23
g2364	1745.25	0.672391	0.154756	4.34484	1.39e-05	4.2e-05	PF13424	Tetratricopeptide repeat	458	526	2.2e-08
g2364	1745.25	0.672391	0.154756	4.34484	1.39e-05	4.2e-05	PF13181	Tetratricopeptide repeat	174	203	0.0011
g2364	1745.25	0.672391	0.154756	4.34484	1.39e-05	4.2e-05	PF13432	Tetratricopeptide repeat	536	590	1.7e-05
g2366	1814	-1.06365	0.194439	-5.47035	4.49e-08	1.81e-07	PF01757	Acyltransferase family	10	339	1.9e-17
g2371	35.0474	-5.26964	0.792527	-6.64916	2.95e-11	1.63e-10	NA	NA	NA	NA	NA
g2374	4837.98	0.67505	0.126343	5.34299	9.14e-08	3.56e-07	PF00702	haloacid dehalogenase-like hydrolase	379	734	1.3e-18
g2374	4837.98	0.67505	0.126343	5.34299	9.14e-08	3.56e-07	PF00690	Cation transporter/ATPase, N-terminus	42	103	2.9e-14
g2374	4837.98	0.67505	0.126343	5.34299	9.14e-08	3.56e-07	PF00689	Cation transporting ATPase, C-terminus	811	1012	8.4e-28
g2374	4837.98	0.67505	0.126343	5.34299	9.14e-08	3.56e-07	PF00122	E1-E2 ATPase	143	273	5.8e-28
g2375	434.215	1.03386	0.194594	5.31289	1.08e-07	4.17e-07	PF12796	Ankyrin repeats (3 copies)	781	873	1.4e-09
g2375	434.215	1.03386	0.194594	5.31289	1.08e-07	4.17e-07	PF13637	Ankyrin repeats (many copies)	978	1030	2e-08
g2375	434.215	1.03386	0.194594	5.31289	1.08e-07	4.17e-07	PF12796	Ankyrin repeats (3 copies)	881	971	1.3e-13
g2375	434.215	1.03386	0.194594	5.31289	1.08e-07	4.17e-07	PF06985	Heterokaryon incompatibility protein (HET)	26	114	2.4e-09
g2375	434.215	1.03386	0.194594	5.31289	1.08e-07	4.17e-07	PF05729	NACHT domain	312	460	4.4e-06
g2376	4664.77	-0.81246	0.205488	-3.9538	7.69e-05	0.000208652	NA	NA	NA	NA	NA
g2377	59.5728	-2.43326	0.302226	-8.05111	8.2e-16	6.45e-15	NA	NA	NA	NA	NA
g2378	590.404	-1.16154	0.217733	-5.33471	9.57e-08	3.72e-07	PF12796	Ankyrin repeats (3 copies)	133	186	1.3e-07
g2379	55.3187	-1.508	0.48905	-3.08352	0.00204569	0.00444603	PF00331	Glycosyl hydrolase family 10	26	319	4.5e-100
g2382	34.0338	5.62616	1.33528	4.21348	2.51e-05	7.31e-05	PF01097	Arthropod defensin	55	96	1.6e-07
g2384	299.742	6.61404	0.464499	14.2391	5.24e-46	1.63e-44	NA	NA	NA	NA	NA
g2385	154.063	4.25815	0.326216	13.0531	6.1e-39	1.52e-37	NA	NA	NA	NA	NA
g2387	125.938	1.09328	0.245746	4.4488	8.64e-06	2.67e-05	NA	NA	NA	NA	NA
g2388	568.597	1.08794	0.184072	5.9104	3.41e-09	1.55e-08	PF00172	Fungal Zn(2)-Cys(6) binuclear cluster domain	9	40	1.1e-06
g239	3500.98	0.426	0.159589	2.66936	0.0075996	0.0147549	PF00012	Hsp70 protein	31	475	8.2e-52
g239	3500.98	0.426	0.159589	2.66936	0.0075996	0.0147549	PF00012	Hsp70 protein	676	778	5.2e-05
g2390	5341.57	-2.87445	0.24885	-11.5509	7.3e-31	1.28e-29	PF16561	Glycogen recognition site of AMP-activated protein kinase	5	93	6.6e-08
g2391	2016.04	-4.04328	0.258688	-15.6299	4.55e-55	1.78e-53	PF16483	Beta-1,3-glucanase	9	383	2.9e-126
g2392	193.35	3.80972	0.593352	6.42068	1.36e-10	7.03e-10	PF01636	Phosphotransferase enzyme family	143	250	1.1e-08
g2394	11421.3	2.03312	0.22597	8.99732	2.31e-19	2.34e-18	PF00172	Fungal Zn(2)-Cys(6) binuclear cluster domain	10	42	3.3e-05
g2394	11421.3	2.03312	0.22597	8.99732	2.31e-19	2.34e-18	PF11951	Fungal specific transcription factor domain	247	351	3.5e-09
g2399	10568.4	1.05197	0.104579	10.0591	8.38e-24	1.08e-22	NA	NA	NA	NA	NA
g240	46.6613	-0.897566	0.397251	-2.25944	0.0238558	0.0417063	PF00026	Eukaryotic aspartyl protease	114	155	5.3e-05
g2402	3766.09	-1.68625	0.165338	-10.1988	2.01e-24	2.64e-23	PF07690	Major Facilitator Superfamily	136	406	3.6e-22
g2403	947.548	-0.554253	0.146711	-3.77785	0.000158189	0.000409374	PF01230	HIT domain	15	119	3.5e-19
g2404	1017.12	-2.2933	0.307273	-7.4634	8.43e-14	5.74e-13	NA	NA	NA	NA	NA
g2405	2068.25	0.725579	0.196192	3.69832	0.000217033	0.000550012	PF00520	Ion transport protein	351	548	1.8e-08
g2405	2068.25	0.725579	0.196192	3.69832	0.000217033	0.000550012	PF00520	Ion transport protein	363	572	9.1e-07
g2406	3455.03	-0.714022	0.172097	-4.14895	3.34e-05	9.57e-05	NA	NA	NA	NA	NA
g241	1351.18	-0.783095	0.190414	-4.1126	3.91e-05	0.00011121	NA	NA	NA	NA	NA
g2411	6657.5	-1.34071	0.262531	-5.10687	3.28e-07	1.2e-06	PF08624	Chromatin remodelling complex Rsc7/Swp82 subunit	156	287	5.4e-53
g2413	12267.6	-1.41661	0.150006	-9.44367	3.6e-21	4.03e-20	PF02200	STE like transcription factor	49	157	8e-56
g2413	12267.6	-1.41661	0.150006	-9.44367	3.6e-21	4.03e-20	PF02200	STE like transcription factor	56	164	8.6e-56
g2413	12267.6	-1.41661	0.150006	-9.44367	3.6e-21	4.03e-20	PF00096	Zinc finger, C2H2 type	555	579	0.00097
g2413	12267.6	-1.41661	0.150006	-9.44367	3.6e-21	4.03e-20	PF00096	Zinc finger, C2H2 type	585	607	1.2e-05
g2413	12267.6	-1.41661	0.150006	-9.44367	3.6e-21	4.03e-20	PF00096	Zinc finger, C2H2 type	592	614	1.2e-05
g2413	12267.6	-1.41661	0.150006	-9.44367	3.6e-21	4.03e-20	PF00096	Zinc finger, C2H2 type	562	586	0.00098
g2413	12267.6	-1.41661	0.150006	-9.44367	3.6e-21	4.03e-20	PF02200	STE like transcription factor	49	157	8.5e-56
g2414	423.891	0.499341	0.178696	2.79436	0.00520028	0.0104278	PF15375	Domain of unknown function (DUF4602)	110	239	1.8e-06
g2418	382.342	-6.54758	0.434292	-15.0765	2.31e-51	8.13e-50	NA	NA	NA	NA	NA
g2419	172.65	-6.15032	0.504201	-12.1982	3.18e-34	6.48e-33	NA	NA	NA	NA	NA
g242	166.004	-0.665163	0.215832	-3.08186	0.00205711	0.00446673	PF00026	Eukaryotic aspartyl protease	58	317	1.8e-27
g2420	1288.84	-6.06539	0.320718	-18.9119	9.1e-80	7.17e-78	NA	NA	NA	NA	NA
g2423	380.802	3.61613	0.282189	12.8146	1.36e-37	3.24e-36	PF01636	Phosphotransferase enzyme family	141	342	1.2e-12
g2424	166.902	-1.1126	0.344636	-3.22832	0.00124518	0.00281132	PF13520	Amino acid permease	43	477	9.1e-85
g2425	80.3183	-1.39755	0.475255	-2.94062	0.00327556	0.00683643	PF00743	Flavin-binding monooxygenase-like	8	517	3.7e-69
g2426	25.9206	-2.49307	0.57754	-4.3167	1.58e-05	4.74e-05	NA	NA	NA	NA	NA
g243	2710.29	-0.814437	0.130871	-6.2232	4.87e-10	2.4e-09	PF00439	Bromodomain	598	699	0.00011
g2430	640.765	-1.17858	0.194221	-6.06825	1.29e-09	6.12e-09	PF12796	Ankyrin repeats (3 copies)	50	147	2.7e-11
g2430	640.765	-1.17858	0.194221	-6.06825	1.29e-09	6.12e-09	PF12796	Ankyrin repeats (3 copies)	166	252	1.3e-11
g2430	640.765	-1.17858	0.194221	-6.06825	1.29e-09	6.12e-09	PF01544	CorA-like Mg2+ transporter protein	914	991	5.2e-09
g2430	640.765	-1.17858	0.194221	-6.06825	1.29e-09	6.12e-09	PF12796	Ankyrin repeats (3 copies)	262	345	8.1e-14
g2433	7390.53	-1.38453	0.179228	-7.72498	1.12e-14	8.06e-14	PF07716	Basic region leucine zipper	156	207	1.2e-06
g2434	1354.06	0.733139	0.20966	3.4968	0.000470881	0.00113643	NA	NA	NA	NA	NA
g2435	17201	1.1001	0.218656	5.03117	4.87e-07	1.76e-06	PF00687	Ribosomal protein L1p/L10e family	23	212	1.8e-46
g2436	1053.67	0.407688	0.167774	2.42999	0.0150993	0.0274623	PF10350	Putative death-receptor fusion protein (DUF2428)	679	915	1.9e-56
g2436	1053.67	0.407688	0.167774	2.42999	0.0150993	0.0274623	PF10350	Putative death-receptor fusion protein (DUF2428)	679	915	1.8e-56
g2437	4028.59	-0.280081	0.125144	-2.23808	0.0252158	0.0438832	PF16746	BAR domain of APPL family	24	196	7.2e-18
g2437	4028.59	-0.280081	0.125144	-2.23808	0.0252158	0.0438832	PF00169	PH domain	311	404	1.6e-05
g2437	4028.59	-0.280081	0.125144	-2.23808	0.0252158	0.0438832	PF16016	VAD1 Analog of StAR-related lipid transfer domain	909	1053	4.5e-33
g2439	10714.7	1.60212	0.252388	6.34784	2.18e-10	1.11e-09	PF14510	ABC-transporter N-terminal	8	63	8e-13
g2439	10714.7	1.60212	0.252388	6.34784	2.18e-10	1.11e-09	PF00005	ABC transporter	86	245	4.3e-16
g2439	10714.7	1.60212	0.252388	6.34784	2.18e-10	1.11e-09	PF19055	ABC-2 type transporter	959	1053	3.4e-07
g2439	10714.7	1.60212	0.252388	6.34784	2.18e-10	1.11e-09	PF06422	CDR ABC transporter	632	721	2.4e-32
g2439	10714.7	1.60212	0.252388	6.34784	2.18e-10	1.11e-09	PF00005	ABC transporter	779	930	2.5e-17
g2439	10714.7	1.60212	0.252388	6.34784	2.18e-10	1.11e-09	PF01061	ABC-2 type transporter	1080	1296	3.5e-43
g2439	10714.7	1.60212	0.252388	6.34784	2.18e-10	1.11e-09	PF01061	ABC-2 type transporter	412	621	2.5e-35
g2439	10714.7	1.60212	0.252388	6.34784	2.18e-10	1.11e-09	PF06422	CDR ABC transporter	1359	1402	0.00027
g2440	7764.61	0.670182	0.253178	2.64708	0.00811904	0.0156758	PF00732	GMC oxidoreductase	11	309	4.7e-66
g2440	7764.61	0.670182	0.253178	2.64708	0.00811904	0.0156758	PF05199	GMC oxidoreductase	427	569	1.5e-36
g2441	2145.76	2.36352	0.208289	11.3473	7.65e-30	1.29e-28	NA	NA	NA	NA	NA
g2442	1381.33	-0.840235	0.208279	-4.03417	5.48e-05	0.000152115	PF00172	Fungal Zn(2)-Cys(6) binuclear cluster domain	19	55	6.2e-07
g2442	1381.33	-0.840235	0.208279	-4.03417	5.48e-05	0.000152115	PF00172	Fungal Zn(2)-Cys(6) binuclear cluster domain	19	55	6.3e-07
g2443	10984.5	-7.14496	0.267131	-26.747	1.34e-157	3e-155	PF07690	Major Facilitator Superfamily	152	531	4e-40
g2444	521.815	-2.81191	0.380416	-7.39166	1.45e-13	9.72e-13	NA	NA	NA	NA	NA
g2445	2577.93	3.80899	0.161737	23.5505	1.24e-122	1.8e-120	NA	NA	NA	NA	NA
g2448	58.9983	2.37363	0.488882	4.85522	1.2e-06	4.12e-06	PF07519	Tannase and feruloyl esterase	102	314	9.8e-39
g2448	58.9983	2.37363	0.488882	4.85522	1.2e-06	4.12e-06	PF07519	Tannase and feruloyl esterase	404	519	7.7e-08
g2450	113.435	1.30367	0.386846	3.37001	0.000751653	0.00175499	NA	NA	NA	NA	NA
g2451	364.996	-1.45515	0.33014	-4.40767	1.04e-05	3.19e-05	PF13489	Methyltransferase domain	60	231	2.4e-22
g2452	3138.84	-0.496115	0.158468	-3.13069	0.00174396	0.00383189	PF00291	Pyridoxal-phosphate dependent enzyme	39	363	6.1e-60
g2452	3138.84	-0.496115	0.158468	-3.13069	0.00174396	0.00383189	PF07687	Peptidase dimerisation domain	548	657	3.9e-16
g2452	3138.84	-0.496115	0.158468	-3.13069	0.00174396	0.00383189	PF01546	Peptidase family M20/M25/M40	450	752	3e-31
g2453	2482.58	0.752	0.189703	3.96408	7.37e-05	0.000200073	NA	NA	NA	NA	NA
g2455	1899.17	2.37694	0.152884	15.5473	1.66e-54	6.35e-53	PF05729	NACHT domain	273	421	9e-07
g2455	1899.17	2.37694	0.152884	15.5473	1.66e-54	6.35e-53	PF01388	ARID/BRIGHT DNA binding domain	949	1029	7.9e-13
g2456	886.914	2.83183	0.225849	12.5386	4.59e-36	1.01e-34	PF00271	Helicase conserved C-terminal domain	728	828	5.1e-11
g2456	886.914	2.83183	0.225849	12.5386	4.59e-36	1.01e-34	PF00176	SNF2 family N-terminal domain	253	577	3.5e-66
g2456	886.914	2.83183	0.225849	12.5386	4.59e-36	1.01e-34	PF00271	Helicase conserved C-terminal domain	722	822	5e-11
g2456	886.914	2.83183	0.225849	12.5386	4.59e-36	1.01e-34	PF00176	SNF2 family N-terminal domain	253	571	2.8e-63
g2457	2906.41	1.91334	0.144145	13.2737	3.29e-40	8.56e-39	PF00501	AMP-binding enzyme	66	528	5.4e-91
g2457	2906.41	1.91334	0.144145	13.2737	3.29e-40	8.56e-39	PF13193	AMP-binding enzyme C-terminal domain	537	623	4.6e-18
g2459	828.363	0.710931	0.145135	4.8984	9.66e-07	3.37e-06	PF00172	Fungal Zn(2)-Cys(6) binuclear cluster domain	2	22	2.3e-05
g2459	828.363	0.710931	0.145135	4.8984	9.66e-07	3.37e-06	PF11951	Fungal specific transcription factor domain	72	495	7.1e-26
g246	35.1119	-0.922236	0.422181	-2.18446	0.0289288	0.0495765	PF01055	Glycosyl hydrolases family 31	242	673	1.6e-69
g246	35.1119	-0.922236	0.422181	-2.18446	0.0289288	0.0495765	PF01055	Glycosyl hydrolases family 31	459	890	3e-69
g2461	164.876	0.948763	0.225711	4.20343	2.63e-05	7.63e-05	NA	NA	NA	NA	NA
g2463	456.58	1.18129	0.238867	4.9454	7.6e-07	2.68e-06	NA	NA	NA	NA	NA
g2467	116.788	1.60466	0.268108	5.9851	2.16e-09	9.99e-09	PF07690	Major Facilitator Superfamily	68	436	5.7e-34
g2468	32.0987	-4.49007	0.829958	-5.41	6.3e-08	2.5e-07	NA	NA	NA	NA	NA
g247	415.573	0.547165	0.240816	2.27213	0.0230785	0.0404432	NA	NA	NA	NA	NA
g2472	32.4937	-1.536	0.445743	-3.44593	0.000569107	0.00135481	PF00651	BTB/POZ domain	23	81	0.00041
g2473	196.065	-2.2965	0.251792	-9.12062	7.47e-20	7.84e-19	NA	NA	NA	NA	NA
g2474	620.319	-3.54053	0.231397	-15.3007	7.57e-53	2.79e-51	PF07690	Major Facilitator Superfamily	239	410	3.2e-13
g2474	620.319	-3.54053	0.231397	-15.3007	7.57e-53	2.79e-51	PF07690	Major Facilitator Superfamily	39	236	3.2e-17
g2476	33.7443	-1.4138	0.479848	-2.94635	0.00321551	0.00671517	PF00067	Cytochrome P450	150	485	1.2e-47
g2477	1308.12	-2.66853	0.53733	-4.96628	6.82e-07	2.42e-06	PF17615	Family of unknown function	3	156	4.7e-18
g2478	1757.94	2.78021	0.195292	14.2362	5.46e-46	1.7e-44	NA	NA	NA	NA	NA
g2479	208.392	-6.11962	0.474345	-12.9012	4.43e-38	1.07e-36	NA	NA	NA	NA	NA
g2484	4042.58	-0.556225	0.102846	-5.40833	6.36e-08	2.52e-07	PF00694	Aconitase C-terminal domain	587	710	4.7e-28
g2484	4042.58	-0.556225	0.102846	-5.40833	6.36e-08	2.52e-07	PF00330	Aconitase family (aconitate hydratase)	80	516	3.7e-109
g2485	7364.18	-5.81723	0.451425	-12.8864	5.37e-38	1.3e-36	PF07690	Major Facilitator Superfamily	126	522	6.3e-46
g2486	7596.1	-3.4004	0.584666	-5.81598	6.03e-09	2.68e-08	PF00682	HMGL-like	542	811	3.6e-27
g2486	7596.1	-3.4004	0.584666	-5.81598	6.03e-09	2.68e-08	PF02436	Conserved carboxylase domain	835	1035	6.7e-57
g2486	7596.1	-3.4004	0.584666	-5.81598	6.03e-09	2.68e-08	PF02786	Carbamoyl-phosphate synthase L chain, ATP binding domain	119	326	9.1e-77
g2486	7596.1	-3.4004	0.584666	-5.81598	6.03e-09	2.68e-08	PF00364	Biotin-requiring enzyme	1087	1153	9.8e-18
g2486	7596.1	-3.4004	0.584666	-5.81598	6.03e-09	2.68e-08	PF00289	Biotin carboxylase, N-terminal domain	5	114	1.1e-34
g2486	7596.1	-3.4004	0.584666	-5.81598	6.03e-09	2.68e-08	PF02785	Biotin carboxylase C-terminal domain	342	449	4.9e-26
g2489	19.6007	4.14798	0.710494	5.83816	5.28e-09	2.36e-08	PF08030	Ferric reductase NAD binding domain	579	727	1.6e-17
g2489	19.6007	4.14798	0.710494	5.83816	5.28e-09	2.36e-08	PF01794	Ferric reductase like transmembrane component	260	380	1.2e-25
g2489	19.6007	4.14798	0.710494	5.83816	5.28e-09	2.36e-08	PF08022	FAD-binding domain	529	573	5.4e-05
g2490	553.13	0.827527	0.244751	3.38109	0.00072198	0.00169014	PF07690	Major Facilitator Superfamily	69	351	4.8e-26
g2492	43.224	1.22497	0.418792	2.92501	0.00344448	0.0071615	PF06985	Heterokaryon incompatibility protein (HET)	48	202	6.8e-35
g2494	648.373	2.12741	0.218547	9.73432	2.15e-22	2.57e-21	NA	NA	NA	NA	NA
g2497	67.5373	1.20703	0.385227	3.13331	0.00172847	0.00379948	PF01544	CorA-like Mg2+ transporter protein	494	635	3.7e-07
g25	40.6503	-8.19121	1.07273	-7.63583	2.24e-14	1.58e-13	PF14273	Domain of unknown function (DUF4360)	76	259	1.4e-13
g2500	5241.87	-4.66118	0.230539	-20.2186	6.71e-91	6.54e-89	PF00324	Amino acid permease	63	530	3e-129
g2501	550.945	1.22458	0.251702	4.86519	1.14e-06	3.93e-06	PF13302	Acetyltransferase (GNAT) domain	18	183	2.6e-10
g2502	1050.34	-0.996777	0.278749	-3.5759	0.00034903	0.000857177	PF03595	Voltage-dependent anion channel	42	384	9e-93
g2504	1056.08	-2.31447	0.417763	-5.54016	3.02e-08	1.24e-07	PF01786	Alternative oxidase	78	310	2.1e-91
g2507	76.4857	2.70037	0.456961	5.90941	3.43e-09	1.56e-08	PF05729	NACHT domain	284	473	5.2e-08
g2507	76.4857	2.70037	0.456961	5.90941	3.43e-09	1.56e-08	PF14479	Prion-inhibition and propagation	6	205	2.6e-45
g2508	290.269	-0.818735	0.250352	-3.27034	0.0010742	0.00245426	PF00069	Protein kinase domain	251	424	3.2e-16
g2508	290.269	-0.818735	0.250352	-3.27034	0.0010742	0.00245426	PF00069	Protein kinase domain	42	186	9.3e-16
g2509	129.61	-1.66724	0.465683	-3.5802	0.000343328	0.000844379	PF00445	Ribonuclease T2 family	55	226	3.1e-45
g251	4056.64	0.689088	0.170369	4.04469	5.24e-05	0.000145971	PF10032	Phosphate transport (Pho88)	6	188	4.6e-77
g2510	9.90575	-2.62604	0.915307	-2.86902	0.00411742	0.00845004	NA	NA	NA	NA	NA
g2512	1375.68	2.96197	0.200542	14.7698	2.29e-49	7.61e-48	PF01636	Phosphotransferase enzyme family	351	543	8.9e-13
g2513	7490.69	-3.14788	0.229198	-13.7343	6.32e-43	1.79e-41	PF01425	Amidase	72	529	1.6e-121
g2515	3122.51	-0.304468	0.11796	-2.58112	0.00984801	0.0186401	NA	NA	NA	NA	NA
g2516	81.6912	-2.71814	0.419546	-6.47876	9.25e-11	4.84e-10	PF13561	Enoyl-(Acyl carrier protein) reductase	66	301	1.2e-48
g2517	11.7752	-4.34218	0.930707	-4.66547	3.08e-06	1.01e-05	NA	NA	NA	NA	NA
g2519	261.471	-2.33891	0.267887	-8.73097	2.52e-18	2.4e-17	PF08240	Alcohol dehydrogenase GroES-like domain	30	85	1.1e-05
g2519	261.471	-2.33891	0.267887	-8.73097	2.52e-18	2.4e-17	PF13602	Zinc-binding dehydrogenase	185	313	6.5e-22
g252	18287.9	1.1677	0.146323	7.98032	1.46e-15	1.12e-14	PF00297	Ribosomal protein L3	1	367	9.6e-181
g2520	96.5594	1.25397	0.349031	3.59272	0.00032725	0.000807145	NA	NA	NA	NA	NA
g2528	355.128	2.07258	0.336871	6.15242	7.63e-10	3.71e-09	PF13857	Ankyrin repeats (many copies)	496	545	3.7e-07
g2528	355.128	2.07258	0.336871	6.15242	7.63e-10	3.71e-09	PF12796	Ankyrin repeats (3 copies)	276	341	2.7e-06
g2528	355.128	2.07258	0.336871	6.15242	7.63e-10	3.71e-09	PF12796	Ankyrin repeats (3 copies)	402	486	2.1e-13
g2529	301.186	1.30933	0.370986	3.52933	0.000416621	0.00101139	PF00856	SET domain	89	220	1.2e-12
g2531	20.7141	-3.94628	0.778057	-5.07196	3.94e-07	1.43e-06	NA	NA	NA	NA	NA
g2532	401.047	0.479101	0.199928	2.39637	0.0165585	0.0298638	PF13409	Glutathione S-transferase, N-terminal domain	27	102	2.1e-09
g2533	660.817	-1.6061	0.225236	-7.13076	9.98e-13	6.24e-12	PF07690	Major Facilitator Superfamily	57	227	1.3e-18
g2533	660.817	-1.6061	0.225236	-7.13076	9.98e-13	6.24e-12	PF07690	Major Facilitator Superfamily	259	425	1e-08
g2535	36.5206	-2.0666	0.923585	-2.23758	0.0252482	0.0439323	PF07732	Multicopper oxidase	132	239	2.9e-07
g2535	36.5206	-2.0666	0.923585	-2.23758	0.0252482	0.0439323	PF07732	Multicopper oxidase	63	170	2.1e-07
g2536	9.62823	-3.18734	1.44754	-2.2019	0.0276724	0.0477243	PF01226	Formate/nitrite transporter	21	267	3.7e-73
g254	3731.44	-0.507232	0.119051	-4.26064	2.04e-05	6e-05	PF08551	Eukaryotic integral membrane protein (DUF1751)	48	146	1.8e-27
g2540	134.136	6.3233	0.789977	8.00441	1.2e-15	9.26e-15	NA	NA	NA	NA	NA
g2541	447.171	0.83194	0.183803	4.52625	6e-06	1.9e-05	NA	NA	NA	NA	NA
g2544	2118.83	-1.82075	0.288623	-6.30841	2.82e-10	1.42e-09	PF07690	Major Facilitator Superfamily	48	446	5.3e-46
g2545	106.979	-2.03452	0.369706	-5.50307	3.73e-08	1.51e-07	NA	NA	NA	NA	NA
g2547	927.561	-5.3298	0.401695	-13.2683	3.54e-40	9.18e-39	NA	NA	NA	NA	NA
g2551	1332.71	0.560443	0.204577	2.73953	0.00615279	0.0121701	PF05875	Ceramidase	17	264	3e-63
g2552	73372.7	-13.3598	0.233152	-57.3008	0	0	PF04886	PT repeat	212	246	4.9e-07
g2552	73372.7	-13.3598	0.233152	-57.3008	0	0	PF01822	WSC domain	389	464	5.7e-13
g2552	73372.7	-13.3598	0.233152	-57.3008	0	0	PF04886	PT repeat	235	269	4.2e-07
g2552	73372.7	-13.3598	0.233152	-57.3008	0	0	PF04886	PT repeat	100	135	1e-09
g2552	73372.7	-13.3598	0.233152	-57.3008	0	0	PF04886	PT repeat	176	210	6.1e-07
g2553	1280.3	4.43527	0.240979	18.4052	1.19e-75	8.27e-74	PF06985	Heterokaryon incompatibility protein (HET)	202	337	3.5e-29
g2554	4359.27	1.16934	0.324865	3.59947	0.000318866	0.000788348	PF12044	Putative peptidase family	3	423	2.5e-127
g2555	9804.46	2.24097	0.175489	12.7698	2.42e-37	5.69e-36	PF00150	Cellulase (glycosyl hydrolase family 5)	219	406	9.1e-09
g2557	70.8451	-0.826233	0.362224	-2.281	0.0225484	0.0396151	PF01061	ABC-2 type transporter	1157	1371	2.8e-42
g2557	70.8451	-0.826233	0.362224	-2.281	0.0225484	0.0396151	PF00005	ABC transporter	155	315	3.9e-14
g2557	70.8451	-0.826233	0.362224	-2.281	0.0225484	0.0396151	PF19055	ABC-2 type transporter	1031	1075	5.2e-07
g2557	70.8451	-0.826233	0.362224	-2.281	0.0225484	0.0396151	PF06422	CDR ABC transporter	702	785	6.3e-27
g2557	70.8451	-0.826233	0.362224	-2.281	0.0225484	0.0396151	PF00005	ABC transporter	851	1002	3.4e-17
g2557	70.8451	-0.826233	0.362224	-2.281	0.0225484	0.0396151	PF14510	ABC-transporter N-terminal	64	133	2.3e-14
g2557	70.8451	-0.826233	0.362224	-2.281	0.0225484	0.0396151	PF01061	ABC-2 type transporter	482	691	8.8e-38
g256	2128.38	-0.458266	0.135303	-3.38696	0.000706719	0.00165757	NA	NA	NA	NA	NA
g2560	743.917	1.16353	0.200759	5.79567	6.81e-09	3e-08	NA	NA	NA	NA	NA
g2561	3356.75	2.02687	0.149125	13.5917	4.48e-42	1.23e-40	PF01636	Phosphotransferase enzyme family	603	803	1.7e-08
g2561	3356.75	2.02687	0.149125	13.5917	4.48e-42	1.23e-40	PF01636	Phosphotransferase enzyme family	137	340	1.5e-10
g2562	177.91	-1.97109	0.341519	-5.77154	7.85e-09	3.44e-08	PF01370	NAD dependent epimerase/dehydratase family	4	259	7.8e-19
g2563	1376.46	3.8597	0.253014	15.2549	1.53e-52	5.58e-51	NA	NA	NA	NA	NA
g2564	464.094	2.73449	0.336454	8.12739	4.39e-16	3.52e-15	PF05631	Sugar-tranasporters, 12 TM	52	330	1.7e-55
g2569	2294.51	-0.434415	0.139073	-3.12365	0.00178623	0.00391644	PF04670	Gtr1/RagA G protein conserved region	34	277	6.4e-94
g257	3208.2	0.665522	0.122786	5.42019	5.95e-08	2.37e-07	PF01115	F-actin capping protein, beta subunit	11	262	5.7e-102
g2571	3284.29	-0.360165	0.147695	-2.43857	0.0147454	0.0269039	PF08219	Outer membrane protein TOM13	18	96	1.2e-37
g2572	3411.74	-0.466634	0.126789	-3.68039	0.000232877	0.000588721	PF02096	60Kd inner membrane protein	207	401	2.9e-14
g2573	3426.31	0.943274	0.11034	8.5488	1.24e-17	1.12e-16	PF07958	Protein of unknown function (DUF1688)	85	540	3.9e-173
g2573	3426.31	0.943274	0.11034	8.5488	1.24e-17	1.12e-16	PF07958	Protein of unknown function (DUF1688)	85	537	4.4e-175
g2577	14663.3	0.52798	0.114232	4.62202	3.8e-06	1.24e-05	PF01432	Peptidase family M3	227	698	2.2e-152
g2582	355.786	-6.51918	0.442288	-14.7397	3.59e-49	1.19e-47	NA	NA	NA	NA	NA
g2583	197.389	-0.746387	0.257879	-2.89434	0.0037996	0.00784456	PF06687	SUR7/PalI family	9	235	7.7e-19
g2584	806.356	-0.533675	0.145248	-3.67424	0.00023856	0.000601909	NA	NA	NA	NA	NA
g2589	403.427	-0.475713	0.200807	-2.369	0.0178361	0.031979	PF03694	Erg28 like protein	14	153	4.4e-45
g259	10426.5	-0.921565	0.151537	-6.08144	1.19e-09	5.67e-09	PF13085	2Fe-2S iron-sulfur cluster binding domain	49	154	4.9e-32
g259	10426.5	-0.921565	0.151537	-6.08144	1.19e-09	5.67e-09	PF13237	4Fe-4S dicluster domain	190	260	5.2e-09
g2590	316.148	-1.13555	0.176178	-6.44548	1.15e-10	6e-10	PF02744	Galactose-1-phosphate uridyl transferase, C-terminal domain	216	373	8.4e-57
g2590	316.148	-1.13555	0.176178	-6.44548	1.15e-10	6e-10	PF01087	Galactose-1-phosphate uridyl transferase, N-terminal domain	8	209	5.8e-69
g2591	1441.16	-0.454287	0.120045	-3.78431	0.000154133	0.00039953	PF00569	Zinc finger, ZZ type	18	62	1.5e-10
g2591	1441.16	-0.454287	0.120045	-3.78431	0.000154133	0.00039953	PF00249	Myb-like DNA-binding domain	81	124	4.7e-08
g2592	1418.08	-2.38754	0.25008	-9.54713	1.33e-21	1.52e-20	PF00581	Rhodanese-like domain	15	137	8.1e-12
g2593	1082.78	-2.21578	0.302102	-7.33455	2.22e-13	1.46e-12	PF02801	Beta-ketoacyl synthase, C-terminal domain	286	397	2.6e-34
g2593	1082.78	-2.21578	0.302102	-7.33455	2.22e-13	1.46e-12	PF00107	Zinc-binding dehydrogenase	1888	1998	2.2e-15
g2593	1082.78	-2.21578	0.302102	-7.33455	2.22e-13	1.46e-12	PF00550	Phosphopantetheine attachment site	2412	2461	2.1e-05
g2593	1082.78	-2.21578	0.302102	-7.33455	2.22e-13	1.46e-12	PF14765	Polyketide synthase dehydratase	911	1188	7.8e-60
g2593	1082.78	-2.21578	0.302102	-7.33455	2.22e-13	1.46e-12	PF08659	KR domain	2089	2262	5.7e-53
g2593	1082.78	-2.21578	0.302102	-7.33455	2.22e-13	1.46e-12	PF16197	Ketoacyl-synthetase C-terminal extension	400	514	2.1e-22
g2593	1082.78	-2.21578	0.302102	-7.33455	2.22e-13	1.46e-12	PF08240	Alcohol dehydrogenase GroES-like domain	1766	1824	5.3e-05
g2593	1082.78	-2.21578	0.302102	-7.33455	2.22e-13	1.46e-12	PF00698	Acyl transferase domain	540	853	7.5e-44
g2593	1082.78	-2.21578	0.302102	-7.33455	2.22e-13	1.46e-12	PF08242	Methyltransferase domain	1370	1474	5.5e-20
g2593	1082.78	-2.21578	0.302102	-7.33455	2.22e-13	1.46e-12	PF00109	Beta-ketoacyl synthase, N-terminal domain	30	274	2.1e-55
g2594	3586.17	-0.907262	0.156735	-5.78851	7.1e-09	3.13e-08	PF13023	HD domain	59	217	2.9e-47
g2595	2126.22	-0.662643	0.11884	-5.57593	2.46e-08	1.02e-07	NA	NA	NA	NA	NA
g2596	228.876	-0.923693	0.20882	-4.4234	9.72e-06	2.98e-05	NA	NA	NA	NA	NA
g2598	71.2977	2.54204	0.385546	6.59335	4.3e-11	2.33e-10	PF11915	Protein of unknown function (DUF3433)	637	725	3.4e-20
g2598	71.2977	2.54204	0.385546	6.59335	4.3e-11	2.33e-10	PF11915	Protein of unknown function (DUF3433)	346	432	4.1e-16
g2599	2074.27	0.489898	0.115024	4.25911	2.05e-05	6.04e-05	PF14661	HAUS augmin-like complex subunit 6 N-terminus	74	306	2e-55
g260	980.664	-1.22725	0.14663	-8.36973	5.78e-17	4.97e-16	PF07228	Stage II sporulation protein E (SpoIIE)	82	257	1.7e-07
g2603	3297.33	1.70928	0.257584	6.63582	3.23e-11	1.78e-10	PF01544	CorA-like Mg2+ transporter protein	496	649	5.5e-14
g2608	4711.45	-0.828002	0.142695	-5.80259	6.53e-09	2.89e-08	PF04082	Fungal specific transcription factor domain	315	510	3.6e-15
g2609	137.973	1.24905	0.304549	4.1013	4.11e-05	0.000116398	PF00722	Glycosyl hydrolases family 16	111	251	1.4e-11
g261	11711.5	-0.838406	0.163592	-5.12498	2.98e-07	1.09e-06	PF10342	Ser-Thr-rich glycosyl-phosphatidyl-inositol-anchored membrane family	26	107	5.8e-17
g2611	14809.6	1.43152	0.162965	8.78425	1.57e-18	1.51e-17	PF03931	Skp1 family, tetramerisation domain	14	75	4.5e-20
g2611	14809.6	1.43152	0.162965	8.78425	1.57e-18	1.51e-17	PF01466	Skp1 family, dimerisation domain	122	169	2.6e-29
g2612	8755.93	0.727844	0.222105	3.27703	0.00104907	0.00240003	PF03901	Alg9-like mannosyltransferase family	5	396	3.4e-59
g2613	7211.51	0.632246	0.259928	2.43239	0.0149997	0.0273003	NA	NA	NA	NA	NA
g2616	1537.83	1.07329	0.168223	6.38018	1.77e-10	9.08e-10	PF04893	Yip1 domain	114	282	6.2e-07
g2617	516.731	-0.977466	0.313218	-3.12072	0.00180407	0.00395218	NA	NA	NA	NA	NA
g2620	1016.76	-0.341543	0.149481	-2.28486	0.0223209	0.0392554	PF10296	Maintenance of mitochondrial morphology protein 1	14	355	1e-135
g2623	533.107	-0.333533	0.137793	-2.42054	0.0154973	0.0281434	PF01066	CDP-alcohol phosphatidyltransferase	40	103	2.1e-15
g2624	5649.81	1.27348	0.219686	5.79682	6.76e-09	2.98e-08	PF09729	Gti1/Pac2 family	11	185	5.4e-60
g2628	7760.87	-0.857601	0.131664	-6.51358	7.34e-11	3.88e-10	PF01544	CorA-like Mg2+ transporter protein	313	620	2.4e-40
g2629	494.365	0.512385	0.148188	3.45767	0.000544874	0.00130072	PF02953	Tim10/DDP family zinc finger	26	89	2.3e-19
[truncated: 6,898 more rows]

## Sheet: MUT6114 DEGs 4 DPI
Row.names	baseMean	log2FoldChange	lfcSE	stat	pvalue	padj	Pfam ID	Pfam description	Start location	Stop location	Score
g10	4565.96	-0.609787	0.124574	-4.89499	9.83e-07	2.82e-06	PF00806	Pumilio-family RNA binding repeat	722	749	3.3e-05
g10	4565.96	-0.609787	0.124574	-4.89499	9.83e-07	2.82e-06	PF00806	Pumilio-family RNA binding repeat	799	827	5.1e-06
g10	4565.96	-0.609787	0.124574	-4.89499	9.83e-07	2.82e-06	PF00806	Pumilio-family RNA binding repeat	536	569	1.7e-09
g10	4565.96	-0.609787	0.124574	-4.89499	9.83e-07	2.82e-06	PF00806	Pumilio-family RNA binding repeat	573	602	5.5e-07
g10	4565.96	-0.609787	0.124574	-4.89499	9.83e-07	2.82e-06	PF00806	Pumilio-family RNA binding repeat	650	674	0.0095
g10	4565.96	-0.609787	0.124574	-4.89499	9.83e-07	2.82e-06	PF00806	Pumilio-family RNA binding repeat	753	781	1.8e-07
g10	4565.96	-0.609787	0.124574	-4.89499	9.83e-07	2.82e-06	PF00806	Pumilio-family RNA binding repeat	608	641	1.2e-09
g10	4565.96	-0.609787	0.124574	-4.89499	9.83e-07	2.82e-06	PF00806	Pumilio-family RNA binding repeat	680	714	1.1e-09
g100	289.458	-2.74811	0.414415	-6.6313	3.33e-11	1.46e-10	PF00722	Glycosyl hydrolases family 16	258	393	3.6e-16
g1000	131.96	-1.40648	0.336977	-4.17383	3e-05	7.17e-05	NA	NA	NA	NA	NA
g10001	82.1246	0.780962	0.356648	2.18973	0.0285439	0.0435925	PF07690	Major Facilitator Superfamily	115	496	2e-32
g10002	298.786	-0.993212	0.231562	-4.28919	1.79e-05	4.41e-05	NA	NA	NA	NA	NA
g10004	63.6587	4.87993	0.542036	9.00296	2.2e-19	1.69e-18	PF00107	Zinc-binding dehydrogenase	141	277	2.7e-23
g10005	4271.88	2.58261	0.213149	12.1165	8.64e-34	1.34e-32	PF01753	MYND finger	22	60	2e-07
g10007	12520.5	-0.957078	0.292841	-3.26826	0.00108213	0.00209193	PF12757	Eisosome protein 1	356	479	2.9e-34
g10008	5695.99	1.13942	0.184794	6.16587	7.01e-10	2.74e-09	PF10277	Frag1/DRAM/Sfk1 family	7	222	1.6e-43
g10009	3352.18	1.43934	0.160765	8.95306	3.46e-19	2.62e-18	PF00069	Protein kinase domain	68	356	3.7e-64
g1001	2835.45	-1.06829	0.192029	-5.56315	2.65e-08	8.92e-08	PF00903	Glyoxalase/Bleomycin resistance protein/Dioxygenase superfamily	146	283	6.7e-18
g1001	2835.45	-1.06829	0.192029	-5.56315	2.65e-08	8.92e-08	PF00903	Glyoxalase/Bleomycin resistance protein/Dioxygenase superfamily	2	124	2.8e-11
g10012	1443.44	-0.555327	0.172384	-3.22145	0.00127543	0.00244004	PF02257	RFX DNA-binding domain	198	273	5.7e-28
g10013	10692.8	0.775667	0.286175	2.71047	0.00671883	0.0114876	PF00696	Amino acid kinase family	21	326	2.5e-37
g10013	10692.8	0.775667	0.286175	2.71047	0.00671883	0.0114876	PF13840	ACT domain	448	512	1.4e-10
g10016	6201.23	-0.911636	0.127098	-7.1727	7.35e-13	3.64e-12	PF12931	Sec23-binding domain of Sec16	1195	1496	4.2e-107
g10016	6201.23	-0.911636	0.127098	-7.1727	7.35e-13	3.64e-12	PF12932	Vesicle coat trafficking protein Sec16 mid-region	1016	1134	3.5e-32
g10018	1082.01	0.511978	0.1626	3.14869	0.00164003	0.00308386	PF13854	Kelch motif	323	372	5.5e-11
g10019	2305.97	-1.16881	0.161158	-7.2526	4.09e-13	2.06e-12	PF00459	Inositol monophosphatase family	13	349	1.3e-50
g1002	12427.4	0.636773	0.249144	2.55584	0.0105931	0.0174529	PF02826	D-isomer specific 2-hydroxyacid dehydrogenase, NAD binding domain	122	301	3.2e-54
g1002	12427.4	0.636773	0.249144	2.55584	0.0105931	0.0174529	PF00389	D-isomer specific 2-hydroxyacid dehydrogenase, catalytic domain	21	333	5.9e-35
g10020	9949.31	-0.300713	0.132133	-2.27584	0.0228554	0.0354875	PF00561	alpha/beta hydrolase fold	145	262	3.9e-15
g10022	1952.33	-1.2345	0.249115	-4.95552	7.21e-07	2.1e-06	PF13426	PAS domain	292	380	7.2e-06
g10022	1952.33	-1.2345	0.249115	-4.95552	7.21e-07	2.1e-06	PF00615	Regulator of G protein signaling domain	144	258	3e-07
g10024	2000.14	1.09658	0.172256	6.36599	1.94e-10	8.04e-10	PF12796	Ankyrin repeats (3 copies)	1490	1582	1.9e-14
g10024	2000.14	1.09658	0.172256	6.36599	1.94e-10	8.04e-10	PF12796	Ankyrin repeats (3 copies)	1148	1234	3.3e-11
g10024	2000.14	1.09658	0.172256	6.36599	1.94e-10	8.04e-10	PF13637	Ankyrin repeats (many copies)	729	765	3.3e-06
g10026	1454.4	-1.0593	0.236786	-4.47366	7.69e-06	1.98e-05	PF00903	Glyoxalase/Bleomycin resistance protein/Dioxygenase superfamily	162	281	4.9e-09
g10027	509.971	0.551752	0.162243	3.40077	0.000671956	0.00134041	PF12689	Acid Phosphatase	58	256	4.4e-57
g10028	6492.8	-0.725412	0.132517	-5.47409	4.4e-08	1.44e-07	PF00650	CRAL/TRIO domain	114	297	5.1e-26
g10028	6492.8	-0.725412	0.132517	-5.47409	4.4e-08	1.44e-07	PF03765	CRAL/TRIO, N-terminal domain	32	87	2.3e-09
g10029	779.327	-1.05104	0.278865	-3.769	0.0001639	0.000355214	PF13959	Domain of unknown function (DUF4217)	434	494	9.9e-25
g10029	779.327	-1.05104	0.278865	-3.769	0.0001639	0.000355214	PF00271	Helicase conserved C-terminal domain	282	392	1.7e-24
g10029	779.327	-1.05104	0.278865	-3.769	0.0001639	0.000355214	PF00270	DEAD/DEAH box helicase	76	245	3.9e-45
g1003	33.0877	-1.15875	0.393106	-2.94767	0.00320174	0.00578757	NA	NA	NA	NA	NA
g10030	247.962	-1.51186	0.238063	-6.35067	2.14e-10	8.84e-10	NA	NA	NA	NA	NA
g10034	103.503	3.40284	0.452429	7.52125	5.43e-14	2.92e-13	PF14310	Fibronectin type III-like domain	673	738	9.3e-08
g10034	103.503	3.40284	0.452429	7.52125	5.43e-14	2.92e-13	PF00933	Glycosyl hydrolase family 3 N terminal domain	107	352	9.7e-27
g10034	103.503	3.40284	0.452429	7.52125	5.43e-14	2.92e-13	PF01915	Glycosyl hydrolase family 3 C-terminal domain	395	621	3.9e-43
g10035	12.4792	4.91101	0.993931	4.94099	7.77e-07	2.26e-06	NA	NA	NA	NA	NA
g10036	387.152	4.63048	0.333488	13.885	7.81e-44	1.79e-42	NA	NA	NA	NA	NA
g10037	6.3714	3.23951	1.07849	3.00374	0.00266679	0.00487002	PF00250	Forkhead domain	100	170	4.8e-17
g10038	2407.91	0.929271	0.22518	4.12679	3.68e-05	8.73e-05	PF07690	Major Facilitator Superfamily	142	538	4e-46
g10039	6731.29	-1.01702	0.166562	-6.10597	1.02e-09	3.94e-09	PF11051	Mannosyltransferase putative	186	445	1.4e-35
g1004	6706.82	-1.25463	0.138618	-9.05104	1.42e-19	1.1e-18	PF01595	Cyclin M transmembrane N-terminal domain	63	235	8.9e-32
g10041	6931.06	0.804974	0.101716	7.91395	2.49e-15	1.46e-14	PF00071	Ras family	20	184	3.2e-58
g10042	9751.55	1.01438	0.156467	6.48305	8.99e-11	3.82e-10	PF09731	Mitochondrial inner membrane protein	105	648	1.6e-140
g10043	424.188	-1.04453	0.229191	-4.55746	5.18e-06	1.37e-05	NA	NA	NA	NA	NA
g10044	1537.24	-1.26064	0.16098	-7.83107	4.84e-15	2.79e-14	PF08245	Mur ligase middle domain	80	268	3.2e-05
g10045	1323.27	0.732508	0.17552	4.17335	3e-05	7.19e-05	NA	NA	NA	NA	NA
g10046	418.275	-1.68797	0.227316	-7.42567	1.12e-13	5.92e-13	PF02826	D-isomer specific 2-hydroxyacid dehydrogenase, NAD binding domain	134	315	2.7e-40
g10047	1868.81	-0.96725	0.127808	-7.56796	3.79e-14	2.06e-13	PF00106	short chain dehydrogenase	7	211	6.8e-39
g10049	880.319	-2.59168	0.214148	-12.1023	1.03e-33	1.59e-32	PF06293	Lipopolysaccharide kinase (Kdo/WaaP) family	199	256	2.3e-05
g10050	533.151	0.700935	0.179878	3.89673	9.75e-05	0.000218226	PF00646	F-box domain	69	111	1.9e-06
g10052	659.185	-1.23677	0.149041	-8.29823	1.06e-16	6.84e-16	PF17786	Mannosidase Ig/CBM-like domain	688	778	4.9e-13
g10052	659.185	-1.23677	0.149041	-8.29823	1.06e-16	6.84e-16	PF00703	Glycosyl hydrolases family 2	196	300	5e-11
g10052	659.185	-1.23677	0.149041	-8.29823	1.06e-16	6.84e-16	PF17753	Ig-fold domain	788	839	5.4e-05
g10053	6646.2	1.3838	0.157587	8.78119	1.62e-18	1.17e-17	PF00238	Ribosomal protein L14p/L23e	21	136	6.6e-33
g10056	11329.5	1.31189	0.343203	3.82248	0.000132114	0.000290162	PF17830	STI1 domain	518	570	3.1e-16
g10056	11329.5	1.31189	0.343203	3.82248	0.000132114	0.000290162	PF13181	Tetratricopeptide repeat	456	486	0.012
g10056	11329.5	1.31189	0.343203	3.82248	0.000132114	0.000290162	PF17830	STI1 domain	136	190	7.9e-20
g10056	11329.5	1.31189	0.343203	3.82248	0.000132114	0.000290162	PF13424	Tetratricopeptide repeat	288	354	9.3e-09
g10056	11329.5	1.31189	0.343203	3.82248	0.000132114	0.000290162	PF13432	Tetratricopeptide repeat	9	62	0.00025
g10058	1035.16	-1.53801	0.178445	-8.61899	6.75e-18	4.72e-17	PF05158	RNA polymerase Rpc34 subunit	12	384	5.3e-97
g1006	1245.04	1.75697	0.173213	10.1434	3.54e-24	3.66e-23	PF12738	twin BRCT domain	135	198	7.5e-22
g1006	1245.04	1.75697	0.173213	10.1434	3.54e-24	3.66e-23	PF12738	twin BRCT domain	397	462	4.6e-08
g1006	1245.04	1.75697	0.173213	10.1434	3.54e-24	3.66e-23	PF12738	twin BRCT domain	23	74	1.7e-08
g10061	6492.66	1.18995	0.116675	10.1989	2.01e-24	2.09e-23	PF12955	Domain of unknown function (DUF3844)	276	386	2.4e-33
g10063	650.068	-0.484748	0.1903	-2.54728	0.0108566	0.0178444	NA	NA	NA	NA	NA
g10066	16505.7	0.681444	0.209538	3.25212	0.00114546	0.00220735	PF00690	Cation transporter/ATPase, N-terminus	214	255	7e-07
g10066	16505.7	0.681444	0.209538	3.25212	0.00114546	0.00220735	PF00122	E1-E2 ATPase	312	523	9.2e-34
g10066	16505.7	0.681444	0.209538	3.25212	0.00114546	0.00220735	PF13246	Cation transport ATPase (P-type)	623	712	3.2e-21
g10066	16505.7	0.681444	0.209538	3.25212	0.00114546	0.00220735	PF00689	Cation transporting ATPase, C-terminus	975	1146	5.2e-45
g10067	146.983	1.45418	0.362175	4.01513	5.94e-05	0.00013708	NA	NA	NA	NA	NA
g10068	64.4216	-0.923284	0.388847	-2.37441	0.0175768	0.027793	NA	NA	NA	NA	NA
g10069	102.864	-1.42095	0.380843	-3.73107	0.000190666	0.000409783	NA	NA	NA	NA	NA
g10070	2096.61	-0.915398	0.155632	-5.88182	4.06e-09	1.47e-08	PF00107	Zinc-binding dehydrogenase	310	442	6.4e-25
g10070	2096.61	-0.915398	0.155632	-5.88182	4.06e-09	1.47e-08	PF08240	Alcohol dehydrogenase GroES-like domain	160	270	2.8e-30
g10071	232.62	3.62864	0.288592	12.5736	2.95e-36	5.06e-35	NA	NA	NA	NA	NA
g10072	918.439	-0.758143	0.177619	-4.26837	1.97e-05	4.82e-05	PF10186	Vacuolar sorting 38 and autophagy-related subunit 14	237	494	1.1e-10
g10078	44.6604	0.990213	0.379289	2.61071	0.00903544	0.0150961	NA	NA	NA	NA	NA
g10080	97.8229	1.42252	0.291009	4.88822	1.02e-06	2.92e-06	PF02018	Carbohydrate binding domain	50	167	4.3e-06
g10082	93.4923	2.67596	0.592844	4.51377	6.37e-06	1.66e-05	PF02668	Taurine catabolism dioxygenase TauD, TfdA family	98	368	2.5e-64
g10083	19.8591	-2.00318	0.62383	-3.2111	0.00132227	0.00252359	PF07690	Major Facilitator Superfamily	103	466	4.2e-15
g10087	21.0201	-1.57976	0.580042	-2.72352	0.006459	0.0110874	NA	NA	NA	NA	NA
g10088	8.06611	-6.24503	1.54694	-4.03702	5.41e-05	0.0001256	NA	NA	NA	NA	NA
g10089	228.029	1.71155	0.405154	4.22445	2.4e-05	5.82e-05	NA	NA	NA	NA	NA
g1009	4222.24	-2.21785	0.202047	-10.9769	4.93e-28	6.18e-27	PF10330	Putative Sin3 binding protein	100	188	8.1e-40
g10090	155.438	1.46169	0.437728	3.33926	0.000840017	0.0016511	NA	NA	NA	NA	NA
g10093	3466.58	2.23811	0.167517	13.3605	1.03e-40	2.1e-39	NA	NA	NA	NA	NA
g10096	3.12328	4.44653	1.69794	2.61878	0.00882451	0.0147795	NA	NA	NA	NA	NA
g10097	982.735	-1.90981	0.217889	-8.76504	1.87e-18	1.35e-17	PF07690	Major Facilitator Superfamily	117	530	3.7e-36
g10098	74.7685	1.06196	0.369714	2.87239	0.0040738	0.0072211	NA	NA	NA	NA	NA
g101	522.226	-3.92958	0.44099	-8.9108	5.07e-19	3.79e-18	PF13632	Glycosyl transferase family group 2	498	710	7.4e-53
g1010	932.688	-1.2997	0.161914	-8.02711	9.98e-16	6.06e-15	PF01131	DNA topoisomerase	165	525	2.3e-99
g1010	932.688	-1.2997	0.161914	-8.02711	9.98e-16	6.06e-15	PF01751	Toprim domain	3	150	1.3e-18
g10100	9.1353	1.69115	0.792058	2.13513	0.03275	0.0495618	PF01636	Phosphotransferase enzyme family	88	350	3.6e-09
g10102	62.8003	1.50758	0.387749	3.88804	0.000101058	0.000225599	NA	NA	NA	NA	NA
g10103	118.276	-2.77125	0.482837	-5.73951	9.5e-09	3.33e-08	PF01490	Transmembrane amino acid transporter protein	50	446	8.6e-28
g10104	318.624	-6.05113	0.393984	-15.3588	3.09e-53	9.48e-52	PF01522	Polysaccharide deacetylase	42	146	3.5e-18
g10106	202.629	-4.82771	0.573734	-8.41455	3.94e-17	2.63e-16	PF01425	Amidase	97	519	1.6e-83
g10107	86.3336	-2.81308	0.355774	-7.90693	2.64e-15	1.54e-14	PF13561	Enoyl-(Acyl carrier protein) reductase	16	264	1.1e-60
g10108	696.714	-3.22499	0.404768	-7.9675	1.62e-15	9.68e-15	PF00096	Zinc finger, C2H2 type	21	41	2.7e-05
g10108	696.714	-3.22499	0.404768	-7.9675	1.62e-15	9.68e-15	PF04082	Fungal specific transcription factor domain	293	605	4.5e-14
g1011	1873.46	-0.402816	0.117521	-3.4276	0.00060895	0.00122347	PF06966	Protein of unknown function (DUF1295)	71	320	4.9e-37
g10113	38.3306	1.01972	0.406364	2.50937	0.0120948	0.019679	PF05057	Putative serine esterase (DUF676)	25	150	8.6e-06
g10114	88.7404	1.0672	0.346362	3.08116	0.00206196	0.0038257	PF05057	Putative serine esterase (DUF676)	26	169	3.4e-07
g10115	3439.83	-0.85694	0.116817	-7.33577	2.2e-13	1.14e-12	PF00781	Diacylglycerol kinase catalytic domain	134	264	2.3e-23
g10115	3439.83	-0.85694	0.116817	-7.33577	2.2e-13	1.14e-12	PF00781	Diacylglycerol kinase catalytic domain	150	280	2.4e-23
g10116	24.1497	-2.29168	0.721995	-3.17409	0.00150306	0.002846	NA	NA	NA	NA	NA
g10118	2250.87	1.05861	0.176837	5.98638	2.15e-09	8.03e-09	PF09774	Caffeine-induced death protein 2	15	173	4.7e-54
g10121	1031.5	-0.33374	0.136362	-2.44745	0.0143871	0.0230939	PF00172	Fungal Zn(2)-Cys(6) binuclear cluster domain	141	175	8.9e-08
g10122	615.956	1.24161	0.202751	6.12381	9.14e-10	3.54e-09	PF01636	Phosphotransferase enzyme family	146	345	2.1e-10
g10124	306.209	-2.18652	0.214812	-10.1787	2.47e-24	2.56e-23	NA	NA	NA	NA	NA
g10125	3765.33	0.371128	0.14436	2.57085	0.0101449	0.0167787	PF01398	JAB1/Mov34/MPN/PAD-1 ubiquitin protease	10	132	8.1e-07
g10126	22521.5	-0.52295	0.174192	-3.00215	0.00268082	0.00489206	PF05221	S-adenosyl-L-homocysteine hydrolase	7	144	4.6e-74
g10126	22521.5	-0.52295	0.174192	-3.00215	0.00268082	0.00489206	PF00670	S-adenosyl-L-homocysteine hydrolase, NAD binding domain	194	355	9.9e-85
g10127	5387.41	0.442868	0.111345	3.97745	6.97e-05	0.000159186	PF09295	ChAPs (Chs5p-Arf1p-binding proteins)	49	436	1.4e-149
g10129	654.598	0.94692	0.2736	3.46096	0.000538247	0.00109011	NA	NA	NA	NA	NA
g1013	1946.97	2.04988	0.158355	12.9449	2.51e-38	4.72e-37	PF01239	Protein prenyltransferase alpha subunit repeat	205	233	1.3e-05
g1013	1946.97	2.04988	0.158355	12.9449	2.51e-38	4.72e-37	PF01239	Protein prenyltransferase alpha subunit repeat	61	86	4.4e-05
g1013	1946.97	2.04988	0.158355	12.9449	2.51e-38	4.72e-37	PF01239	Protein prenyltransferase alpha subunit repeat	118	148	4e-09
g1013	1946.97	2.04988	0.158355	12.9449	2.51e-38	4.72e-37	PF01239	Protein prenyltransferase alpha subunit repeat	162	192	9.8e-05
g1013	1946.97	2.04988	0.158355	12.9449	2.51e-38	4.72e-37	PF01239	Protein prenyltransferase alpha subunit repeat	250	280	1.5e-05
g10130	205.582	2.41589	0.401476	6.01753	1.77e-09	6.69e-09	NA	NA	NA	NA	NA
g10135	3339.79	-0.434111	0.122264	-3.55062	0.000384323	0.00079394	PF13945	Salt tolerance down-regulator	161	290	3.4e-44
g10136	2189.85	0.91941	0.21783	4.22077	2.43e-05	5.91e-05	PF00071	Ras family	13	182	6.6e-47
g10139	7798.72	-2.39769	0.202721	-11.8275	2.81e-32	4.12e-31	PF05794	T-complex protein 11	113	628	2.3e-111
g1014	663.21	-0.744762	0.18765	-3.96889	7.22e-05	0.000164541	NA	NA	NA	NA	NA
g10143	7545.06	0.708965	0.0951052	7.45454	9.02e-14	4.79e-13	PF00378	Enoyl-CoA hydratase/isomerase	42	287	4.6e-77
g10144	2483.36	0.529252	0.168314	3.14442	0.00166414	0.00312748	PF03248	Rer1 family	18	185	6.6e-78
g10146	548.888	1.49971	0.159487	9.40332	5.29e-21	4.52e-20	NA	NA	NA	NA	NA
g10147	954.714	2.526	0.243316	10.3815	3.01e-25	3.29e-24	PF12796	Ankyrin repeats (3 copies)	299	391	9.8e-12
g10147	954.714	2.526	0.243316	10.3815	3.01e-25	3.29e-24	PF00023	Ankyrin repeat	193	221	1.6e-05
g10148	3221.03	1.33266	0.149451	8.91705	4.79e-19	3.6e-18	PF00410	Ribosomal protein S8	7	130	6.8e-21
g10149	8516.46	1.29938	0.137461	9.45274	3.3e-21	2.88e-20	PF01248	Ribosomal protein L7Ae/L30e/S12e/Gadd45 family	32	126	1.4e-28
g10152	786.452	-2.52896	0.223573	-11.3116	1.15e-29	1.53e-28	NA	NA	NA	NA	NA
g10153	789.144	-1.4608	0.175497	-8.32377	8.52e-17	5.56e-16	PF01142	tRNA pseudouridine synthase D (TruD)	185	582	2e-57
g10156	4142.43	-0.814864	0.204003	-3.99436	6.49e-05	0.000148667	PF00170	bZIP transcription factor	149	205	1.1e-06
g10157	210.34	1.21834	0.252354	4.82789	1.38e-06	3.89e-06	PF08649	DASH complex subunit Dad1	16	70	8e-27
g10158	880.607	1.29969	0.257975	5.03805	4.7e-07	1.4e-06	PF00071	Ras family	70	242	9.9e-46
g10159	710.006	0.696229	0.225278	3.09054	0.00199796	0.00371363	PF03931	Skp1 family, tetramerisation domain	9	70	1e-07
g1016	2653.2	2.31904	0.186602	12.4277	1.85e-35	3.03e-34	PF08785	Ku C terminal domain like	592	711	3.2e-33
g1016	2653.2	2.31904	0.186602	12.4277	1.85e-35	3.03e-34	PF03731	Ku70/Ku80 N-terminal alpha/beta domain	6	162	5.8e-10
g1016	2653.2	2.31904	0.186602	12.4277	1.85e-35	3.03e-34	PF02735	Ku70/Ku80 beta-barrel domain	246	435	1.6e-26
g10160	396.967	-1.78428	0.237092	-7.5257	5.24e-14	2.82e-13	NA	NA	NA	NA	NA
g10163	426.745	5.31868	0.325792	16.3254	6.51e-60	2.49e-58	NA	NA	NA	NA	NA
g10164	4720.51	-0.826347	0.33276	-2.48331	0.0130167	0.0210596	PF02755	RPEL repeat	34	57	2.5e-09
g10164	4720.51	-0.826347	0.33276	-2.48331	0.0130167	0.0210596	PF02755	RPEL repeat	79	101	8e-06
g10166	1765.82	1.91753	0.187221	10.2421	1.28e-24	1.35e-23	PF06417	Protein of unknown function (DUF1077)	60	173	1.2e-50
g10169	2263.71	-0.862848	0.190073	-4.53957	5.64e-06	1.48e-05	PF13881	Ubiquitin-2 like Rad60 SUMO-like	160	251	2.5e-11
g10170	1860.21	1.05446	0.238335	4.42427	9.68e-06	2.47e-05	PF05348	Proteasome maturation factor UMP1	12	114	2.8e-40
g10171	2526.79	-0.403605	0.170848	-2.36236	0.0181591	0.0286567	PF00005	ABC transporter	50	214	3e-09
g10171	2526.79	-0.403605	0.170848	-2.36236	0.0181591	0.0286567	PF00005	ABC transporter	343	515	3.7e-10
g10174	182.338	-0.920964	0.21941	-4.19745	2.7e-05	6.52e-05	PF13847	Methyltransferase domain	39	152	5.9e-25
g10175	16573.9	-3.61916	0.144009	-25.1314	2.26e-139	4.48e-137	PF01077	Nitrite and sulphite reductase 4Fe-4S domain	1444	1527	0.00017
g10175	16573.9	-3.61916	0.144009	-25.1314	2.26e-139	4.48e-137	PF03460	Nitrite/Sulfite reductase ferredoxin-like half domain	1041	1100	2e-13
g10175	16573.9	-3.61916	0.144009	-25.1314	2.26e-139	4.48e-137	PF01077	Nitrite and sulphite reductase 4Fe-4S domain	1135	1299	3.2e-49
g10175	16573.9	-3.61916	0.144009	-25.1314	2.26e-139	4.48e-137	PF03460	Nitrite/Sulfite reductase ferredoxin-like half domain	1319	1387	5.8e-14
g10175	16573.9	-3.61916	0.144009	-25.1314	2.26e-139	4.48e-137	PF00258	Flavodoxin	813	955	1.2e-31
g10175	16573.9	-3.61916	0.144009	-25.1314	2.26e-139	4.48e-137	PF01855	Pyruvate flavodoxin/ferredoxin oxidoreductase, thiamine diP-bdg	128	216	7.8e-06
g10176	1624.93	-0.495608	0.162914	-3.04215	0.00234896	0.00432094	PF08552	Inositolphosphorylceramide synthase subunit Kei1	14	197	7.9e-53
g10177	2873.83	-1.04228	0.142877	-7.29494	2.99e-13	1.52e-12	PF06026	Ribose 5-phosphate isomerase A (phosphoriboisomerase A)	58	239	3.8e-45
g10178	1803	0.648403	0.160971	4.02808	5.62e-05	0.00013012	PF00071	Ras family	16	174	1.9e-59
g1018	427.388	-3.02028	0.225465	-13.3958	6.4e-41	1.32e-39	PF12223	Protein of unknown function (DUF3602)	23	104	1.8e-09
g10181	10256.5	-0.683346	0.0972995	-7.02312	2.17e-12	1.03e-11	PF00036	EF hand	534	560	4.2e-07
g10181	10256.5	-0.683346	0.0972995	-7.02312	2.17e-12	1.03e-11	PF07992	Pyridine nucleotide-disulphide oxidoreductase	160	481	3.3e-43
g10182	599.302	0.379167	0.145195	2.61144	0.00901627	0.0150714	PF17772	MYST family zinc finger domain	209	263	2.6e-21
g10182	599.302	0.379167	0.145195	2.61144	0.00901627	0.0150714	PF11717	RNA binding activity-knot of a chromodomain	27	79	1.8e-18
g10182	599.302	0.379167	0.145195	2.61144	0.00901627	0.0150714	PF01853	MOZ/SAS family	268	447	2.9e-82
g10183	4722.27	0.519266	0.143753	3.6122	0.000303605	0.000634298	PF08513	LisH	30	55	1.1e-05
g10183	4722.27	0.519266	0.143753	3.6122	0.000303605	0.000634298	PF10607	CTLH/CRA C-terminal to LisH motif domain	65	214	1.8e-29
g10184	6045	0.702796	0.162871	4.31506	1.6e-05	3.96e-05	PF04800	ETC complex I subunit conserved region	94	188	5.7e-36
g10185	71.696	1.17101	0.344065	3.40344	0.000665422	0.00132891	NA	NA	NA	NA	NA
g10186	2689.32	-0.817816	0.14704	-5.56184	2.67e-08	8.99e-08	PF00071	Ras family	10	170	5.4e-58
g10187	881.495	-1.11016	0.172876	-6.42167	1.35e-10	5.66e-10	PF00994	Probable molybdopterin binding domain	16	192	8.3e-33
g10188	1107.08	-0.696882	0.161513	-4.31472	1.6e-05	3.96e-05	PF00241	Cofilin/tropomyosin-type actin-binding protein	15	125	2.4e-12
g1019	3383.81	0.418118	0.170136	2.45755	0.0139888	0.0225194	NA	NA	NA	NA	NA
g10190	707.28	-0.615115	0.151254	-4.06676	4.77e-05	0.000111887	PF13646	HEAT repeats	216	301	1.8e-11
g10190	707.28	-0.615115	0.151254	-4.06676	4.77e-05	0.000111887	PF13646	HEAT repeats	51	125	4.1e-10
g10192	2126.41	-0.575104	0.131186	-4.38387	1.17e-05	2.94e-05	PF12765	HEAT repeat associated with sister chromatid cohesion	999	1040	7.3e-07
g10192	2126.41	-0.575104	0.131186	-4.38387	1.17e-05	2.94e-05	PF12830	Sister chromatid cohesion C-terminus	1480	1665	3.9e-50
g1020	1786.57	-1.50044	0.149169	-10.0587	8.41e-24	8.45e-23	NA	NA	NA	NA	NA
g10200	5010.23	-0.822405	0.15783	-5.2107	1.88e-07	5.81e-07	PF14604	Variant SH3 domain	29	81	1.7e-12
g10200	5010.23	-0.822405	0.15783	-5.2107	1.88e-07	5.81e-07	PF07647	SAM domain (Sterile alpha motif)	266	333	6.4e-13
g10200	5010.23	-0.822405	0.15783	-5.2107	1.88e-07	5.81e-07	PF00169	PH domain	758	896	9.3e-08
g10201	1843.64	-0.939439	0.183229	-5.12713	2.94e-07	8.94e-07	PF00498	FHA domain	434	493	0.00019
g10201	1843.64	-0.939439	0.183229	-5.12713	2.94e-07	8.94e-07	PF00250	Forkhead domain	703	770	1.7e-14
g10202	761.433	0.858017	0.256033	3.3512	0.000804617	0.00158687	NA	NA	NA	NA	NA
g10204	45326.2	-0.684991	0.216334	-3.16635	0.00154364	0.00291802	PF00168	C2 domain	308	406	2.4e-17
g10204	45326.2	-0.684991	0.216334	-3.16635	0.00154364	0.00291802	PF02666	Phosphatidylserine decarboxylase	859	1069	4.6e-56
g10204	45326.2	-0.684991	0.216334	-3.16635	0.00154364	0.00291802	PF00168	C2 domain	47	148	7.6e-15
g10205	102.038	-0.808809	0.225175	-3.59191	0.00032826	0.000683455	NA	NA	NA	NA	NA
g10206	2473.86	-0.733487	0.136727	-5.36462	8.11e-08	2.59e-07	NA	NA	NA	NA	NA
g10207	153.984	-2.04641	0.30047	-6.8107	9.71e-12	4.39e-11	NA	NA	NA	NA	NA
g10208	17043.9	1.16745	0.159148	7.33561	2.21e-13	1.14e-12	PF17144	Ribosomal large subunit proteins 60S L5, and 50S L18	14	179	2.2e-81
g10208	17043.9	1.16745	0.159148	7.33561	2.21e-13	1.14e-12	PF14204	Ribosomal L18 C-terminal region	196	293	1.2e-36
g10210	1135.6	0.505516	0.193742	2.60922	0.00907478	0.0151569	PF04733	Coatomer epsilon subunit	7	288	2.8e-65
g10211	2394.44	-0.886374	0.153968	-5.75688	8.57e-09	3.01e-08	PF00698	Acyl transferase domain	76	200	2e-13
g10212	2965.01	0.423707	0.134488	3.15052	0.00162979	0.00306851	PF00928	Adaptor complexes medium subunit family	176	554	1.7e-68
g10215	3021.35	-1.25045	0.165317	-7.56395	3.91e-14	2.12e-13	PF00171	Aldehyde dehydrogenase family	8	446	1.3e-75
g10217	269.711	0.803616	0.211636	3.79716	0.000146366	0.000319088	PF06985	Heterokaryon incompatibility protein (HET)	66	215	1.3e-23
g10219	1377.47	0.644947	0.268074	2.40585	0.0161348	0.0256463	PF07819	PGAP1-like protein	39	87	1.2e-07
g10220	134.484	-1.59102	0.376385	-4.22712	2.37e-05	5.76e-05	PF04479	RTA1 like protein	58	273	9.8e-37
g10221	57.6415	0.807935	0.34943	2.31215	0.0207695	0.0325078	NA	NA	NA	NA	NA
g10223	319.111	-0.359001	0.162562	-2.2084	0.0272166	0.0417756	NA	NA	NA	NA	NA
g10226	4306.66	-2.53548	0.117737	-21.5351	7.3e-103	7.39e-101	PF00651	BTB/POZ domain	909	1027	2.4e-09
g10226	4306.66	-2.53548	0.117737	-21.5351	7.3e-103	7.39e-101	PF13540	Regulator of chromosome condensation (RCC1) repeat	371	400	4.7e-08
g10226	4306.66	-2.53548	0.117737	-21.5351	7.3e-103	7.39e-101	PF13540	Regulator of chromosome condensation (RCC1) repeat	368	397	4.7e-08
g10226	4306.66	-2.53548	0.117737	-21.5351	7.3e-103	7.39e-101	PF13637	Ankyrin repeats (many copies)	98	155	1.4e-07
g10226	4306.66	-2.53548	0.117737	-21.5351	7.3e-103	7.39e-101	PF13637	Ankyrin repeats (many copies)	98	155	1.4e-07
g10226	4306.66	-2.53548	0.117737	-21.5351	7.3e-103	7.39e-101	PF00651	BTB/POZ domain	912	1030	2.4e-09
g10227	232.3	3.68541	0.403217	9.14001	6.24e-20	4.99e-19	NA	NA	NA	NA	NA
g10228	1251.87	-0.746359	0.166101	-4.49341	7.01e-06	1.82e-05	PF00153	Mitochondrial carrier protein	7	100	5.2e-25
g10228	1251.87	-0.746359	0.166101	-4.49341	7.01e-06	1.82e-05	PF00153	Mitochondrial carrier protein	203	295	3e-17
g10228	1251.87	-0.746359	0.166101	-4.49341	7.01e-06	1.82e-05	PF00153	Mitochondrial carrier protein	112	197	8.4e-19
g1023	161.482	1.02898	0.24275	4.23882	2.25e-05	5.48e-05	NA	NA	NA	NA	NA
g10230	457.401	2.13477	0.244897	8.71701	2.86e-18	2.05e-17	NA	NA	NA	NA	NA
g10232	2640.52	-0.814513	0.198972	-4.09361	4.25e-05	0.000100181	PF03062	MBOAT, membrane-bound O-acyltransferase family	255	472	3.3e-20
g10234	5899.69	3.09794	0.344806	8.9846	2.6e-19	1.99e-18	NA	NA	NA	NA	NA
g10238	48.7224	-1.95164	0.348543	-5.59943	2.15e-08	7.31e-08	NA	NA	NA	NA	NA
g10240	529.401	-0.659962	0.194448	-3.39402	0.000688737	0.00137018	PF00109	Beta-ketoacyl synthase, N-terminal domain	1	261	4.7e-58
g10240	529.401	-0.659962	0.194448	-3.39402	0.000688737	0.00137018	PF02801	Beta-ketoacyl synthase, C-terminal domain	269	384	4.7e-37
g10242	36.9406	2.69503	0.48194	5.59205	2.24e-08	7.61e-08	NA	NA	NA	NA	NA
g10243	867.575	14.5508	2.31666	6.28095	3.37e-10	1.36e-09	PF10373	Est1 DNA/RNA binding domain	18	80	2.5e-08
g10244	333.547	0.480749	0.209923	2.29012	0.0220141	0.0342689	NA	NA	NA	NA	NA
g10247	5547.26	-1.92323	0.177524	-10.8337	2.38e-27	2.9e-26	PF10348	Domain of unknown function (DUF2427)	35	135	3.5e-33
g10247	5547.26	-1.92323	0.177524	-10.8337	2.38e-27	2.9e-26	PF10355	Protein of unknown function (Ytp1)	163	405	3.3e-67
g1025	12403.2	1.62839	0.208644	7.80462	5.97e-15	3.42e-14	PF09298	Fumarylacetoacetase N-terminal	23	134	3.8e-28
g1025	12403.2	1.62839	0.208644	7.80462	5.97e-15	3.42e-14	PF01557	Fumarylacetoacetate (FAA) hydrolase family	140	432	6.5e-55
g10250	78.7658	-0.959494	0.323627	-2.96481	0.00302866	0.00549201	PF10282	Lactonase, 7-bladed beta-propeller	55	282	1e-57
g10251	3464.88	0.9582	0.182768	5.24272	1.58e-07	4.92e-07	PF16076	Acyltransferase C-terminus	325	381	1.2e-12
g10251	3464.88	0.9582	0.182768	5.24272	1.58e-07	4.92e-07	PF01553	Acyltransferase	151	306	1.2e-25
g10252	1064.44	-1.31237	0.193536	-6.78102	1.19e-11	5.37e-11	PF01513	ATP-NAD kinase	138	419	7.1e-49
g10253	4541.8	1.96994	0.19185	10.2681	9.81e-25	1.04e-23	PF02894	Oxidoreductase family, C-terminal alpha/beta domain	175	398	3.6e-26
g10253	4541.8	1.96994	0.19185	10.2681	9.81e-25	1.04e-23	PF01408	Oxidoreductase family, NAD-binding Rossmann fold	99	160	5.8e-15
g10254	1430.49	0.978279	0.263986	3.7058	0.000210726	0.000449527	PF13489	Methyltransferase domain	81	240	8.3e-21
g10255	84.9294	3.93788	0.401454	9.80904	1.03e-22	9.67e-22	PF06985	Heterokaryon incompatibility protein (HET)	32	214	1.7e-16
g10257	1480.06	-1.69703	0.251218	-6.7552	1.43e-11	6.39e-11	PF13460	NAD(P)H-binding	8	217	3.7e-34
g10258	368.937	-1.29941	0.254927	-5.09721	3.45e-07	1.04e-06	PF00149	Calcineurin-like phosphoesterase	40	254	2.1e-11
g10258	368.937	-1.29941	0.254927	-5.09721	3.45e-07	1.04e-06	PF02872	5'-nucleotidase, C-terminal domain	340	505	1.8e-37
g1026	3279.11	-0.40637	0.126476	-3.21303	0.00131345	0.00250906	PF04082	Fungal specific transcription factor domain	359	504	1e-11
g1026	3279.11	-0.40637	0.126476	-3.21303	0.00131345	0.00250906	PF00172	Fungal Zn(2)-Cys(6) binuclear cluster domain	126	155	4.4e-07
g10260	126.596	-1.26018	0.272076	-4.63172	3.63e-06	9.74e-06	PF07745	Glycosyl hydrolase family 53	20	344	1.1e-99
g10261	411.171	-1.02471	0.30814	-3.32548	0.000882678	0.00173001	NA	NA	NA	NA	NA
g10263	1131.08	2.15064	0.301425	7.13493	9.68e-13	4.75e-12	PF04982	HPP family	152	276	1.1e-38
g10264	52041.8	-10.4512	0.243716	-42.8827	0	0	PF00394	Multicopper oxidase	150	282	2.9e-30
g10264	52041.8	-10.4512	0.243716	-42.8827	0	0	PF07732	Multicopper oxidase	27	141	8.6e-42
g10264	52041.8	-10.4512	0.243716	-42.8827	0	0	PF00394	Multicopper oxidase	150	282	2.5e-30
g10264	52041.8	-10.4512	0.243716	-42.8827	0	0	PF07731	Multicopper oxidase	361	491	1.9e-36
g10264	52041.8	-10.4512	0.243716	-42.8827	0	0	PF07732	Multicopper oxidase	27	141	7.5e-42
g10264	52041.8	-10.4512	0.243716	-42.8827	0	0	PF07731	Multicopper oxidase	361	491	1.6e-36
g10265	140.827	1.7324	0.363478	4.76619	1.88e-06	5.2e-06	PF02668	Taurine catabolism dioxygenase TauD, TfdA family	57	306	8.1e-23
g10266	5574.11	-1.10363	0.144707	-7.62666	2.41e-14	1.32e-13	NA	NA	NA	NA	NA
g10268	194.999	-2.34343	0.323528	-7.24337	4.38e-13	2.2e-12	NA	NA	NA	NA	NA
g10269	813.945	-1.70516	0.185245	-9.2049	3.42e-20	2.78e-19	PF04082	Fungal specific transcription factor domain	264	380	1.2e-07
g1027	363.96	-1.41335	0.221195	-6.38962	1.66e-10	6.93e-10	PF04082	Fungal specific transcription factor domain	185	286	1.5e-12
g10272	6156.02	5.89849	0.31462	18.748	2.01e-78	1.24e-76	PF07859	alpha/beta hydrolase fold	36	125	1.3e-08
g10273	7863.87	-1.35791	0.244693	-5.54946	2.87e-08	9.6e-08	PF12855	ECL1/2/3 zinc binding proteins	74	274	5.3e-29
g10274	2833.8	-2.02553	0.236601	-8.56095	1.12e-17	7.75e-17	PF01370	NAD dependent epimerase/dehydratase family	35	302	9.9e-07
g10275	155.628	-2.18132	0.28396	-7.68178	1.57e-14	8.72e-14	PF01263	Aldose 1-epimerase	266	348	1.5e-12
g10275	155.628	-2.18132	0.28396	-7.68178	1.57e-14	8.72e-14	PF01263	Aldose 1-epimerase	48	254	4.2e-34
g10277	6760.22	0.5149	0.13147	3.91647	8.99e-05	0.000202161	PF17747	VID27 PH-like domain	248	355	1.1e-43
g10277	6760.22	0.5149	0.13147	3.91647	8.99e-05	0.000202161	PF17748	VID27 N-terminal region	1	176	5e-75
g10277	6760.22	0.5149	0.13147	3.91647	8.99e-05	0.000202161	PF08553	VID27 C-terminal WD40-like domain	430	780	1.4e-191
g10278	2879.59	0.347226	0.11685	2.97155	0.00296305	0.00538147	PF07156	Prenylcysteine lyase	136	516	1.5e-100
g10278	2879.59	0.347226	0.11685	2.97155	0.00296305	0.00538147	PF13450	NAD(P)-binding Rossmann-like domain	38	100	5.5e-11
g1028	39.9345	-3.87184	0.734438	-5.27184	1.35e-07	4.23e-07	PF07690	Major Facilitator Superfamily	77	446	6.6e-32
g10282	5718.18	-3.77171	0.287099	-13.1373	2.01e-39	3.93e-38	NA	NA	NA	NA	NA
g10283	6.5276	2.75747	1.13761	2.42391	0.0153542	0.0245037	PF00264	Common central domain of tyrosinase	11	157	4.5e-20
g10283	6.5276	2.75747	1.13761	2.42391	0.0153542	0.0245037	PF00264	Common central domain of tyrosinase	1	156	2.4e-22
g10284	5.58657	4.72016	1.30865	3.60691	0.000309868	0.000646597	PF00775	Dioxygenase	122	226	6.5e-08
g10287	71.4764	-5.98442	0.803375	-7.44911	9.4e-14	4.98e-13	NA	NA	NA	NA	NA
g10288	1053.26	-9.10159	0.708026	-12.8549	8.07e-38	1.49e-36	PF12937	F-box-like	30	71	3e-06
g1029	27.7079	2.10799	0.610008	3.45568	0.000548916	0.00110954	PF05730	CFEM domain	3	40	3.5e-06
g10291	825.932	0.804015	0.129098	6.22795	4.73e-10	1.88e-09	NA	NA	NA	NA	NA
g10292	1098.71	-0.75181	0.27977	-2.68724	0.00720448	0.0122612	PF04003	Dip2/Utp12 Family	827	925	1.5e-19
g10292	1098.71	-0.75181	0.27977	-2.68724	0.00720448	0.0122612	PF00400	WD domain, G-beta repeat	421	453	0.00074
g10292	1098.71	-0.75181	0.27977	-2.68724	0.00720448	0.0122612	PF00400	WD domain, G-beta repeat	687	723	0.0067
g10292	1098.71	-0.75181	0.27977	-2.68724	0.00720448	0.0122612	PF00400	WD domain, G-beta repeat	640	681	0.05
g10292	1098.71	-0.75181	0.27977	-2.68724	0.00720448	0.0122612	PF00400	WD domain, G-beta repeat	104	138	7.2e-05
g10292	1098.71	-0.75181	0.27977	-2.68724	0.00720448	0.0122612	PF00400	WD domain, G-beta repeat	499	535	6.9e-07
g10292	1098.71	-0.75181	0.27977	-2.68724	0.00720448	0.0122612	PF00400	WD domain, G-beta repeat	602	633	0.0012
g10292	1098.71	-0.75181	0.27977	-2.68724	0.00720448	0.0122612	PF00400	WD domain, G-beta repeat	70	96	0.15
g10294	1308.3	0.830315	0.178496	4.65174	3.29e-06	8.9e-06	PF12706	Beta-lactamase superfamily domain	390	510	4.5e-07
g10294	1308.3	0.830315	0.178496	4.65174	3.29e-06	8.9e-06	PF07522	DNA repair metallo-beta-lactamase	650	785	4.5e-36
g10296	7853.65	0.424065	0.12112	3.50118	0.000463196	0.000946088	PF01145	SPFH domain / Band 7 family	60	235	2.9e-23
g10297	1318.39	0.867479	0.169672	5.11268	3.18e-07	9.61e-07	PF00240	Ubiquitin family	3	74	2e-25
g10298	1923.26	-0.729868	0.120452	-6.0594	1.37e-09	5.23e-09	PF17683	TFIIF, beta subunit N-terminus	45	190	7.9e-30
g10298	1923.26	-0.729868	0.120452	-6.0594	1.37e-09	5.23e-09	PF02270	TFIIF, beta subunit HTH domain	255	317	4.3e-28
g10299	1752.04	0.785301	0.105012	7.47823	7.53e-14	4.02e-13	PF06881	RNA polymerase II transcription factor SIII (Elongin) subunit A	33	124	2.7e-22
g103	894.968	-1.83129	0.200379	-9.13912	6.3e-20	5.03e-19	PF00590	Tetrapyrrole (Corrin/Porphyrin) Methylases	294	528	2.6e-45
g103	894.968	-1.83129	0.200379	-9.13912	6.3e-20	5.03e-19	PF14823	Sirohaem biosynthesis protein C-terminal	164	256	2.3e-08
g103	894.968	-1.83129	0.200379	-9.13912	6.3e-20	5.03e-19	PF14824	Sirohaem biosynthesis protein central	135	161	2.1e-11
g103	894.968	-1.83129	0.200379	-9.13912	6.3e-20	5.03e-19	PF13241	Putative NAD(P)-binding	12	128	5.1e-15
g1030	351.788	-0.776924	0.255139	-3.0451	0.00232603	0.00428257	PF00270	DEAD/DEAH box helicase	205	430	8.1e-27
g10300	432.882	1.31567	0.185095	7.10809	1.18e-12	5.73e-12	PF00565	Staphylococcal nuclease homologue	166	284	5.5e-23
g10301	130.437	3.12078	0.305669	10.2097	1.79e-24	1.87e-23	NA	NA	NA	NA	NA
g10302	697.65	2.04535	0.300082	6.81597	9.36e-12	4.25e-11	NA	NA	NA	NA	NA
g10303	128.93	1.9228	0.338255	5.68446	1.31e-08	4.54e-08	NA	NA	NA	NA	NA
g10304	85.4136	1.14741	0.330184	3.47506	0.000510737	0.00103719	PF12710	haloacid dehalogenase-like hydrolase	3	215	5.6e-17
g10306	1160.12	0.674541	0.102548	6.57781	4.77e-11	2.07e-10	PF00069	Protein kinase domain	45	310	9.7e-54
g10308	2816.26	0.75926	0.135507	5.60312	2.11e-08	7.15e-08	PF08825	E2 binding domain	355	433	7.6e-29
g10308	2816.26	0.75926	0.135507	5.60312	2.11e-08	7.15e-08	PF00899	ThiF family	53	321	1.2e-60
g10309	819.327	-1.1721	0.213198	-5.49771	3.85e-08	1.27e-07	PF01193	RNA polymerase Rpb3/Rpb11 dimerisation domain	64	360	2.7e-24
g10309	819.327	-1.1721	0.213198	-5.49771	3.85e-08	1.27e-07	PF01000	RNA polymerase Rpb3/RpoA insert domain	93	238	3.2e-26
g1031	8702.99	-4.72847	0.298424	-15.8448	1.53e-56	5.24e-55	NA	NA	NA	NA	NA
g10311	2414.41	0.657137	0.171215	3.83809	0.000123994	0.000273198	PF01494	FAD binding domain	353	433	4.1e-10
g10311	2414.41	0.657137	0.171215	3.83809	0.000123994	0.000273198	PF01494	FAD binding domain	38	235	8.9e-08
g10313	27336.5	0.920746	0.220778	4.17046	3.04e-05	7.27e-05	PF05405	Mitochondrial ATP synthase B chain precursor (ATP-synt_B)	74	235	3.9e-54
g10314	545.273	-0.65448	0.202602	-3.23037	0.00123631	0.00236915	PF03914	CBF/Mak21 family	318	475	3e-36
g10316	1228.75	-3.23947	0.36285	-8.92784	4.34e-19	3.27e-18	NA	NA	NA	NA	NA
g10317	2652.13	-0.884727	0.23964	-3.69191	0.00022258	0.000473349	PF01256	Carbohydrate kinase	41	337	7.6e-54
g10318	52212.1	0.328667	0.142232	2.31077	0.0208455	0.032607	PF00006	ATP synthase alpha/beta family, nucleotide-binding domain	192	415	3.2e-71
g10318	52212.1	0.328667	0.142232	2.31077	0.0208455	0.032607	PF00306	ATP synthase alpha/beta chain, C terminal domain	422	547	4.5e-47
g10318	52212.1	0.328667	0.142232	2.31077	0.0208455	0.032607	PF02874	ATP synthase alpha/beta family, beta-barrel domain	69	135	8.2e-15
g10319	7113.86	1.60526	0.162973	9.84987	6.86e-23	6.5e-22	PF00673	ribosomal L5P family C-terminus	65	152	3.5e-22
g10319	7113.86	1.60526	0.162973	9.84987	6.86e-23	6.5e-22	PF00281	Ribosomal protein L5	8	61	7.9e-21
g1032	1448.88	1.09539	0.124792	8.77773	1.67e-18	1.21e-17	PF00069	Protein kinase domain	321	601	7.1e-34
g10320	3336.64	0.56356	0.165191	3.41157	0.000645888	0.00129215	PF01423	LSM domain	9	88	2.4e-15
g10321	9224.16	-1.04478	0.294788	-3.54418	0.000393835	0.000812289	PF10348	Domain of unknown function (DUF2427)	240	326	1.3e-06
g10321	9224.16	-1.04478	0.294788	-3.54418	0.000393835	0.000812289	PF16010	Cytochrome domain of cellobiose dehydrogenase	28	183	1.4e-22
g10322	1215.99	2.30694	0.232671	9.91505	3.58e-23	3.47e-22	NA	NA	NA	NA	NA
g10323	652.84	0.821533	0.215832	3.80635	0.000141032	0.000308305	PF04082	Fungal specific transcription factor domain	282	477	1.2e-14
g10323	652.84	0.821533	0.215832	3.80635	0.000141032	0.000308305	PF00172	Fungal Zn(2)-Cys(6) binuclear cluster domain	15	49	2.8e-09
g10327	45776.3	-1.98819	0.122593	-16.2177	3.78e-59	1.4e-57	PF00289	Biotin carboxylase, N-terminal domain	40	147	6.4e-33
g10327	45776.3	-1.98819	0.122593	-16.2177	3.78e-59	1.4e-57	PF00682	HMGL-like	575	845	3.6e-27
g10327	45776.3	-1.98819	0.122593	-16.2177	3.78e-59	1.4e-57	PF02436	Conserved carboxylase domain	868	1066	1.4e-69
g10327	45776.3	-1.98819	0.122593	-16.2177	3.78e-59	1.4e-57	PF02786	Carbamoyl-phosphate synthase L chain, ATP binding domain	152	360	1.5e-79
g10327	45776.3	-1.98819	0.122593	-16.2177	3.78e-59	1.4e-57	PF02785	Biotin carboxylase C-terminal domain	376	483	5e-31
g10327	45776.3	-1.98819	0.122593	-16.2177	3.78e-59	1.4e-57	PF00364	Biotin-requiring enzyme	1118	1184	7.8e-19
g10328	2668.18	-1.17524	0.18898	-6.21885	5.01e-10	1.98e-09	PF03650	Mitochondrial pyruvate carriers	13	117	6.1e-36
g10329	696.113	-0.955912	0.283694	-3.36952	0.000753001	0.00148913	NA	NA	NA	NA	NA
g1033	19219	-0.878201	0.163754	-5.36293	8.19e-08	2.61e-07	NA	NA	NA	NA	NA
g10330	2861.63	-0.320733	0.137758	-2.32824	0.0198992	0.0312167	PF10557	Cullin protein neddylation domain	776	836	1.1e-24
g10330	2861.63	-0.320733	0.137758	-2.32824	0.0198992	0.0312167	PF00888	Cullin family	39	741	8.5e-179
g10331	594.555	-0.960701	0.21625	-4.44255	8.89e-06	2.28e-05	PF05180	DNL zinc finger	89	150	1.8e-25
g10332	1960.74	-1.73881	0.258236	-6.73342	1.66e-11	7.4e-11	PF07539	Down-regulated in metastasis	907	1517	3.5e-187
g10335	2558.28	1.02716	0.332665	3.08768	0.00201725	0.00374679	NA	NA	NA	NA	NA
g10336	5411.6	0.741488	0.140942	5.26095	1.43e-07	4.47e-07	PF00227	Proteasome subunit	179	255	1.8e-12
g10336	5411.6	0.741488	0.140942	5.26095	1.43e-07	4.47e-07	PF10584	Proteasome subunit A N-terminal signature	18	40	1.1e-11
g10336	5411.6	0.741488	0.140942	5.26095	1.43e-07	4.47e-07	PF00227	Proteasome subunit	41	154	1.3e-32
g10337	515.491	-1.5586	0.310452	-5.02041	5.16e-07	1.53e-06	PF04931	DNA polymerase phi	106	836	1.2e-113
g10338	1606.58	-2.45051	0.195455	-12.5374	4.66e-36	7.89e-35	PF11051	Mannosyltransferase putative	301	389	3.2e-17
g10338	1606.58	-2.45051	0.195455	-12.5374	4.66e-36	7.89e-35	PF11051	Mannosyltransferase putative	159	297	4.5e-37
g10339	3688.48	0.319992	0.117169	2.73103	0.0063137	0.010847	PF04153	NOT2 / NOT3 / NOT5 family	511	639	6.9e-41
g10339	3688.48	0.319992	0.117169	2.73103	0.0063137	0.010847	PF04065	Not1 N-terminal domain, CCR4-Not complex component	3	231	1.1e-87
g10340	6699.69	-2.49383	0.197124	-12.6511	1.1e-36	1.92e-35	NA	NA	NA	NA	NA
g10342	11105.8	1.48645	0.147044	10.1089	5.05e-24	5.15e-23	PF00380	Ribosomal protein S9/S16	11	146	2.7e-30
g10343	492.1	0.826527	0.262744	3.14575	0.00165661	0.00311392	PF04157	EAP30/Vps36 family	6	236	4.4e-78
g10344	2306.81	-0.843767	0.134869	-6.2562	3.94e-10	1.58e-09	PF02185	Hr1 repeat	110	175	6.7e-16
g10344	2306.81	-0.843767	0.134869	-6.2562	3.94e-10	1.58e-09	PF14664	Rapamycin-insensitive companion of mTOR, N-term	240	616	2.6e-129
g10344	2306.81	-0.843767	0.134869	-6.2562	3.94e-10	1.58e-09	PF14668	Rapamycin-insensitive companion of mTOR, domain 5	1105	1174	3.3e-27
g10344	2306.81	-0.843767	0.134869	-6.2562	3.94e-10	1.58e-09	PF14666	Rapamycin-insensitive companion of mTOR, middle domain	818	915	1.5e-35
g10344	2306.81	-0.843767	0.134869	-6.2562	3.94e-10	1.58e-09	PF14663	Rapamycin-insensitive companion of mTOR RasGEF_N domain	929	1032	1.1e-36
g10345	26395.4	-3.93387	0.281901	-13.9548	2.94e-44	6.9e-43	PF01014	Uricase	8	131	1.2e-42
g10345	26395.4	-3.93387	0.281901	-13.9548	2.94e-44	6.9e-43	PF01014	Uricase	145	289	2.5e-33
g10348	63.587	1.37148	0.358612	3.82441	0.000131085	0.000288025	NA	NA	NA	NA	NA
g10349	2569.5	-0.843368	0.167766	-5.02705	4.98e-07	1.48e-06	PF00515	Tetratricopeptide repeat	37	67	1.6e-08
g10349	2569.5	-0.843368	0.167766	-5.02705	4.98e-07	1.48e-06	PF00564	PB1 domain	423	500	2e-06
g1035	183.806	-2.53069	0.281195	-8.99978	2.26e-19	1.74e-18	PF00293	NUDIX domain	21	132	1.5e-12
g10350	995.642	2.89792	0.276914	10.4651	1.25e-25	1.4e-24	PF06985	Heterokaryon incompatibility protein (HET)	70	206	4.2e-30
g10351	1241.3	0.342472	0.116237	2.94633	0.00321566	0.00580967	PF00749	tRNA synthetases class I (E and Q), catalytic domain	72	387	4.7e-94
g10352	6269.88	0.807915	0.181047	4.46246	8.1e-06	2.09e-05	PF00226	DnaJ domain	17	81	2.2e-24
g10352	6269.88	0.807915	0.181047	4.46246	8.1e-06	2.09e-05	PF01556	DnaJ C terminal domain	134	354	1.3e-34
g10352	6269.88	0.807915	0.181047	4.46246	8.1e-06	2.09e-05	PF00684	DnaJ central domain	158	224	2.4e-14
g10353	12954.6	1.38077	0.155788	8.86311	7.78e-19	5.76e-18	PF01655	Ribosomal protein L32	15	122	8.3e-49
g10358	975.771	-0.371079	0.152808	-2.42841	0.0151653	0.0242247	PF01915	Glycosyl hydrolase family 3 C-terminal domain	389	640	9.9e-56
g10358	975.771	-0.371079	0.152808	-2.42841	0.0151653	0.0242247	PF00933	Glycosyl hydrolase family 3 N terminal domain	99	326	1.1e-29
g10358	975.771	-0.371079	0.152808	-2.42841	0.0151653	0.0242247	PF14310	Fibronectin type III-like domain	756	824	1.1e-20
g10359	48.7482	-1.33693	0.317184	-4.21499	2.5e-05	6.06e-05	NA	NA	NA	NA	NA
g1036	11244.8	0.878003	0.405686	2.16424	0.0304457	0.0462985	PF00042	Globin	8	103	5e-08
g1036	11244.8	0.878003	0.405686	2.16424	0.0304457	0.0462985	PF00175	Oxidoreductase NAD-binding domain	282	389	6.3e-09
g1036	11244.8	0.878003	0.405686	2.16424	0.0304457	0.0462985	PF00970	Oxidoreductase FAD-binding domain	157	267	4.2e-05
g10361	222.728	0.747091	0.313715	2.38143	0.0172454	0.0273108	PF12708	Pectate lyase superfamily protein	139	376	1.5e-67
g10362	57.4468	2.05819	0.427799	4.81112	1.5e-06	4.21e-06	NA	NA	NA	NA	NA
g10363	64.3297	5.70941	0.568825	10.0372	1.05e-23	1.04e-22	NA	NA	NA	NA	NA
g10364	954.57	-0.641305	0.252736	-2.53745	0.0111663	0.0182893	NA	NA	NA	NA	NA
g10365	3727.91	-1.97911	0.200527	-9.86956	5.64e-23	5.4e-22	NA	NA	NA	NA	NA
g10366	7965.82	1.8232	0.139803	13.0412	7.13e-39	1.36e-37	PF01565	FAD binding domain	76	210	1.1e-18
g10367	83.5466	1.15768	0.408222	2.8359	0.00456968	0.00803116	NA	NA	NA	NA	NA
g1037	1632.43	-0.527837	0.141667	-3.72591	0.000194611	0.000417826	PF02953	Tim10/DDP family zinc finger	17	79	4.9e-15
g10370	66138.1	4.4133	0.219259	20.1283	4.17e-90	3.17e-88	PF07690	Major Facilitator Superfamily	41	223	1.4e-31
g10371	1548.74	-0.793051	0.341495	-2.32229	0.0202172	0.0316866	NA	NA	NA	NA	NA
g10372	1286.26	0.382863	0.128906	2.9701	0.00297707	0.00540416	PF02144	Repair protein Rad1/Rec1/Rad17	12	294	8.5e-68
g10374	1384.81	-0.999534	0.12624	-7.91774	2.42e-15	1.42e-14	PF00439	Bromodomain	296	377	2.1e-25
g10374	1384.81	-0.999534	0.12624	-7.91774	2.42e-15	1.42e-14	PF00583	Acetyltransferase (GNAT) family	111	186	1.2e-07
g10375	6111.29	-0.495585	0.214544	-2.30995	0.0208912	0.0326636	NA	NA	NA	NA	NA
g10376	7265.75	1.13273	0.250799	4.51648	6.29e-06	1.64e-05	NA	NA	NA	NA	NA
g10379	12731.6	1.42287	0.152295	9.34282	9.38e-21	7.88e-20	PF01775	Ribosomal proteins 50S-L18Ae/60S-L20/60S-L18A	11	133	7e-55
g1038	3300	0.322664	0.128146	2.51793	0.0118045	0.0192492	NA	NA	NA	NA	NA
g10380	1282.19	-0.643163	0.145113	-4.43214	9.33e-06	2.38e-05	PF01399	PCI domain	325	448	2.9e-13
g10381	354.423	2.62809	0.364527	7.20959	5.61e-13	2.79e-12	PF00651	BTB/POZ domain	70	131	1.6e-07
g10382	115.104	-1.74874	0.34883	-5.01316	5.35e-07	1.58e-06	PF00172	Fungal Zn(2)-Cys(6) binuclear cluster domain	42	77	3e-07
g10383	1383.25	-0.610463	0.283943	-2.14995	0.0315592	0.0478719	PF04082	Fungal specific transcription factor domain	28	228	3.8e-12
g10383	1383.25	-0.610463	0.283943	-2.14995	0.0315592	0.0478719	PF04082	Fungal specific transcription factor domain	28	218	5.7e-12
g10384	13355.4	1.8717	0.27195	6.88253	5.88e-12	2.72e-11	NA	NA	NA	NA	NA
g10386	4884.59	0.363572	0.108221	3.35955	0.000780698	0.00154125	PF07928	Vps54-like protein	845	978	9.2e-52
g10388	1038.93	-1.89352	0.170118	-11.1306	8.9e-29	1.15e-27	PF13522	Glutamine amidotransferase domain	69	199	7.2e-14
g10388	1038.93	-1.89352	0.170118	-11.1306	8.9e-29	1.15e-27	PF00156	Phosphoribosyl transferase domain	292	406	1.1e-07
g10388	1038.93	-1.89352	0.170118	-11.1306	8.9e-29	1.15e-27	PF13522	Glutamine amidotransferase domain	72	202	7.5e-14
g10388	1038.93	-1.89352	0.170118	-11.1306	8.9e-29	1.15e-27	PF00156	Phosphoribosyl transferase domain	289	403	1.1e-07
g1039	3136.29	-0.595754	0.22072	-2.69913	0.006952	0.0118647	PF10607	CTLH/CRA C-terminal to LisH motif domain	162	314	1.2e-32
g1039	3136.29	-0.595754	0.22072	-2.69913	0.006952	0.0118647	PF13445	RING-type zinc-finger	352	391	3.9e-08
g10390	9627.7	2.16898	0.204159	10.624	2.3e-26	2.69e-25	NA	NA	NA	NA	NA
g10391	346.773	-1.0124	0.353453	-2.86433	0.00417898	0.00739484	PF09420	Ribosome biogenesis protein Nop16	5	247	3e-68
g10392	5.91735	-2.27961	0.996318	-2.28803	0.0221355	0.0344268	PF06985	Heterokaryon incompatibility protein (HET)	22	86	9.1e-14
g10393	162.641	4.52762	0.319488	14.1715	1.38e-45	3.37e-44	NA	NA	NA	NA	NA
g10394	81998.7	-1.74073	0.205724	-8.4615	2.64e-17	1.79e-16	PF01648	4'-phosphopantetheinyl transferase superfamily	1745	1842	1e-17
g10394	81998.7	-1.74073	0.205724	-8.4615	2.64e-17	1.79e-16	PF18314	Fatty acid synthase type I helical domain	326	527	2.9e-78
g10394	81998.7	-1.74073	0.205724	-8.4615	2.64e-17	1.79e-16	PF18325	Fatty acid synthase subunit alpha Acyl carrier domain	138	299	1e-75
g10394	81998.7	-1.74073	0.205724	-8.4615	2.64e-17	1.79e-16	PF00109	Beta-ketoacyl synthase, N-terminal domain	1153	1363	5e-21
g10394	81998.7	-1.74073	0.205724	-8.4615	2.64e-17	1.79e-16	PF02801	Beta-ketoacyl synthase, C-terminal domain	1496	1585	2.1e-10
g10395	83726.3	-2.12111	0.201662	-10.5182	7.12e-26	8.09e-25	PF17951	Fatty acid synthase meander beta sheet domain	1154	1296	7.1e-52
g10395	83726.3	-2.12111	0.201662	-10.5182	7.12e-26	8.09e-25	PF01575	MaoC like domain	1552	1678	3.7e-37
g10395	83726.3	-2.12111	0.201662	-10.5182	7.12e-26	8.09e-25	PF17828	N-terminal domain in fatty acid synthase subunit beta	20	145	5.3e-37
g10395	83726.3	-2.12111	0.201662	-10.5182	7.12e-26	8.09e-25	PF08354	Domain of unknown function (DUF1729)	739	1088	1.3e-157
g10395	83726.3	-2.12111	0.201662	-10.5182	7.12e-26	8.09e-25	PF13452	N-terminal half of MaoC dehydratase	1303	1429	3.1e-21
g10395	83726.3	-2.12111	0.201662	-10.5182	7.12e-26	8.09e-25	PF16073	Starter unit:ACP transacylase in aflatoxin biosynthesis	172	424	2.2e-34
g10395	83726.3	-2.12111	0.201662	-10.5182	7.12e-26	8.09e-25	PF00698	Acyl transferase domain	1694	2064	2.2e-86
g10396	6615	-1.30373	0.197484	-6.60167	4.07e-11	1.78e-10	PF01979	Amidohydrolase family	76	440	3.5e-70
g10398	2588.99	1.12133	0.168378	6.6596	2.75e-11	1.21e-10	PF02735	Ku70/Ku80 beta-barrel domain	278	466	8.3e-46
g10398	2588.99	1.12133	0.168378	6.6596	2.75e-11	1.21e-10	PF02037	SAP domain	605	638	6.8e-13
g10398	2588.99	1.12133	0.168378	6.6596	2.75e-11	1.21e-10	PF03730	Ku70/Ku80 C-terminal arm	494	581	8.9e-27
g10398	2588.99	1.12133	0.168378	6.6596	2.75e-11	1.21e-10	PF03731	Ku70/Ku80 N-terminal alpha/beta domain	30	269	1.7e-34
g104	5827.98	1.86932	0.16911	11.0538	2.1e-28	2.66e-27	PF02785	Biotin carboxylase C-terminal domain	378	486	7.6e-38
g104	5827.98	1.86932	0.16911	11.0538	2.1e-28	2.66e-27	PF02786	Carbamoyl-phosphate synthase L chain, ATP binding domain	150	360	5.2e-72
g104	5827.98	1.86932	0.16911	11.0538	2.1e-28	2.66e-27	PF00364	Biotin-requiring enzyme	655	719	1.3e-15
g104	5827.98	1.86932	0.16911	11.0538	2.1e-28	2.66e-27	PF00289	Biotin carboxylase, N-terminal domain	40	145	3.5e-37
g1040	2752.28	1.02079	0.194014	5.26139	1.43e-07	4.46e-07	NA	NA	NA	NA	NA
g10401	6275.35	0.745137	0.168264	4.42838	9.49e-06	2.42e-05	PF01679	Proteolipid membrane potential modulator	5	53	7.3e-20
g10402	154.439	3.57789	0.479583	7.46042	8.62e-14	4.58e-13	PF09692	Argonaute siRNA chaperone (ARC) complex subunit Arb1	211	566	5.3e-58
g10402	154.439	3.57789	0.479583	7.46042	8.62e-14	4.58e-13	PF09692	Argonaute siRNA chaperone (ARC) complex subunit Arb1	210	572	1.5e-61
g10403	1727.42	2.59503	0.245723	10.5608	4.53e-26	5.2e-25	PF03770	Inositol polyphosphate kinase	150	382	6.4e-51
g10404	12.9422	2.49485	0.75532	3.30304	0.000956426	0.00186359	PF13489	Methyltransferase domain	67	206	5e-14
g10405	2117.31	0.494517	0.122785	4.02751	5.64e-05	0.00013041	PF00271	Helicase conserved C-terminal domain	705	835	3e-13
g10405	2117.31	0.494517	0.122785	4.02751	5.64e-05	0.00013041	PF07717	Oligonucleotide/oligosaccharide-binding (OB)-fold	1042	1117	7.2e-22
g10405	2117.31	0.494517	0.122785	4.02751	5.64e-05	0.00013041	PF04408	Helicase associated domain (HA2)	897	984	1.9e-20
g10405	2117.31	0.494517	0.122785	4.02751	5.64e-05	0.00013041	PF00575	S1 RNA binding domain	208	274	1.3e-11
g10405	2117.31	0.494517	0.122785	4.02751	5.64e-05	0.00013041	PF00270	DEAD/DEAH box helicase	512	662	3.8e-06
g10406	1026.28	-1.12662	0.281488	-4.00238	6.27e-05	0.000144068	PF08159	NUC153 domain	636	661	1.7e-09
g10407	13448.1	-2.04019	0.185993	-10.9692	5.38e-28	6.71e-27	PF11710	G protein-coupled glucose receptor regulating Gpa2	43	230	6.6e-66
g10407	13448.1	-2.04019	0.185993	-10.9692	5.38e-28	6.71e-27	PF11970	G protein-coupled glucose receptor regulating Gpa2 C-term	441	514	2e-21
g10409	1361.54	-0.694404	0.168037	-4.13245	3.59e-05	8.52e-05	PF01368	DHH family	31	200	1.3e-10
g10409	1361.54	-0.694404	0.168037	-4.13245	3.59e-05	8.52e-05	PF02833	DHHA2 domain	244	395	1e-34
g10411	3058.3	-1.2307	0.195968	-6.28009	3.38e-10	1.37e-09	PF00940	DNA-dependent RNA polymerase	796	1387	2.8e-188
g10411	3058.3	-1.2307	0.195968	-6.28009	3.38e-10	1.37e-09	PF14700	DNA-directed RNA polymerase N-terminal	346	673	2.5e-96
g10413	698.392	-0.598327	0.205815	-2.90711	0.00364786	0.00652545	PF00271	Helicase conserved C-terminal domain	667	776	4.4e-21
g10413	698.392	-0.598327	0.205815	-2.90711	0.00364786	0.00652545	PF00176	SNF2 family N-terminal domain	157	416	6.1e-60
g10414	62.1518	-1.76288	0.375516	-4.69456	2.67e-06	7.28e-06	NA	NA	NA	NA	NA
g10415	6930.48	-0.86107	0.133709	-6.43987	1.2e-10	5.05e-10	PF00069	Protein kinase domain	35	318	9.5e-66
g10416	2308.95	0.484373	0.139931	3.46151	0.000537147	0.0010881	PF09088	MIF4G like	330	519	2.7e-87
g10416	2308.95	0.484373	0.139931	3.46151	0.000537147	0.0010881	PF09090	MIF4G like	537	775	5.5e-67
g10417	1015.8	1.10709	0.185863	5.9565	2.58e-09	9.56e-09	PF00076	RNA recognition motif. (a.k.a. RRM, RBD, or RNP domain)	15	84	4.1e-14
g10417	1015.8	1.10709	0.185863	5.9565	2.58e-09	9.56e-09	PF00076	RNA recognition motif. (a.k.a. RRM, RBD, or RNP domain)	103	172	1.6e-16
g10418	334.54	-0.528285	0.234623	-2.25163	0.0243454	0.0376595	PF09138	Urm1 (Ubiquitin related modifier)	19	117	6.8e-36
g10419	11732.9	-6.28653	0.185601	-33.8712	1.77e-251	3.65e-248	PF00096	Zinc finger, C2H2 type	298	320	0.0031
g10419	11732.9	-6.28653	0.185601	-33.8712	1.77e-251	3.65e-248	PF00096	Zinc finger, C2H2 type	268	292	0.00034
g1042	1741.04	0.636364	0.185045	3.43897	0.000583925	0.00117616	NA	NA	NA	NA	NA
g10425	2026.43	-0.427135	0.160697	-2.65802	0.00786004	0.0132936	PF07690	Major Facilitator Superfamily	101	520	5.7e-18
g10427	1716.56	-1.57446	0.182645	-8.6203	6.68e-18	4.68e-17	PF00501	AMP-binding enzyme	84	186	6.6e-16
g10427	1716.56	-1.57446	0.182645	-8.6203	6.68e-18	4.68e-17	PF00668	Condensation domain	1586	1954	9.1e-21
g10427	1716.56	-1.57446	0.182645	-8.6203	6.68e-18	4.68e-17	PF00550	Phosphopantetheine attachment site	1447	1509	5.3e-13
g10427	1716.56	-1.57446	0.182645	-8.6203	6.68e-18	4.68e-17	PF00501	AMP-binding enzyme	365	664	4.7e-51
g10427	1716.56	-1.57446	0.182645	-8.6203	6.68e-18	4.68e-17	PF00668	Condensation domain	905	1328	3.2e-37
g10427	1716.56	-1.57446	0.182645	-8.6203	6.68e-18	4.68e-17	PF00550	Phosphopantetheine attachment site	802	862	5.1e-10
g10429	6524.11	-0.771592	0.118446	-6.51428	7.3e-11	3.13e-10	PF01388	ARID/BRIGHT DNA binding domain	367	452	3.3e-19
g10430	28807.2	2.41747	0.272646	8.86668	7.54e-19	5.59e-18	PF00067	Cytochrome P450	43	488	1.3e-63
g10431	9874.6	-0.83773	0.212221	-3.94743	7.9e-05	0.000178895	PF10277	Frag1/DRAM/Sfk1 family	19	226	1.9e-39
g10432	742.134	-0.565821	0.224585	-2.51941	0.0117553	0.019172	PF08640	U3 small nucleolar RNA-associated protein 6	12	86	3.4e-26
g10433	129.676	7.79385	0.615511	12.6624	9.55e-37	1.67e-35	PF12796	Ankyrin repeats (3 copies)	741	836	1.7e-16
g10433	129.676	7.79385	0.615511	12.6624	9.55e-37	1.67e-35	PF13637	Ankyrin repeats (many copies)	841	892	6.2e-05
g10433	129.676	7.79385	0.615511	12.6624	9.55e-37	1.67e-35	PF12796	Ankyrin repeats (3 copies)	665	734	2.8e-09
g10434	52.7629	1.69401	0.403669	4.19654	2.71e-05	6.54e-05	PF00150	Cellulase (glycosyl hydrolase family 5)	49	382	6.7e-19
g10435	104.952	1.64943	0.284601	5.79558	6.81e-09	2.41e-08	PF01636	Phosphotransferase enzyme family	51	244	2.2e-19
g10436	91.7337	2.13422	0.274169	7.78432	7.01e-15	3.99e-14	NA	NA	NA	NA	NA
g10437	1542.2	0.461008	0.130919	3.52132	0.000429403	0.000881599	PF13634	Nucleoporin FG repeat region	443	520	1.2e-05
g10437	1542.2	0.461008	0.130919	3.52132	0.000429403	0.000881599	PF18044	CCCH-type zinc finger	4	24	7.1e-07
g10438	3401.89	0.559245	0.211401	2.64542	0.00815903	0.013752	PF00338	Ribosomal protein S10p/S20e	20	113	5.1e-26
g10439	2821.09	2.22439	0.357358	6.22454	4.83e-10	1.92e-09	PF02845	CUE domain	340	381	9.8e-10
g1044	31715.7	0.731488	0.189341	3.86333	0.000111854	0.000248091	PF02046	Cytochrome c oxidase subunit VIa	25	127	3.8e-53
g10440	34.1204	1.16409	0.485616	2.39715	0.0165232	0.0262313	NA	NA	NA	NA	NA
g10441	2911.91	-1.01019	0.127242	-7.93907	2.04e-15	1.2e-14	PF00172	Fungal Zn(2)-Cys(6) binuclear cluster domain	58	88	4.1e-09
g10441	2911.91	-1.01019	0.127242	-7.93907	2.04e-15	1.2e-14	PF04082	Fungal specific transcription factor domain	299	489	1.2e-16
g10442	439.326	-6.05316	0.454361	-13.3224	1.72e-40	3.47e-39	PF00230	Major intrinsic protein	48	113	4.3e-07
g10444	7891.39	0.998825	0.114509	8.7227	2.72e-18	1.95e-17	PF02883	Adaptin C-terminal domain	736	838	7.5e-20
g10444	7891.39	0.998825	0.114509	8.7227	2.72e-18	1.95e-17	PF01602	Adaptin N terminal region	20	579	2.2e-146
g10447	318.529	-1.12952	0.231553	-4.878	1.07e-06	3.06e-06	NA	NA	NA	NA	NA
g10448	1396.96	-0.521724	0.215411	-2.42199	0.0154359	0.024615	NA	NA	NA	NA	NA
g1045	1761.66	1.40029	0.280113	4.999	5.76e-07	1.7e-06	PF05019	Coenzyme Q (ubiquinone) biosynthesis protein Coq4	36	256	5.2e-96
g10451	2385.5	-0.985569	0.165985	-5.9377	2.89e-09	1.07e-08	PF10998	Protein of unknown function (DUF2838)	166	276	2.1e-44
g10452	4460.97	-0.359406	0.137166	-2.62023	0.00878697	0.0147191	PF06470	SMC proteins Flexible Hinge Domain	547	662	4.4e-24
g10452	4460.97	-0.359406	0.137166	-2.62023	0.00878697	0.0147191	PF02463	RecF/RecN/SMC N terminal domain	4	1251	1.9e-59
g10456	5347.47	-0.412922	0.124382	-3.3198	0.000900832	0.00176325	PF01369	Sec7 domain	446	610	2.7e-29
g10457	3732.65	0.606389	0.100228	6.05011	1.45e-09	5.52e-09	PF08492	SRP72 RNA-binding domain	552	595	1.1e-09
g10457	3732.65	0.606389	0.100228	6.05011	1.45e-09	5.52e-09	PF17004	Putative TPR-like repeat	20	149	6.5e-21
g10458	2843.93	-0.769596	0.133596	-5.76061	8.38e-09	2.95e-08	PF10309	Nuclear cap-binding protein subunit 3	51	105	1.5e-21
g10459	978.918	-1.97555	0.382439	-5.16566	2.4e-07	7.32e-07	PF00249	Myb-like DNA-binding domain	11	56	1e-15
g10459	978.918	-1.97555	0.382439	-5.16566	2.4e-07	7.32e-07	PF00249	Myb-like DNA-binding domain	68	105	1e-08
g10460	2625.08	-0.888164	0.193899	-4.58054	4.64e-06	1.23e-05	PF00076	RNA recognition motif. (a.k.a. RRM, RBD, or RNP domain)	73	142	5.7e-20
g10463	2791.36	-0.878396	0.166657	-5.27067	1.36e-07	4.26e-07	PF08241	Methyltransferase domain	867	962	2.2e-11
g10464	1654.64	-0.919137	0.151633	-6.0616	1.35e-09	5.16e-09	NA	NA	NA	NA	NA
g10465	3355.2	-0.524988	0.135333	-3.87923	0.000104787	0.00023337	PF00076	RNA recognition motif. (a.k.a. RRM, RBD, or RNP domain)	16	82	2.1e-18
g10465	3355.2	-0.524988	0.135333	-3.87923	0.000104787	0.00023337	PF00076	RNA recognition motif. (a.k.a. RRM, RBD, or RNP domain)	16	82	8.6e-19
g10466	6911.72	0.560568	0.189042	2.9653	0.00302383	0.00548434	PF02077	SURF4 family	36	299	4.5e-95
g10468	117.639	-2.96678	0.477752	-6.20987	5.3e-10	2.09e-09	PF01476	LysM domain	37	71	0.11
g10468	117.639	-2.96678	0.477752	-6.20987	5.3e-10	2.09e-09	PF01476	LysM domain	92	135	0.11
g10468	117.639	-2.96678	0.477752	-6.20987	5.3e-10	2.09e-09	PF01476	LysM domain	157	204	0.0008
g10469	202.294	-3.21191	0.4331	-7.41611	1.21e-13	6.34e-13	PF13520	Amino acid permease	53	498	2.1e-52
g1047	8182.3	-2.33234	0.169584	-13.7533	4.87e-43	1.08e-41	PF07690	Major Facilitator Superfamily	67	493	3.5e-09
g10470	291.004	3.39333	0.417882	8.12031	4.65e-16	2.88e-15	PF03328	HpcH/HpaI aldolase/citrate lyase family	45	222	1.2e-20
g10471	579.235	0.826088	0.214621	3.84906	0.00011857	0.000261864	NA	NA	NA	NA	NA
g10473	1742.17	-2.84443	0.256011	-11.1106	1.11e-28	1.43e-27	PF09298	Fumarylacetoacetase N-terminal	18	128	4.3e-33
g10473	1742.17	-2.84443	0.256011	-11.1106	1.11e-28	1.43e-27	PF01557	Fumarylacetoacetate (FAA) hydrolase family	135	425	1.7e-50
g10474	3380.03	1.32851	0.327054	4.06206	4.86e-05	0.000113932	PF14497	Glutathione S-transferase, C-terminal domain	137	211	5.3e-08
g10474	3380.03	1.32851	0.327054	4.06206	4.86e-05	0.000113932	PF13417	Glutathione S-transferase, N-terminal domain	10	90	3.3e-15
g10475	493.437	-4.10292	0.39453	-10.3995	2.49e-25	2.74e-24	PF00067	Cytochrome P450	53	508	5.1e-62
g10476	370.766	-5.45207	0.509003	-10.7113	9.01e-27	1.07e-25	PF04209	homogentisate 1,2-dioxygenase	13	443	2.9e-200
g1048	7691.41	-8.98227	0.356412	-25.2019	3.82e-140	7.73e-138	PF01284	Membrane-associating domain	8	138	2.4e-14
g1049	3472.87	-6.08654	0.381027	-15.9741	1.94e-57	6.85e-56	PF00753	Metallo-beta-lactamase superfamily	81	310	1.3e-26
g1049	3472.87	-6.08654	0.381027	-15.9741	1.94e-57	6.85e-56	PF14864	Alkyl sulfatase C-terminal	502	606	8.2e-20
g1049	3472.87	-6.08654	0.381027	-15.9741	1.94e-57	6.85e-56	PF14863	Alkyl sulfatase dimerisation	347	487	2.9e-58
g1050	231.622	-2.29895	0.30975	-7.42196	1.15e-13	6.08e-13	PF13649	Methyltransferase domain	61	150	3.3e-15
g1051	5184.31	-0.789518	0.181655	-4.34626	1.38e-05	3.46e-05	PF06398	Integral peroxisomal membrane peroxin	64	516	2.1e-94
g1052	243.463	-0.960553	0.236806	-4.05629	4.99e-05	0.000116569	NA	NA	NA	NA	NA
g1053	4098.12	-1.32202	0.160654	-8.22899	1.89e-16	1.2e-15	PF13513	HEAT-like repeat	688	736	1.5e-05
g1053	4098.12	-1.32202	0.160654	-8.22899	1.89e-16	1.2e-15	PF11865	Domain of unknown function (DUF3385)	743	903	1.3e-70
g1053	4098.12	-1.32202	0.160654	-8.22899	1.89e-16	1.2e-15	PF08771	FKBP12-rapamycin binding domain	1881	1978	1.9e-44
g1053	4098.12	-1.32202	0.160654	-8.22899	1.89e-16	1.2e-15	PF02260	FATC domain	2409	2439	3.3e-13
g1053	4098.12	-1.32202	0.160654	-8.22899	1.89e-16	1.2e-15	PF02259	FAT domain	1384	1773	4.8e-129
g1053	4098.12	-1.32202	0.160654	-8.22899	1.89e-16	1.2e-15	PF00454	Phosphatidylinositol 3- and 4-kinase	2048	2296	5.5e-74
g1056	167.727	2.45295	0.343033	7.15077	8.63e-13	4.25e-12	PF00069	Protein kinase domain	223	413	8.6e-18
g1057	395.171	-0.987292	0.283267	-3.48537	0.000491451	0.00100024	PF13324	Grap2 and cyclin-D-interacting	72	273	3.3e-15
g106	14642.2	-1.84658	0.215962	-8.55047	1.23e-17	8.47e-17	PF03547	Membrane transport protein	2	467	6.1e-39
g1060	2737.36	-2.04257	0.241562	-8.45568	2.77e-17	1.87e-16	NA	NA	NA	NA	NA
g1061	434.608	-2.50066	0.3373	-7.41377	1.23e-13	6.44e-13	PF13391	HNH endonuclease	148	210	6.3e-08
g1062	1709.61	-1.53702	0.163052	-9.42657	4.24e-21	3.65e-20	PF13793	N-terminal domain of ribose phosphate pyrophosphokinase	7	124	1.7e-41
g1062	1709.61	-1.53702	0.163052	-9.42657	4.24e-21	3.65e-20	PF14572	Phosphoribosyl synthetase-associated domain	208	316	2.5e-31
g1063	413.401	-1.45754	0.216623	-6.72847	1.71e-11	7.64e-11	NA	NA	NA	NA	NA
g1064	250.591	1.10283	0.254247	4.33764	1.44e-05	3.6e-05	PF09791	Oxidoreductase-like protein, N-terminal	16	59	4.7e-25
g1065	347.749	-2.90859	0.267153	-10.8873	1.32e-27	1.63e-26	NA	NA	NA	NA	NA
g1066	2055.22	-0.64772	0.179231	-3.61389	0.000301635	0.000630564	PF08066	PMC2NT (NUC016) domain	17	106	1.2e-21
g1066	2055.22	-0.64772	0.179231	-3.61389	0.000301635	0.000630564	PF00570	HRDC domain	455	513	3.6e-10
g1066	2055.22	-0.64772	0.179231	-3.61389	0.000301635	0.000630564	PF01612	3'-5' exonuclease	228	395	1e-43
g1068	188.048	-1.45917	0.254433	-5.73498	9.75e-09	3.42e-08	NA	NA	NA	NA	NA
g107	7917.29	-1.32506	0.22478	-5.89492	3.75e-09	1.36e-08	PF01553	Acyltransferase	232	291	1.8e-05
g1070	205.141	2.66803	0.260893	10.2266	1.51e-24	1.58e-23	NA	NA	NA	NA	NA
g1071	234.031	3.22479	0.356851	9.03681	1.61e-19	1.25e-18	PF11735	Cryptococcal mannosyltransferase 1	125	362	8.1e-68
g1074	524.27	-1.04154	0.189253	-5.50345	3.72e-08	1.24e-07	PF07544	RNA polymerase II transcription mediator complex subunit 9	69	130	1.8e-20
g1075	23258.6	-1.09709	0.192704	-5.69315	1.25e-08	4.33e-08	PF01676	Metalloenzyme superfamily	7	508	1.2e-64
g1075	23258.6	-1.09709	0.192704	-5.69315	1.25e-08	4.33e-08	PF06415	BPG-independent PGAM N-terminus (iPGM_N)	88	302	1e-76
g1076	4039.57	-0.918999	0.263851	-3.48303	0.000495778	0.00100805	PF09421	Frequency clock protein	91	1030	1.5e-270
g1079	13900.1	-2.33412	0.251425	-9.28355	1.64e-20	1.36e-19	PF00464	Serine hydroxymethyltransferase	23	420	1.9e-213
g1081	6563.67	0.248868	0.0953114	2.6111	0.00902505	0.0150812	PF16450	Proteasomal ATPase OB C-terminal domain	89	144	3.7e-11
g1081	6563.67	0.248868	0.0953114	2.6111	0.00902505	0.0150812	PF00004	ATPase family associated with various cellular activities (AAA)	202	334	6.1e-45
g1082	12562.2	-3.54559	0.194389	-18.2396	2.5e-74	1.44e-72	PF11704	Vesicle coat protein involved in Golgi to plasma membrane transport	297	531	1.2e-59
g1084	8820.04	-2.38775	0.324919	-7.34874	2e-13	1.03e-12	PF00046	Homeodomain	72	123	1.4e-13
g1085	17692.3	-1.36338	0.161269	-8.45403	2.81e-17	1.9e-16	PF00141	Peroxidase	106	322	6.8e-49
g1086	3451.8	-0.955347	0.144336	-6.6189	3.62e-11	1.58e-10	NA	NA	NA	NA	NA
g1087	5815.54	-0.303242	0.126093	-2.40492	0.0161761	0.025708	PF02383	SacI homology domain	100	441	8.5e-71
g1087	5815.54	-0.303242	0.126093	-2.40492	0.0161761	0.025708	PF03372	Endonuclease/Exonuclease/phosphatase family	645	927	3.3e-08
g1088	80.2579	-1.74277	0.339527	-5.13292	2.85e-07	8.68e-07	NA	NA	NA	NA	NA
g109	69455.2	1.33	0.256018	5.19496	2.05e-07	6.3e-07	PF00240	Ubiquitin family	155	226	6.3e-33
g109	69455.2	1.33	0.256018	5.19496	2.05e-07	6.3e-07	PF00240	Ubiquitin family	231	302	6.3e-33
g109	69455.2	1.33	0.256018	5.19496	2.05e-07	6.3e-07	PF00240	Ubiquitin family	3	74	6.3e-33
g109	69455.2	1.33	0.256018	5.19496	2.05e-07	6.3e-07	PF00240	Ubiquitin family	79	150	6.3e-33
g1091	41.5455	1.55444	0.476243	3.26398	0.00109861	0.00212181	NA	NA	NA	NA	NA
g1092	31.1365	-1.6626	0.549954	-3.02316	0.00250154	0.00458527	NA	NA	NA	NA	NA
g1093	2141.29	-2.3101	0.388059	-5.95294	2.63e-09	9.77e-09	NA	NA	NA	NA	NA
g1098	709.223	5.07556	0.283292	17.9163	8.79e-72	4.63e-70	PF07519	Tannase and feruloyl esterase	90	571	1e-48
g1099	5595.16	5.8733	0.150356	39.0625	0	0	PF04488	Glycosyltransferase sugar-binding region containing DXD motif	113	201	1.3e-08
g11	1399.38	-0.784989	0.200802	-3.90926	9.26e-05	0.000207928	PF11951	Fungal specific transcription factor domain	262	430	5.8e-12
g11	1399.38	-0.784989	0.200802	-3.90926	9.26e-05	0.000207928	PF00172	Fungal Zn(2)-Cys(6) binuclear cluster domain	89	121	1.2e-06
g110	4293.86	-1.00845	0.211415	-4.76998	1.84e-06	5.12e-06	NA	NA	NA	NA	NA
g1100	399.828	1.93433	0.186119	10.393	2.67e-25	2.93e-24	PF07976	Phenol hydroxylase, C-terminal dimerisation domain	408	572	1e-36
g1100	399.828	1.93433	0.186119	10.393	2.67e-25	2.93e-24	PF01494	FAD binding domain	21	375	6.2e-79
g1101	100.11	1.0108	0.375914	2.68892	0.00716834	0.0122037	PF00106	short chain dehydrogenase	96	279	9.9e-36
g1102	2044.95	-0.976977	0.352731	-2.76975	0.00560986	0.00970363	PF00291	Pyridoxal-phosphate dependent enzyme	11	312	3e-63
g1103	564.875	-1.5797	0.229022	-6.89758	5.29e-12	2.46e-11	PF00464	Serine hydroxymethyltransferase	43	442	2.5e-204
g1106	3.82232	4.086	1.72328	2.37106	0.0177371	0.0280379	PF07859	alpha/beta hydrolase fold	97	162	2.1e-16
g1106	3.82232	4.086	1.72328	2.37106	0.0177371	0.0280379	PF07859	alpha/beta hydrolase fold	190	284	4.1e-08
g1107	65.8853	5.22231	0.490419	10.6487	1.77e-26	2.07e-25	NA	NA	NA	NA	NA
g1109	23.8038	4.65736	0.746161	6.24175	4.33e-10	1.73e-09	NA	NA	NA	NA	NA
g1110	120.631	2.11723	0.32677	6.47927	9.22e-11	3.92e-10	PF12710	haloacid dehalogenase-like hydrolase	240	411	4.8e-14
g1110	120.631	2.11723	0.32677	6.47927	9.22e-11	3.92e-10	PF13207	AAA domain	28	162	1.4e-14
g1110	120.631	2.11723	0.32677	6.47927	9.22e-11	3.92e-10	PF14681	Uracil phosphoribosyltransferase	491	688	1.2e-35
g1111	196.684	0.866348	0.218196	3.97049	7.17e-05	0.00016358	NA	NA	NA	NA	NA
g1112	20.6678	1.43953	0.579872	2.48249	0.0130467	0.0211049	PF00230	Major intrinsic protein	42	260	8.9e-30
g1114	70.0042	2.37558	0.31214	7.61062	2.73e-14	1.49e-13	NA	NA	NA	NA	NA
g1115	461.395	-5.47332	0.78672	-6.95713	3.47e-12	1.63e-11	NA	NA	NA	NA	NA
g1119	47.2909	-1.10284	0.450249	-2.4494	0.0143094	0.0229889	PF13391	HNH endonuclease	138	218	7.5e-10
g112	1687.03	-1.23785	0.22231	-5.56815	2.57e-08	8.68e-08	PF00432	Prenyltransferase and squalene oxidase repeat	200	238	2.5e-06
g112	1687.03	-1.23785	0.22231	-5.56815	2.57e-08	8.68e-08	PF00432	Prenyltransferase and squalene oxidase repeat	159	192	7.1e-05
g112	1687.03	-1.23785	0.22231	-5.56815	2.57e-08	8.68e-08	PF00432	Prenyltransferase and squalene oxidase repeat	384	427	1.9e-09
g112	1687.03	-1.23785	0.22231	-5.56815	2.57e-08	8.68e-08	PF00432	Prenyltransferase and squalene oxidase repeat	315	356	1.7e-06
g112	1687.03	-1.23785	0.22231	-5.56815	2.57e-08	8.68e-08	PF00432	Prenyltransferase and squalene oxidase repeat	266	304	1.3e-09
g1120	2116.49	3.4061	0.193835	17.5721	4.03e-69	1.96e-67	PF14497	Glutathione S-transferase, C-terminal domain	146	227	1.7e-07
g1120	2116.49	3.4061	0.193835	17.5721	4.03e-69	1.96e-67	PF13409	Glutathione S-transferase, N-terminal domain	23	94	1.7e-05
g1121	298.84	1.10489	0.263551	4.1923	2.76e-05	6.65e-05	NA	NA	NA	NA	NA
g1122	116.149	0.755915	0.270251	2.79709	0.00515653	0.00897282	NA	NA	NA	NA	NA
g1125	15.4238	-1.96996	0.87392	-2.25417	0.0241856	0.0374347	PF00190	Cupin	93	221	8.9e-16
g1125	15.4238	-1.96996	0.87392	-2.25417	0.0241856	0.0374347	PF00190	Cupin	271	396	1.2e-20
g1126	130.271	-3.50683	0.452393	-7.75173	9.06e-15	5.12e-14	PF05694	56kDa selenium binding protein (SBP56)	172	372	2e-05
g1127	7.50795	3.0263	1.0937	2.76702	0.00565708	0.00978243	PF01822	WSC domain	949	1028	4.1e-10
g1128	23731.5	1.06634	0.357423	2.98341	0.00285052	0.00518537	NA	NA	NA	NA	NA
g1129	16845.8	-4.63421	0.238142	-19.4599	2.4e-84	1.71e-82	PF07662	Na+ dependent nucleoside transporter C-terminus	442	651	3.9e-68
g1129	16845.8	-4.63421	0.238142	-19.4599	2.4e-84	1.71e-82	PF01773	Na+ dependent nucleoside transporter N-terminus	257	326	4.4e-23
g113	1878.22	-0.533712	0.130401	-4.09285	4.26e-05	0.000100467	PF00929	Exonuclease	21	135	4.5e-06
g113	1878.22	-0.533712	0.130401	-4.09285	4.26e-05	0.000100467	PF00076	RNA recognition motif. (a.k.a. RRM, RBD, or RNP domain)	257	306	4.3e-05
g1130	7842.65	-1.15303	0.20146	-5.72335	1.04e-08	3.65e-08	PF16909	Vacuolar-sorting-associated 13 protein C-terminal	2829	3004	1.7e-71
g1130	7842.65	-1.15303	0.20146	-5.72335	1.04e-08	3.65e-08	PF16908	Vacuolar sorting-associated protein 13, N-terminal	139	397	2.9e-82
g1130	7842.65	-1.15303	0.20146	-5.72335	1.04e-08	3.65e-08	PF12624	N-terminal region of Chorein or VPS13	2	115	2.4e-39
g1130	7842.65	-1.15303	0.20146	-5.72335	1.04e-08	3.65e-08	PF06650	SHR-binding domain of vacuolar-sorting associated protein 13	2298	2579	3.2e-91
g1130	7842.65	-1.15303	0.20146	-5.72335	1.04e-08	3.65e-08	PF16910	Repeating coiled region of VPS13	612	847	5e-88
g1132	24.596	2.95227	0.787233	3.75018	0.000176709	0.000381214	NA	NA	NA	NA	NA
g1134	12443.3	1.55028	0.285365	5.43263	5.55e-08	1.81e-07	PF10601	LITAF-like zinc ribbon domain	99	165	2.9e-24
g1135	293.439	-1.45835	0.248112	-5.87779	4.16e-09	1.51e-08	PF00173	Cytochrome b5-like Heme/Steroid binding domain	1000	1074	7.4e-14
g1135	293.439	-1.45835	0.248112	-5.87779	4.16e-09	1.51e-08	PF00175	Oxidoreductase NAD-binding domain	825	916	2e-07
g1135	293.439	-1.45835	0.248112	-5.87779	4.16e-09	1.51e-08	PF01231	Indoleamine 2,3-dioxygenase	130	369	3.9e-10
g1136	1850.26	0.784178	0.17434	4.49799	6.86e-06	1.79e-05	PF07842	GC-rich sequence DNA-binding factor-like protein	467	746	3.3e-56
g1136	1850.26	0.784178	0.17434	4.49799	6.86e-06	1.79e-05	PF01585	G-patch domain	215	257	2.5e-13
g1136	1850.26	0.784178	0.17434	4.49799	6.86e-06	1.79e-05	PF12457	Tuftelin interacting protein N terminal	27	123	1.5e-10
g1137	58.2617	3.08404	0.317828	9.7035	2.91e-22	2.68e-21	PF00082	Subtilase family	157	369	2.1e-40
g1137	58.2617	3.08404	0.317828	9.7035	2.91e-22	2.68e-21	PF05922	Peptidase inhibitor I9	37	115	5e-14
g1138	585.881	-2.13201	0.227407	-9.37531	6.9e-21	5.84e-20	NA	NA	NA	NA	NA
g1139	4405.89	-0.290481	0.127029	-2.28673	0.0222114	0.0345387	PF08324	PUL domain	504	778	8.5e-52
g1139	4405.89	-0.290481	0.127029	-2.28673	0.0222114	0.0345387	PF00400	WD domain, G-beta repeat	9	42	0.0018
g1139	4405.89	-0.290481	0.127029	-2.28673	0.0222114	0.0345387	PF00400	WD domain, G-beta repeat	238	274	1.3e-05
g1139	4405.89	-0.290481	0.127029	-2.28673	0.0222114	0.0345387	PF09070	PFU (PLAA family ubiquitin binding)	361	471	1.5e-44
g1139	4405.89	-0.290481	0.127029	-2.28673	0.0222114	0.0345387	PF00400	WD domain, G-beta repeat	149	184	0.0026
g1139	4405.89	-0.290481	0.127029	-2.28673	0.0222114	0.0345387	PF00400	WD domain, G-beta repeat	111	143	0.0001
g1142	1371.38	-0.42964	0.153287	-2.80285	0.00506539	0.00882576	PF00400	WD domain, G-beta repeat	297	332	5.1e-09
g1142	1371.38	-0.42964	0.153287	-2.80285	0.00506539	0.00882576	PF00400	WD domain, G-beta repeat	57	92	4.8e-05
g1143	11447.8	-0.903563	0.0966561	-9.34823	8.91e-21	7.49e-20	NA	NA	NA	NA	NA
g1144	13.957	-2.70776	0.662439	-4.08757	4.36e-05	0.000102616	NA	NA	NA	NA	NA
g1147	4108.65	-1.12095	0.188714	-5.93994	2.85e-09	1.05e-08	NA	NA	NA	NA	NA
g1149	2863.68	0.639735	0.169457	3.7752	0.000159877	0.000347006	PF13515	Fusaric acid resistance protein-like	23	164	7.7e-25
g115	2922.34	0.461443	0.14471	3.18874	0.00142894	0.00271561	PF12246	Temperature dependent protein affecting M2 dsRNA replication	487	729	8.2e-70
g115	2922.34	0.461443	0.14471	3.18874	0.00142894	0.00271561	PF00752	XPG N-terminal domain	17	97	0.00028
g115	2922.34	0.461443	0.14471	3.18874	0.00142894	0.00271561	PF12247	Temperature dependent protein affecting M2 dsRNA replication	316	403	1.3e-31
g1151	26.5509	2.43568	0.718193	3.3914	0.000695362	0.00138229	PF06293	Lipopolysaccharide kinase (Kdo/WaaP) family	209	265	1.7e-07
g1153	2772.75	-0.669353	0.183255	-3.65258	0.000259622	0.00054672	PF04281	Mitochondrial import receptor subunit Tom22	134	263	3.5e-46
g1155	449.359	-1.13306	0.160661	-7.05248	1.76e-12	8.41e-12	PF03178	CPSF A subunit region	849	1172	1.8e-100
g1155	449.359	-1.13306	0.160661	-7.05248	1.76e-12	8.41e-12	PF10433	Mono-functional DNA-alkylating methyl methanesulfonate N-term	82	602	1.6e-145
g1156	3886.41	0.634536	0.138075	4.59558	4.32e-06	1.15e-05	PF00481	Protein phosphatase 2C	160	271	4.8e-11
g1156	3886.41	0.634536	0.138075	4.59558	4.32e-06	1.15e-05	PF00481	Protein phosphatase 2C	326	463	1.6e-51
g1158	218.494	3.70181	0.293583	12.6091	1.88e-36	3.25e-35	PF04577	Protein of unknown function (DUF563)	251	486	3.7e-27
g116	907.82	-2.4975	0.224581	-11.1207	9.94e-29	1.28e-27	PF14226	non-haem dioxygenase in morphine synthesis N-terminal	11	115	7.9e-19
g116	907.82	-2.4975	0.224581	-11.1207	9.94e-29	1.28e-27	PF03171	2OG-Fe(II) oxygenase superfamily	179	275	1.6e-09
g1161	673.999	-0.745883	0.277723	-2.68571	0.00723761	0.0123155	NA	NA	NA	NA	NA
g1162	6275.01	-1.51684	0.179351	-8.45739	2.73e-17	1.85e-16	PF00226	DnaJ domain	69	137	2.6e-08
g1164	50.9277	1.07119	0.405744	2.64008	0.00828869	0.0139523	NA	NA	NA	NA	NA
g1165	3414.45	-4.35536	0.265428	-16.4089	1.65e-60	6.42e-59	PF12796	Ankyrin repeats (3 copies)	389	478	4.4e-10
g1165	3414.45	-4.35536	0.265428	-16.4089	1.65e-60	6.42e-59	PF12796	Ankyrin repeats (3 copies)	494	569	1.9e-07
g1165	3414.45	-4.35536	0.265428	-16.4089	1.65e-60	6.42e-59	PF12796	Ankyrin repeats (3 copies)	587	663	3.2e-07
g1165	3414.45	-4.35536	0.265428	-16.4089	1.65e-60	6.42e-59	PF13637	Ankyrin repeats (many copies)	770	808	7.9e-05
g1166	801.986	-0.751093	0.213429	-3.51917	0.000432902	0.000888271	NA	NA	NA	NA	NA
g1167	620.318	0.882058	0.2042	4.31959	1.56e-05	3.88e-05	NA	NA	NA	NA	NA
g1168	32.5281	1.17565	0.424106	2.77207	0.00557002	0.00964481	NA	NA	NA	NA	NA
g117	3689.04	-0.61349	0.169429	-3.62092	0.000293559	0.000614179	PF03159	XRN 5'-3' exonuclease N-terminus	1	228	1.4e-94
g117	3689.04	-0.61349	0.169429	-3.62092	0.000293559	0.000614179	PF18332	Exoribonuclease Xrn1 D1 domain	728	915	7.2e-69
g117	3689.04	-0.61349	0.169429	-3.62092	0.000293559	0.000614179	PF18194	Exoribonuclease 1 Domain-3	1087	1154	5.5e-21
g117	3689.04	-0.61349	0.169429	-3.62092	0.000293559	0.000614179	PF18129	Xrn1 SH3-like domain	1162	1232	3.4e-21
g117	3689.04	-0.61349	0.169429	-3.62092	0.000293559	0.000614179	PF17846	Xrn1 helical domain	276	679	4.2e-99
g117	3689.04	-0.61349	0.169429	-3.62092	0.000293559	0.000614179	PF18334	Exoribonuclease Xrn1 D2/D3 domain	919	1004	7.6e-34
g1170	139.046	1.04676	0.303788	3.44571	0.000569553	0.00114901	NA	NA	NA	NA	NA
g1171	1664.93	2.24573	0.152504	14.7257	4.41e-49	1.22e-47	PF01565	FAD binding domain	153	295	1.5e-21
g1171	1664.93	2.24573	0.152504	14.7257	4.41e-49	1.22e-47	PF08031	Berberine and berberine like	539	579	5.9e-13
g1172	2.41391	4.05972	1.67904	2.41788	0.0156113	0.0248755	NA	NA	NA	NA	NA
g1173	4173.8	-0.430851	0.153921	-2.79917	0.00512334	0.00892221	PF00637	Region in Clathrin and VPS	994	1140	1.2e-18
g1175	5356.41	0.345841	0.107178	3.22678	0.00125191	0.00239771	PF09440	eIF3 subunit 6 N terminal domain	12	147	6.6e-39
g1175	5356.41	0.345841	0.107178	3.22678	0.00125191	0.00239771	PF01399	PCI domain	309	405	8.4e-11
g1176	1666.44	1.84774	0.174847	10.5677	4.2e-26	4.85e-25	PF01031	Dynamin central region	257	379	2.5e-20
g1176	1666.44	1.84774	0.174847	10.5677	4.2e-26	4.85e-25	PF01031	Dynamin central region	257	379	2.6e-20
g1176	1666.44	1.84774	0.174847	10.5677	4.2e-26	4.85e-25	PF00350	Dynamin family	44	232	1.3e-32
g1176	1666.44	1.84774	0.174847	10.5677	4.2e-26	4.85e-25	PF02212	Dynamin GTPase effector domain	628	707	8.6e-05
g1176	1666.44	1.84774	0.174847	10.5677	4.2e-26	4.85e-25	PF02212	Dynamin GTPase effector domain	628	707	8.2e-05
g1176	1666.44	1.84774	0.174847	10.5677	4.2e-26	4.85e-25	PF00350	Dynamin family	44	232	1.3e-32
g1178	4905.7	-0.662613	0.117156	-5.65583	1.55e-08	5.33e-08	PF05746	DALR anticodon binding domain	532	649	3.2e-28
g1178	4905.7	-0.662613	0.117156	-5.65583	1.55e-08	5.33e-08	PF00750	tRNA synthetases class I (R)	163	517	6.4e-97
g1178	4905.7	-0.662613	0.117156	-5.65583	1.55e-08	5.33e-08	PF03485	Arginyl tRNA synthetase N terminal domain	49	126	1.1e-06
g1179	761.065	2.03268	0.323556	6.28233	3.34e-10	1.35e-09	PF13401	AAA domain	203	344	3.7e-09
g118	2699.21	0.418406	0.150311	2.78361	0.00537584	0.00933017	PF00400	WD domain, G-beta repeat	319	357	2.8e-06
g118	2699.21	0.418406	0.150311	2.78361	0.00537584	0.00933017	PF00400	WD domain, G-beta repeat	281	313	0.0013
g118	2699.21	0.418406	0.150311	2.78361	0.00537584	0.00933017	PF12265	Histone-binding protein RBBP4 or subunit C of CAF1 complex	27	96	2.8e-27
g118	2699.21	0.418406	0.150311	2.78361	0.00537584	0.00933017	PF00400	WD domain, G-beta repeat	179	216	0.09
g1180	5732.89	-5.5153	0.344344	-16.0168	9.75e-58	3.51e-56	PF01794	Ferric reductase like transmembrane component	143	259	6.1e-20
g1180	5732.89	-5.5153	0.344344	-16.0168	9.75e-58	3.51e-56	PF08022	FAD-binding domain	328	414	8.3e-13
g1180	5732.89	-5.5153	0.344344	-16.0168	9.75e-58	3.51e-56	PF08030	Ferric reductase NAD binding domain	420	616	2.4e-09
g1181	13434.2	-4.61579	0.293262	-15.7395	8.11e-56	2.69e-54	NA	NA	NA	NA	NA
g1184	35729.4	4.05009	0.152089	26.6298	3.07e-156	9.06e-154	NA	NA	NA	NA	NA
g1186	825.63	-1.77081	0.179768	-9.85053	6.82e-23	6.47e-22	PF00153	Mitochondrial carrier protein	229	311	2.8e-17
g1186	825.63	-1.77081	0.179768	-9.85053	6.82e-23	6.47e-22	PF00153	Mitochondrial carrier protein	14	101	1.8e-17
g1186	825.63	-1.77081	0.179768	-9.85053	6.82e-23	6.47e-22	PF00153	Mitochondrial carrier protein	121	211	2.6e-19
g1187	655.176	0.493139	0.188727	2.61298	0.00897565	0.0150156	PF00400	WD domain, G-beta repeat	408	438	0.00043
g1187	655.176	0.493139	0.188727	2.61298	0.00897565	0.0150156	PF00400	WD domain, G-beta repeat	206	249	9.4e-05
g1187	655.176	0.493139	0.188727	2.61298	0.00897565	0.0150156	PF00400	WD domain, G-beta repeat	101	143	2.4e-05
g1188	1207.56	0.416701	0.191654	2.17424	0.0296874	0.0452186	PF11779	Small subunit of serine palmitoyltransferase-like	9	59	2.2e-18
g1190	79797.7	1.14685	0.181477	6.31952	2.62e-10	1.07e-09	PF00022	Actin	29	390	6.9e-144
g1191	404.214	-3.42072	0.4282	-7.98859	1.36e-15	8.2e-15	PF11951	Fungal specific transcription factor domain	262	546	2.6e-17
g1191	404.214	-3.42072	0.4282	-7.98859	1.36e-15	8.2e-15	PF11951	Fungal specific transcription factor domain	651	753	1.6e-09
g1191	404.214	-3.42072	0.4282	-7.98859	1.36e-15	8.2e-15	PF00172	Fungal Zn(2)-Cys(6) binuclear cluster domain	185	221	2.7e-08
g1193	5471.3	-0.618912	0.199883	-3.09637	0.00195905	0.00364656	PF00173	Cytochrome b5-like Heme/Steroid binding domain	6	77	4.2e-19
g1193	5471.3	-0.618912	0.199883	-3.09637	0.00195905	0.00364656	PF00441	Acyl-CoA dehydrogenase, C-terminal domain	380	536	8.5e-42
g1193	5471.3	-0.618912	0.199883	-3.09637	0.00195905	0.00364656	PF02771	Acyl-CoA dehydrogenase, N-terminal domain	143	269	1.6e-18
g1193	5471.3	-0.618912	0.199883	-3.09637	0.00195905	0.00364656	PF02770	Acyl-CoA dehydrogenase, middle domain	273	368	1.9e-20
g1194	511.953	0.791655	0.176131	4.4947	6.97e-06	1.81e-05	PF17111	Fungal N-terminal domain of STAND proteins	3	155	3.7e-12
g1194	511.953	0.791655	0.176131	4.4947	6.97e-06	1.81e-05	PF12796	Ankyrin repeats (3 copies)	1528	1616	1.6e-11
g1194	511.953	0.791655	0.176131	4.4947	6.97e-06	1.81e-05	PF12796	Ankyrin repeats (3 copies)	983	1072	2.9e-07
g1194	511.953	0.791655	0.176131	4.4947	6.97e-06	1.81e-05	PF12796	Ankyrin repeats (3 copies)	1779	1898	2.1e-09
g1197	310.839	-1.12723	0.208494	-5.40652	6.43e-08	2.07e-07	NA	NA	NA	NA	NA
g1199	280.04	1.07472	0.24278	4.42673	9.57e-06	2.44e-05	PF01323	DSBA-like thioredoxin domain	4	120	1.2e-10
g1200	651.664	1.4548	0.208725	6.96992	3.17e-12	1.49e-11	PF00069	Protein kinase domain	62	407	3.5e-25
g1201	5483.78	-0.382341	0.155934	-2.45195	0.0142085	0.0228376	PF00004	ATPase family associated with various cellular activities (AAA)	626	761	7e-42
g1201	5483.78	-0.382341	0.155934	-2.45195	0.0142085	0.0228376	PF17862	AAA+ lid domain	786	819	3e-07
g1204	329.278	0.817528	0.262495	3.11445	0.00184288	0.00343961	NA	NA	NA	NA	NA
g1208	140.302	1.49979	0.369801	4.05568	5e-05	0.000116847	PF00083	Sugar (and other) transporter	40	524	2.6e-117
g121	18656.1	-0.981056	0.162751	-6.02797	1.66e-09	6.29e-09	PF17849	Dis3-like cold-shock domain 2 (CSD2)	625	700	1.7e-26
g121	18656.1	-0.981056	0.162751	-6.02797	1.66e-09	6.29e-09	PF17877	DIS3-like exonuclease 2 C terminal	1119	1197	9.9e-24
g121	18656.1	-0.981056	0.162751	-6.02797	1.66e-09	6.29e-09	PF00773	RNB domain	732	1067	1.4e-78
g1213	1408.29	2.97666	0.441605	6.74055	1.58e-11	7.06e-11	PF13489	Methyltransferase domain	101	264	2e-23
g1215	23.8358	1.1027	0.434132	2.54	0.0110852	0.0181681	PF00704	Glycosyl hydrolases family 18	461	804	3.4e-50
g1215	23.8358	1.1027	0.434132	2.54	0.0110852	0.0181681	PF00187	Chitin recognition protein	407	444	4.2e-07
g1217	17648.6	1.67219	0.138364	12.0855	1.26e-33	1.94e-32	PF00561	alpha/beta hydrolase fold	95	217	3.6e-09
g1217	17648.6	1.67219	0.138364	12.0855	1.26e-33	1.94e-32	PF08386	TAP-like protein	471	579	1.3e-20
g1220	2666.32	0.653869	0.149237	4.38141	1.18e-05	2.97e-05	PF00493	MCM P-loop domain	384	605	1.8e-103
g1220	2666.32	0.653869	0.149237	4.38141	1.18e-05	2.97e-05	PF14551	MCM N-terminal domain	16	198	1.8e-16
g1220	2666.32	0.653869	0.149237	4.38141	1.18e-05	2.97e-05	PF17855	MCM AAA-lid domain	625	710	1.5e-19
g1220	2666.32	0.653869	0.149237	4.38141	1.18e-05	2.97e-05	PF17207	MCM OB domain	212	342	1.6e-29
g1225	5113.56	-0.858053	0.212095	-4.0456	5.22e-05	0.000121443	PF00620	RhoGAP domain	497	639	9e-30
g1226	1362.02	2.69332	0.191422	14.07	5.8e-45	1.4e-43	PF00432	Prenyltransferase and squalene oxidase repeat	118	159	3.3e-05
g1226	1362.02	2.69332	0.191422	14.07	5.8e-45	1.4e-43	PF00432	Prenyltransferase and squalene oxidase repeat	260	304	1.2e-12
g1226	1362.02	2.69332	0.191422	14.07	5.8e-45	1.4e-43	PF00432	Prenyltransferase and squalene oxidase repeat	214	255	3.4e-11
g1226	1362.02	2.69332	0.191422	14.07	5.8e-45	1.4e-43	PF00432	Prenyltransferase and squalene oxidase repeat	165	207	3.2e-09
g1226	1362.02	2.69332	0.191422	14.07	5.8e-45	1.4e-43	PF00432	Prenyltransferase and squalene oxidase repeat	67	105	7.4e-10
g1227	1432.34	0.665472	0.310547	2.1429	0.032121	0.0486669	PF00082	Subtilase family	168	394	1.7e-38
g1228	6384.82	0.617339	0.180853	3.41348	0.000641388	0.00128414	PF00494	Squalene/phytoene synthase	48	325	5.4e-33
g1229	3816.1	-0.337807	0.1013	-3.33473	0.000853817	0.00167631	PF14308	X-domain of DnaJ-containing	267	471	5.3e-75
g1229	3816.1	-0.337807	0.1013	-3.33473	0.000853817	0.00167631	PF00226	DnaJ domain	7	68	8.2e-26
g1233	3764.75	-2.26538	0.275109	-8.23446	1.8e-16	1.15e-15	NA	NA	NA	NA	NA
g1235	1725.96	-0.426744	0.117472	-3.63273	0.000280437	0.000588394	PF00120	Glutamine synthetase, catalytic domain	451	506	2.8e-06
g1235	1725.96	-0.426744	0.117472	-3.63273	0.000280437	0.000588394	PF00120	Glutamine synthetase, catalytic domain	121	403	1e-63
g1237	352.948	1.452	0.293529	4.94669	7.55e-07	2.2e-06	NA	NA	NA	NA	NA
g1238	818.636	1.04146	0.197446	5.27464	1.33e-07	4.17e-07	NA	NA	NA	NA	NA
g1239	4008.85	-1.46681	0.16324	-8.98563	2.57e-19	1.97e-18	PF13561	Enoyl-(Acyl carrier protein) reductase	20	263	2e-57
g124	848.009	-1.09958	0.261746	-4.20095	2.66e-05	6.42e-05	PF00400	WD domain, G-beta repeat	103	139	0.00026
g124	848.009	-1.09958	0.261746	-4.20095	2.66e-05	6.42e-05	PF00400	WD domain, G-beta repeat	631	677	0.00068
g124	848.009	-1.09958	0.261746	-4.20095	2.66e-05	6.42e-05	PF00400	WD domain, G-beta repeat	537	570	8e-06
g124	848.009	-1.09958	0.261746	-4.20095	2.66e-05	6.42e-05	PF00400	WD domain, G-beta repeat	686	718	0.009
g124	848.009	-1.09958	0.261746	-4.20095	2.66e-05	6.42e-05	PF00400	WD domain, G-beta repeat	221	258	0.00059
g124	848.009	-1.09958	0.261746	-4.20095	2.66e-05	6.42e-05	PF00400	WD domain, G-beta repeat	575	626	0.0035
g124	848.009	-1.09958	0.261746	-4.20095	2.66e-05	6.42e-05	PF08625	Utp13 specific WD40 associated domain	740	889	1e-52
g124	848.009	-1.09958	0.261746	-4.20095	2.66e-05	6.42e-05	PF00400	WD domain, G-beta repeat	421	457	0.00062
g1243	6743.77	0.634863	0.2288	2.77475	0.00552442	0.00957066	PF00722	Glycosyl hydrolases family 16	63	227	6.6e-41
g1244	1378.56	-1.36607	0.176835	-7.72508	1.12e-14	6.28e-14	PF00071	Ras family	14	188	2.4e-55
g1245	557.822	0.506324	0.207354	2.44183	0.014613	0.0234221	PF00150	Cellulase (glycosyl hydrolase family 5)	315	550	7.6e-11
g1246	8265.82	2.67965	0.278374	9.62607	6.21e-22	5.6e-21	PF02780	Transketolase, C-terminal domain	272	382	4.5e-31
g1246	8265.82	2.67965	0.278374	9.62607	6.21e-22	5.6e-21	PF02779	Transketolase, pyrimidine binding domain	79	255	8.7e-44
g1247	3855.46	1.72959	0.153607	11.2598	2.07e-29	2.74e-28	PF03060	Nitronate monooxygenase	6	309	6.9e-57
g1250	3300.26	-0.936593	0.196872	-4.75736	1.96e-06	5.42e-06	NA	NA	NA	NA	NA
g1251	3985.07	-0.98348	0.250731	-3.92244	8.77e-05	0.000197602	PF00658	Poly-adenylate binding protein, unique domain	677	743	6.1e-26
g1251	3985.07	-0.98348	0.250731	-3.92244	8.77e-05	0.000197602	PF00076	RNA recognition motif. (a.k.a. RRM, RBD, or RNP domain)	423	458	1.5e-08
g1251	3985.07	-0.98348	0.250731	-3.92244	8.77e-05	0.000197602	PF00076	RNA recognition motif. (a.k.a. RRM, RBD, or RNP domain)	245	313	9.4e-23
g1251	3985.07	-0.98348	0.250731	-3.92244	8.77e-05	0.000197602	PF00076	RNA recognition motif. (a.k.a. RRM, RBD, or RNP domain)	64	133	1.6e-18
g1251	3985.07	-0.98348	0.250731	-3.92244	8.77e-05	0.000197602	PF00076	RNA recognition motif. (a.k.a. RRM, RBD, or RNP domain)	152	220	1.7e-16
g1251	3985.07	-0.98348	0.250731	-3.92244	8.77e-05	0.000197602	PF00076	RNA recognition motif. (a.k.a. RRM, RBD, or RNP domain)	348	380	2.5e-07
g1253	82.7464	-2.44635	0.415959	-5.88123	4.07e-09	1.48e-08	PF06824	Metal-independent alpha-mannosidase (GH125)	81	504	9.8e-182
g1254	195.632	-1.7387	0.288572	-6.02517	1.69e-09	6.4e-09	PF17678	Glycosyl hydrolase family 92 N-terminal domain	59	322	1.5e-59
g1254	195.632	-1.7387	0.288572	-6.02517	1.69e-09	6.4e-09	PF07971	Glycosyl hydrolase family 92	328	810	2e-147
g1255	4079.23	-0.890881	0.188547	-4.72499	2.3e-06	6.32e-06	PF05187	Electron transfer flavoprotein-ubiquinone oxidoreductase, 4Fe-4S	523	626	1.5e-47
g1255	4079.23	-0.890881	0.188547	-4.72499	2.3e-06	6.32e-06	PF13450	NAD(P)-binding Rossmann-like domain	87	139	1.5e-07
g1258	1706.69	-0.370537	0.152655	-2.42728	0.0152126	0.0242889	PF01805	Surp module	348	400	2e-07
g1259	2477	-2.03266	0.128397	-15.831	1.9e-56	6.44e-55	PF00649	Copper fist DNA binding domain	3	40	9.7e-19
g126	978.418	-1.00404	0.201064	-4.99365	5.92e-07	1.74e-06	PF01652	Eukaryotic initiation factor 4E	157	314	1.7e-54
g1260	253.67	-1.12624	0.227716	-4.9458	7.58e-07	2.2e-06	NA	NA	NA	NA	NA
g1264	758.419	0.717206	0.162121	4.42388	9.69e-06	2.47e-05	NA	NA	NA	NA	NA
g1265	493.576	-1.9363	0.213465	-9.07083	1.18e-19	9.25e-19	PF10644	Misato Segment II tubulin-like domain	3	115	1.1e-37
g1265	493.576	-1.9363	0.213465	-9.07083	1.18e-19	9.25e-19	PF14881	Tubulin domain	118	243	8.9e-38
g1267	75.8433	1.22507	0.497069	2.46459	0.0137168	0.0221161	PF11754	Velvet factor	141	203	1.3e-07
g1267	75.8433	1.22507	0.497069	2.46459	0.0137168	0.0221161	PF11754	Velvet factor	141	202	1.1e-08
g1267	75.8433	1.22507	0.497069	2.46459	0.0137168	0.0221161	PF11754	Velvet factor	210	303	9.7e-31
g1267	75.8433	1.22507	0.497069	2.46459	0.0137168	0.0221161	PF11754	Velvet factor	210	305	6.9e-31
g1268	11186.1	-0.204603	0.0841983	-2.43001	0.0150983	0.02413	PF01793	Glycolipid 2-alpha-mannosyltransferase	53	365	9.7e-135
g1269	61.9088	2.73257	0.45823	5.96332	2.47e-09	9.19e-09	NA	NA	NA	NA	NA
g127	473.149	-1.4911	0.316297	-4.71424	2.43e-06	6.63e-06	NA	NA	NA	NA	NA
g1270	296.255	-1.65725	0.342656	-4.83647	1.32e-06	3.74e-06	PF04000	Sas10/Utp3/C1D family	12	97	4e-16
g1271	2226.61	-0.883397	0.149661	-5.90264	3.58e-09	1.31e-08	PF02990	Endomembrane protein 70	65	609	1.8e-201
g1273	3551.18	1.05145	0.224496	4.68359	2.82e-06	7.66e-06	PF09796	Ubiquinol-cytochrome-c reductase complex subunit (QCR10)	26	89	1.7e-20
g1275	2497.19	-0.880642	0.287722	-3.06074	0.00220791	0.00408111	NA	NA	NA	NA	NA
g1279	1027.64	-7.47308	0.458043	-16.3152	7.69e-60	2.93e-58	PF08241	Methyltransferase domain	49	137	2.6e-21
g1280	213.022	-7.52203	0.607879	-12.3742	3.6e-35	5.82e-34	PF00854	POT family	118	500	6.4e-54
g1281	142.434	-6.58852	0.563084	-11.7008	1.26e-31	1.81e-30	PF00291	Pyridoxal-phosphate dependent enzyme	28	293	2.1e-32
g1282	334.544	-7.65611	0.752274	-10.1773	2.5e-24	2.6e-23	PF13535	ATP-grasp domain	195	334	8.6e-12
g1282	334.544	-7.65611	0.752274	-10.1773	2.5e-24	2.6e-23	PF18130	ATP-grasp N-terminal domain	60	144	3.7e-20
g1284	74.7688	1.49469	0.313492	4.76788	1.86e-06	5.17e-06	NA	NA	NA	NA	NA
g1285	78.7833	1.71654	0.382963	4.48225	7.39e-06	1.91e-05	NA	NA	NA	NA	NA
g129	5572.04	0.484893	0.193518	2.50567	0.0122218	0.0198607	NA	NA	NA	NA	NA
g1291	38.5772	-1.27517	0.491382	-2.59507	0.00945709	0.0157471	NA	NA	NA	NA	NA
g1294	433.921	1.02816	0.239281	4.29687	1.73e-05	4.28e-05	PF01088	Ubiquitin carboxyl-terminal hydrolase, family 1	6	205	1.1e-47
g1295	6529.92	-4.30579	0.345321	-12.469	1.1e-35	1.83e-34	PF13520	Amino acid permease	55	488	2.2e-90
g1298	163.362	4.03854	0.552275	7.31254	2.62e-13	1.34e-12	PF08386	TAP-like protein	330	429	7.4e-19
g1298	163.362	4.03854	0.552275	7.31254	2.62e-13	1.34e-12	PF00561	alpha/beta hydrolase fold	56	199	2.3e-09
g13	1203.78	0.501366	0.12652	3.96275	7.41e-05	0.000168457	PF07683	Cobalamin synthesis protein cobW C-terminal domain	312	374	0.00013
g13	1203.78	0.501366	0.12652	3.96275	7.41e-05	0.000168457	PF02492	CobW/HypB/UreG, nucleotide-binding domain	38	230	1.3e-44
g13	1203.78	0.501366	0.12652	3.96275	7.41e-05	0.000168457	PF07683	Cobalamin synthesis protein cobW C-terminal domain	312	374	0.00013
g13	1203.78	0.501366	0.12652	3.96275	7.41e-05	0.000168457	PF02492	CobW/HypB/UreG, nucleotide-binding domain	38	230	1.1e-45
g130	54.9022	1.15237	0.477772	2.41197	0.0158667	0.0252435	PF01522	Polysaccharide deacetylase	39	159	5.9e-33
g1300	11.9111	2.43007	0.771555	3.14958	0.00163507	0.00307679	PF00457	Glycosyl hydrolases family 11	42	219	1.3e-80
g1301	12.9563	-2.14766	0.830465	-2.58609	0.00970716	0.0161271	PF13460	NAD(P)H-binding	17	103	1e-12
g1302	651.298	-3.6876	0.363867	-10.1345	3.88e-24	3.99e-23	NA	NA	NA	NA	NA
g1303	146.007	4.82598	0.440226	10.9625	5.79e-28	7.21e-27	NA	NA	NA	NA	NA
g1304	193.798	1.0168	0.34723	2.92833	0.0034079	0.00612484	PF05199	GMC oxidoreductase	430	592	9.5e-29
g1304	193.798	1.0168	0.34723	2.92833	0.0034079	0.00612484	PF00732	GMC oxidoreductase	14	320	3.6e-67
g1306	716.289	4.35532	0.241702	18.0194	1.37e-72	7.42e-71	PF12796	Ankyrin repeats (3 copies)	458	526	2.8e-08
g1306	716.289	4.35532	0.241702	18.0194	1.37e-72	7.42e-71	PF12796	Ankyrin repeats (3 copies)	543	634	4.7e-10
g1307	204.845	5.04485	0.343635	14.6808	8.56e-49	2.33e-47	PF00083	Sugar (and other) transporter	105	611	2.8e-62
g1308	2850.27	2.66292	0.188219	14.148	1.92e-45	4.69e-44	PF00172	Fungal Zn(2)-Cys(6) binuclear cluster domain	27	63	1.1e-07
g1308	2850.27	2.66292	0.188219	14.148	1.92e-45	4.69e-44	PF04082	Fungal specific transcription factor domain	264	406	3.7e-12
g131	243.437	-8.09091	1.26541	-6.39389	1.62e-10	6.75e-10	NA	NA	NA	NA	NA
g1310	328.238	-0.896677	0.205107	-4.37176	1.23e-05	3.1e-05	PF00324	Amino acid permease	39	488	1.2e-122
g1311	1830.33	0.481247	0.170295	2.82596	0.00471392	0.00826216	PF02668	Taurine catabolism dioxygenase TauD, TfdA family	103	365	4.9e-32
g1312	5169.06	0.649726	0.141656	4.58664	4.5e-06	1.2e-05	PF05653	Magnesium transporter NIPA	34	321	1.9e-92
g1313	447.996	-2.74462	0.296121	-9.26857	1.89e-20	1.56e-19	PF01522	Polysaccharide deacetylase	117	245	5.4e-29
g1314	30.3695	-2.32167	0.718897	-3.22948	0.00124015	0.00237563	PF19086	Terpene synthase family 2, C-terminal metal binding	79	269	3.1e-18
g1315	167.924	1.09605	0.378723	2.89408	0.00380274	0.00677201	PF00722	Glycosyl hydrolases family 16	56	228	3.8e-08
g1317	121.002	1.87874	0.382578	4.91075	9.07e-07	2.61e-06	PF00069	Protein kinase domain	116	171	3e-08
g132	78.5574	-1.15565	0.518743	-2.22779	0.0258948	0.039895	NA	NA	NA	NA	NA
g1320	7319.3	-0.837534	0.142667	-5.87057	4.34e-09	1.57e-08	NA	NA	NA	NA	NA
g1321	1014.79	0.591176	0.179923	3.28571	0.00101727	0.00197358	PF00136	DNA polymerase family B	1108	1553	3.5e-102
g1321	1014.79	0.591176	0.179923	3.28571	0.00101727	0.00197358	PF03104	DNA polymerase family B, exonuclease domain	863	1040	5.6e-14
g1321	1014.79	0.591176	0.179923	3.28571	0.00101727	0.00197358	PF14260	C4-type zinc-finger of DNA polymerase delta	1593	1665	3e-16
g1321	1014.79	0.591176	0.179923	3.28571	0.00101727	0.00197358	PF03104	DNA polymerase family B, exonuclease domain	49	193	1.7e-05
g1323	927.308	-2.09055	0.245043	-8.53138	1.45e-17	9.93e-17	NA	NA	NA	NA	NA
g1324	7025.53	-1.49792	0.313442	-4.77894	1.76e-06	4.91e-06	PF07690	Major Facilitator Superfamily	531	697	2e-09
g1324	7025.53	-1.49792	0.313442	-4.77894	1.76e-06	4.91e-06	PF07690	Major Facilitator Superfamily	134	309	9.2e-29
g1326	939.701	0.940557	0.208336	4.51462	6.34e-06	1.66e-05	NA	NA	NA	NA	NA
g1327	15417.1	0.605819	0.179728	3.37075	0.000749637	0.00148305	PF00365	Phosphofructokinase	399	695	4.5e-78
g1327	15417.1	0.605819	0.179728	3.37075	0.000749637	0.00148305	PF00365	Phosphofructokinase	8	316	1.2e-105
g1329	4020.11	-0.529999	0.119684	-4.42833	9.5e-06	2.42e-05	PF07264	Etoposide-induced protein 2.4 (EI24)	45	255	9e-14
g1330	59.155	3.56613	0.39636	8.99721	2.32e-19	1.78e-18	PF06985	Heterokaryon incompatibility protein (HET)	243	400	1.9e-21
g1331	1308.23	3.44949	0.385423	8.94988	3.56e-19	2.7e-18	NA	NA	NA	NA	NA
g1334	188.099	1.67201	0.268725	6.22201	4.91e-10	1.95e-09	NA	NA	NA	NA	NA
g1335	107.224	3.92292	0.558873	7.01935	2.23e-12	1.06e-11	PF13520	Amino acid permease	131	554	6.2e-35
g1337	17.276	2.43242	0.917016	2.65253	0.007989	0.013494	PF03133	Tubulin-tyrosine ligase family	68	445	1.8e-35
g1338	6871.29	1.76652	0.300274	5.88302	4.03e-09	1.46e-08	PF00191	Annexin	214	281	4.2e-11
g1338	6871.29	1.76652	0.300274	5.88302	4.03e-09	1.46e-08	PF00191	Annexin	379	436	1.9e-11
g1338	6871.29	1.76652	0.300274	5.88302	4.03e-09	1.46e-08	PF00191	Annexin	289	348	5.2e-14
g1339	415.096	1.71337	0.212708	8.05502	7.95e-16	4.86e-15	NA	NA	NA	NA	NA
g1340	2897.75	3.0472	0.222707	13.6826	1.29e-42	2.82e-41	PF12311	Protein of unknown function (DUF3632)	73	259	1.1e-41
g1341	22.4619	3.71043	0.734	5.05509	4.3e-07	1.28e-06	PF14441	OTT_1508-like deaminase	305	365	1.3e-15
g1342	35.2919	1.97403	0.405059	4.87343	1.1e-06	3.13e-06	NA	NA	NA	NA	NA
g1344	1215.68	-1.10768	0.172632	-6.41642	1.4e-10	5.85e-10	PF00383	Cytidine and deoxycytidylate deaminase zinc-binding region	53	208	6.8e-21
g1345	22380.1	2.35251	0.26293	8.94731	3.64e-19	2.75e-18	NA	NA	NA	NA	NA
g1347	2917.8	0.517907	0.158362	3.27039	0.00107399	0.00207776	PF03114	BAR domain	36	225	2.8e-13
g1347	2917.8	0.517907	0.158362	3.27039	0.00107399	0.00207776	PF00018	SH3 domain	412	459	1.2e-13
g135	6.03477	3.69932	1.40746	2.62836	0.00857972	0.0144023	NA	NA	NA	NA	NA
g1350	4022.48	-0.483433	0.12364	-3.91001	9.23e-05	0.000207373	PF12298	Eukaryotic mitochondrial regulator protein	68	237	6.8e-50
g1352	1079.96	-2.1125	0.224898	-9.39313	5.82e-21	4.97e-20	PF09747	Coiled-coil domain containing protein (DUF2052)	42	209	3.9e-24
g1354	3692.53	-0.909137	0.192962	-4.71149	2.46e-06	6.72e-06	PF01764	Lipase (class 3)	837	1003	1.2e-14
g1355	1385.64	-0.785197	0.213484	-3.67802	0.000235055	0.000498503	PF05047	Mitochondrial ribosomal protein L51 / S25 / CI-B8 domain	28	78	8.4e-12
g1356	3835.7	-1.71698	0.201084	-8.53862	1.36e-17	9.35e-17	PF03650	Mitochondrial pyruvate carriers	62	162	2.6e-46
g1357	1091.24	-1.46915	0.25023	-5.87121	4.33e-09	1.56e-08	NA	NA	NA	NA	NA
g1358	3470.16	0.759124	0.1776	4.27435	1.92e-05	4.7e-05	PF13637	Ankyrin repeats (many copies)	53	97	7.3e-06
g1359	12562.7	0.708436	0.153146	4.62588	3.73e-06	1e-05	PF00012	Hsp70 protein	194	441	4.6e-10
g1361	966.734	-0.321323	0.138717	-2.31639	0.020537	0.0321618	PF00583	Acetyltransferase (GNAT) family	59	196	9.5e-06
g1365	2531.1	0.395213	0.145656	2.71332	0.00666118	0.0114023	PF01648	4'-phosphopantetheinyl transferase superfamily	146	229	3.7e-13
g1366	2857.58	-0.580631	0.154786	-3.75119	0.000175999	0.000379976	PF00448	SRP54-type protein, GTPase domain	443	650	4.6e-52
g1366	2857.58	-0.580631	0.154786	-3.75119	0.000175999	0.000379976	PF02881	SRP54-type protein, helical bundle domain	337	403	2.3e-08
g1366	2857.58	-0.580631	0.154786	-3.75119	0.000175999	0.000379976	PF04086	Signal recognition particle, alpha subunit, N-terminal	26	305	2.2e-75
g1367	3975.07	0.977515	0.121371	8.05394	8.02e-16	4.9e-15	PF03878	YIF1	68	320	7.3e-100
g1368	75.6687	1.32817	0.354779	3.74364	0.000181371	0.000391109	PF07690	Major Facilitator Superfamily	42	428	2.2e-45
g1370	184.525	-1.08509	0.234037	-4.63642	3.55e-06	9.54e-06	PF04117	Mpv17 / PMP22 family	171	221	8.3e-13
g1371	1254.7	-1.05513	0.215862	-4.88801	1.02e-06	2.92e-06	PF13426	PAS domain	239	336	0.044
g1371	1254.7	-1.05513	0.215862	-4.88801	1.02e-06	2.92e-06	PF00072	Response regulator receiver domain	1142	1282	4.4e-18
g1371	1254.7	-1.05513	0.215862	-4.88801	1.02e-06	2.92e-06	PF00512	His Kinase A (phospho-acceptor) domain	785	876	3e-07
g1371	1254.7	-1.05513	0.215862	-4.88801	1.02e-06	2.92e-06	PF02518	Histidine kinase-, DNA gyrase B-, and HSP90-like ATPase	929	1066	9.6e-22
g1371	1254.7	-1.05513	0.215862	-4.88801	1.02e-06	2.92e-06	PF13426	PAS domain	647	762	0.74
g1374	1716.37	1.33229	0.243038	5.48181	4.21e-08	1.39e-07	PF03765	CRAL/TRIO, N-terminal domain	100	156	4.8e-08
g1374	1716.37	1.33229	0.243038	5.48181	4.21e-08	1.39e-07	PF00650	CRAL/TRIO domain	184	349	1.2e-12
g1375	2316.9	-0.781316	0.16302	-4.79275	1.65e-06	4.6e-06	PF00856	SET domain	497	601	3.7e-15
g1375	2316.9	-0.781316	0.16302	-4.79275	1.65e-06	4.6e-06	PF17907	AWS domain	437	471	9e-06
g1378	504.165	-0.789002	0.17981	-4.38799	1.14e-05	2.89e-05	PF02269	Transcription initiation factor IID, 18kD subunit	10	100	8.9e-30
g1380	4859.02	-0.516423	0.163854	-3.15174	0.00162303	0.00305747	PF00320	GATA zinc finger	206	239	5.1e-15
g1380	4859.02	-0.516423	0.163854	-3.15174	0.00162303	0.00305747	PF00320	GATA zinc finger	260	293	5.8e-15
g1380	4859.02	-0.516423	0.163854	-3.15174	0.00162303	0.00305747	PF00320	GATA zinc finger	45	77	7.3e-14
g1380	4859.02	-0.516423	0.163854	-3.15174	0.00162303	0.00305747	PF00320	GATA zinc finger	99	131	8.3e-14
g1381	4404.05	0.939692	0.22371	4.20048	2.66e-05	6.44e-05	PF08507	COPI associated protein	6	123	2.1e-31
g1383	4.794	3.34087	1.45184	2.30113	0.0213841	0.0333787	NA	NA	NA	NA	NA
g1384	608.289	1.01774	0.241597	4.21256	2.52e-05	6.12e-05	PF00190	Cupin	71	200	8.4e-16
g1387	11726.1	1.29885	0.271711	4.78025	1.75e-06	4.88e-06	PF02803	Thiolase, C-terminal domain	307	426	9.8e-38
g1387	11726.1	1.29885	0.271711	4.78025	1.75e-06	4.88e-06	PF00108	Thiolase, N-terminal domain	39	296	7e-90
g1389	7459.67	0.526153	0.128526	4.09375	4.24e-05	0.000100142	PF00225	Kinesin motor domain	14	329	1.1e-110
g139	43.6056	-2.90298	0.433477	-6.69696	2.13e-11	9.44e-11	PF02668	Taurine catabolism dioxygenase TauD, TfdA family	101	367	8.5e-32
g1390	16155.1	1.357	0.190996	7.10485	1.2e-12	5.85e-12	NA	NA	NA	NA	NA
g1392	50.6246	1.61665	0.462089	3.49858	0.000467749	0.000954444	PF14420	Clr5 domain	66	115	7.4e-13
g1394	1210.29	-0.571461	0.116369	-4.91076	9.07e-07	2.61e-06	PF02037	SAP domain	4	36	4.5e-14
g1395	9426.15	1.12459	0.129252	8.70073	3.3e-18	2.36e-17	PF01012	Electron transfer flavoprotein domain	29	215	2.4e-43
g1396	253.28	4.72185	0.43199	10.9305	8.24e-28	1.02e-26	PF00891	O-methyltransferase domain	203	394	2.3e-21
g1397	38.6818	5.21874	0.68356	7.63464	2.26e-14	1.24e-13	PF12697	Alpha/beta hydrolase family	32	282	4.7e-07
g1398	657.355	2.22811	0.313672	7.10331	1.22e-12	5.91e-12	PF00153	Mitochondrial carrier protein	30	112	2.5e-19
g1398	657.355	2.22811	0.313672	7.10331	1.22e-12	5.91e-12	PF00153	Mitochondrial carrier protein	123	192	1.2e-10
g1398	657.355	2.22811	0.313672	7.10331	1.22e-12	5.91e-12	PF00153	Mitochondrial carrier protein	231	316	2.7e-07
g1399	189.236	2.77745	0.437514	6.34825	2.18e-10	8.97e-10	PF00172	Fungal Zn(2)-Cys(6) binuclear cluster domain	7	62	3.9e-05
g140	3280.07	0.717233	0.276782	2.59132	0.00956078	0.015912	PF13489	Methyltransferase domain	107	275	1.6e-22
g140	3280.07	0.717233	0.276782	2.59132	0.00956078	0.015912	PF13489	Methyltransferase domain	107	275	1.7e-22
g1400	41.307	3.9388	0.669857	5.88006	4.1e-09	1.49e-08	PF02129	X-Pro dipeptidyl-peptidase (S15 family)	54	144	1.4e-08
g1401	103.759	3.81333	0.414905	9.19086	3.9e-20	3.15e-19	PF08240	Alcohol dehydrogenase GroES-like domain	37	88	0.00017
g1401	103.759	3.81333	0.414905	9.19086	3.9e-20	3.15e-19	PF00107	Zinc-binding dehydrogenase	171	251	2.4e-10
g1403	538.744	-2.13797	0.228035	-9.37562	6.88e-21	5.83e-20	PF07690	Major Facilitator Superfamily	77	477	1.4e-37
g1404	118.733	1.37188	0.451117	3.04107	0.00235741	0.00433493	PF01494	FAD binding domain	32	375	1.2e-19
g1405	107.378	4.08523	0.483242	8.45379	2.82e-17	1.9e-16	PF00891	O-methyltransferase domain	234	383	1.3e-12
g1406	9435.37	-0.92562	0.161257	-5.74002	9.47e-09	3.32e-08	PF00117	Glutamine amidotransferase class-I	247	423	7e-46
g1406	9435.37	-0.92562	0.161257	-5.74002	9.47e-09	3.32e-08	PF00988	Carbamoyl-phosphate synthase small chain, CPSase domain	66	202	4.9e-47
g1407	2408.15	0.785619	0.146913	5.3475	8.92e-08	2.84e-07	PF01412	Putative GTPase activating protein for Arf	20	102	4.7e-31
g1407	2408.15	0.785619	0.146913	5.3475	8.92e-08	2.84e-07	PF01412	Putative GTPase activating protein for Arf	20	102	5.2e-31
g1409	3437.69	-0.671961	0.258002	-2.60448	0.00920135	0.0153534	PF00175	Oxidoreductase NAD-binding domain	474	604	6.3e-07
g1409	3437.69	-0.671961	0.258002	-2.60448	0.00920135	0.0153534	PF00667	FAD binding domain	222	440	2.3e-29
g1409	3437.69	-0.671961	0.258002	-2.60448	0.00920135	0.0153534	PF00258	Flavodoxin	19	156	1.1e-29
g141	53.0372	-4.9655	1.30621	-3.80146	0.000143847	0.000313994	PF03595	Voltage-dependent anion channel	12	375	2.8e-59
g1410	11073.8	-1.32006	0.24066	-5.48516	4.13e-08	1.36e-07	PF00026	Eukaryotic aspartyl protease	52	401	6.2e-09
g1411	4704.08	-1.50447	0.146871	-10.2435	1.27e-24	1.33e-23	NA	NA	NA	NA	NA
g1412	3153.38	-0.534197	0.109866	-4.86227	1.16e-06	3.3e-06	PF12937	F-box-like	139	177	1.4e-08
g1413	5699.19	0.628588	0.113723	5.52738	3.25e-08	1.08e-07	PF00575	S1 RNA binding domain	14	88	3.9e-13
g1413	5699.19	0.628588	0.113723	5.52738	3.25e-08	1.08e-07	PF07541	Eukaryotic translation initiation factor 2 alpha subunit	126	237	2e-38
g1414	1656.92	0.606759	0.210308	2.8851	0.00391292	0.00695504	PF10502	Signal peptidase, peptidase S26	22	112	3.2e-08
g1416	2245.53	3.27604	0.28237	11.602	4.03e-31	5.64e-30	PF00266	Aminotransferase class-V	21	386	8.3e-54
g1417	1095.94	1.37552	0.189413	7.262	3.81e-13	1.92e-12	PF00834	Ribulose-phosphate 3 epimerase family	7	228	5.6e-62
g1418	3163.61	-0.742993	0.118191	-6.28637	3.25e-10	1.32e-09	PF00069	Protein kinase domain	1096	1364	4.6e-68
g1419	178.592	2.24203	0.395882	5.66339	1.48e-08	5.11e-08	PF04083	Partial alpha/beta-hydrolase lipase region	242	324	7.3e-19
g142	815.735	0.491579	0.181185	2.71313	0.00666515	0.0114053	NA	NA	NA	NA	NA
g1422	1.95957	5.55691	2.49685	2.22556	0.0260434	0.0401	PF01432	Peptidase family M3	174	355	2e-21
g1423	123.884	7.40742	0.830967	8.91421	4.91e-19	3.68e-18	PF13489	Methyltransferase domain	116	223	2.1e-11
g1424	163.3	1.04114	0.328456	3.16978	0.00152552	0.00288642	PF00069	Protein kinase domain	69	321	4.9e-71
g1425	1459.78	0.962473	0.19214	5.00922	5.47e-07	1.61e-06	NA	NA	NA	NA	NA
g1426	290.248	-1.912	0.182494	-10.477	1.1e-25	1.24e-24	NA	NA	NA	NA	NA
g1427	24.4667	1.98551	0.749955	2.6475	0.0081089	0.0136742	PF14441	OTT_1508-like deaminase	357	416	3.6e-16
g1428	2676.14	2.3989	0.546904	4.38633	1.15e-05	2.91e-05	NA	NA	NA	NA	NA
g1429	990.844	1.73895	0.430863	4.03598	5.44e-05	0.000126103	PF04082	Fungal specific transcription factor domain	141	412	7.1e-26
g143	547.976	-2.12973	0.286017	-7.44617	9.61e-14	5.09e-13	NA	NA	NA	NA	NA
g1430	1269.4	-1.02194	0.257473	-3.9691	7.21e-05	0.00016443	PF01066	CDP-alcohol phosphatidyltransferase	48	120	3.4e-13
g1431	278.476	-1.05254	0.264864	-3.97389	7.07e-05	0.000161371	PF00202	Aminotransferase class-III	19	432	9.9e-79
g1432	4868.65	3.00074	0.227834	13.1707	1.29e-39	2.54e-38	PF00644	Poly(ADP-ribose) polymerase catalytic domain	511	722	1.8e-55
g1432	4868.65	3.00074	0.227834	13.1707	1.29e-39	2.54e-38	PF02877	Poly(ADP-ribose) polymerase, regulatory domain	356	496	1.4e-44
g1432	4868.65	3.00074	0.227834	13.1707	1.29e-39	2.54e-38	PF00533	BRCA1 C Terminus (BRCT) domain	38	112	6.9e-09
g1432	4868.65	3.00074	0.227834	13.1707	1.29e-39	2.54e-38	PF05406	WGR domain	235	312	1.2e-23
g1433	51.0639	-2.15739	0.455457	-4.73675	2.17e-06	5.98e-06	PF01565	FAD binding domain	67	201	1.8e-27
g144	841.773	1.5372	0.241056	6.37695	1.81e-10	7.49e-10	PF00172	Fungal Zn(2)-Cys(6) binuclear cluster domain	8	43	1.1e-07
g144	841.773	1.5372	0.241056	6.37695	1.81e-10	7.49e-10	PF11951	Fungal specific transcription factor domain	145	340	3.1e-10
g1440	166.035	1.93668	0.307776	6.29248	3.12e-10	1.27e-09	NA	NA	NA	NA	NA
g1441	210.596	1.69507	0.266501	6.36046	2.01e-10	8.32e-10	PF07690	Major Facilitator Superfamily	52	419	1.1e-34
g1445	691.542	1.16004	0.269399	4.30603	1.66e-05	4.12e-05	PF06983	3-demethylubiquinone-9 3-methyltransferase	5	136	3e-38
g1448	701.259	-2.94074	0.3198	-9.19555	3.73e-20	3.02e-19	PF05199	GMC oxidoreductase	518	653	1.5e-30
g1448	701.259	-2.94074	0.3198	-9.19555	3.73e-20	3.02e-19	PF00732	GMC oxidoreductase	264	410	8.7e-19
g1449	2224.37	-5.47909	0.3729	-14.6932	7.13e-49	1.94e-47	NA	NA	NA	NA	NA
g145	18.6381	-2.00397	0.684072	-2.92947	0.00339537	0.00610551	NA	NA	NA	NA	NA
g1451	4.31521	-2.91511	1.36597	-2.13409	0.0328353	0.0496617	NA	NA	NA	NA	NA
g1453	95.2794	9.35194	1.07697	8.68354	3.84e-18	2.73e-17	NA	NA	NA	NA	NA
g1454	353.233	-1.02299	0.169846	-6.02307	1.71e-09	6.47e-09	PF07428	15-O-acetyltransferase Tri3	72	316	9.4e-06
g1456	3349.42	-1.32997	0.232606	-5.71769	1.08e-08	3.77e-08	PF00550	Phosphopantetheine attachment site	1641	1703	3.4e-06
g1456	3349.42	-1.32997	0.232606	-5.71769	1.08e-08	3.77e-08	PF00501	AMP-binding enzyme	44	425	4.8e-67
g1456	3349.42	-1.32997	0.232606	-5.71769	1.08e-08	3.77e-08	PF00668	Condensation domain	3383	3792	3.4e-27
g1456	3349.42	-1.32997	0.232606	-5.71769	1.08e-08	3.77e-08	PF00668	Condensation domain	1765	2083	2.3e-25
g1456	3349.42	-1.32997	0.232606	-5.71769	1.08e-08	3.77e-08	PF00501	AMP-binding enzyme	2717	3115	1.6e-79
g1456	3349.42	-1.32997	0.232606	-5.71769	1.08e-08	3.77e-08	PF00550	Phosphopantetheine attachment site	546	603	0.00012
g1456	3349.42	-1.32997	0.232606	-5.71769	1.08e-08	3.77e-08	PF00550	Phosphopantetheine attachment site	3256	3320	9.9e-05
g1456	3349.42	-1.32997	0.232606	-5.71769	1.08e-08	3.77e-08	PF00550	Phosphopantetheine attachment site	3815	3878	2.2e-06
g1456	3349.42	-1.32997	0.232606	-5.71769	1.08e-08	3.77e-08	PF00501	AMP-binding enzyme	44	444	9.3e-69
g1456	3349.42	-1.32997	0.232606	-5.71769	1.08e-08	3.77e-08	PF00550	Phosphopantetheine attachment site	4376	4439	5.7e-07
g1456	3349.42	-1.32997	0.232606	-5.71769	1.08e-08	3.77e-08	PF00550	Phosphopantetheine attachment site	2193	2254	9.4e-08
g1456	3349.42	-1.32997	0.232606	-5.71769	1.08e-08	3.77e-08	PF00550	Phosphopantetheine attachment site	1622	1684	3.4e-06
g1456	3349.42	-1.32997	0.232606	-5.71769	1.08e-08	3.77e-08	PF00668	Condensation domain	3918	4330	1.1e-31
g1456	3349.42	-1.32997	0.232606	-5.71769	1.08e-08	3.77e-08	PF00668	Condensation domain	3937	4349	1.1e-31
g1456	3349.42	-1.32997	0.232606	-5.71769	1.08e-08	3.77e-08	PF00668	Condensation domain	691	1076	3.3e-31
g1456	3349.42	-1.32997	0.232606	-5.71769	1.08e-08	3.77e-08	PF00668	Condensation domain	4503	4805	1.3e-20
g1456	3349.42	-1.32997	0.232606	-5.71769	1.08e-08	3.77e-08	PF00550	Phosphopantetheine attachment site	4395	4458	5.7e-07
g1456	3349.42	-1.32997	0.232606	-5.71769	1.08e-08	3.77e-08	PF00668	Condensation domain	2291	2708	4.2e-21
g1456	3349.42	-1.32997	0.232606	-5.71769	1.08e-08	3.77e-08	PF00550	Phosphopantetheine attachment site	565	622	0.00012
g1456	3349.42	-1.32997	0.232606	-5.71769	1.08e-08	3.77e-08	PF00668	Condensation domain	672	1057	3.3e-31
g1456	3349.42	-1.32997	0.232606	-5.71769	1.08e-08	3.77e-08	PF00501	AMP-binding enzyme	1088	1482	8.2e-75
g1456	3349.42	-1.32997	0.232606	-5.71769	1.08e-08	3.77e-08	PF00668	Condensation domain	3364	3773	3.4e-27
g1456	3349.42	-1.32997	0.232606	-5.71769	1.08e-08	3.77e-08	PF00550	Phosphopantetheine attachment site	3275	3339	0.0001
g1456	3349.42	-1.32997	0.232606	-5.71769	1.08e-08	3.77e-08	PF00501	AMP-binding enzyme	2736	3134	1.6e-79
g1456	3349.42	-1.32997	0.232606	-5.71769	1.08e-08	3.77e-08	PF00668	Condensation domain	4484	4786	1.3e-20
g1456	3349.42	-1.32997	0.232606	-5.71769	1.08e-08	3.77e-08	PF00550	Phosphopantetheine attachment site	3834	3897	2.2e-06
g1456	3349.42	-1.32997	0.232606	-5.71769	1.08e-08	3.77e-08	PF00501	AMP-binding enzyme	1107	1501	8.2e-75
g1456	3349.42	-1.32997	0.232606	-5.71769	1.08e-08	3.77e-08	PF00668	Condensation domain	1746	2064	2.3e-25
g1456	3349.42	-1.32997	0.232606	-5.71769	1.08e-08	3.77e-08	PF00668	Condensation domain	2272	2689	4.2e-21
g1456	3349.42	-1.32997	0.232606	-5.71769	1.08e-08	3.77e-08	PF00550	Phosphopantetheine attachment site	2174	2235	9.4e-08
g1457	10355.8	-1.0543	0.250763	-4.20437	2.62e-05	6.34e-05	PF13434	L-lysine 6-monooxygenase (NADPH-requiring)	120	489	5.8e-109
g1459	861.178	-4.87857	0.340732	-14.3179	1.69e-46	4.29e-45	NA	NA	NA	NA	NA
g1460	791.875	-0.530847	0.191507	-2.77195	0.00557213	0.00964684	PF01846	FF domain	303	354	3.4e-11
g1460	791.875	-0.530847	0.191507	-2.77195	0.00557213	0.00964684	PF00397	WW domain	18	47	2.1e-09
g1461	2234.34	0.379946	0.159741	2.37852	0.0173824	0.027515	PF01569	PAP2 superfamily	106	255	3.8e-27
g1462	4858.68	0.663809	0.114716	5.78654	7.18e-09	2.54e-08	PF10584	Proteasome subunit A N-terminal signature	5	27	1.1e-12
g1462	4858.68	0.663809	0.114716	5.78654	7.18e-09	2.54e-08	PF00227	Proteasome subunit	29	215	8.9e-61
g1464	2291.73	1.26907	0.172699	7.34842	2.01e-13	1.04e-12	PF00583	Acetyltransferase (GNAT) family	78	165	2.9e-14
g1466	2110.78	-0.631215	0.125189	-5.04209	4.6e-07	1.37e-06	PF13637	Ankyrin repeats (many copies)	387	427	4.3e-08
g1469	1006.55	-0.614191	0.173814	-3.53362	0.00040991	0.000843087	NA	NA	NA	NA	NA
g1472	7566.94	0.614166	0.124551	4.93105	8.18e-07	2.37e-06	PF00118	TCP-1/cpn60 chaperonin family	19	514	7.6e-159
g1474	71.1231	-1.27361	0.274368	-4.64196	3.45e-06	9.3e-06	PF06320	GCN5-like protein 1 (GCN5L1)	13	93	3e-06
g1477	100.967	2.22578	0.370429	6.00866	1.87e-09	7.05e-09	NA	NA	NA	NA	NA
g1478	265.29	3.90114	0.342494	11.3904	4.67e-30	6.33e-29	PF14420	Clr5 domain	3	34	6.5e-05
g148	1365.68	-0.652883	0.173599	-3.76088	0.000169318	0.000366417	PF00475	Imidazoleglycerol-phosphate dehydratase	60	203	2.3e-60
g1480	1594.37	2.53895	0.347475	7.30684	2.74e-13	1.4e-12	NA	NA	NA	NA	NA
g1481	27995.4	6.84093	0.314337	21.763	5.2e-105	5.65e-103	PF08031	Berberine and berberine like	531	567	7.3e-10
g1481	27995.4	6.84093	0.314337	21.763	5.2e-105	5.65e-103	PF01565	FAD binding domain	130	277	1.7e-23
g1482	92.6825	4.37256	0.407745	10.7238	7.87e-27	9.37e-26	NA	NA	NA	NA	NA
g1484	2578.77	0.49374	0.111969	4.40961	1.04e-05	2.63e-05	NA	NA	NA	NA	NA
g1486	2423.36	1.67459	0.169362	9.88765	4.71e-23	4.54e-22	NA	NA	NA	NA	NA
g1487	2673.6	-0.498519	0.212663	-2.34418	0.0190692	0.0299966	PF02213	GYF domain	435	479	2.1e-10
g1489	430.097	2.06262	0.328777	6.27359	3.53e-10	1.42e-09	NA	NA	NA	NA	NA
g1491	786.19	-0.692637	0.222425	-3.11402	0.00184554	0.00344396	NA	NA	NA	NA	NA
g1493	1702.91	-1.13477	0.215192	-5.27327	1.34e-07	4.2e-07	PF00010	Helix-loop-helix DNA-binding domain	411	461	7.8e-05
g1496	979.844	0.463834	0.16175	2.86759	0.00413609	0.00732523	PF00415	Regulator of chromosome condensation (RCC1) repeat	219	269	5.8e-06
g1496	979.844	0.463834	0.16175	2.86759	0.00413609	0.00732523	PF00415	Regulator of chromosome condensation (RCC1) repeat	155	216	1.7e-06
g1496	979.844	0.463834	0.16175	2.86759	0.00413609	0.00732523	PF13540	Regulator of chromosome condensation (RCC1) repeat	439	462	2.2e-06
g1496	979.844	0.463834	0.16175	2.86759	0.00413609	0.00732523	PF00415	Regulator of chromosome condensation (RCC1) repeat	330	383	4.2e-08
g1496	979.844	0.463834	0.16175	2.86759	0.00413609	0.00732523	PF00415	Regulator of chromosome condensation (RCC1) repeat	272	327	2.9e-09
g1496	979.844	0.463834	0.16175	2.86759	0.00413609	0.00732523	PF00415	Regulator of chromosome condensation (RCC1) repeat	95	151	6.4e-08
g1497	3813.2	2.67144	0.192614	13.8694	9.71e-44	2.21e-42	PF00092	von Willebrand factor type A domain	135	316	1.8e-11
g1497	3813.2	2.67144	0.192614	13.8694	9.71e-44	2.21e-42	PF14624	VWA / Hh protein intein-like	460	530	3.4e-20
g1497	3813.2	2.67144	0.192614	13.8694	9.71e-44	2.21e-42	PF14623	Hint-domain	562	705	6.1e-51
g1498	356.519	2.87712	0.192841	14.9196	2.46e-50	6.97e-49	NA	NA	NA	NA	NA
g1499	1490.94	-0.361183	0.133135	-2.71292	0.00666941	0.0114107	PF08424	NRDE-2, necessary for RNA interference	285	608	3.8e-94
g15	2520.72	1.39145	0.166465	8.35878	6.34e-17	4.17e-16	PF02845	CUE domain	56	93	3.3e-11
g150	1479.54	0.577717	0.182688	3.16232	0.00156517	0.00295549	PF08648	U4/U6.U5 small nuclear ribonucleoproteins	273	324	2.9e-27
g1500	2236.23	0.496012	0.166873	2.97239	0.00295486	0.00536856	PF00654	Voltage gated chloride channel	300	676	7.1e-90
g1503	11494.8	1.33875	0.194129	6.8962	5.34e-12	2.48e-11	NA	NA	NA	NA	NA
g1504	117.973	-1.92856	0.363415	-5.30678	1.12e-07	3.52e-07	NA	NA	NA	NA	NA
g1505	3197.41	-4.44999	0.210565	-21.1336	3.91e-99	3.57e-97	PF01910	Thiamine-binding protein	19	110	6e-32
g1510	2903.74	-4.3539	0.175848	-24.7594	2.45e-135	4.61e-133	PF07690	Major Facilitator Superfamily	279	634	1.6e-27
g1511	10280.6	1.33622	0.216004	6.18611	6.17e-10	2.42e-09	PF00150	Cellulase (glycosyl hydrolase family 5)	121	418	2.3e-34
g1512	1573.88	1.26742	0.278164	4.55639	5.2e-06	1.37e-05	PF00002	7 transmembrane receptor (Secretin family)	64	323	1.6e-05
g1513	1920.27	0.980495	0.265378	3.69471	0.000220136	0.000468344	PF01740	STAS domain	572	690	2.3e-06
g1513	1920.27	0.980495	0.265378	3.69471	0.000220136	0.000468344	PF00916	Sulfate permease family	88	476	3.1e-109
g1514	985.176	0.449602	0.182496	2.46363	0.013754	0.0221726	PF00566	Rab-GTPase-TBC domain	314	440	1.2e-26
g1517	2053.09	-1.80978	0.164393	-11.0089	3.46e-28	4.37e-27	PF03006	Haemolysin-III related	266	488	9.3e-62
g1518	549.499	0.620721	0.177077	3.50537	0.000455966	0.000932612	PF09766	Fms-interacting protein/Thoc5	67	210	8.9e-32
g1519	3431.04	-1.60407	0.223679	-7.1713	7.43e-13	3.67e-12	PF13632	Glycosyl transferase family group 2	254	515	5e-20
g1520	3105.16	-0.875345	0.201239	-4.34977	1.36e-05	3.41e-05	PF00254	FKBP-type peptidyl-prolyl cis-trans isomerase	383	469	5e-30
g1520	3105.16	-0.875345	0.201239	-4.34977	1.36e-05	3.41e-05	PF17800	Nucleoplasmin-like domain	8	226	6.3e-29
g1521	376.111	0.620522	0.253462	2.44819	0.0143576	0.0230545	PF10159	Multiple myeloma tumor-associated	11	92	4.4e-32
g1522	3301.48	1.01707	0.142853	7.11966	1.08e-12	5.28e-12	PF12449	Protein of unknown function (DUF3684)	201	1272	0
g1524	2937.99	-0.391551	0.106969	-3.66041	0.000251816	0.000531583	NA	NA	NA	NA	NA
g1526	274.581	0.815339	0.37425	2.17859	0.0293618	0.0447622	NA	NA	NA	NA	NA
g1527	21585.9	-0.672374	0.276202	-2.43436	0.0149182	0.0238595	PF05693	Glycogen synthase	25	666	0
g1529	1142.24	-0.839428	0.185798	-4.51797	6.24e-06	1.63e-05	PF12937	F-box-like	58	125	1.6e-05
g153	1280.57	0.999368	0.197085	5.07075	3.96e-07	1.19e-06	PF00957	Synaptobrevin	133	211	2.2e-14
g153	1280.57	0.999368	0.197085	5.07075	3.96e-07	1.19e-06	PF13774	Regulated-SNARE-like domain	36	117	6.3e-26
g1532	657.517	-1.10695	0.211773	-5.22708	1.72e-07	5.34e-07	PF05705	Eukaryotic protein of unknown function (DUF829)	41	289	2e-50
g1533	323.377	-1.0888	0.293901	-3.70465	0.000211679	0.000451282	PF00082	Subtilase family	520	706	4.3e-14
g1533	323.377	-1.0888	0.293901	-3.70465	0.000211679	0.000451282	PF00082	Subtilase family	516	730	2.6e-12
g1538	385.834	1.17507	0.211563	5.55424	2.79e-08	9.36e-08	NA	NA	NA	NA	NA
g1539	676.756	-0.890339	0.215027	-4.14058	3.46e-05	8.25e-05	PF00172	Fungal Zn(2)-Cys(6) binuclear cluster domain	15	49	3.8e-07
g1542	2385.87	-6.6513	0.376318	-17.6747	6.57e-70	3.26e-68	PF00067	Cytochrome P450	1010	1082	1.8e-05
g1542	2385.87	-6.6513	0.376318	-17.6747	6.57e-70	3.26e-68	PF03098	Animal haem peroxidase	184	261	1.2e-08
g1542	2385.87	-6.6513	0.376318	-17.6747	6.57e-70	3.26e-68	PF03098	Animal haem peroxidase	270	646	6.1e-31
g1543	445.241	2.15831	0.340953	6.33023	2.45e-10	1.01e-09	PF00324	Amino acid permease	46	516	3.8e-99
g1546	10322.3	-0.422422	0.145178	-2.90969	0.00361789	0.00647632	PF00491	Arginase family	20	327	3e-76
g1547	298.034	-0.695729	0.246364	-2.82398	0.0047431	0.00830625	NA	NA	NA	NA	NA
g1548	2033.54	-0.894505	0.153285	-5.83557	5.36e-09	1.92e-08	PF07989	Centrosomin N-terminal motif 1	455	526	5.8e-22
g1548	2033.54	-0.894505	0.153285	-5.83557	5.36e-09	1.92e-08	PF12808	Micro-tubular organiser Mto1 C-term Mto2-binding region	1461	1503	1.6e-09
g1549	4573.83	-0.555264	0.197382	-2.81315	0.00490587	0.00857676	PF09351	Domain of unknown function (DUF1993)	5	166	3.5e-52
g155	1957.43	-1.30663	0.186396	-7.01	2.38e-12	1.13e-11	PF04005	Hus1-like protein	1	349	6.1e-75
g1550	8773.44	-1.6683	0.253032	-6.59324	4.3e-11	1.88e-10	PF00702	haloacid dehalogenase-like hydrolase	381	751	3.9e-18
g1550	8773.44	-1.6683	0.253032	-6.59324	4.3e-11	1.88e-10	PF00122	E1-E2 ATPase	134	260	5.1e-28
g1550	8773.44	-1.6683	0.253032	-6.59324	4.3e-11	1.88e-10	PF00690	Cation transporter/ATPase, N-terminus	27	94	1.6e-14
g1550	8773.44	-1.6683	0.253032	-6.59324	4.3e-11	1.88e-10	PF00689	Cation transporting ATPase, C-terminus	828	1027	7.3e-24
g1551	182.069	3.17015	0.386939	8.19288	2.55e-16	1.61e-15	PF00646	F-box domain	57	87	4.6e-06
g1552	923.571	4.0447	0.220945	18.3064	7.36e-75	4.27e-73	PF00069	Protein kinase domain	219	317	4.5e-08
g1553	10530.4	6.60299	0.214242	30.8202	1.41e-208	1.04e-205	NA	NA	NA	NA	NA
g1555	7528.98	2.38064	0.194445	12.2433	1.82e-34	2.89e-33	PF01398	JAB1/Mov34/MPN/PAD-1 ubiquitin protease	459	562	1.3e-13
g1555	7528.98	2.38064	0.194445	12.2433	1.82e-34	2.89e-33	PF08969	USP8 dimerisation domain	18	120	1.4e-05
g1556	19178.7	5.53174	0.293302	18.8602	2.42e-79	1.56e-77	NA	NA	NA	NA	NA
g1557	410.801	0.472991	0.180869	2.61511	0.00891991	0.0149272	PF01920	Prefoldin subunit	9	111	3.1e-21
g1559	2803.82	-0.455691	0.176967	-2.575	0.010024	0.0165921	PF08156	NOP5NT (NUC127) domain	7	73	3.1e-13
g1559	2803.82	-0.455691	0.176967	-2.575	0.010024	0.0165921	PF01798	snoRNA binding domain, fibrillarin	185	417	8.2e-69
g156	1816.58	-0.968378	0.132786	-7.29279	3.04e-13	1.55e-12	PF08689	Mediator complex subunit Med5	289	952	5e-103
g1561	24500.6	0.970472	0.128917	7.52789	5.16e-14	2.78e-13	PF00240	Ubiquitin family	3	74	1.5e-33
g1561	24500.6	0.970472	0.128917	7.52789	5.16e-14	2.78e-13	PF01599	Ribosomal protein S27a	102	147	1.5e-25
g1562	10536.4	1.28922	0.157042	8.20942	2.22e-16	1.41e-15	PF01283	Ribosomal protein S26e	1	107	8.1e-52
g1563	3425.65	1.32196	0.266734	4.95608	7.19e-07	2.1e-06	PF06470	SMC proteins Flexible Hinge Domain	739	852	4.1e-25
g1563	3425.65	1.32196	0.266734	4.95608	7.19e-07	2.1e-06	PF02463	RecF/RecN/SMC N terminal domain	210	1452	3.4e-62
g1566	8.00387	2.2076	0.922835	2.39219	0.016748	0.026576	PF14273	Domain of unknown function (DUF4360)	35	208	7.6e-12
g1567	566.532	0.407064	0.18762	2.16962	0.030036	0.0457158	PF13639	Ring finger domain	74	120	1.4e-08
g157	3278.89	-0.838547	0.18028	-4.65136	3.3e-06	8.92e-06	PF13920	Zinc finger, C3HC4 type (RING finger)	1094	1137	2.2e-07
g157	3278.89	-0.838547	0.18028	-4.65136	3.3e-06	8.92e-06	PF00176	SNF2 family N-terminal domain	236	617	2.4e-57
g1570	434.184	-0.941696	0.18133	-5.19328	2.07e-07	6.36e-07	PF13641	Glycosyltransferase like family 2	39	272	5.4e-17
g1571	11.5628	2.25577	1.04117	2.16657	0.0302676	0.0460411	PF07690	Major Facilitator Superfamily	57	390	1.6e-18
g1571	11.5628	2.25577	1.04117	2.16657	0.0302676	0.0460411	PF07690	Major Facilitator Superfamily	57	397	6.3e-26
g1573	4617.03	1.71403	0.22111	7.75191	9.05e-15	5.12e-14	NA	NA	NA	NA	NA
g1574	4.2771	2.98934	1.26499	2.36314	0.0181207	0.0286135	NA	NA	NA	NA	NA
g1575	9.84048	2.44851	0.733109	3.33989	0.000838107	0.00164797	NA	NA	NA	NA	NA
g1576	191.247	1.23735	0.216639	5.71155	1.12e-08	3.9e-08	NA	NA	NA	NA	NA
g1577	665.927	0.960469	0.199601	4.81194	1.49e-06	4.2e-06	PF06985	Heterokaryon incompatibility protein (HET)	208	363	2.8e-21
g1579	3009.62	0.338472	0.15493	2.18468	0.0289124	0.0441275	PF00916	Sulfate permease family	136	512	2.9e-74
g1579	3009.62	0.338472	0.15493	2.18468	0.0289124	0.0441275	PF00916	Sulfate permease family	2	128	3.3e-27
g1579	3009.62	0.338472	0.15493	2.18468	0.0289124	0.0441275	PF01740	STAS domain	203	328	8.1e-17
g1579	3009.62	0.338472	0.15493	2.18468	0.0289124	0.0441275	PF01740	STAS domain	587	712	3e-16
g1580	3500.04	-0.641291	0.149915	-4.27768	1.89e-05	4.63e-05	PF02803	Thiolase, C-terminal domain	293	411	3.3e-40
g1580	3500.04	-0.641291	0.149915	-4.27768	1.89e-05	4.63e-05	PF00108	Thiolase, N-terminal domain	30	284	7.9e-64
g1581	210.109	-0.72859	0.208976	-3.48648	0.000489425	0.000996902	PF11790	Glycosyl hydrolase catalytic core	30	287	2.1e-67
g1582	165.82	-0.905515	0.393797	-2.29945	0.0214795	0.0335023	NA	NA	NA	NA	NA
g1586	46.3828	-1.67249	0.609092	-2.74587	0.00603506	0.0103925	NA	NA	NA	NA	NA
g1587	12482.3	-7.76848	0.359952	-21.582	2.65e-103	2.8e-101	PF00175	Oxidoreductase NAD-binding domain	599	703	0.00015
g1587	12482.3	-7.76848	0.359952	-21.582	2.65e-103	2.8e-101	PF01794	Ferric reductase like transmembrane component	288	403	2e-21
g1588	54.0874	-5.59136	0.719126	-7.77522	7.53e-15	4.27e-14	NA	NA	NA	NA	NA
g1589	238.99	2.5079	0.269585	9.30282	1.37e-20	1.14e-19	PF12796	Ankyrin repeats (3 copies)	341	436	1.1e-08
g1590	766.947	3.94656	0.300645	13.127	2.31e-39	4.49e-38	NA	NA	NA	NA	NA
g1591	722.272	3.14	0.214164	14.6617	1.13e-48	3.07e-47	NA	NA	NA	NA	NA
g1592	3146.84	5.29301	0.29368	18.0231	1.28e-72	7.02e-71	PF12796	Ankyrin repeats (3 copies)	171	242	2.4e-08
g1593	7932.75	-0.857681	0.153476	-5.58838	2.29e-08	7.76e-08	PF00672	HAMP domain	559	608	3.4e-08
g1593	7932.75	-0.857681	0.153476	-5.58838	2.29e-08	7.76e-08	PF18947	HAMP domain	361	424	2.4e-07
g1593	7932.75	-0.857681	0.153476	-5.58838	2.29e-08	7.76e-08	PF00072	Response regulator receiver domain	1097	1211	9.6e-26
g1593	7932.75	-0.857681	0.153476	-5.58838	2.29e-08	7.76e-08	PF00512	His Kinase A (phospho-acceptor) domain	720	783	3.1e-17
g1593	7932.75	-0.857681	0.153476	-5.58838	2.29e-08	7.76e-08	PF00672	HAMP domain	282	332	7e-08
g1593	7932.75	-0.857681	0.153476	-5.58838	2.29e-08	7.76e-08	PF18947	HAMP domain	453	514	1.4e-08
g1593	7932.75	-0.857681	0.153476	-5.58838	2.29e-08	7.76e-08	PF02518	Histidine kinase-, DNA gyrase B-, and HSP90-like ATPase	831	945	3.5e-30
g1595	699.405	-4.50554	0.326629	-13.7941	2.77e-43	6.16e-42	PF00505	HMG (high mobility group) box	117	183	1.6e-13
g1595	699.405	-4.50554	0.326629	-13.7941	2.77e-43	6.16e-42	PF00536	SAM domain (Sterile alpha motif)	3	57	1.7e-12
g1596	2962.36	1.41707	0.170481	8.31219	9.39e-17	6.12e-16	PF05786	Condensin complex subunit 2	22	856	0
g1596	2962.36	1.41707	0.170481	8.31219	9.39e-17	6.12e-16	PF05786	Condensin complex subunit 2	22	858	0
g1597	4524.72	-1.1761	0.161747	-7.27122	3.56e-13	1.8e-12	PF01699	Sodium/calcium exchanger protein	817	978	1.1e-23
g1597	4524.72	-1.1761	0.161747	-7.27122	3.56e-13	1.8e-12	PF01699	Sodium/calcium exchanger protein	110	248	4.1e-30
g1598	111607	-3.20394	0.246317	-13.0074	1.11e-38	2.11e-37	NA	NA	NA	NA	NA
g160	1255.77	0.60004	0.154235	3.89043	0.000100068	0.000223583	PF15477	Small acidic protein family	352	424	2.4e-11
g1600	12467.8	-0.77736	0.143274	-5.42568	5.77e-08	1.87e-07	PF00397	WW domain	475	505	3.5e-11
g1600	12467.8	-0.77736	0.143274	-5.42568	5.77e-08	1.87e-07	PF19050	PhoD related phosphatase	670	1219	0
g1602	2994.64	-2.17792	0.197358	-11.0354	2.58e-28	3.26e-27	PF06422	CDR ABC transporter	730	817	1.6e-22
g1602	2994.64	-2.17792	0.197358	-11.0354	2.58e-28	3.26e-27	PF01061	ABC-2 type transporter	508	717	2e-38
g1602	2994.64	-2.17792	0.197358	-11.0354	2.58e-28	3.26e-27	PF14510	ABC-transporter N-terminal	67	155	4e-14
g1602	2994.64	-2.17792	0.197358	-11.0354	2.58e-28	3.26e-27	PF00005	ABC transporter	870	1021	2.1e-17
g1602	2994.64	-2.17792	0.197358	-11.0354	2.58e-28	3.26e-27	PF19055	ABC-2 type transporter	373	424	8.5e-06
g1602	2994.64	-2.17792	0.197358	-11.0354	2.58e-28	3.26e-27	PF01061	ABC-2 type transporter	1169	1376	3.9e-38
g1602	2994.64	-2.17792	0.197358	-11.0354	2.58e-28	3.26e-27	PF00005	ABC transporter	188	341	2.9e-16
g1604	253.335	0.933932	0.222749	4.19275	2.76e-05	6.64e-05	NA	NA	NA	NA	NA
g1606	249.466	1.11761	0.26873	4.15885	3.2e-05	7.64e-05	PF17829	Gylcosyl hydrolase family 115 C-terminal domain	826	1016	5.5e-37
g1606	249.466	1.11761	0.26873	4.15885	3.2e-05	7.64e-05	PF15979	Glycosyl hydrolase family 115	193	536	7.5e-132
g1608	3608.9	0.31243	0.124832	2.5028	0.0123217	0.0200103	NA	NA	NA	NA	NA
g1609	406.257	0.949419	0.235425	4.03279	5.51e-05	0.000127681	PF00246	Zinc carboxypeptidase	99	392	2.3e-34
g1610	5615.68	-0.87465	0.158629	-5.51379	3.51e-08	1.17e-07	PF00538	linker histone H1 and H5 family	17	89	4e-27
g1611	225.039	-2.05938	0.247031	-8.33653	7.65e-17	5e-16	PF17233	Family of unknown function (DUF5308)	2	122	1e-24
g1612	21643.3	-1.14535	0.156579	-7.31485	2.58e-13	1.32e-12	PF02780	Transketolase, C-terminal domain	544	655	1.2e-12
g1612	21643.3	-1.14535	0.156579	-7.31485	2.58e-13	1.32e-12	PF00456	Transketolase, thiamine diphosphate binding domain	6	338	2.1e-159
g1612	21643.3	-1.14535	0.156579	-7.31485	2.58e-13	1.32e-12	PF02779	Transketolase, pyrimidine binding domain	355	530	3.4e-44
g1613	660.508	-0.619276	0.148611	-4.16709	3.09e-05	7.37e-05	PF11312	Putative SAM-dependent methyltransferase	58	371	2.8e-103
g1615	1360.22	0.895464	0.182281	4.91256	8.99e-07	2.59e-06	PF01248	Ribosomal protein L7Ae/L30e/S12e/Gadd45 family	21	109	2.9e-25
g1617	1257.2	1.08829	0.153937	7.06972	1.55e-12	7.46e-12	PF01997	Translin family	28	235	5e-44
g1618	4330.78	2.27823	0.191325	11.9076	1.08e-32	1.61e-31	PF01222	Ergosterol biosynthesis ERG4/ERG24 family	131	566	1.9e-139
g1619	2699.41	-4.75691	0.225702	-21.0761	1.32e-98	1.19e-96	PF11754	Velvet factor	297	366	1.7e-18
g1619	2699.41	-4.75691	0.225702	-21.0761	1.32e-98	1.19e-96	PF11754	Velvet factor	367	477	1.2e-36
g162	1217.57	0.826513	0.207878	3.97595	7.01e-05	0.000160053	NA	NA	NA	NA	NA
g1620	11195.6	-3.51548	0.194604	-18.0648	6.03e-73	3.33e-71	PF00172	Fungal Zn(2)-Cys(6) binuclear cluster domain	68	104	1.8e-10
g1620	11195.6	-3.51548	0.194604	-18.0648	6.03e-73	3.33e-71	PF04082	Fungal specific transcription factor domain	273	500	8.6e-26
g1623	671.046	1.49568	0.242231	6.17461	6.63e-10	2.6e-09	PF06682	SOCE-associated regulatory factor of calcium homoeostasis	9	138	3.1e-63
g1623	671.046	1.49568	0.242231	6.17461	6.63e-10	2.6e-09	PF06682	SOCE-associated regulatory factor of calcium homoeostasis	181	290	5.1e-12
g1624	3777.65	-1.28252	0.0973466	-13.1747	1.23e-39	2.41e-38	PF13920	Zinc finger, C3HC4 type (RING finger)	675	720	9e-09
g1624	3777.65	-1.28252	0.0973466	-13.1747	1.23e-39	2.41e-38	PF08647	BRE1 E3 ubiquitin ligase	481	574	5.6e-24
g1625	1107.41	-2.10557	0.214159	-9.83181	8.21e-23	7.76e-22	PF15963	Myb DNA-binding like	497	577	4.9e-26
g1627	147.803	-1.07773	0.272834	-3.95013	7.81e-05	0.000176972	NA	NA	NA	NA	NA
g1628	2865.9	0.805057	0.138919	5.79516	6.83e-09	2.42e-08	PF08632	Activator of mitotic machinery Cdc14 phosphatase activation C-term	750	800	5.4e-28
g163	1215.51	-1.39084	0.17062	-8.15168	3.59e-16	2.24e-15	PF08633	Rox3 mediator complex subunit	121	335	1.2e-58
g1631	26.2405	1.63668	0.467503	3.50089	0.000463708	0.000946761	NA	NA	NA	NA	NA
g1632	9092.6	2.05054	0.297766	6.88643	5.72e-12	2.65e-11	PF00676	Dehydrogenase E1 component	105	408	3.5e-89
g1633	10019.6	-0.590374	0.123462	-4.78182	1.74e-06	4.84e-06	PF00632	HECT-domain (ubiquitin-transferase)	1479	1828	2.3e-73
g1634	11148.9	0.356106	0.137152	2.59644	0.00941941	0.0156919	PF00329	Respiratory-chain NADH dehydrogenase, 30 Kd subunit	109	229	4.2e-45
g1638	4541.88	-1.08849	0.300882	-3.61765	0.00029729	0.000621607	NA	NA	NA	NA	NA
g1639	2845.69	-3.50973	0.208133	-16.8629	8.43e-64	3.51e-62	PF17048	Neutral/alkaline non-lysosomal ceramidase, C-terminal	558	723	1.9e-57
g1639	2845.69	-3.50973	0.208133	-16.8629	8.43e-64	3.51e-62	PF04734	Neutral/alkaline non-lysosomal ceramidase, N-terminal	56	529	2.4e-188
g164	578.244	1.81094	0.210416	8.60647	7.53e-18	5.24e-17	NA	NA	NA	NA	NA
g1640	1736.02	3.41465	0.267975	12.7424	3.43e-37	6.19e-36	NA	NA	NA	NA	NA
g1642	171.905	-1.40579	0.275349	-5.10548	3.3e-07	9.96e-07	NA	NA	NA	NA	NA
g1643	2712.08	-0.587505	0.265109	-2.21609	0.0266853	0.0410332	NA	NA	NA	NA	NA
g1646	10269.4	-2.58202	0.283277	-9.11482	7.88e-20	6.26e-19	NA	NA	NA	NA	NA
g1649	250.95	1.49098	0.369065	4.03988	5.35e-05	0.000124248	NA	NA	NA	NA	NA
g1650	24113.4	-2.09041	0.292747	-7.14068	9.29e-13	4.56e-12	PF00463	Isocitrate lyase family	23	545	1.6e-295
g1652	3497.27	-1.76738	0.256274	-6.89645	5.33e-12	2.47e-11	PF01204	Trehalase	142	693	4.7e-181
g1652	3497.27	-1.76738	0.256274	-6.89645	5.33e-12	2.47e-11	PF07492	Neutral trehalase Ca2+ binding domain	72	100	1.4e-09
g1654	1855.04	2.98009	0.370238	8.0491	8.34e-16	5.09e-15	NA	NA	NA	NA	NA
g1656	298.115	0.983166	0.218499	4.49963	6.81e-06	1.77e-05	PF06985	Heterokaryon incompatibility protein (HET)	179	325	2.7e-21
g1657	5.35364	2.48757	1.13508	2.19154	0.0284128	0.0434115	PF00082	Subtilase family	143	554	1e-40
g1657	5.35364	2.48757	1.13508	2.19154	0.0284128	0.0434115	PF06280	Fn3-like domain	629	742	7.1e-08
g1658	7.59709	3.01184	1.31623	2.28823	0.0221239	0.0344139	PF00106	short chain dehydrogenase	15	156	1.7e-22
g1659	924.884	-2.26189	0.211387	-10.7003	1.02e-26	1.2e-25	PF00248	Aldo/keto reductase family	18	296	4.8e-51
g166	14191.1	1.23148	0.238141	5.17121	2.33e-07	7.12e-07	PF01070	FMN-dependent dehydrogenase	118	459	5.9e-120
g166	14191.1	1.23148	0.238141	5.17121	2.33e-07	7.12e-07	PF00173	Cytochrome b5-like Heme/Steroid binding domain	6	76	8.8e-22
g1660	341.064	0.875546	0.206008	4.25005	2.14e-05	5.22e-05	PF13242	HAD-hyrolase-like	361	445	7e-20
g1660	341.064	0.875546	0.206008	4.25005	2.14e-05	5.22e-05	PF13344	Haloacid dehalogenase-like hydrolase	129	233	2.5e-20
g1661	590.09	0.752066	0.182768	4.11487	3.87e-05	9.17e-05	NA	NA	NA	NA	NA
g1662	7.1065	-6.27734	1.72103	-3.64743	0.000264881	0.000557339	PF05730	CFEM domain	29	95	1.2e-08
g1666	9.17001	-7.7176	1.51444	-5.096	3.47e-07	1.05e-06	PF07690	Major Facilitator Superfamily	70	472	2.1e-38
g1669	6.77369	3.57301	1.2142	2.94268	0.00325383	0.00587285	PF11991	Tryptophan dimethylallyltransferase	1	352	4.5e-89
g1673	1376.13	2.30762	0.201889	11.4302	2.96e-30	4.05e-29	NA	NA	NA	NA	NA
g1675	88.647	-4.25221	0.467298	-9.09958	9.07e-20	7.16e-19	PF00264	Common central domain of tyrosinase	88	346	9.4e-46
g1676	210.025	-1.23952	0.422699	-2.9324	0.00336353	0.00605458	NA	NA	NA	NA	NA
g1677	1765.51	-1.052	0.344252	-3.05591	0.00224375	0.00414068	PF17167	Glycosyl hydrolase 36 superfamily, catalytic domain	318	716	6.1e-64
g1677	1765.51	-1.052	0.344252	-3.05591	0.00224375	0.00414068	PF06165	Glycosyltransferase family 36	58	278	3.6e-29
g1678	7.13545	-2.30811	1.03525	-2.22953	0.0257787	0.0397278	NA	NA	NA	NA	NA
g1679	9.3644	-6.75006	1.50198	-4.49412	6.99e-06	1.81e-05	PF01753	MYND finger	336	374	2.5e-05
g168	2119.9	-0.651429	0.213664	-3.04885	0.00229721	0.00423328	PF01556	DnaJ C terminal domain	212	437	1.4e-41
g168	2119.9	-0.651429	0.213664	-3.04885	0.00229721	0.00423328	PF00226	DnaJ domain	76	137	6.1e-25
g168	2119.9	-0.651429	0.213664	-3.04885	0.00229721	0.00423328	PF00684	DnaJ central domain	239	302	9.2e-09
g1682	28.7761	5.43621	0.874473	6.21655	5.08e-10	2.01e-09	NA	NA	NA	NA	NA
g1683	231.478	5.01727	0.339492	14.7788	2.01e-49	5.59e-48	PF06985	Heterokaryon incompatibility protein (HET)	1	117	3.3e-21
g1685	6239.17	-0.38605	0.177442	-2.17564	0.0295819	0.0450645	PF02775	Thiamine pyrophosphate enzyme, C-terminal TPP binding domain	499	646	4.6e-49
g1685	6239.17	-0.38605	0.177442	-2.17564	0.0295819	0.0450645	PF02776	Thiamine pyrophosphate enzyme, N-terminal TPP binding domain	92	253	2.6e-53
g1685	6239.17	-0.38605	0.177442	-2.17564	0.0295819	0.0450645	PF00205	Thiamine pyrophosphate enzyme, central domain	289	434	3.9e-41
g1686	2820.14	-2.54004	0.211659	-12.0006	3.53e-33	5.34e-32	NA	NA	NA	NA	NA
g1687	1290.6	-1.08626	0.279428	-3.88745	0.000101304	0.000226053	NA	NA	NA	NA	NA
g1688	957.437	-1.18018	0.167901	-7.02905	2.08e-12	9.88e-12	PF08544	GHMP kinases C terminal	416	490	5.6e-14
g1688	957.437	-1.18018	0.167901	-7.02905	2.08e-12	9.88e-12	PF00288	GHMP kinases N terminal domain	156	221	4.1e-14
g1688	957.437	-1.18018	0.167901	-7.02905	2.08e-12	9.88e-12	PF10509	Galactokinase galactose-binding signature	34	81	9.8e-20
g1690	5658.7	0.766292	0.134373	5.70272	1.18e-08	4.1e-08	PF16546	Homodimerisation domain of SGTA	6	65	1.5e-22
g1690	5658.7	0.766292	0.134373	5.70272	1.18e-08	4.1e-08	PF00515	Tetratricopeptide repeat	86	119	1.3e-07
g1690	5658.7	0.766292	0.134373	5.70272	1.18e-08	4.1e-08	PF13432	Tetratricopeptide repeat	126	179	0.0014
g1691	2859.76	-1.42314	0.210628	-6.75668	1.41e-11	6.33e-11	PF00664	ABC transporter transmembrane region	290	560	2e-20
g1691	2859.76	-1.42314	0.210628	-6.75668	1.41e-11	6.33e-11	PF00005	ABC transporter	623	771	8.9e-34
g1692	46.8795	-1.06478	0.485067	-2.19512	0.0281553	0.0430499	PF01161	Phosphatidylethanolamine-binding protein	107	198	4.4e-07
g1693	5820.03	0.369353	0.112704	3.27718	0.00104848	0.00203129	PF03635	Vacuolar protein sorting-associated protein 35	13	872	0
g1696	1514.43	2.13118	0.216005	9.86634	5.83e-23	5.56e-22	PF07247	Alcohol acetyltransferase	121	462	2.2e-13
g1699	20211	0.858007	0.186262	4.60646	4.1e-06	1.09e-05	PF13967	Late exocytosis, associated with Golgi transport	36	185	8.7e-40
g1699	20211	0.858007	0.186262	4.60646	4.1e-06	1.09e-05	PF14703	Cytosolic domain of 10TM putative phosphate transporter	209	378	5.1e-37
g1699	20211	0.858007	0.186262	4.60646	4.1e-06	1.09e-05	PF02714	Calcium-dependent channel, 7TM region, putative phosphate	389	672	1.9e-79
g170	2295.3	0.666966	0.201485	3.31025	0.000932118	0.00181966	PF04082	Fungal specific transcription factor domain	493	797	2.2e-68
g1700	3390.97	-0.803863	0.157836	-5.09304	3.52e-07	1.06e-06	NA	NA	NA	NA	NA
g1701	5164.45	-0.886721	0.180561	-4.91093	9.06e-07	2.61e-06	PF00535	Glycosyl transferase family 2	8	177	3e-35
g1702	870.372	-0.453154	0.176512	-2.56728	0.0102501	0.0169311	NA	NA	NA	NA	NA
g1703	26.3542	2.78411	0.567946	4.90208	9.48e-07	2.73e-06	NA	NA	NA	NA	NA
g1704	3747.78	-0.813043	0.155832	-5.21744	1.81e-07	5.61e-07	PF01485	IBR domain, a half RING-finger domain	478	517	8.1e-06
g1704	3747.78	-0.813043	0.155832	-5.21744	1.81e-07	5.61e-07	PF01485	IBR domain, a half RING-finger domain	386	456	2.5e-08
g1705	4098.38	0.665512	0.132043	5.04012	4.65e-07	1.38e-06	NA	NA	NA	NA	NA
g1706	2056.09	-0.457484	0.106093	-4.31209	1.62e-05	4.01e-05	PF12090	Spt20 family	121	392	4.5e-46
g1710	19275.3	0.973465	0.18361	5.30182	1.15e-07	3.62e-07	PF01092	Ribosomal protein S6e	1	126	2.5e-57
g1715	1798.81	-0.605287	0.137058	-4.41629	1e-05	2.55e-05	PF13855	Leucine rich repeat	186	243	6.2e-07
g1715	1798.81	-0.605287	0.137058	-4.41629	1e-05	2.55e-05	PF10428	RAM signalling pathway protein	687	864	3.1e-20
g1715	1798.81	-0.605287	0.137058	-4.41629	1e-05	2.55e-05	PF13855	Leucine rich repeat	119	174	2.5e-06
g1715	1798.81	-0.605287	0.137058	-4.41629	1e-05	2.55e-05	PF10428	RAM signalling pathway protein	459	625	2.9e-53
g1716	114.532	1.00226	0.274142	3.65598	0.000256206	0.000540077	NA	NA	NA	NA	NA
g1717	900.139	0.545102	0.188878	2.886	0.00390175	0.00693636	PF11326	Protein of unknown function (DUF3128)	116	197	6e-25
g1718	129.014	-1.03953	0.330806	-3.14241	0.00167562	0.00314792	NA	NA	NA	NA	NA
g1721	2292.72	0.255896	0.0903674	2.83173	0.00462968	0.00812141	NA	NA	NA	NA	NA
g1722	1771.49	0.451708	0.179969	2.50992	0.0120759	0.0196515	PF04818	CID domain	23	144	9e-15
g1722	1771.49	0.451708	0.179969	2.50992	0.0120759	0.0196515	PF00076	RNA recognition motif. (a.k.a. RRM, RBD, or RNP domain)	478	537	3.8e-06
g1723	24323.7	-2.4037	0.167817	-14.3233	1.56e-46	3.98e-45	PF00285	Citrate synthase, C-terminal domain	80	459	1.2e-98
g1724	3075.79	0.514385	0.12737	4.0385	5.38e-05	0.000124924	NA	NA	NA	NA	NA
g1725	1141.64	0.633438	0.155886	4.06346	4.84e-05	0.000113351	PF00248	Aldo/keto reductase family	35	352	9.5e-66
g1727	100.745	-1.82152	0.320567	-5.68218	1.33e-08	4.6e-08	NA	NA	NA	NA	NA
g1728	1556.49	-2.74479	0.179988	-15.2499	1.65e-52	4.94e-51	PF13489	Methyltransferase domain	112	272	2e-15
g1729	5524.11	-3.58562	0.184325	-19.4527	2.76e-84	1.95e-82	PF03824	High-affinity nickel-transport protein	67	274	1.7e-62
g1730	3532.86	1.65375	0.139945	11.8172	3.18e-32	4.65e-31	PF08241	Methyltransferase domain	55	157	3.2e-17
g1731	12.7102	2.68306	0.74084	3.62165	0.00029273	0.000612815	PF02816	Alpha-kinase family	26	128	1.3e-13
g1733	470.125	1.26537	0.212259	5.96143	2.5e-09	9.3e-09	NA	NA	NA	NA	NA
g1734	299.61	0.929934	0.210452	4.41874	9.93e-06	2.53e-05	PF08774	VRR-NUC domain	696	801	4.4e-24
g1736	12997.5	1.47065	0.140258	10.4853	1.01e-25	1.13e-24	PF08069	Ribosomal S13/S15 N-terminal domain	1	60	2.8e-28
g1736	12997.5	1.47065	0.140258	10.4853	1.01e-25	1.13e-24	PF00312	Ribosomal protein S15	74	146	3.6e-14
g1738	260.723	0.445943	0.178401	2.49966	0.0124311	0.0201754	PF07934	8-oxoguanine DNA glycosylase, N-terminal domain	11	131	2.2e-37
g1738	260.723	0.445943	0.178401	2.49966	0.0124311	0.0201754	PF00730	HhH-GPD superfamily base excision DNA repair protein	132	292	5.2e-15
g174	549.24	-1.02768	0.207593	-4.95047	7.4e-07	2.15e-06	PF07855	Autophagy-related protein 101	13	39	1.7e-08
g174	549.24	-1.02768	0.207593	-4.95047	7.4e-07	2.15e-06	PF07855	Autophagy-related protein 101	80	118	6.6e-09
g1740	10250.8	-3.256	0.29364	-11.0884	1.43e-28	1.83e-27	PF00096	Zinc finger, C2H2 type	315	339	0.0004
g1740	10250.8	-3.256	0.29364	-11.0884	1.43e-28	1.83e-27	PF12874	Zinc-finger of C2H2 type	288	309	1.8e-05
g1742	5357.98	0.646418	0.110577	5.84586	5.04e-09	1.81e-08	PF04045	Arp2/3 complex, 34 kD subunit p34-Arc	52	301	5.3e-107
g1743	3220.01	-1.66012	0.159718	-10.3941	2.64e-25	2.9e-24	NA	NA	NA	NA	NA
g1744	7360.32	0.310708	0.111921	2.77614	0.00550087	0.00953351	NA	NA	NA	NA	NA
g1745	344.537	0.792326	0.167408	4.73289	2.21e-06	6.09e-06	PF01423	LSM domain	6	73	2.1e-16
g1746	4600.22	-0.693358	0.175304	-3.95518	7.65e-05	0.000173423	PF01156	Inosine-uridine preferring nucleoside hydrolase	6	375	5.6e-57
g1747	7022.07	-0.434647	0.104463	-4.16078	3.17e-05	7.57e-05	NA	NA	NA	NA	NA
g1748	1142.37	0.757923	0.16487	4.59709	4.28e-06	1.14e-05	NA	NA	NA	NA	NA
g1749	2130.43	-0.387909	0.109647	-3.53779	0.000403492	0.000830548	PF01694	Rhomboid family	388	532	1.3e-25
g175	3307.86	0.266994	0.106908	2.49743	0.0125098	0.0202936	PF04882	Peroxin-3	7	461	1.2e-166
g1750	31.1354	1.83716	0.494404	3.71591	0.000202474	0.000433357	PF07690	Major Facilitator Superfamily	106	427	8.7e-26
g1751	215.617	3.0374	0.321402	9.45046	3.37e-21	2.94e-20	NA	NA	NA	NA	NA
g1752	993.978	-3.69921	0.307808	-12.0179	2.86e-33	4.36e-32	NA	NA	NA	NA	NA
g1753	3787.6	-2.57965	0.153579	-16.7969	2.57e-63	1.06e-61	NA	NA	NA	NA	NA
g1755	3101.59	0.426766	0.185229	2.30399	0.0212231	0.0331575	NA	NA	NA	NA	NA
g1756	2463.12	-1.08422	0.149013	-7.27602	3.44e-13	1.74e-12	PF00324	Amino acid permease	105	573	9.3e-141
g1757	1395.59	-0.949105	0.296226	-3.20399	0.00135539	0.00258393	NA	NA	NA	NA	NA
g1759	1524.41	2.46699	0.288952	8.5377	1.37e-17	9.41e-17	NA	NA	NA	NA	NA
g1760	4791.39	0.802738	0.130333	6.15914	7.31e-10	2.86e-09	NA	NA	NA	NA	NA
g1761	108.403	1.37204	0.255441	5.37125	7.82e-08	2.5e-07	NA	NA	NA	NA	NA
g1762	13697.3	1.51558	0.136401	11.1112	1.11e-28	1.42e-27	PF00203	Ribosomal protein S19	51	136	3e-33
g1763	483.326	-0.977743	0.168855	-5.79043	7.02e-09	2.49e-08	NA	NA	NA	NA	NA
g1764	4006.98	-0.928531	0.130095	-7.13733	9.52e-13	4.68e-12	PF01532	Glycosyl hydrolase family 47	137	628	8.1e-170
g1765	2991.99	0.582003	0.214588	2.71219	0.00668401	0.0114319	NA	NA	NA	NA	NA
g1766	1155.65	-0.512525	0.155044	-3.30568	0.000947468	0.00184753	NA	NA	NA	NA	NA
g1767	715.963	-1.79412	0.138257	-12.9767	1.66e-38	3.14e-37	PF00172	Fungal Zn(2)-Cys(6) binuclear cluster domain	106	146	1.9e-06
g1769	1045.48	3.30324	0.312835	10.559	4.61e-26	5.29e-25	NA	NA	NA	NA	NA
g177	179.915	-0.684632	0.267168	-2.56256	0.0103904	0.0171382	NA	NA	NA	NA	NA
g1770	553.55	1.51449	0.259544	5.83521	5.37e-09	1.92e-08	NA	NA	NA	NA	NA
g1771	13486.6	-0.559268	0.194267	-2.87886	0.00399118	0.00708316	PF00505	HMG (high mobility group) box	24	92	1.3e-24
g1774	6935.23	-0.932873	0.141097	-6.61157	3.8e-11	1.66e-10	PF00010	Helix-loop-helix DNA-binding domain	566	638	7.3e-15
g1775	588.08	-1.30192	0.195215	-6.66916	2.57e-11	1.14e-10	PF09341	Transcription factor Pcc1	9	102	5.8e-32
g1777	2319.02	1.18151	0.23766	4.9714	6.65e-07	1.94e-06	PF14671	Dual specificity protein phosphatase, N-terminal half	58	182	2.5e-39
g1777	2319.02	1.18151	0.23766	4.9714	6.65e-07	1.94e-06	PF00782	Dual specificity phosphatase, catalytic domain	276	376	9.4e-17
g1778	22921.6	-2.15178	0.174467	-12.3334	5.98e-35	9.61e-34	PF02879	Phosphoglucomutase/phosphomannomutase, alpha/beta/alpha domain II	185	287	8.2e-15
g1778	22921.6	-2.15178	0.174467	-12.3334	5.98e-35	9.61e-34	PF00408	Phosphoglucomutase/phosphomannomutase, C-terminal domain	468	517	1.8e-05
g1778	22921.6	-2.15178	0.174467	-12.3334	5.98e-35	9.61e-34	PF02880	Phosphoglucomutase/phosphomannomutase, alpha/beta/alpha domain III	296	413	1.8e-24
g1778	22921.6	-2.15178	0.174467	-12.3334	5.98e-35	9.61e-34	PF02878	Phosphoglucomutase/phosphomannomutase, alpha/beta/alpha domain I	14	154	4.5e-33
g178	2320.33	-1.34786	0.16945	-7.95434	1.8e-15	1.07e-14	PF00069	Protein kinase domain	186	404	8.7e-52
g1781	1818.24	-1.21475	0.258514	-4.69897	2.61e-06	7.13e-06	PF08578	Protein of unknown function (DUF1765)	710	832	4e-40
g1782	23377.1	4.42633	0.148179	29.8714	4.63e-196	3.19e-193	PF01073	3-beta hydroxysteroid dehydrogenase/isomerase family	77	368	4.6e-19
g1783	396.019	0.656713	0.15039	4.36673	1.26e-05	3.17e-05	NA	NA	NA	NA	NA
g1784	3033.38	2.24458	0.179765	12.4862	8.88e-36	1.49e-34	NA	NA	NA	NA	NA
g1785	2657.89	-0.432182	0.0862587	-5.0103	5.43e-07	1.6e-06	PF11935	Domain of unknown function (DUF3453)	90	309	4.2e-73
g1786	1877.41	-0.276629	0.111962	-2.47073	0.0134837	0.0217641	PF08598	Sds3-like	310	467	8.9e-15
g1786	1877.41	-0.276629	0.111962	-2.47073	0.0134837	0.0217641	PF08598	Sds3-like	309	466	8.9e-15
g1789	392.009	-1.15927	0.338082	-3.42895	0.000605916	0.00121832	PF04427	Brix domain	35	235	2.7e-46
g179	2092.27	-0.590614	0.24648	-2.39619	0.0165663	0.0262958	PF10156	Subunit 17 of Mediator complex	26	429	3e-77
g1790	3546.45	1.0153	0.119562	8.49181	2.03e-17	1.39e-16	PF11951	Fungal specific transcription factor domain	127	228	5.8e-05
g1790	3546.45	1.0153	0.119562	8.49181	2.03e-17	1.39e-16	PF00172	Fungal Zn(2)-Cys(6) binuclear cluster domain	13	43	1.3e-07
g1791	8715.3	-1.05791	0.206409	-5.12532	2.97e-07	9.02e-07	PF01053	Cys/Met metabolism PLP-dependent enzyme	24	399	1.9e-140
g1793	1292.47	-0.687176	0.136706	-5.02665	4.99e-07	1.48e-06	PF00462	Glutaredoxin	162	227	1.2e-11
g1794	445.079	-0.933542	0.328646	-2.84057	0.00450335	0.00793348	PF13460	NAD(P)H-binding	7	166	5.2e-07
g1795	1340.4	-1.05789	0.148052	-7.14539	8.97e-13	4.41e-12	PF01207	Dihydrouridine synthase (Dus)	94	294	1.4e-41
g1796	4877.33	0.501018	0.196556	2.54899	0.0108036	0.01776	PF09769	Apolipoprotein O	84	209	4.1e-43
g180	1715.61	-0.447167	0.156231	-2.86222	0.00420688	0.00744039	PF00388	Phosphatidylinositol-specific phospholipase C, X domain	164	410	2.3e-53
g180	1715.61	-0.447167	0.156231	-2.86222	0.00420688	0.00744039	PF00387	Phosphatidylinositol-specific phospholipase C, Y domain	469	579	6.8e-39
g1800	958.345	0.500961	0.121298	4.13001	3.63e-05	8.61e-05	PF03908	Sec20	179	265	4.5e-11
g1801	888.444	-0.671373	0.218608	-3.07113	0.0021325	0.00394807	PF00596	Class II Aldolase and Adducin N-terminal domain	28	267	2.9e-43
g1802	1012.52	-2.21705	0.180172	-12.3052	8.49e-35	1.36e-33	PF00248	Aldo/keto reductase family	11	311	2.6e-57
g1803	5014.52	2.76453	0.133752	20.669	6.58e-95	5.35e-93	PF01302	CAP-Gly domain	7	73	8.2e-20
g1804	1794.56	-0.554489	0.230577	-2.40479	0.0161819	0.0257133	PF11754	Velvet factor	126	449	1.9e-89
g1804	1794.56	-0.554489	0.230577	-2.40479	0.0161819	0.0257133	PF11754	Velvet factor	126	438	1.3e-89
g1805	127.906	1.32362	0.258937	5.11174	3.19e-07	9.65e-07	NA	NA	NA	NA	NA
g1809	1045.75	3.01199	0.376929	7.99086	1.34e-15	8.06e-15	PF04082	Fungal specific transcription factor domain	251	438	1e-13
g1809	1045.75	3.01199	0.376929	7.99086	1.34e-15	8.06e-15	PF04082	Fungal specific transcription factor domain	181	368	8.7e-14
g181	30147.3	3.15818	0.372328	8.48226	2.21e-17	1.5e-16	NA	NA	NA	NA	NA
g1810	5957.61	-0.499658	0.176125	-2.83694	0.00455477	0.00800767	NA	NA	NA	NA	NA
g1811	2327.23	-1.20727	0.139175	-8.67447	4.15e-18	2.95e-17	PF00067	Cytochrome P450	109	531	2.4e-77
g1812	18176.9	-0.913787	0.200651	-4.55412	5.26e-06	1.39e-05	PF13639	Ring finger domain	499	548	4e-10
g1813	908.201	0.497593	0.172757	2.8803	0.00397292	0.00705299	PF00888	Cullin family	541	756	2.4e-19
g1813	908.201	0.497593	0.172757	2.8803	0.00397292	0.00705299	PF08672	Anaphase promoting complex (APC) subunit 2	813	871	1.5e-19
g1814	1961.2	0.543409	0.198675	2.73516	0.00623505	0.0107262	NA	NA	NA	NA	NA
g1817	1065.22	2.53265	0.241328	10.4947	9.14e-26	1.03e-24	NA	NA	NA	NA	NA
g1818	2205.24	5.89559	0.282361	20.8796	8.2e-97	7.24e-95	NA	NA	NA	NA	NA
g182	12042.2	0.926723	0.31598	2.93285	0.00335863	0.00604787	NA	NA	NA	NA	NA
g1820	3610.33	0.335193	0.157055	2.13424	0.0328234	0.0496568	PF03630	Fumble	116	464	6.1e-146
g1821	3379.19	1.22566	0.170773	7.17709	7.12e-13	3.53e-12	PF02230	Phospholipase/Carboxylesterase	6	224	8.3e-61
g1822	7173.87	-0.3149	0.107012	-2.94266	0.00325404	0.00587285	NA	NA	NA	NA	NA
g1823	246.9	-1.07616	0.292548	-3.67859	0.000234532	0.000497536	PF07542	ATP12 chaperone protein	95	240	3e-39
g1825	94.2822	-1.02969	0.265326	-3.88085	0.000104091	0.000231871	PF13532	2OG-Fe(II) oxygenase superfamily	408	621	2.2e-22
g1826	1817.75	0.892319	0.136627	6.53104	6.53e-11	2.81e-10	PF13193	AMP-binding enzyme C-terminal domain	473	554	7.3e-12
g1826	1817.75	0.892319	0.136627	6.53104	6.53e-11	2.81e-10	PF00501	AMP-binding enzyme	50	464	3.1e-78
g1827	150.787	-0.923374	0.406256	-2.27289	0.0230331	0.035742	NA	NA	NA	NA	NA
g1828	2095.72	-0.428644	0.151512	-2.8291	0.00466788	0.00818425	PF13622	Thioesterase-like superfamily	43	293	7.2e-77
g1829	11531.6	0.583769	0.147439	3.9594	7.51e-05	0.000170575	PF13637	Ankyrin repeats (many copies)	97	152	5.8e-09
g1829	11531.6	0.583769	0.147439	3.9594	7.51e-05	0.000170575	PF01237	Oxysterol-binding protein	773	1147	1e-133
g1829	11531.6	0.583769	0.147439	3.9594	7.51e-05	0.000170575	PF00169	PH domain	331	423	1.2e-11
g1829	11531.6	0.583769	0.147439	3.9594	7.51e-05	0.000170575	PF00023	Ankyrin repeat	241	269	0.01
g183	2611.43	-1.56561	0.148987	-10.5084	7.91e-26	8.94e-25	PF00096	Zinc finger, C2H2 type	87	109	0.0028
g183	2611.43	-1.56561	0.148987	-10.5084	7.91e-26	8.94e-25	PF00096	Zinc finger, C2H2 type	115	137	0.00024
g183	2611.43	-1.56561	0.148987	-10.5084	7.91e-26	8.94e-25	PF04082	Fungal specific transcription factor domain	449	672	2.2e-08
g183	2611.43	-1.56561	0.148987	-10.5084	7.91e-26	8.94e-25	PF00172	Fungal Zn(2)-Cys(6) binuclear cluster domain	158	189	1.8e-05
g1830	6529.72	-1.32228	0.146604	-9.01938	1.89e-19	1.46e-18	PF00076	RNA recognition motif. (a.k.a. RRM, RBD, or RNP domain)	140	210	2.2e-20
g1830	6529.72	-1.32228	0.146604	-9.01938	1.89e-19	1.46e-18	PF00076	RNA recognition motif. (a.k.a. RRM, RBD, or RNP domain)	32	101	4.9e-18
g1830	6529.72	-1.32228	0.146604	-9.01938	1.89e-19	1.46e-18	PF00076	RNA recognition motif. (a.k.a. RRM, RBD, or RNP domain)	50	119	5.2e-18
g1830	6529.72	-1.32228	0.146604	-9.01938	1.89e-19	1.46e-18	PF00076	RNA recognition motif. (a.k.a. RRM, RBD, or RNP domain)	122	192	2.1e-20
g1830	6529.72	-1.32228	0.146604	-9.01938	1.89e-19	1.46e-18	PF00076	RNA recognition motif. (a.k.a. RRM, RBD, or RNP domain)	267	330	1.1e-13
g1830	6529.72	-1.32228	0.146604	-9.01938	1.89e-19	1.46e-18	PF00076	RNA recognition motif. (a.k.a. RRM, RBD, or RNP domain)	249	312	1e-13
g1833	1682.6	-0.597586	0.122775	-4.86733	1.13e-06	3.22e-06	NA	NA	NA	NA	NA
g1836	1443.19	-0.433065	0.192965	-2.24427	0.0248152	0.0383231	PF09441	ARS binding protein 2	54	223	6.6e-80
g1839	54.8656	-2.0779	0.39454	-5.26662	1.39e-07	4.34e-07	PF02076	Pheromone A receptor	40	334	6.7e-63
g184	2504.37	1.79206	0.213597	8.38992	4.86e-17	3.23e-16	NA	NA	NA	NA	NA
g1841	3839.09	1.12785	0.181207	6.2241	4.84e-10	1.92e-09	PF03917	Eukaryotic glutathione synthase, ATP binding domain	59	556	1.3e-144
g1841	3839.09	1.12785	0.181207	6.2241	4.84e-10	1.92e-09	PF03199	Eukaryotic glutathione synthase	267	380	3.1e-33
g1842	1336.09	-0.733078	0.0979186	-7.4866	7.07e-14	3.78e-13	PF00271	Helicase conserved C-terminal domain	1325	1437	1.4e-18
g1842	1336.09	-0.733078	0.0979186	-7.4866	7.07e-14	3.78e-13	PF00176	SNF2 family N-terminal domain	955	1240	2.3e-39
g1844	956.609	-2.40465	0.347177	-6.92628	4.32e-12	2.02e-11	NA	NA	NA	NA	NA
g1846	189.091	-0.937616	0.365339	-2.56642	0.0102753	0.0169645	PF00840	Glycosyl hydrolase family 7	25	421	5.4e-149
g1848	746.168	-4.83039	0.293598	-16.4524	8.06e-61	3.18e-59	NA	NA	NA	NA	NA
g185	7126.49	-7.88099	0.278723	-28.2753	6.95e-176	3.12e-173	NA	NA	NA	NA	NA
g1850	14100.6	1.75648	0.199237	8.81606	1.19e-18	8.68e-18	NA	NA	NA	NA	NA
g1852	3060.59	1.20445	0.381874	3.15404	0.00161025	0.00303449	NA	NA	NA	NA	NA
g1854	39.7186	-2.47473	0.363989	-6.79891	1.05e-11	4.76e-11	PF03824	High-affinity nickel-transport protein	54	219	8.3e-38
g1856	7109.49	-0.94818	0.178923	-5.29938	1.16e-07	3.66e-07	PF00172	Fungal Zn(2)-Cys(6) binuclear cluster domain	36	72	6.7e-08
g1856	7109.49	-0.94818	0.178923	-5.29938	1.16e-07	3.66e-07	PF04082	Fungal specific transcription factor domain	250	382	1.7e-13
g1856	7109.49	-0.94818	0.178923	-5.29938	1.16e-07	3.66e-07	PF04082	Fungal specific transcription factor domain	248	380	1.7e-13
g1856	7109.49	-0.94818	0.178923	-5.29938	1.16e-07	3.66e-07	PF00172	Fungal Zn(2)-Cys(6) binuclear cluster domain	36	72	6.7e-08
g1857	773.696	-1.15406	0.163472	-7.05968	1.67e-12	7.99e-12	PF05183	RNA dependent RNA polymerase	534	1179	3.3e-129
g1858	1902.35	1.76639	0.203493	8.68038	3.94e-18	2.8e-17	NA	NA	NA	NA	NA
g1859	714.353	1.28362	0.367396	3.49383	0.00047614	0.000970689	NA	NA	NA	NA	NA
g186	537.246	6.62022	0.28869	22.9319	2.23e-116	3.2e-114	NA	NA	NA	NA	NA
g1860	2939.74	0.677001	0.131771	5.1377	2.78e-07	8.47e-07	PF00241	Cofilin/tropomyosin-type actin-binding protein	29	132	1.2e-12
g1860	2939.74	0.677001	0.131771	5.1377	2.78e-07	8.47e-07	PF00241	Cofilin/tropomyosin-type actin-binding protein	186	312	1.5e-21
g1861	881.369	-3.13725	0.343901	-9.12255	7.34e-20	5.84e-19	PF00153	Mitochondrial carrier protein	218	311	1.9e-21
g1861	881.369	-3.13725	0.343901	-9.12255	7.34e-20	5.84e-19	PF00153	Mitochondrial carrier protein	14	107	7.4e-21
g1861	881.369	-3.13725	0.343901	-9.12255	7.34e-20	5.84e-19	PF00153	Mitochondrial carrier protein	116	209	3.1e-20
g1862	2271.71	-2.48032	0.19782	-12.5382	4.61e-36	7.82e-35	PF00083	Sugar (and other) transporter	78	489	2e-41
g1863	1687.45	1.01069	0.272784	3.70511	0.000211297	0.000450564	NA	NA	NA	NA	NA
g1866	261.671	-2.61943	0.395067	-6.63034	3.35e-11	1.47e-10	NA	NA	NA	NA	NA
g1867	433.138	0.778572	0.241027	3.23023	0.00123693	0.0023699	NA	NA	NA	NA	NA
g1869	2471.87	-1.65916	0.328184	-5.05558	4.29e-07	1.28e-06	PF04828	Glutathione-dependent formaldehyde-activating enzyme	23	112	2.2e-18
g187	4116.9	4.2288	0.261894	16.147	1.19e-58	4.38e-57	NA	NA	NA	NA	NA
g1871	7725.43	-0.960552	0.212066	-4.52949	5.91e-06	1.55e-05	PF00884	Sulfatase	49	391	4.1e-56
g1871	7725.43	-0.960552	0.212066	-4.52949	5.91e-06	1.55e-05	PF12411	Choline sulfatase enzyme C terminal	505	555	4.3e-27
g1872	1688.63	-0.662098	0.171712	-3.85586	0.000115322	0.000255345	PF12697	Alpha/beta hydrolase family	117	378	9.1e-22
g1874	2134.93	0.826417	0.251931	3.28032	0.00103688	0.00201086	PF00382	Transcription factor TFIIB repeat	244	313	6.1e-12
g1874	2134.93	0.826417	0.251931	3.28032	0.00103688	0.00201086	PF08271	TFIIB zinc-binding	22	65	1.8e-12
g1874	2134.93	0.826417	0.251931	3.28032	0.00103688	0.00201086	PF00382	Transcription factor TFIIB repeat	133	200	1.4e-19
g1877	107.95	-1.43446	0.549253	-2.61165	0.00901054	0.0150642	PF13391	HNH endonuclease	163	244	9.2e-11
g1878	39900.3	0.763405	0.188101	4.05849	4.94e-05	0.000115579	NA	NA	NA	NA	NA
g1880	3912.61	-1.24176	0.162729	-7.6309	2.33e-14	1.28e-13	PF13637	Ankyrin repeats (many copies)	303	355	1.7e-05
g1880	3912.61	-1.24176	0.162729	-7.6309	2.33e-14	1.28e-13	PF13637	Ankyrin repeats (many copies)	470	521	1.8e-09
g1880	3912.61	-1.24176	0.162729	-7.6309	2.33e-14	1.28e-13	PF03105	SPX domain	116	166	2.2e-09
g1880	3912.61	-1.24176	0.162729	-7.6309	2.33e-14	1.28e-13	PF12796	Ankyrin repeats (3 copies)	368	428	2.8e-06
g1881	8295.96	0.46463	0.161834	2.87102	0.00409145	0.0072499	PF02845	CUE domain	95	129	4.8e-12
g1882	3270.97	1.9893	0.253968	7.83286	4.77e-15	2.76e-14	PF10056	Uncharacterized conserved protein (DUF2293)	174	262	4.5e-31
g1883	1816.42	-0.753178	0.158207	-4.76072	1.93e-06	5.34e-06	PF00153	Mitochondrial carrier protein	20	93	7.4e-14
g1883	1816.42	-0.753178	0.158207	-4.76072	1.93e-06	5.34e-06	PF00153	Mitochondrial carrier protein	131	205	1.6e-07
g1883	1816.42	-0.753178	0.158207	-4.76072	1.93e-06	5.34e-06	PF00153	Mitochondrial carrier protein	242	322	7e-07
g1888	87694.8	3.4538	0.23702	14.5718	4.25e-48	1.12e-46	PF00903	Glyoxalase/Bleomycin resistance protein/Dioxygenase superfamily	216	371	4.6e-15
g1888	87694.8	3.4538	0.23702	14.5718	4.25e-48	1.12e-46	PF00903	Glyoxalase/Bleomycin resistance protein/Dioxygenase superfamily	38	157	0.00018
g1889	9102.47	0.838801	0.222068	3.77722	0.000158588	0.000344351	NA	NA	NA	NA	NA
g189	511.654	-0.665654	0.211275	-3.15065	0.00162909	0.00306776	PF00106	short chain dehydrogenase	56	227	9.5e-23
g1890	10935.5	1.31719	0.144739	9.10049	8.99e-20	7.11e-19	PF01777	Ribosomal L27e protein family	51	135	1.5e-38
g1891	542.457	0.805731	0.177423	4.5413	5.59e-06	1.47e-05	PF03151	Triose-phosphate Transporter family	41	328	2.3e-24
g1892	1084.45	1.50009	0.171764	8.73343	2.47e-18	1.78e-17	PF13450	NAD(P)-binding Rossmann-like domain	11	71	3.6e-08
g1893	2482.75	-1.04544	0.166309	-6.28614	3.25e-10	1.32e-09	PF02518	Histidine kinase-, DNA gyrase B-, and HSP90-like ATPase	2069	2185	8.2e-30
g1893	2482.75	-1.04544	0.166309	-6.28614	3.25e-10	1.32e-09	PF00072	Response regulator receiver domain	2243	2362	1.1e-20
g1893	2482.75	-1.04544	0.166309	-6.28614	3.25e-10	1.32e-09	PF13185	GAF domain	1751	1897	4.8e-16
g1893	2482.75	-1.04544	0.166309	-6.28614	3.25e-10	1.32e-09	PF00512	His Kinase A (phospho-acceptor) domain	1957	2020	1.5e-18
g1893	2482.75	-1.04544	0.166309	-6.28614	3.25e-10	1.32e-09	PF13191	AAA ATPase domain	589	812	1.5e-14
g1895	742.589	0.942131	0.246027	3.82938	0.000128468	0.000282515	PF00498	FHA domain	33	97	3.2e-09
g1896	1107.77	1.90554	0.205242	9.28436	1.63e-20	1.35e-19	PF04042	DNA polymerase alpha/epsilon subunit B	463	739	8.4e-56
g1898	288.292	0.42603	0.18609	2.28938	0.0220574	0.0343207	PF10294	Lysine methyltransferase	151	298	8.5e-20
g1899	14733.4	1.49534	0.153483	9.74274	1.98e-22	1.84e-21	PF01282	Ribosomal protein S24e	27	104	1.4e-34
g19	929.218	0.913729	0.126077	7.2474	4.25e-13	2.13e-12	PF03398	Regulator of Vps4 activity in the MVB pathway	13	190	2.4e-55
g1900	251.706	2.21679	0.272024	8.14926	3.66e-16	2.28e-15	NA	NA	NA	NA	NA
g1901	484.404	0.747971	0.212284	3.52345	0.000425974	0.000875255	PF01432	Peptidase family M3	227	720	3.2e-106
g1902	94.3274	-1.68141	0.344809	-4.87633	1.08e-06	3.09e-06	PF00484	Carbonic anhydrase	37	168	2.6e-12
g1903	11126.1	-0.74345	0.132515	-5.61033	2.02e-08	6.88e-08	PF00587	tRNA synthetase class II core domain (G, H, P, S and T)	225	299	4.7e-07
g1903	11126.1	-0.74345	0.132515	-5.61033	2.02e-08	6.88e-08	PF03129	Anticodon binding domain	553	644	1.6e-20
g1904	1226.98	-1.27781	0.173835	-7.3507	1.97e-13	1.02e-12	PF04427	Brix domain	213	392	8.2e-23
g1905	7332.73	-1.16326	0.119281	-9.7523	1.8e-22	1.68e-21	PF03151	Triose-phosphate Transporter family	88	365	9e-09
g1906	21668.7	-0.735132	0.167741	-4.38254	1.17e-05	2.96e-05	PF16363	GDP-mannose 4,6 dehydratase	47	356	6.6e-70
g1907	2411.2	1.10283	0.157639	6.99595	2.63e-12	1.25e-11	PF13489	Methyltransferase domain	179	291	9.3e-15
g1911	67.9012	6.1458	0.573812	10.7105	9.09e-27	1.08e-25	PF01636	Phosphotransferase enzyme family	79	158	5.3e-09
g1912	134.647	3.71	0.472334	7.85461	4.01e-15	2.33e-14	NA	NA	NA	NA	NA
g1913	195.021	-2.2645	0.840279	-2.69494	0.00704019	0.0119993	PF00144	Beta-lactamase	26	358	2.9e-66
g1914	1694.23	-1.21455	0.133859	-9.07334	1.15e-19	9.06e-19	PF02826	D-isomer specific 2-hydroxyacid dehydrogenase, NAD binding domain	234	330	1.1e-28
g1914	1694.23	-1.21455	0.133859	-9.07334	1.15e-19	9.06e-19	PF02826	D-isomer specific 2-hydroxyacid dehydrogenase, NAD binding domain	133	203	1.2e-11
g1915	1145.22	-2.44365	0.264128	-9.25175	2.21e-20	1.81e-19	NA	NA	NA	NA	NA
g1916	14887.1	-2.31827	0.214752	-10.7951	3.63e-27	4.38e-26	PF01740	STAS domain	549	677	1.8e-09
g1916	14887.1	-2.31827	0.214752	-10.7951	3.63e-27	4.38e-26	PF00916	Sulfate permease family	74	464	3.4e-112
g1918	2411.66	0.879036	0.220032	3.99504	6.47e-05	0.000148275	PF06985	Heterokaryon incompatibility protein (HET)	215	357	6.1e-35
g1920	961.116	1.30445	0.170388	7.65577	1.92e-14	1.06e-13	PF00545	ribonuclease	43	128	7.1e-09
g1922	16.6173	-2.68039	0.803263	-3.33688	0.000847237	0.00166465	PF12311	Protein of unknown function (DUF3632)	33	218	2.5e-33
g1923	744.35	-7.57932	0.417041	-18.174	8.29e-74	4.7e-72	PF01485	IBR domain, a half RING-finger domain	226	281	9.4e-09
g1926	400.473	-1.35229	0.228857	-5.90887	3.44e-09	1.26e-08	NA	NA	NA	NA	NA
g1927	1018	-0.513214	0.123138	-4.16779	3.08e-05	7.35e-05	PF01544	CorA-like Mg2+ transporter protein	273	476	1.6e-13
g193	4916.13	0.306596	0.102093	3.00311	0.00267236	0.00487932	PF02731	SKIP/SNW domain	189	346	5.9e-71
g1930	2786.96	-0.957334	0.158556	-6.03784	1.56e-09	5.93e-09	PF03853	YjeF-related protein N-terminus	37	199	7.2e-34
g1931	951.911	0.553823	0.150429	3.68163	0.000231749	0.000492139	PF00886	Ribosomal protein S16	9	77	3.6e-26
g1939	3059	-0.898219	0.189845	-4.73134	2.23e-06	6.13e-06	PF01467	Cytidylyltransferase-like	21	144	3e-21
g1940	14393.3	1.19149	0.284487	4.18821	2.81e-05	6.76e-05	PF01063	Amino-transferase class IV	38	269	1.2e-24
g1941	1662.69	-1.80415	0.169931	-10.617	2.48e-26	2.89e-25	NA	NA	NA	NA	NA
g1942	2878.11	1.03768	0.160556	6.46304	1.03e-10	4.35e-10	PF00400	WD domain, G-beta repeat	259	289	0.079
g1942	2878.11	1.03768	0.160556	6.46304	1.03e-10	4.35e-10	PF00400	WD domain, G-beta repeat	118	152	3.8e-05
g1942	2878.11	1.03768	0.160556	6.46304	1.03e-10	4.35e-10	PF00400	WD domain, G-beta repeat	76	107	0.0087
g1943	10297.2	-1.91374	0.15399	-12.4277	1.85e-35	3.03e-34	NA	NA	NA	NA	NA
g1944	1792.47	-2.88938	0.583174	-4.95458	7.25e-07	2.11e-06	PF01501	Glycosyl transferase family 8	30	291	4.8e-15
g1945	275.397	-2.77208	0.281151	-9.85975	6.22e-23	5.92e-22	NA	NA	NA	NA	NA
g1946	1337.54	-0.966439	0.160403	-6.02507	1.69e-09	6.4e-09	PF13911	AhpC/TSA antioxidant enzyme	137	232	1.8e-15
g1949	1143.07	-1.54591	0.23768	-6.50416	7.81e-11	3.35e-10	PF04707	PRELI-like family	15	171	2.1e-42
g195	6243.58	-0.722953	0.13969	-5.17543	2.27e-07	6.97e-07	PF09423	PhoD-like phosphatase	294	569	1.4e-42
g1950	7683.36	-0.829865	0.16472	-5.03803	4.7e-07	1.4e-06	PF00557	Metallopeptidase family M24	131	434	5.5e-44
g1950	7683.36	-0.829865	0.16472	-5.03803	4.7e-07	1.4e-06	PF00557	Metallopeptidase family M24	131	436	6.1e-44
g1951	717.301	-0.917951	0.266601	-3.44316	0.000574956	0.00115945	PF00271	Helicase conserved C-terminal domain	577	689	4.1e-19
g1951	717.301	-0.917951	0.266601	-3.44316	0.000574956	0.00115945	PF14773	Helicase-associated putative binding domain, C-terminal	810	871	1.6e-25
g1951	717.301	-0.917951	0.266601	-3.44316	0.000574956	0.00115945	PF00176	SNF2 family N-terminal domain	210	527	7.6e-51
g1952	3489.79	-1.14635	0.256616	-4.46717	7.93e-06	2.04e-05	PF04707	PRELI-like family	18	128	8.5e-17
g1953	56.3539	-1.29903	0.372619	-3.48621	0.000489911	0.000997521	PF01425	Amidase	154	272	1.3e-07
g1953	56.3539	-1.29903	0.372619	-3.48621	0.000489911	0.000997521	PF01425	Amidase	23	156	1.3e-20
g1956	15.1509	1.9147	0.677852	2.82467	0.00473299	0.00829135	PF00734	Fungal cellulose binding domain	493	520	8e-11
g1956	15.1509	1.9147	0.677852	2.82467	0.00473299	0.00829135	PF00331	Glycosyl hydrolase family 10	21	333	7.5e-102
g1956	15.1509	1.9147	0.677852	2.82467	0.00473299	0.00829135	PF00331	Glycosyl hydrolase family 10	21	335	1.3e-99
g1956	15.1509	1.9147	0.677852	2.82467	0.00473299	0.00829135	PF00734	Fungal cellulose binding domain	495	522	8.1e-11
g1958	6396.56	0.943873	0.0973303	9.69763	3.09e-22	2.83e-21	PF03357	Snf7	24	199	3.4e-35
g1959	2850.47	-1.18158	0.169146	-6.98557	2.84e-12	1.34e-11	NA	NA	NA	NA	NA
g196	2611.15	1.26364	0.18502	6.82977	8.51e-12	3.87e-11	PF06155	Gamma-butyrobetaine hydroxylase-like, N-terminal	55	122	7.4e-12
g196	2611.15	1.26364	0.18502	6.82977	8.51e-12	3.87e-11	PF02668	Taurine catabolism dioxygenase TauD, TfdA family	144	404	5e-35
g1960	1533.73	-0.329348	0.154562	-2.13085	0.0331013	0.0499982	PF11707	Ribosome 60S biogenesis N-terminal	97	440	4.9e-91
g1960	1533.73	-0.329348	0.154562	-2.13085	0.0331013	0.0499982	PF16201	Nucleolar pre-ribosomal-associated protein 1	895	1086	3.5e-58
g1961	1473.06	-2.4802	0.213642	-11.6091	3.7e-31	5.2e-30	NA	NA	NA	NA	NA
g1963	1287.56	0.332432	0.136265	2.4396	0.0147036	0.0235636	PF00400	WD domain, G-beta repeat	284	314	5e-05
g1963	1287.56	0.332432	0.136265	2.4396	0.0147036	0.0235636	PF00400	WD domain, G-beta repeat	61	94	0.0049
g1963	1287.56	0.332432	0.136265	2.4396	0.0147036	0.0235636	PF00400	WD domain, G-beta repeat	212	239	0.00048
g1963	1287.56	0.332432	0.136265	2.4396	0.0147036	0.0235636	PF00400	WD domain, G-beta repeat	119	155	0.003
g1964	67.9504	5.61292	0.624361	8.98986	2.48e-19	1.9e-18	PF01822	WSC domain	132	210	6.1e-15
g1965	623.104	0.992508	0.210171	4.72238	2.33e-06	6.4e-06	PF04106	Autophagy protein Apg5	80	274	1.1e-45
g1966	17011.4	-6.62863	0.407571	-16.2637	1.79e-59	6.73e-58	NA	NA	NA	NA	NA
g1968	14842	1.53196	0.267779	5.72098	1.06e-08	3.7e-08	PF01284	Membrane-associating domain	7	133	7.5e-13
g1969	2673.38	1.47889	0.185765	7.9611	1.71e-15	1.02e-14	PF18158	Adaptive response protein AidB N-terminal domain	18	153	3.7e-09
g1969	2673.38	1.47889	0.185765	7.9611	1.71e-15	1.02e-14	PF00441	Acyl-CoA dehydrogenase, C-terminal domain	319	499	3.4e-11
g1971	11560.6	-1.81299	0.355828	-5.09514	3.48e-07	1.05e-06	PF01428	AN1-like Zinc finger	8	47	1e-12
g1972	5405.6	-0.639631	0.193293	-3.30913	0.000935864	0.00182662	PF00107	Zinc-binding dehydrogenase	206	326	1.2e-20
g1972	5405.6	-0.639631	0.193293	-3.30913	0.000935864	0.00182662	PF08240	Alcohol dehydrogenase GroES-like domain	36	156	5.4e-26
g1973	1884.36	-0.466692	0.125767	-3.71078	0.000206625	0.000441783	PF07575	Nup85 Nucleoporin	376	920	6.9e-13
g1974	337.933	-1.61075	0.240265	-6.70406	2.03e-11	9e-11	PF06108	Protein of unknown function (DUF952)	28	101	3.8e-23
g1975	4972.6	-0.387834	0.117791	-3.29257	0.000992778	0.00192751	PF00443	Ubiquitin carboxyl-terminal hydrolase	487	842	2.7e-44
g1977	2635	-1.57656	0.244908	-6.43737	1.22e-10	5.12e-10	PF01593	Flavin containing amine oxidoreductase	71	530	2.9e-50
g1979	727.065	-0.751284	0.169129	-4.44208	8.91e-06	2.28e-05	PF00083	Sugar (and other) transporter	104	512	1.8e-16
g1980	11.1177	4.22513	1.22345	3.45345	0.000553455	0.00111784	PF07690	Major Facilitator Superfamily	98	484	6.7e-17
g1982	3840.69	-2.51996	0.185155	-13.61	3.49e-42	7.48e-41	PF00098	Zinc knuckle	122	137	6.1e-06
g1982	3840.69	-2.51996	0.185155	-13.61	3.49e-42	7.48e-41	PF00098	Zinc knuckle	6	23	2.6e-07
g1982	3840.69	-2.51996	0.185155	-13.61	3.49e-42	7.48e-41	PF00098	Zinc knuckle	165	181	1.2e-05
g1982	3840.69	-2.51996	0.185155	-13.61	3.49e-42	7.48e-41	PF00098	Zinc knuckle	141	157	4.3e-09
g1982	3840.69	-2.51996	0.185155	-13.61	3.49e-42	7.48e-41	PF00098	Zinc knuckle	28	43	1.2e-08
g1982	3840.69	-2.51996	0.185155	-13.61	3.49e-42	7.48e-41	PF00098	Zinc knuckle	81	96	2.9e-07
g1982	3840.69	-2.51996	0.185155	-13.61	3.49e-42	7.48e-41	PF00098	Zinc knuckle	50	67	1.2e-08
g1988	141.122	-0.963508	0.33317	-2.89194	0.00382868	0.00681468	PF00144	Beta-lactamase	97	408	8e-30
g199	34718.3	1.38528	0.19422	7.13254	9.85e-13	4.83e-12	PF01015	Ribosomal S3Ae family	17	223	4.2e-80
g1990	113352	1.97817	0.186701	10.5954	3.13e-26	3.63e-25	PF14510	ABC-transporter N-terminal	68	148	5.4e-16
g1990	113352	1.97817	0.186701	10.5954	3.13e-26	3.63e-25	PF19055	ABC-2 type transporter	1046	1108	4.5e-08
g1990	113352	1.97817	0.186701	10.5954	3.13e-26	3.63e-25	PF01061	ABC-2 type transporter	1165	1381	1.4e-50
g1990	113352	1.97817	0.186701	10.5954	3.13e-26	3.63e-25	PF00005	ABC transporter	866	1017	1.5e-16
g1990	113352	1.97817	0.186701	10.5954	3.13e-26	3.63e-25	PF06422	CDR ABC transporter	721	807	6.2e-31
g1990	113352	1.97817	0.186701	10.5954	3.13e-26	3.63e-25	PF00005	ABC transporter	176	330	1.8e-15
g1990	113352	1.97817	0.186701	10.5954	3.13e-26	3.63e-25	PF01061	ABC-2 type transporter	496	706	2.7e-46
g1992	248.066	0.699417	0.219481	3.18669	0.0014391	0.00273291	PF13374	Tetratricopeptide repeat	81	97	0.0092
g1992	248.066	0.699417	0.219481	3.18669	0.0014391	0.00273291	PF13424	Tetratricopeptide repeat	3	61	3.2e-15
g1993	2299.76	0.750303	0.123015	6.0993	1.07e-09	4.11e-09	PF13424	Tetratricopeptide repeat	641	699	2.2e-13
g1993	2299.76	0.750303	0.123015	6.0993	1.07e-09	4.11e-09	PF13374	Tetratricopeptide repeat	597	633	5e-05
g1993	2299.76	0.750303	0.123015	6.0993	1.07e-09	4.11e-09	PF00931	NB-ARC domain	199	361	7.8e-07
g1994	9.12933	-4.47875	1.28012	-3.4987	0.000467534	0.000954195	PF01476	LysM domain	93	126	1.1e-05
g1994	9.12933	-4.47875	1.28012	-3.4987	0.000467534	0.000954195	PF01476	LysM domain	313	351	1e-05
g1994	9.12933	-4.47875	1.28012	-3.4987	0.000467534	0.000954195	PF01476	LysM domain	249	286	1.5e-06
g1994	9.12933	-4.47875	1.28012	-3.4987	0.000467534	0.000954195	PF01476	LysM domain	171	209	2.7e-07
g1996	12.884	1.46417	0.668094	2.19155	0.0284117	0.0434115	NA	NA	NA	NA	NA
g1999	581.192	2.01566	0.213537	9.43937	3.75e-21	3.25e-20	NA	NA	NA	NA	NA
g2	850.639	-1.45788	0.297556	-4.89952	9.61e-07	2.76e-06	NA	NA	NA	NA	NA
g200	7273.07	-1.98383	0.207256	-9.5719	1.05e-21	9.38e-21	PF12471	GTP cyclohydrolase N terminal	80	276	1.5e-87
g200	7273.07	-1.98383	0.207256	-9.5719	1.05e-21	9.38e-21	PF00925	GTP cyclohydrolase II	308	450	3.2e-17
g2000	210.949	-2.69969	0.378577	-7.13115	9.95e-13	4.87e-12	NA	NA	NA	NA	NA
g2001	181.184	-1.94663	0.290684	-6.69672	2.13e-11	9.46e-11	PF07690	Major Facilitator Superfamily	44	408	9.9e-30
g2002	16.3326	-1.59613	0.561524	-2.84251	0.00447605	0.00789212	NA	NA	NA	NA	NA
g2003	4780.13	-0.81795	0.114703	-7.13104	9.96e-13	4.88e-12	PF00005	ABC transporter	469	618	2.2e-34
g2003	4780.13	-0.81795	0.114703	-7.13104	9.96e-13	4.88e-12	PF00664	ABC transporter transmembrane region	130	406	9.2e-44
g2004	64.0264	-1.39941	0.349345	-4.00582	6.18e-05	0.000142207	PF00331	Glycosyl hydrolase family 10	23	342	9.8e-93
g2005	1599.12	-9.24346	0.882493	-10.4743	1.13e-25	1.27e-24	PF07690	Major Facilitator Superfamily	58	421	4.5e-39
g2006	3720.56	-1.38004	0.168733	-8.17882	2.87e-16	1.8e-15	PF01842	ACT domain	5	58	3.3e-10
g2006	3720.56	-1.38004	0.168733	-8.17882	2.87e-16	1.8e-15	PF00551	Formyl transferase	87	262	1.6e-39
g2007	178.112	-2.85303	0.35201	-8.10496	5.28e-16	3.25e-15	NA	NA	NA	NA	NA
g2008	296.375	0.760266	0.185725	4.0935	4.25e-05	0.000100205	NA	NA	NA	NA	NA
g201	3291.17	-0.301763	0.13546	-2.22768	0.0259015	0.0398993	PF05129	Transcription elongation factor Elf1 like	2	78	5e-27
g2011	8.12712	2.23917	0.993829	2.25308	0.0242542	0.0375296	PF02015	Glycosyl hydrolase family 45	34	224	8e-36
g2013	19.6633	8.03853	1.27693	6.29519	3.07e-10	1.25e-09	PF12796	Ankyrin repeats (3 copies)	23	120	1.4e-16
g2013	19.6633	8.03853	1.27693	6.29519	3.07e-10	1.25e-09	PF13637	Ankyrin repeats (many copies)	354	382	7e-06
g2014	26.0161	4.49364	0.803199	5.59468	2.21e-08	7.5e-08	PF00026	Eukaryotic aspartyl protease	253	336	4.6e-13
g2014	26.0161	4.49364	0.803199	5.59468	2.21e-08	7.5e-08	PF00026	Eukaryotic aspartyl protease	37	234	1.9e-20
g2015	2041.65	3.53076	0.251977	14.0122	1.31e-44	3.12e-43	NA	NA	NA	NA	NA
g2016	651.419	-1.31712	0.192423	-6.8449	7.65e-12	3.5e-11	NA	NA	NA	NA	NA
g2017	229.519	6.21123	0.32703	18.9929	1.95e-80	1.32e-78	NA	NA	NA	NA	NA
g2018	312.717	3.09049	0.338046	9.14221	6.12e-20	4.9e-19	PF05729	NACHT domain	279	426	1.2e-09
g2019	397.368	1.45295	0.200039	7.26329	3.78e-13	1.9e-12	PF00176	SNF2 family N-terminal domain	387	726	2.2e-71
g2019	397.368	1.45295	0.200039	7.26329	3.78e-13	1.9e-12	PF00271	Helicase conserved C-terminal domain	855	952	6.9e-12
g2022	1288.82	-0.911143	0.32448	-2.80801	0.0049849	0.00869432	PF00561	alpha/beta hydrolase fold	25	146	1.1e-16
g2027	54.3285	1.88327	0.4666	4.03616	5.43e-05	0.000126031	NA	NA	NA	NA	NA
g2028	1836.17	2.03114	0.17797	11.4128	3.61e-30	4.92e-29	NA	NA	NA	NA	NA
g2029	519.214	0.558488	0.18234	3.06289	0.00219211	0.00405479	PF02668	Taurine catabolism dioxygenase TauD, TfdA family	127	391	2.4e-32
g2031	26.976	-2.1146	0.610791	-3.46207	0.000536044	0.00108607	NA	NA	NA	NA	NA
g2033	4316.83	0.52035	0.179178	2.90409	0.00368324	0.00657849	PF10436	Mitochondrial branched-chain alpha-ketoacid dehydrogenase kinase	63	226	6.6e-49
g2034	4859.24	-0.505043	0.199532	-2.53114	0.0113692	0.0185982	PF00735	Septin	28	303	9.4e-115
g2035	1371.57	-0.861088	0.172785	-4.98357	6.24e-07	1.83e-06	PF00400	WD domain, G-beta repeat	91	122	0.087
g2035	1371.57	-0.861088	0.172785	-4.98357	6.24e-07	1.83e-06	PF00400	WD domain, G-beta repeat	341	372	5.1e-05
g2035	1371.57	-0.861088	0.172785	-4.98357	6.24e-07	1.83e-06	PF00400	WD domain, G-beta repeat	462	500	3.9e-09
g2035	1371.57	-0.861088	0.172785	-4.98357	6.24e-07	1.83e-06	PF00400	WD domain, G-beta repeat	378	414	0.00021
g2035	1371.57	-0.861088	0.172785	-4.98357	6.24e-07	1.83e-06	PF04003	Dip2/Utp12 Family	745	849	4.8e-25
g2035	1371.57	-0.861088	0.172785	-4.98357	6.24e-07	1.83e-06	PF00400	WD domain, G-beta repeat	145	179	0.0062
g2036	10230.3	-2.56846	0.242049	-10.6113	2.64e-26	3.06e-25	PF14027	Questin oxidase-like	85	414	1.3e-76
g2038	247.967	2.19254	0.353184	6.20792	5.37e-10	2.11e-09	NA	NA	NA	NA	NA
g2039	72.9409	1.33447	0.322621	4.13633	3.53e-05	8.39e-05	PF00394	Multicopper oxidase	212	357	9.5e-34
g2039	72.9409	1.33447	0.322621	4.13633	3.53e-05	8.39e-05	PF07732	Multicopper oxidase	89	199	2.5e-40
g2039	72.9409	1.33447	0.322621	4.13633	3.53e-05	8.39e-05	PF07731	Multicopper oxidase	438	552	7.3e-40
g204	7811.85	0.422959	0.119229	3.54744	0.000388994	0.000803108	PF00587	tRNA synthetase class II core domain (G, H, P, S and T)	224	410	1.4e-35
g204	7811.85	0.422959	0.119229	3.54744	0.000388994	0.000803108	PF02403	Seryl-tRNA synthetase N-terminal domain	1	112	1.1e-17
g2040	104.397	0.667558	0.281999	2.36724	0.0179214	0.0283205	NA	NA	NA	NA	NA
g2041	2358.64	0.520177	0.112628	4.61855	3.86e-06	1.03e-05	PF04115	Ureidoglycolate lyase	13	103	1.3e-14
g2041	2358.64	0.520177	0.112628	4.61855	3.86e-06	1.03e-05	PF04115	Ureidoglycolate lyase	196	342	8.2e-44
g2044	1140.13	-0.783895	0.211845	-3.70032	0.000215329	0.000458778	PF00176	SNF2 family N-terminal domain	1451	1554	3.9e-09
g2044	1140.13	-0.783895	0.211845	-3.70032	0.000215329	0.000458778	PF00145	C-5 cytosine-specific DNA methylase	482	770	1.8e-05
g2045	1435.58	1.59807	0.179618	8.89707	5.73e-19	4.28e-18	NA	NA	NA	NA	NA
g2046	6253.55	1.26768	0.140347	9.03248	1.68e-19	1.3e-18	PF00935	Ribosomal protein L44	19	93	9e-36
g2047	1836.86	-1.38247	0.175576	-7.87395	3.44e-15	2e-14	NA	NA	NA	NA	NA
g2048	739.108	-0.982196	0.20427	-4.80833	1.52e-06	4.26e-06	PF00067	Cytochrome P450	70	486	2.4e-30
g2048	739.108	-0.982196	0.20427	-4.80833	1.52e-06	4.26e-06	PF00067	Cytochrome P450	548	587	3.8e-10
g2048	739.108	-0.982196	0.20427	-4.80833	1.52e-06	4.26e-06	PF00067	Cytochrome P450	70	472	1.1e-27
g2048	739.108	-0.982196	0.20427	-4.80833	1.52e-06	4.26e-06	PF00067	Cytochrome P450	515	555	3.5e-10
g2049	1179.78	0.696371	0.16845	4.13399	3.57e-05	8.47e-05	PF07690	Major Facilitator Superfamily	518	823	1.2e-09
g205	460.043	-1.02693	0.233467	-4.3986	1.09e-05	2.76e-05	PF07910	Peptidase family C78	80	298	1.1e-54
g2050	2004.52	2.69658	0.173585	15.5346	2.02e-54	6.51e-53	NA	NA	NA	NA	NA
g2051	714.327	-0.680994	0.173282	-3.92998	8.5e-05	0.000191885	PF00172	Fungal Zn(2)-Cys(6) binuclear cluster domain	47	80	3.4e-05
g2051	714.327	-0.680994	0.173282	-3.92998	8.5e-05	0.000191885	PF04082	Fungal specific transcription factor domain	178	392	9.8e-24
g2053	223.236	-0.696957	0.26302	-2.64983	0.00805328	0.0135937	NA	NA	NA	NA	NA
g2054	1755.3	1.85893	0.154718	12.015	2.97e-33	4.51e-32	PF08658	Rad54 N terminal	273	441	1.1e-58
g2054	1755.3	1.85893	0.154718	12.015	2.97e-33	4.51e-32	PF00271	Helicase conserved C-terminal domain	813	923	1.4e-14
g2054	1755.3	1.85893	0.154718	12.015	2.97e-33	4.51e-32	PF00176	SNF2 family N-terminal domain	469	773	3.1e-58
g2054	1755.3	1.85893	0.154718	12.015	2.97e-33	4.51e-32	PF00069	Protein kinase domain	14	252	1.3e-19
g2056	4707.72	0.636143	0.112803	5.63943	1.71e-08	5.85e-08	PF10075	CSN8/PSMD8/EIF3K family	101	231	1.5e-18
g2057	9913.46	0.816215	0.120547	6.77094	1.28e-11	5.75e-11	PF08238	Sel1 repeat	433	467	0.67
g2057	9913.46	0.816215	0.120547	6.77094	1.28e-11	5.75e-11	PF08238	Sel1 repeat	282	311	18
g2057	9913.46	0.816215	0.120547	6.77094	1.28e-11	5.75e-11	PF08238	Sel1 repeat	244	278	73
g2057	9913.46	0.816215	0.120547	6.77094	1.28e-11	5.75e-11	PF08238	Sel1 repeat	396	431	12
g2057	9913.46	0.816215	0.120547	6.77094	1.28e-11	5.75e-11	PF08238	Sel1 repeat	312	346	0.09
g2057	9913.46	0.816215	0.120547	6.77094	1.28e-11	5.75e-11	PF08238	Sel1 repeat	473	506	1.7e-05
g2062	4145.98	-0.515967	0.115524	-4.46633	7.96e-06	2.05e-05	PF00571	CBS domain	199	244	5e-05
g2062	4145.98	-0.515967	0.115524	-4.46633	7.96e-06	2.05e-05	PF00571	CBS domain	269	315	0.0085
g2063	13733.5	-1.59547	0.347675	-4.58899	4.45e-06	1.18e-05	PF14615	Ribosome-assembly protein 3	576	614	1.3e-13
g2063	13733.5	-1.59547	0.347675	-4.58899	4.45e-06	1.18e-05	PF10348	Domain of unknown function (DUF2427)	48	145	1.9e-29
g2063	13733.5	-1.59547	0.347675	-4.58899	4.45e-06	1.18e-05	PF10348	Domain of unknown function (DUF2427)	48	145	1.7e-29
g2063	13733.5	-1.59547	0.347675	-4.58899	4.45e-06	1.18e-05	PF10355	Protein of unknown function (Ytp1)	283	573	3.3e-122
g2063	13733.5	-1.59547	0.347675	-4.58899	4.45e-06	1.18e-05	PF10355	Protein of unknown function (Ytp1)	283	573	4.1e-122
g2064	628.401	-1.08189	0.198304	-5.45572	4.88e-08	1.6e-07	PF17778	Beta-lactamase associated winged helix domain	230	274	5e-16
g2064	628.401	-1.08189	0.198304	-5.45572	4.88e-08	1.6e-07	PF00753	Metallo-beta-lactamase superfamily	32	177	8.1e-13
g2065	1936.38	-1.5486	0.198159	-7.81496	5.5e-15	3.16e-14	PF00443	Ubiquitin carboxyl-terminal hydrolase	180	508	3.7e-47
g2067	6281.22	0.374709	0.100594	3.72497	0.000195341	0.000419045	PF01399	PCI domain	236	337	3.4e-12
g2067	6281.22	0.374709	0.100594	3.72497	0.000195341	0.000419045	PF18261	Rpn9 C-terminal helix	344	376	3.7e-16
g2068	4876.62	0.39177	0.0979336	4.00036	6.32e-05	0.000145142	PF04114	Gaa1-like, GPI transamidase component	121	589	5.9e-169
g2069	2461.16	0.523672	0.197634	2.64971	0.00805598	0.013596	PF01694	Rhomboid family	61	203	2.2e-12
g2071	781.999	2.60664	0.24049	10.8388	2.25e-27	2.75e-26	PF02230	Phospholipase/Carboxylesterase	25	183	9.6e-21
g2072	27972.8	0.947789	0.2464	3.84655	0.000119794	0.00026434	PF03098	Animal haem peroxidase	263	654	1.8e-25
g2072	27972.8	0.947789	0.2464	3.84655	0.000119794	0.00026434	PF03098	Animal haem peroxidase	182	261	3.1e-07
g2073	18.6597	1.95534	0.668098	2.92672	0.00342557	0.00615339	NA	NA	NA	NA	NA
g2074	2914.56	0.859598	0.257757	3.33492	0.000853246	0.0016755	PF00291	Pyridoxal-phosphate dependent enzyme	10	287	4.3e-64
g2075	380.212	0.969124	0.189198	5.12228	3.02e-07	9.16e-07	NA	NA	NA	NA	NA
g2077	1041.13	-1.40543	0.165514	-8.49131	2.04e-17	1.39e-16	PF07543	Protein trafficking PGA2	21	142	3.9e-34
g2079	2927.86	-0.445342	0.124532	-3.57613	0.000348716	0.000723857	NA	NA	NA	NA	NA
g208	9272.96	-0.645872	0.109346	-5.90666	3.49e-09	1.28e-08	PF00063	Myosin head (motor domain)	77	769	1.8e-259
g208	9272.96	-0.645872	0.109346	-5.90666	3.49e-09	1.28e-08	PF01843	DIL domain	1377	1475	3e-27
g208	9272.96	-0.645872	0.109346	-5.90666	3.49e-09	1.28e-08	PF00612	IQ calmodulin-binding motif	882	901	0.25
g208	9272.96	-0.645872	0.109346	-5.90666	3.49e-09	1.28e-08	PF00612	IQ calmodulin-binding motif	904	924	0.0017
g208	9272.96	-0.645872	0.109346	-5.90666	3.49e-09	1.28e-08	PF00612	IQ calmodulin-binding motif	834	852	4.1e-05
g2080	15762.8	1.45408	0.15706	9.25811	2.08e-20	1.71e-19	PF00573	Ribosomal protein L4/L1 family	23	266	1.8e-36
g2080	15762.8	1.45408	0.15706	9.25811	2.08e-20	1.71e-19	PF14374	60S ribosomal protein L4 C-terminal domain	280	350	1.5e-27
g2081	1299.75	-1.40399	0.190423	-7.373	1.67e-13	8.67e-13	PF00155	Aminotransferase class I and II	117	398	1.3e-13
g2084	774.674	-0.650795	0.1839	-3.53886	0.00040186	0.000827353	PF03060	Nitronate monooxygenase	9	330	3.3e-53
g2086	1061.88	-3.56919	0.308452	-11.5713	5.76e-31	8.03e-30	PF03893	Lipase 3 N-terminal region	12	76	4.8e-11
g2086	1061.88	-3.56919	0.308452	-11.5713	5.76e-31	8.03e-30	PF01764	Lipase (class 3)	101	234	5.3e-35
g2087	640.592	2.11612	0.216498	9.77428	1.45e-22	1.36e-21	NA	NA	NA	NA	NA
g2089	4374.68	-0.739071	0.263201	-2.80801	0.00498483	0.00869432	PF00743	Flavin-binding monooxygenase-like	291	418	2.4e-08
g2089	4374.68	-0.739071	0.263201	-2.80801	0.00498483	0.00869432	PF00743	Flavin-binding monooxygenase-like	94	262	7.8e-22
g209	6539.24	-0.468032	0.136456	-3.42991	0.000603772	0.00121425	PF00389	D-isomer specific 2-hydroxyacid dehydrogenase, catalytic domain	59	378	2e-35
g209	6539.24	-0.468032	0.136456	-3.42991	0.000603772	0.00121425	PF02826	D-isomer specific 2-hydroxyacid dehydrogenase, NAD binding domain	163	346	1.7e-52
g2090	620.51	-1.08845	0.234345	-4.64465	3.41e-06	9.19e-06	PF02466	Tim17/Tim22/Tim23/Pmp24 family	30	155	1.5e-38
g2091	1297.19	-1.12697	0.225675	-4.99374	5.92e-07	1.74e-06	PF14441	OTT_1508-like deaminase	488	553	4.6e-12
g2094	3714.39	-5.73573	0.347899	-16.4868	4.57e-61	1.81e-59	PF13805	Eisosome component PIL1	9	253	3.2e-113
g2095	113.784	1.26605	0.31235	4.05332	5.05e-05	0.000117928	NA	NA	NA	NA	NA
g2097	4735.77	-0.915175	0.163676	-5.59137	2.25e-08	7.64e-08	PF03727	Hexokinase	212	452	1.1e-78
g2097	4735.77	-0.915175	0.163676	-5.59137	2.25e-08	7.64e-08	PF00349	Hexokinase	13	206	3.5e-73
g2098	1914.92	-1.22271	0.181412	-6.73993	1.58e-11	7.08e-11	NA	NA	NA	NA	NA
g2099	5068.38	-1.43655	0.184689	-7.77821	7.36e-15	4.18e-14	PF02656	Domain of unknown function (DUF202)	722	786	5.3e-11
g2099	5068.38	-1.43655	0.184689	-7.77821	7.36e-15	4.18e-14	PF09359	VTC domain	243	516	9.6e-96
g210	14435.4	-0.630857	0.133667	-4.71961	2.36e-06	6.48e-06	PF00956	Nucleosome assembly protein (NAP)	87	348	1.2e-100
g2102	1528.49	1.06158	0.195442	5.43168	5.58e-08	1.82e-07	PF01217	Clathrin adaptor complex small chain	48	163	2.9e-15
g2104	11918.2	-0.310275	0.131079	-2.36708	0.0179291	0.0283283	PF00271	Helicase conserved C-terminal domain	250	358	8.8e-31
g2104	11918.2	-0.310275	0.131079	-2.36708	0.0179291	0.0283283	PF00270	DEAD/DEAH box helicase	49	213	2.6e-45
g2105	1507.56	1.57456	0.212753	7.40085	1.35e-13	7.08e-13	PF13621	Cupin-like domain	136	349	1.6e-16
g2106	1661.83	0.609018	0.192651	3.16126	0.00157091	0.00296469	PF00201	UDP-glucoronosyl and UDP-glucosyl transferase	154	448	6.1e-19
g2107	48.0082	1.35273	0.372219	3.63423	0.00027881	0.000585456	PF00067	Cytochrome P450	56	198	1.1e-09
g2107	48.0082	1.35273	0.372219	3.63423	0.00027881	0.000585456	PF00067	Cytochrome P450	204	425	8.8e-58
g211	3622.03	-1.10548	0.157872	-7.00234	2.52e-12	1.19e-11	PF12409	P5-type ATPase cation transporter	170	289	4.2e-36
g211	3622.03	-1.10548	0.157872	-7.00234	2.52e-12	1.19e-11	PF00702	haloacid dehalogenase-like hydrolase	791	918	2.5e-07
g211	3622.03	-1.10548	0.157872	-7.00234	2.52e-12	1.19e-11	PF00122	E1-E2 ATPase	407	615	8.5e-29
g211	3622.03	-1.10548	0.157872	-7.00234	2.52e-12	1.19e-11	PF12409	P5-type ATPase cation transporter	170	289	4.2e-36
g211	3622.03	-1.10548	0.157872	-7.00234	2.52e-12	1.19e-11	PF00702	haloacid dehalogenase-like hydrolase	633	916	8.6e-09
g211	3622.03	-1.10548	0.157872	-7.00234	2.52e-12	1.19e-11	PF00122	E1-E2 ATPase	407	615	8.5e-29
g2111	24058.6	1.48651	0.155616	9.55246	1.27e-21	1.12e-20	PF00428	60s Acidic ribosomal protein	229	311	1.2e-18
g2111	24058.6	1.48651	0.155616	9.55246	1.27e-21	1.12e-20	PF17777	Insertion domain in 60S ribosomal protein L10P	108	177	1.9e-22
g2111	24058.6	1.48651	0.155616	9.55246	1.27e-21	1.12e-20	PF00466	Ribosomal protein L10	4	100	1.4e-21
g2112	1118.8	-1.2401	0.198383	-6.25104	4.08e-10	1.63e-09	PF00400	WD domain, G-beta repeat	324	356	0.082
g2114	5592.82	-1.79191	0.153484	-11.6749	1.71e-31	2.44e-30	PF00628	PHD-finger	319	367	4.5e-07
g2114	5592.82	-1.79191	0.153484	-11.6749	1.71e-31	2.44e-30	PF00628	PHD-finger	882	931	3.1e-09
g2115	1201.71	1.67245	0.132815	12.5923	2.33e-36	4.01e-35	PF00270	DEAD/DEAH box helicase	151	322	3.7e-14
g2117	8261.37	0.363915	0.121074	3.00573	0.00264943	0.00484002	NA	NA	NA	NA	NA
g2119	4982.22	-0.582859	0.14386	-4.05157	5.09e-05	0.000118679	PF01074	Glycosyl hydrolases family 38 N-terminal domain	282	548	3.5e-87
g2119	4982.22	-0.582859	0.14386	-4.05157	5.09e-05	0.000118679	PF07748	Glycosyl hydrolases family 38 C-terminal domain	722	930	7.4e-53
g2119	4982.22	-0.582859	0.14386	-4.05157	5.09e-05	0.000118679	PF09261	Alpha mannosidase middle domain	555	652	1.2e-28
g2119	4982.22	-0.582859	0.14386	-4.05157	5.09e-05	0.000118679	PF17677	Glycosyl hydrolases family 38 C-terminal beta sandwich domain	991	1077	4.7e-12
g2120	4425.97	0.473498	0.141312	3.35073	0.000806	0.00158907	PF00069	Protein kinase domain	33	161	1.2e-11
g2120	4425.97	0.473498	0.141312	3.35073	0.000806	0.00158907	PF00069	Protein kinase domain	232	411	6.5e-20
g2120	4425.97	0.473498	0.141312	3.35073	0.000806	0.00158907	PF00069	Protein kinase domain	33	161	1.3e-11
g2120	4425.97	0.473498	0.141312	3.35073	0.000806	0.00158907	PF00069	Protein kinase domain	212	392	5.7e-20
g2122	812.782	0.438154	0.166379	2.63347	0.00845171	0.0142105	NA	NA	NA	NA	NA
g2123	727.854	-1.25791	0.415889	-3.02463	0.00248941	0.00456466	PF04147	Nop14-like family	51	887	7.8e-286
g2124	196.027	-0.533668	0.236227	-2.25913	0.0238751	0.0369707	PF13821	Domain of unknown function (DUF4187)	131	181	4.1e-22
g2124	196.027	-0.533668	0.236227	-2.25913	0.0238751	0.0369707	PF13821	Domain of unknown function (DUF4187)	210	260	7.8e-22
g2125	684.004	-0.356088	0.14028	-2.53841	0.0111358	0.0182423	PF16457	Pleckstrin homology domain	507	667	5.3e-39
g2125	684.004	-0.356088	0.14028	-2.53841	0.0111358	0.0182423	PF11841	Domain of unknown function (DUF3361)	37	183	2.9e-14
g2125	684.004	-0.356088	0.14028	-2.53841	0.0111358	0.0182423	PF04727	ELMO/CED-12 family	249	436	1.4e-48
g2126	1310.16	1.04828	0.221851	4.72515	2.3e-06	6.32e-06	PF00642	Zinc finger C-x8-C-x5-C-x3-H type (and similar)	16	38	5.3e-07
g2127	11391.5	-1.02855	0.163691	-6.28353	3.31e-10	1.34e-09	PF01237	Oxysterol-binding protein	45	380	1e-87
g2128	3689.44	0.612345	0.150634	4.06511	4.8e-05	0.000112632	NA	NA	NA	NA	NA
g2129	1802.01	0.652681	0.174909	3.73154	0.00019031	0.000409187	PF06839	GRF zinc finger	62	104	7.9e-08
g213	413.638	1.08293	0.172456	6.27949	3.4e-10	1.37e-09	PF02353	Mycolic acid cyclopropane synthetase	44	305	1.6e-37
g2133	1574.77	1.20247	0.1564	7.68843	1.49e-14	8.29e-14	NA	NA	NA	NA	NA
g2135	15708.3	-0.79382	0.137021	-5.79342	6.9e-09	2.44e-08	NA	NA	NA	NA	NA
g2137	3553.21	-0.744857	0.134097	-5.55462	2.78e-08	9.34e-08	PF03452	Anp1	65	324	1.8e-104
g2139	609.811	-0.564252	0.171131	-3.29719	0.000976584	0.00189821	NA	NA	NA	NA	NA
g2143	817.394	-0.935684	0.160485	-5.83034	5.53e-09	1.98e-08	PF01156	Inosine-uridine preferring nucleoside hydrolase	7	358	4.2e-82
g2146	343.695	2.45432	0.429073	5.72004	1.06e-08	3.72e-08	PF00067	Cytochrome P450	73	511	1.9e-64
g2147	843.951	-0.595986	0.270795	-2.20088	0.0277448	0.04252	NA	NA	NA	NA	NA
g2149	822.191	-0.791519	0.230257	-3.43755	0.000587011	0.00118215	PF00400	WD domain, G-beta repeat	719	758	7e-05
g2149	822.191	-0.791519	0.230257	-3.43755	0.000587011	0.00118215	PF00400	WD domain, G-beta repeat	402	438	4.9e-09
g2149	822.191	-0.791519	0.230257	-3.43755	0.000587011	0.00118215	PF08145	BOP1NT (NUC169) domain	137	399	4.5e-99
g2150	143.915	0.872733	0.343149	2.5433	0.010981	0.0180115	PF13472	GDSL-like Lipase/Acylhydrolase family	223	416	3.3e-21
g2153	13.5387	3.44929	0.654514	5.27001	1.36e-07	4.27e-07	PF08241	Methyltransferase domain	76	176	5e-19
g2154	9.24282	2.65285	1.02587	2.58594	0.00971133	0.0161306	PF00155	Aminotransferase class I and II	55	435	1.8e-31
[truncated: 8,336 more rows]

## Sheet: MUT6113 DEGs 1 DPI
Row.names	baseMean	log2FoldChange	lfcSE	stat	pvalue	padj	Pfam ID	Pfam description	Start location	Stop location	Score
[truncated: 8,222 more rows]

[truncated: 1 more sheets: MUT6113 DEGs 4 DPI]
