# Supplementary material for: The genomes of Scedosporium between environmental challenges and opportunism
Source: IMA Fungus. 2023 Dec 4;14:25. doi: 10.1186/s43008-023-00128-3 (PMC10694956; doi:10.1186/s43008-023-00128-3)
Supplement: Supplementary file 17 — Additional file 17. Starting from the previous result that specific metabolic areas are interested by genetic variations in two S. aurantiacum strains, the table shows whether genes in such metabolic areas are up- or down-regulated by treatment with voriconazole at 1 or 4 DPI. [file 43008_2023_128_MOESM17_ESM.xlsx]

## Sheet: Legend
Additional File 17: starting from the previous result that specific metabolic areas are interested by genetic variations in two S. aurantiacum strains, the table shows whether genes in such metabolic areas are up- or down-regulated by treatment with voriconazole at 1 or 4 DPI.

## Sheet: S. aurantiacum MUT6114
	S. aurantiacum MUT6114 – 1 DPI					S. aurantiacum MUT6114 – 4 DPI
g2894	-6.46038	GMC oxidoreductase			g4049	-3.68205	GMC oxidoreductase
g9262	-4.86972	Subtilase family			g2959	-3.43165	GMC oxidoreductase
g4049	-4.17562	GMC oxidoreductase			g5976	-3.35567	GMC oxidoreductase
g4759	-3.82745	Malic enzyme, N-terminal domain			g7777	-3.0843	GMC oxidoreductase
g4970	-3.30359	Subtilase family			g1448	-2.94074	GMC oxidoreductase
g8594	-2.90782	GMC oxidoreductase			g9262	-2.38915	Subtilase family
g9804	-2.90233	GMC oxidoreductase			g4970	-2.38366	Subtilase family
g1533	-2.11929	Subtilase family			g9804	-2.21924	GMC oxidoreductase
g9334	-1.58199	GMC oxidoreductase			g564	-2.05384	GMC oxidoreductase
g8636	-1.50061	Subtilase family			g4759	-1.932	Malic enzyme, N-terminal domain
g9935	-1.47946	Subtilase family			g2894	-1.74004	GMC oxidoreductase
g6392	-1.47556	GMC oxidoreductase			g9334	-1.59932	GMC oxidoreductase
g8228	-0.946839	GMC oxidoreductase			g8228	-1.33266	GMC oxidoreductase
g815	-0.515458	Subtilase family			g1533	-1.0888	Subtilase family
g3118	-0.49451	GMC oxidoreductase			g7522	-0.944184	PAP2 superfamily
g7185	0.311473	Subtilase family			g7185	0.396553	Subtilase family
g2440	0.670182	GMC oxidoreductase			g815	0.634943	Subtilase family
g3284	0.82162	GMC oxidoreductase			g1227	0.665472	Subtilase family
g7405	0.872367	Malic enzyme, N-terminal domain			g1304	1.0168	GMC oxidoreductase
g7041	1.12215	GMC oxidoreductase			g3284	1.05554	GMC oxidoreductase
g529	1.19165	PAP2 superfamily			g2542	1.07542	GMC oxidoreductase
g9403	1.31685	GMC oxidoreductase			g6794	1.07902	GMC oxidoreductase
g6242	1.70873	Subtilase family			g529	1.12475	PAP2 superfamily
g1058	1.86961	GMC oxidoreductase			g9935	1.30429	Subtilase family
g1304	1.92408	GMC oxidoreductase			g7041	1.34521	GMC oxidoreductase
g3393	1.95517	GMC oxidoreductase			g9403	1.65575	GMC oxidoreductase
g7777	1.96516	GMC oxidoreductase			g760	2.01308	GMC oxidoreductase
g6041	2.25879	GMC oxidoreductase			g6793	2.10552	GMC oxidoreductase
g2959	3.22775	GMC oxidoreductase			g6242	2.24239	Subtilase family
g2828	3.43164	Subtilase family			g1657	2.48757	Subtilase family
g5763	3.4649	GMC oxidoreductase			g6041	2.76498	GMC oxidoreductase
g6164	4.03594	GMC oxidoreductase			g3393	2.9855	GMC oxidoreductase
					g5763	3.02204	GMC oxidoreductase
					g1137	3.08404	Subtilase family
					g9791	3.1411	GMC oxidoreductase
					g2440	3.3597	GMC oxidoreductase
					g6164	3.45962	GMC oxidoreductase
					g2464	4.2851	GMC oxidoreductase
					g2828	6.2159	Subtilase family

## Sheet: S. minutisporum MUT6113
	S. minutisporum MUT6113 – 1 DPI				S. minutisporum MUT6113 – 4 DPI
g7387	-3.02571	Subtilase family		g7533	-7.2558	GMC oxidoreductase
g7185	-2.26829	Subtilase family		g2894	-3.69954	GMC oxidoreductase
g6242	-2.17223	Subtilase family		g7387	-3.18892	Subtilase family
g8228	-1.63929	GMC oxidoreductase		g8443	-1.97014	GMC oxidoreductase
g1448	-1.28902	GMC oxidoreductase		g7777	-1.84853	GMC oxidoreductase
g1227	-1.10301	Subtilase family		g7405	-1.40709	Malic enzyme, N-terminal domain
g7777	-0.82206	GMC oxidoreductase		g9791	-1.31773	GMC oxidoreductase
g9804	-0.76686	GMC oxidoreductase		g4759	-1.08707	Malic enzyme, N-terminal domain
g4759	-0.682694	Malic enzyme, N-terminal domain		g8228	-0.996408	GMC oxidoreductase
g4001	-0.680287	Subtilase family		g7297	-0.842051	Subtilase family
g1058	-0.576701	GMC oxidoreductase		g1227	-0.499203	Subtilase family
g4049	-0.520823	GMC oxidoreductase		g1304	0.396948	GMC oxidoreductase
g9935	0.365503	Subtilase family		g6242	0.484896	Subtilase family
g3118	0.502676	GMC oxidoreductase		g3118	0.623074	GMC oxidoreductase
g7522	0.549574	PAP2 superfamily		g4049	0.666455	GMC oxidoreductase
g815	0.59703	Subtilase family		g6315	0.798966	GMC oxidoreductase
g9403	0.628539	GMC oxidoreductase		g6392	0.844121	GMC oxidoreductase
g7629	0.878293	Subtilase family		g3393	0.871918	GMC oxidoreductase
g1332	0.990054	GMC oxidoreductase		g2464	1.03687	GMC oxidoreductase
g7297	1.08762	Subtilase family		g7522	1.22279	PAP2 superfamily
g2464	1.10085	GMC oxidoreductase		g6794	1.46227	GMC oxidoreductase
g8443	1.22049	GMC oxidoreductase		g4970	1.51323	Subtilase family
g529	1.45941	PAP2 superfamily		g2959	1.52351	GMC oxidoreductase
g6392	1.49343	GMC oxidoreductase		g6793	1.54856	GMC oxidoreductase
g3393	1.75553	GMC oxidoreductase		g9152	1.55009	Subtilase family
g6793	1.84349	GMC oxidoreductase		g529	1.60156	PAP2 superfamily
g6315	1.85579	GMC oxidoreductase		g7629	1.7068	Subtilase family
g9791	2.0398	GMC oxidoreductase
g6794	2.49305	GMC oxidoreductase
