# Supplementary material for: The genomes of Scedosporium between environmental challenges and opportunism
Source: IMA Fungus. 2023 Dec 4;14:25. doi: 10.1186/s43008-023-00128-3 (PMC10694956; doi:10.1186/s43008-023-00128-3)
Supplement: Supplementary file 18 — Additional file 18. Starting from the previous result that genes in Microascaceae and Scedosporium are interested by ancestral (N0 and N1) and strain-specific insertions, the table shows wether these genes are among the DEGs of both strains in response to voriconazole. The up-regulation of a limited number of transposons in response to voriconazole is also reported. [file 43008_2023_128_MOESM18_ESM.xlsx]

## Sheet: Legend
Additional File 18: starting from the previous result that genes in Microascaceae and Scedosporium are interested by ancestral (N0 and N1) and strain-specific insertions, the table shows wether these genes are among the DEGs of both strains in response to voriconazole. The up-regulation of a limited number of transposons in response to voriconazole is also reported.

## Sheet: Intersection with N0 + N1 inser
	S. aurantiacum MUT6114 – 1 DPI				S. aurantiacum MUT6114 – 4 DPI
g9400	-10.571	NA		g9400	-9.52867	NA
g8977	-3.24408	Lipase (class 3)		g1982	-2.51996	Zinc knuckle
g461	-2.0961	PGAP1-like protein		g8977	-2.21425	Lipase (class 3)
g3993	-2.08262	MYND finger		g4264	-2.0009	NA
g3537	-1.81609	NmrA-like family		g3537	-1.95386	NmrA-like family
g2775	-1.75044	NA		g383	-1.68784	Rab-GTPase-TBC domain
g383	-1.70567	Rab-GTPase-TBC domain		g3692	-1.54266	NA
g3692	-1.32929	NA		g9407	-1.51173	NA
g4022	-1.18631	Amidohydrolase		g1905	-1.16326	Triose-phosphate Transporter family
g9700	-1.1318	Protein kinase domain		g9700	-1.01721	Protein kinase domain
g6540	-0.911585	Histidine kinase-, DNA gyrase B-, and HSP90-like ATPase		g9855	-0.934865	CPL (NUC119) domain
g9805	-0.843077	Uncharacterized protein family UPF0029		g1700	-0.803863	NA
g9407	-0.768698	NA		g9745	-0.795942	C2 domain in Dock180 and Zizimin proteins
g1700	-0.750083	NA		g7891	-0.753779	Zinc knuckle
g1982	-0.7165	Zinc knuckle		g6577	-0.739644	NA
g10064	-0.623106	Phosphotransferase enzyme family		g2775	-0.650473	NA
g4264	-0.603079	NA		g8027	-0.612532	NifU-like domain
g9744	-0.501404	Ubiquitin binding region		g4330	-0.572256	PSP
g1041	-0.41134	Endonuclease/Exonuclease/phosphatase family		g7495	-0.493779	RNase H
g8027	-0.393094	NifU-like domain		g6376	-0.472514	PIG-P
g7495	-0.349353	RNase H		g3216	-0.472154	snoRNA binding domain, fibrillarin
g1905	-0.259406	Triose-phosphate Transporter family		g9744	-0.445712	Ubiquitin binding region
g3730	0.264261	Pre-mRNA splicing factor PRP21 like protein		g9652	-0.361034	Cytoskeletal-regulatory complex EF hand
g1484	0.491907	NA		g3693	-0.29243	Ribosomal protein S17
g5374	0.540247	NA		g10386	0.363572	Vps54-like protein
g5890	0.582652	Ketopantoate reductase PanE/ApbA		g5462	0.426416	Helix-loop-helix DNA-binding domain
g9855	0.701396	CPL (NUC119) domain		g1484	0.49374	NA
g9193	0.715372	Ankyrin repeat		g5374	0.582136	NA
g3216	0.90379	snoRNA binding domain, fibrillarin		g3518	0.584813	Anaphase promoting complex subunit 8 / Cdc23
g9943	0.914011	Methyltransferase domain		g6540	0.701985	Histidine kinase-, DNA gyrase B-, and HSP90-like ATPase
g1787	0.917544	RNA recognition motif. (a.k.a. RRM, RBD, or RNP domain)		g5890	0.781615	Ketopantoate reductase PanE/ApbA
g3096	1.00075	Glycosyl hydrolases family 17		g10323	0.821533	Fungal specific transcription factor domain
g6225	1.00709	TCP-1/cpn60 chaperonin family		g6225	0.867265	TCP-1/cpn60 chaperonin family
g3077	1.19105	Fungal specific transcription factor domain		g6313	0.92585	UDP-glucoronosyl and UDP-glucosyl transferase
g4060	1.39674	Fungal specific transcription factor domain		g1604	0.933932	NA
g7447	1.81789	Phorbol esters/diacylglycerol binding domain (C1 domain)		g1863	1.01069	NA
g6272	2.98353	NA		g4022	1.01187	Amidohydrolase
g5773	3.25004	Hemerythrin HHE cation binding domain		g461	1.02975	PGAP1-like protein
				g7447	1.10344	Phorbol esters/diacylglycerol binding domain (C1 domain)
				g7582	1.55387	Aldose 1-epimerase
				g5773	1.70422	Hemerythrin HHE cation binding domain
				g3096	1.94936	Glycosyl hydrolases family 17
				g1882	1.9893	Uncharacterized conserved protein (DUF2293)
				g3077	2.74881	Fungal specific transcription factor domain
				g4060	3.3416	Fungal specific transcription factor domain
				g3993	4.36024	MYND finger
				g6272	4.64736	NA
				g9144	7.30801	Dual specificity phosphatase, catalytic domain
	S. minutisporum MUT6113 – 1 DPI				S. minutisporum MUT6113 – 4 DPI
g985	-6.44375	NA		g985	-7.66224	NA
g587	-2.15711	tRNA synthetase class II core domain (G, H, P, S and T)		g3252	-2.73871	Carbon-nitrogen hydrolase
g6929	-1.75661	NUDIX domain		g11243	-2.14046	NA
g11819	-1.68376	NA		g11819	-1.82125	NA
g3252	-1.55176	Carbon-nitrogen hydrolase		g2697	-1.61191	FAD-binding domain
g2697	-1.50833	Ferric reductase NAD binding domain		g587	-1.565	Prefoldin subunit
g7842	-1.21137	Fungal specific transcription factor domain		g7839	-1.46267	C2 domain
g1929	-1.12408	ERCC4 domain		g858	-0.529544	NA
g5967	-0.975545	SPX domain		g9642	-0.409622	PHD-finger
g1576	-0.922016	NA		g10935	0.459915	NA
g11243	-0.884218	NA		g2278	0.46124	Mak10 subunit, NatC N(alpha)-terminal acetyltransferase
g7839	-0.877256	Synaptotagmin-like mitochondrial-lipid-binding domain		g4746	0.524248	short chain dehydrogenase
g3098	-0.780198	NA		g10851	0.579384	NA
g1989	-0.779971	NA		g2504	0.600849	Alternative oxidase
g6148	-0.745288	NA		g106	0.645889	Membrane transport protein
g8151	-0.504909	NA		g7982	0.661303	Catechol dioxygenase N terminus
g11794	-0.459774	NA		g7861	0.736553	Dynein heavy chain, N-terminal region 1
g2278	0.451916	Mak10 subunit, NatC N(alpha)-terminal acetyltransferase		g5215	0.855646	Mitochondrial 18 KDa protein (MTP18)
g7263	0.675172	Transmembrane protein 33/Nucleoporin POM33		g10237	1.03895	Bacterial transferase hexapeptide (six repeats)
g169	0.675564	Sin3 binding region of histone deacetylase complex subunit SAP30		g11402	1.0498	NA
g34	0.676517	FAD binding domain		g300	1.1311	Patatin-like phospholipase
g9243	0.756112	NA		g5724	1.17792	NA
g7861	1.06707	P-loop containing dynein motor region		g11794	1.35723	NA
g3490	1.08329	Serine aminopeptidase, S33		g5	1.51003	NA
g1394	1.12126	SAP domain		g8013	1.57839	PCI domain
g7264	1.54823	Cyclin, N-terminal domain		g1082	1.61999	Vesicle coat protein involved in Golgi to plasma membrane transport
g5	1.96306	NA		g5967	1.64946	SPX domain
g1350	2.29223	Eukaryotic mitochondrial regulator protein		g11137	1.74598	NA
g11661	2.79379	NA		g11661	1.95889	NA
g1338	7.20059	Annexin		g1338	4.89813	Annexin

## Sheet: Intersection with recent insert
	S. aurantiacum MUT6114 – 1 DPI				S. aurantiacum MUT6114 – 4 DPI
g2005	-8.36011	Major Facilitator Superfamily		g2005	-9.24346	Major Facilitator Superfamily
g1510	-5.71869	Major Facilitator Superfamily		g89	-7.95015	Alcohol dehydrogenase GroES-like domain
g492	-3.75767	Fungal specific transcription factor domain		g492	-5.38991	Zinc finger, C2H2 type
g7964	-3.35888	CENP-B N-terminal DNA-binding domain		g1510	-4.3539	Major Facilitator Superfamily
g2778	-3.00019	Aminotransferase class I and II		g1675	-4.25221	Common central domain of tyrosinase
g6318	-2.45743	Glutamine synthetase, catalytic domain		g8682	-4.10671	short chain dehydrogenase
g6752	-2.27965	Chorismate synthase		g7964	-3.01207	CENP-B N-terminal DNA-binding domain
g9668	-1.99829	6-O-methylguanine DNA methyltransferase, DNA binding domain		g5809	-2.85615	Major Facilitator Superfamily
g8682	-1.87681	short chain dehydrogenase		g5722	-2.79298	Helicase conserved C-terminal domain
g4756	-1.85297	LeuA allosteric (dimerisation) domain		g7467	-2.26273	Zinc knuckle
g8374	-1.55168	Domain of unknown function (DUF1996)		g9835	-1.90968	RNA recognition motif. (a.k.a. RRM, RBD, or RNP domain)
g3586	-1.41098	Calcineurin-like phosphoesterase		g3785	-1.79532	G-protein alpha subunit
g5368	-1.38373	LIM-domain binding protein		g2878	-1.73202	BUD22
g5159	-1.34521	Gti1/Pac2 family		g6318	-1.68377	Glutamine synthetase, catalytic domain
g3412	-1.24108	IBR domain, a half RING-finger domain		g8355	-1.62631	Endonuclease/Exonuclease/phosphatase family
g2187	-1.23804	Acetyl-coenzyme A synthetase N-terminus		g4562	-1.47754	Piwi domain
g3785	-1.04081	G-protein alpha subunit		g3226	-1.46191	FGGY family of carbohydrate kinases, N-terminal domain
g4118	-1.01384	Major Facilitator Superfamily		g9303	-1.4179	Anaphase-promoting complex subunit 4 WD40 domain
g7883	-1.00281	Phospholipase D Active site motif		g4634	-1.40265	PSP1 C-terminal conserved region
g973	-0.994342	Cytochrome domain of cellobiose dehydrogenase		g2004	-1.39941	Glycosyl hydrolase family 10
g7597	-0.971232	Las17-binding protein actin regulator		g2416	-1.39443	Helicase conserved C-terminal domain
g9891	-0.894159	Type I phosphodiesterase / nucleotide pyrophosphatase		g3986	-1.35115	Nrap protein domain 6
g9291	-0.880374	FAD-NAD(P)-binding		g2778	-1.30587	Aminotransferase class I and II
g243	-0.814437	Bromodomain		g3307	-1.29081	DEAD/DEAH box helicase
g3189	-0.80183	HSCB C-terminal oligomerisation domain		g7144	-1.27371	Dip2/Utp12 Family
g6751	-0.781465	Biotin/lipoate A/B protein ligase family		g3586	-1.24805	Calcineurin-like phosphoesterase
g5219	-0.750231	Fission yeast centromere protein N-terminal domain		g7251	-1.24248	Cytochrome P450
g6981	-0.708628	Ankyrin repeats (3 copies)		g4234	-1.23626	ATPase family associated with various cellular activities (AAA)
g853	-0.684407	Major Facilitator Superfamily		g7555	-1.18954	Fungal specific transcription factor domain
g10429	-0.682204	ARID/BRIGHT DNA binding domain		g7597	-1.18496	Las17-binding protein actin regulator
g7486	-0.661109	Cytochrome c		g5159	-1.11496	Gti1/Pac2 family
g1717	-0.618942	Protein of unknown function (DUF3128)		g374	-1.10479	short chain dehydrogenase
g5399	-0.591502	Hypothetical methyltransferase		g5368	-1.09699	LIM-domain binding protein
g5400	-0.502361	Aspartyl protease		g9122	-1.07642	2OG-Fe(II) oxygenase superfamily
g4234	-0.476695	ATPase family associated with various cellular activities (AAA)		g5399	-1.05468	Hypothetical methyltransferase
g5161	-0.415481	Metallo-beta-lactamase superfamily domain		g6751	-0.996726	Biotin/lipoate A/B protein ligase family
g5252	-0.39674	SRF-type transcription factor (DNA-binding and dimerisation domain)		g2048	-0.982196	Cytochrome P450
g8355	-0.382827	Endonuclease/Exonuclease/phosphatase family		g121	-0.981056	Dis3-like cold-shock domain 2 (CSD2)
g6606	-0.357488	Ring finger domain		g4756	-0.929234	LeuA allosteric (dimerisation) domain
g3572	-0.300138	Sir2 family		g6456	-0.916236	Cytosolic domain of 10TM putative phosphate transporter
g8247	-0.244174	Sec8 exocyst complex component specific domain		g8374	-0.908414	Domain of unknown function (DUF1996)
g8627	0.224768	Protein of unknown function (DUF5672)		g8374	-0.908414	Domain of unknown function (DUF1996)
g8235	0.278219	TPR/MLP1/MLP2-like protein		g8931	-0.899179	PIF1-like helicase
g2937	0.349706	Fungal specific transcription factor domain		g6579	-0.884478	PAPA-1-like conserved region
g8626	0.365032	Aminopeptidase I zinc metalloprotease (M18)		g9891	-0.88258	Type I phosphodiesterase / nucleotide pyrophosphatase
g702	0.381215	Proteasomal ATPase OB C-terminal domain		g5219	-0.86958	Fission yeast centromere protein N-terminal domain
g3736	0.400218	Mpp10 protein		g6752	-0.861754	Chorismate synthase
g2436	0.407688	Putative death-receptor fusion protein (DUF2428)		g243	-0.814961	Bromodomain
g3226	0.419395	FGGY family of carbohydrate kinases, N-terminal domain		g973	-0.792454	Cytochrome domain of cellobiose dehydrogenase
g1081	0.448227	Proteasomal ATPase OB C-terminal domain		g4565	-0.79234	SRP40, C-terminal domain
g6297	0.49145	Proteasomal ATPase OB C-terminal domain		g5252	-0.788117	SRF-type transcription factor (DNA-binding and dimerisation domain)
g10121	0.504903	Fungal Zn(2)-Cys(6) binuclear cluster domain		g10429	-0.771592	ARID/BRIGHT DNA binding domain
g8409	0.556578	Helicase conserved C-terminal domain		g8707	-0.727439	La domain
g268	0.55837	Slx4 endonuclease		g267	-0.718247	Cupin-like domain
g3207	0.568797	GrpE		g1972	-0.639631	Alcohol dehydrogenase GroES-like domain
g5876	0.597203	Signal recognition particle receptor beta subunit		g6606	-0.594364	Ring finger domain
g4114	0.656856	FAD binding domain		g9604	-0.589841	Zinc knuckle
g1522	0.707292	Protein of unknown function (DUF3684)		g3572	-0.583934	Sir2 family
g267	0.74207	Cupin-like domain		g8038	-0.555451	Transcription factor Tfb2
g8707	0.752118	La domain		g8951	-0.55436	Dopa 4,5-dioxygenase family
g6695	0.807374	F-box-like		g5161	-0.507618	Beta-Casp domain
g4325	0.835226	ATPase family associated with various cellular activities (AAA)		g5161	-0.507618	Metallo-beta-lactamase superfamily domain
g7058	0.87083	Leo1-like protein		g690	-0.496132	Nucleoporin Nup120/160
g6657	0.904851	Protein kinase domain		g7487	-0.4922	ATPase family associated with various cellular activities (AAA)
g4593	1.02019	CorA-like Mg2+ transporter protein		g2857	-0.490259	Domain of unknown function (DUF1720)
g5764	1.03005	Piwi domain		g2436	-0.468724	Putative death-receptor fusion protein (DUF2428)
g2388	1.08794	Fungal Zn(2)-Cys(6) binuclear cluster domain		g1973	-0.466692	Nup85 Nucleoporin
g8485	1.10078	Enoyl-(Acyl carrier protein) reductase		g1173	-0.430851	Region in Clathrin and VPS
g1149	1.25702	Fusaric acid resistance protein-like		g7742	-0.421742	Myosin-like coiled-coil protein
g8419	1.34852	ATPase family associated with various cellular activities (AAA)		g8579	-0.390165	Transcription factor IIA, alpha/beta subunit
g5607	1.65649	ATPase family associated with various cellular activities (AAA)		g8627	-0.371885	Protein of unknown function (DUF5672)
g8234	2.08852	Acetyltransferase (GNAT) family		g8247	-0.350737	Sec8 exocyst complex component specific domain
g7906	2.40332	Protein kinase domain		g10121	-0.33374	Fungal Zn(2)-Cys(6) binuclear cluster domain
g8976	2.95044	CFEM domain		g6305	-0.32149	Phosphoglycerate kinase
g3312	3.17534	Major Facilitator Superfamily		g4233	0.24313	BSD domain
g1675	3.6006	Common central domain of tyrosinase		g1081	0.248868	Proteasomal ATPase OB C-terminal domain
g5122	4.7431	Alternaria alternata allergen 1		g6297	0.26559	Proteasomal ATPase OB C-terminal domain
				g6657	0.313513	Protein kinase domain
				g5875	0.431049	Pyridoxal-phosphate dependent enzyme
				g7883	0.483299	Phospholipase D Active site motif
				g6695	0.528827	F-box-like
				g9285	0.532009	GTP1/OBG
				g1717	0.545102	Protein of unknown function (DUF3128)
				g8626	0.570706	Aminopeptidase I zinc metalloprotease (M18)
				g219	0.607982	Cohesin loading factor
				g1149	0.639735	Fusaric acid resistance protein-like
				g4114	0.721876	FAD binding domain
				g5876	0.797495	Signal recognition particle receptor beta subunit
				g3412	0.831758	IBR domain, a half RING-finger domain
				g853	0.864555	Major Facilitator Superfamily
				g4899	0.864585	Dynamin family
				g702	0.959419	Proteasomal ATPase OB C-terminal domain
				g268	1.0063	Slx4 endonuclease
				g1522	1.01707	Protein of unknown function (DUF3684)
				g6919	1.12311	Ubiquitin interaction motif
				g6981	1.19976	Ankyrin repeats (3 copies)
				g4593	1.22808	CorA-like Mg2+ transporter protein
				g6243	1.38956	Regulator of chromosome condensation (RCC1) repeat
				g7670	1.39455	Egh16-like virulence factor
				g8485	1.40161	Enoyl-(Acyl carrier protein) reductase
				g7804	1.55448	Aminopeptidase I zinc metalloprotease (M18)
				g8419	2.32809	ATPase family associated with various cellular activities (AAA)
				g7906	2.4348	Protein kinase domain
				g8234	2.67543	Acetyltransferase (GNAT) family
				g8976	3.14137	CFEM domain
				g9542	3.24415	PIF1-like helicase
				g5607	3.41484	ATPase family associated with various cellular activities (AAA)
				g2777	4.04128	Glycosyl hydrolase family 76
				g5122	4.41886	Alternaria alternata allergen 1
				g5602	5.79699	CorA-like Mg2+ transporter protein
	S. minutisporum MUT6113 – 1 DPI				S. minutisporum MUT6113 – 4 DPI
g11554	-6.55282	NA		g11554	-10.2309	NA
g11030	-6.16903	NA		g11030	-9.11295	NA
g6613	-5.656	Ran-interacting Mog1 protein		g10075	-8.40055	ABC transporter
g10075	-5.42731	ABC transporter		g372	-8.32313	NA
g658	-4.86536	PWI domain		g6142	-6.97196	Protein phosphatase 2C
g2158	-4.52997	NA		g10675	-6.90376	NA
g10677	-4.28384	NA		g658	-6.23669	PWI domain
g6142	-3.04879	Protein phosphatase 2C		g6613	-6.04673	Ran-interacting Mog1 protein
g284	-2.91031	2OG-Fe(II) oxygenase superfamily		g5012	-5.40873	Myosin-binding striated muscle assembly central
g2159	-2.60113	Zinc finger, C3HC4 type (RING finger)		g5835	-5.21994	NA
g7736	-2.5261	Peptidase family M48		g2159	-4.87933	HIRAN domain
g10449	-2.43117	NA		g10986	-4.74593	NA
g10399	-2.42467	Ferrochelatase		g6614	-4.0172	HIT domain
g10083	-2.39641	Major Facilitator Superfamily		g7754	-3.38634	NA
g3877	-2.31034	Root hair defective 3 GTP-binding protein (RHD3)		g7736	-3.26977	Peptidase family M48
g10204	-2.30548	Phosphatidylserine decarboxylase		g4277	-3.08295	NA
g10675	-2.22074	NA		g1136	-2.99431	Tuftelin interacting protein N terminal
g1798	-2.14724	Inorganic pyrophosphatase		g5013	-2.82145	Transcription factor Tfb4
g10852	-2.10231	NA		g7388	-2.78322	Glycosyl hydrolase family 76
g5012	-2.01802	Myosin-binding striated muscle assembly central		g1798	-2.67031	Inorganic pyrophosphatase
g7700	-1.89509	NA		g11159	-2.44739	NA
g10986	-1.75328	NA		g10677	-2.43431	NA
g8071	-1.70808	Fungal specific transcription factor domain		g9686	-2.05137	NADH ubiquinone oxidoreductase, 20 Kd subunit
g8030	-1.67611	N-acetyltransferase		g9066	-1.90341	Arv1-like family
g3338	-1.65894	Cytochrome P450		g9378	-1.79571	NA
g10776	-1.57305	NA		g8960	-1.73056	Zinc finger, C3HC4 type (RING finger)
g5013	-1.54522	Transcription factor Tfb4		g6090	-1.70404	Prefoldin subunit
g11905	-1.5328	NA		g3889	-1.68099	NA
g8960	-1.42637	Zinc finger, C3HC4 type (RING finger)		g8030	-1.64691	N-acetyltransferase
g10322	-1.41923	NA		g6822	-1.61348	Domain of unknown function (DUF3425)
g6090	-1.41537	Prefoldin subunit		g11930	-1.33922	NA
g514	-1.3341	ABC transporter		g8071	-1.28959	Fungal specific transcription factor domain
g1159	-1.33286	GatB domain		g10449	-1.21175	NA
g3757	-1.17975	ADP-ribosylation factor family		g10751	-1.01172	NA
g3889	-1.16846	NA		g10044	-1.00698	Mur ligase middle domain
g2106	-1.16025	UDP-glucoronosyl and UDP-glucosyl transferase		g2106	-0.981428	UDP-glucoronosyl and UDP-glucosyl transferase
g2854	-1.08693	Zinc-ribbon		g10800	-0.979217	NA
g10800	-0.996498	NA		g10322	-0.967455	NA
g2553	-0.972572	Heterokaryon incompatibility protein (HET)		g3877	-0.955033	Root hair defective 3 GTP-binding protein (RHD3)
g5441	-0.915831	NA		g10440	-0.844607	NA
g9300	-0.793998	Membrane-associating domain		g4032	-0.800329	Methyltransferase domain
g970	-0.782904	NA		g1809	-0.69895	Fungal specific transcription factor domain
g10440	-0.7687	NA		g3989	-0.634778	Transglutaminase-like superfamily
g10903	-0.748707	NA		g2553	-0.520208	Heterokaryon incompatibility protein (HET)
g5719	-0.744933	Mitochondrial small ribosomal subunit Rsm22		g9421	-0.481241	NA
g1428	-0.733128	NA		g1428	-0.475058	NA
g6649	-0.687354	AMP-binding enzyme		g5719	-0.303098	Mitochondrial small ribosomal subunit Rsm22
g2160	-0.682537	Squalene/phytoene synthase		g1712	0.300532	NA
g9819	-0.631174	Exocyst complex subunit Sec15-like		g3549	0.436465	NA
g10044	-0.621192	Mur ligase middle domain		g9923	0.474498	NmrA-like family
g9923	-0.563238	NmrA-like family		g4013	0.493328	Aminotransferase class-III
g3552	-0.512009	Arylsulfotransferase (ASST)		g8122	0.51215	Protein of unknown function (DUF3636)
g753	-0.483709	NA		g10851	0.579384	NA
g6089	-0.42752	CS domain		g5054	0.631364	emp24/gp25L/p24 family/GOLD
g4013	-0.380447	Aminotransferase class-III		g11498	0.649852	NA
g4032	-0.234722	Methyltransferase domain		g3679	0.653393	Fungal specific transcription factor domain
g916	0.368577	Aminotransferase class-V		g7756	0.722912	Glycosyl hydrolase family 61
g2527	0.446164	NA		g5042	0.7577	AMP-binding enzyme
g3679	0.465205	Fungal specific transcription factor domain		g1708	0.776076	Putative diphthamide synthesis protein
g9831	0.47394	MFS/sugar transport protein		g2527	0.883793	NA
g11810	0.613787	NA		g9819	0.893109	Exocyst complex subunit Sec15-like
g4476	0.664521	Uroporphyrinogen-III synthase HemD		g916	0.946115	Aminotransferase class-V
g3186	0.682717	HCNGP-like protein		g4767	0.950157	Ribosomal protein S2
g9002	0.706884	NA		g10173	0.969388	Chitin synthase
g10983	0.732338	NA		g9831	1.02008	MFS/sugar transport protein
g282	0.749231	NA		g3186	1.02167	HCNGP-like protein
g10173	0.75784	Chitin synthase		g5542	1.02606	Ammonium Transporter Family
g1106	0.764523	alpha/beta hydrolase fold		g9002	1.06216	NA
g11133	0.887431	NA		g1129	1.22514	Na+ dependent nucleoside transporter N-terminus
g1333	0.973001	F-box-like		g3552	1.28166	Arylsulfotransferase (ASST)
g1332	0.990054	GMC oxidoreductase		g3037	1.31166	Cytochrome P450
g8122	1.12831	Protein of unknown function (DUF3636)		g4394	1.32919	Calponin homology (CH) domain
g6636	1.23613	Protein kinase domain		g11133	1.3683	NA
g7388	1.31615	Glycosyl hydrolase family 76		g4120	1.59816	NA
g4713	1.32958	Heterokaryon incompatibility protein (HET)		g4688	1.62873	Cytochrome P450
g5835	1.38105	NA		g4713	1.65154	Heterokaryon incompatibility protein (HET)
g2891	1.45909	Iron permease FTR1 family		g5196	1.70145	Domain of unknown function (DUF4360)
g1810	1.48239	NA		g2891	1.82186	Iron permease FTR1 family
g4688	1.6284	Cytochrome P450		g1106	2.10496	alpha/beta hydrolase fold
g4767	1.67526	Ribosomal protein S2		g4714	2.15501	HNH endonuclease
g3565	2.40772	Acyl-CoA dehydrogenase, middle domain		g9143	2.43802	Exportin 1-like protein
g11670	2.60512	NA		g1194	2.56531	Fungal N-terminal domain of STAND proteins
g8794	2.66101	RNA polymerase Rpb2, domain 6

## Sheet: Up-regulated transposons
S. aurantiacum MUT6114			S. minutisporum MUT6113
Motif:rnd-4_family-196	3.82049		Motif:rnd-4_family-515	2.53311
Motif:Scaffold_268:3198-3765	3.50814		Motif:Scaffold_325:2694-3207	2.32277
Motif:LTR_retrotransposon_14	3.10726		Motif:rnd-4_family-81	2.26266
Motif:rnd-4_family-87	2.96551		Scaffold_201:68538-69039	1.86767
Motif:Scaffold_559:717-1251	2.54953		Motif:Scaffold_1336:1-517	1.49707
Motif:LTR_retrotransposon_6	2.49903		Motif:rnd-1_family-47	1.49484
Motif:Scaffold_592:86434-86947	2.47706		Motif:Scaffold_183:38510-38888	1.30039
Motif:rnd-4_family-87	2.37969		Motif:Scaffold_47:17239-18097	0.715434
Motif:Scaffold_1929:996-2352	1.82404
Motif:rnd-4_family-87	1.55412
Motif:rnd-4_family-87	1.55066
Motif:rnd-1_family-4	1.49088
Motif:rnd-4_family-87	1.48322
Motif:rnd-4_family-196	1.18073
Motif:rnd-4_family-4	1.16452
Motif:LTR_retrotransposon_17	0.872872
Motif:LTR_retrotransposon_6	0.804869
Motif:rnd-4_family-4	0.771948
Motif:Scaffold_2:21211-22726	0.72486
Motif:Scaffold_702:36764-37865	0.612606
Motif:LTR_retrotransposon_6	0.470316
